# Supplementary material for: De novo transcriptome assembly and annotation of parthenogenetic lizard Darevskia unisexualis and its parental ancestors Darevskia valentini and Darevskia raddei nairensis
Source: Data Brief. 2021 Dec 6;39:107685. doi: 10.1016/j.dib.2021.107685 (PMC8666336; doi:10.1016/j.dib.2021.107685)
Supplement: Supplementary file 1 [file mmc1.zip]

Archive with 12 entries (12 files):
- Supplementary materials/Supplementary_3.1_drad_trinotate_annotation_report.xls
- Supplementary materials/Supplementary_3.2_dval_trinotate_annotation_report.xls
- Supplementary materials/Supplementary_3.3_duni_trinotate_annotation_report.xls
- Supplementary materials/Supplementary_4.1_venn_blast_common&unique_terms.txt
- Supplementary materials/Supplementary_4.2_venn_eggnog_common&unique_terms.txt
- Supplementary materials/Supplementary_5.1_drad_AMP_blast.txt
- Supplementary materials/Supplementary_5.2_dval_AMP_blast.txt
- Supplementary materials/Supplementary_5.3_duni_AMP_blast.txt
- Supplementary materials/Supplementary_file_1_pfam_blast_eggnog_hits.csv
- Supplementary materials/Supplementary_file_2.1_drad_GO_terms.txt
- Supplementary materials/Supplementary_file_2.2_dval_GO.terms.txt
- Supplementary materials/Supplementary_file_2.3_duni_GO_terms.txt
