# Supplementary material for: De novo transcriptome assembly and annotation of parthenogenetic lizard Darevskia unisexualis and its parental ancestors Darevskia valentini and Darevskia raddei nairensis
Source: Data Brief. 2021 Dec 6;39:107685. doi: 10.1016/j.dib.2021.107685 (PMC8666336; doi:10.1016/j.dib.2021.107685)
Supplement: Supplementary file 1 [file mmc1.zip › Supplementary materials/Supplementary_4.1_venn_blast_common&unique_terms.txt]

Names	total	elements
drad duni dval	2883	Fer2
		CXCR4_N
		Big_9
		UBX
		HAUS2
		STAG
		Ssu72
		FAM219A
		DUF4612
		PRP38
		Neuregulin
		ZU5
		EIF4E-T
		DUF3736
		MISS
		MIG-14_Wnt-bd
		Dcc1
		Kelch_1
		Ints3_N
		tRNA_Me_trans
		Tropomodulin
		RasGEF
		Pecanex_C
		W2
		DDRGK
		Sec2p
		Ipi1_N
		Carb_kinase
		RNF111_N
		GRAM
		Med4
		RED_C
		Tim29
		YccV-like
		DUF4508
		BEN
		OSR1_C
		Fam20C
		PHD
		SAC3_GANP
		DEAD
		N2227
		EamA
		MUN
		Ribosomal_L31e
		MREG
		Dynactin_p22
		Carn_acyltransf
		eIF-6
		TIM
		PAT1
		MCM
		Mak10
		LisH_2
		Nucleic_acid_bd
		Glyco_tranf_2_3
		DUF2048
		DAGAT
		HMG_CoA_synt_N
		MOR2-PAG1_C
		PKcGMP_CC
		HHH
		RELT
		NIDO
		RRM_3
		PAP2
		NAD_kinase
		RSN1_TM
		SAPS
		Hairy_orange
		Dynamin_N
		AlaDh_PNT_C
		DUF2043
		Ribosomal_L32p
		Skp1_POZ
		Fry_C
		Homeobox_KN
		UPF0444
		CCD48
		Ribosomal_L15e
		O-FucT
		SAP
		PseudoU_synth_1
		AAA_12
		6PGD
		Porphobil_deamC
		Syja_N
		Transmemb_17
		AP_endonuc_2
		SH3_3
		PRY
		RIO1
		TFIIF_alpha
		Epimerase
		Ribosomal_L35Ae
		Fer4_24
		Med14
		MreB_Mbl
		PIRT
		Miga
		Tmemb_161AB
		Med23
		Radial_spoke
		YEATS
		cEGF
		XRN_N
		Flavoprotein
		PAP_assoc
		FAM192A_Fyv6_N
		Tricorn_PDZ
		TMEM132
		BtpA
		ubiquitin
		NAD_binding_4
		ALAD
		TPR_16
		Asp_Arg_Hydrox
		HATPase_c_3
		Nucleoporin_C
		SPX
		Ribonuc_2-5A
		zf_C2HC_14
		MBD
		Methyltransf_16
		DUF2368
		Coa1
		HbrB
		CobW_C
		zf-RING_UBOX
		GSHPx
		EGF_CA
		ATP-grasp_5
		TMEM_230_134
		TPR_11
		HTH_SUN2
		2-Hacid_dh_C
		DUF1681
		SAM_PNT
		DUF3517
		FGGY_C
		KELAA
		FKBP_C
		tRNA-synt_2b
		Tam41_Mmp37
		DeoC
		ASK_PH
		Protocadherin
		ATP-gua_PtransN
		TRAPP
		IMPDH
		ADH_N
		CAP-ZIP_m
		DUF4500
		Upf2
		DUF5568
		DUF2464
		DHO_dh
		SCAMP
		Septin
		Ribosomal_L5_C
		Acetyltransf_4
		SRF-TF
		RPC5_C
		DUF5601
		BicD
		Aminotran_3
		Death
		Glyco_trans_1_4
		FAM91_N
		Got1
		PFK
		TNRC6-PABC_bdg
		SOSSC
		RimK
		GalP_UDP_tr_C
		PDGF
		Aida_N
		XPA_N
		BTK
		TAF6_C
		DCX
		tRNA-synt_1b
		ARTD15_N
		Vps23_core
		SOCS_box
		TPR_10
		DUF1731
		Calcyon
		Nuc_recep-AF1
		GST_N
		CDC24
		fn2
		Foie-gras_1
		zf-C3Hc3H
		UCH_C
		FPN1
		IFRD_C
		Hydrolase_4
		HYPK_UBA
		DUF4208
		Swi3
		MRP-S22
		TSP1_spondin
		Pilt
		Gtr1_RagA
		SH2
		S8_pro-domain
		CN_hydrolase
		TPR_7
		Dynein_C
		PSI
		Kinesin
		CCDC50_N
		HPS3_N
		ELFV_dehydrog
		vATP-synt_AC39
		Ion_trans_2
		SET_assoc
		NCU-G1
		B5
		DS
		Laminin_B
		Tubulin
		Pro-NT_NN
		VPS38
		SET
		DUF4994
		UAA
		TIG_plexin
		Peptidase_C14
		ALIX_LYPXL_bnd
		GFO_IDH_MocA
		zf-RING_2
		K_oxygenase
		Creatinase_N
		HLH
		Clat_adaptor_s
		HAUS-augmin3
		Nuc_rec_co-act
		ADSL_C
		Thioredoxin_15
		Pkinase_fungal
		NIPSNAP
		MFS_2
		THF_DHG_CYH_C
		PX
		HAUS4
		Neur_chan_memb
		Gln-synt_N
		Peptidase_C69
		Annexin_like
		ILEI
		DXP_synthase_N
		BRINP
		Ribos_L4_asso_C
		DNTTIP1_dimer
		Ribosomal_L7Ae
		DCB
		MyTH4
		Endonuclease_NS
		Chibby
		CBS
		Rep_fac-A_3
		Lyase_aromatic
		RYDR_ITPR
		CH
		BAR_3
		EFhand_Ca_insen
		Smg4_UPF3
		Arfaptin
		SbcCD_C
		PDZ_2
		Lactamase_B_3
		UNC-50
		ERO1
		Ribonucleas_3_3
		Cadherin
		FAM176
		KASH
		SAM_4
		Zeta_toxin
		EABR
		MeaB
		Neurochondrin
		Peptidase_M3
		Folliculin
		FAM199X
		Fumble
		DUF2452
		Peptidase_M13_N
		Lipase_GDSL
		PP2C_C
		Hint
		Glyoxalase_4
		Bact_lectin
		ASTN_1_2_N
		Cofilin_ADF
		Gal-bind_lectin
		Voltage_CLC
		2OG-FeII_Oxy
		Ank_4
		AF-4_C
		Tektin
		Spot_14
		L_HMGIC_fpl
		Fuz_longin_1
		Glyco_hydro_18
		M_domain
		Cep57_MT_bd
		CCDC14
		Strabismus
		Adap_comp_sub
		PKD_4
		WWE
		Ribosomal_S24e
		Ribosomal_L17
		DUF3456
		GGA_N-GAT
		zf-CXXC
		Nup84_Nup100
		Spt20
		DEAD_2
		PAC3
		Hmw_CFAP97
		Ribosomal_L9_N
		MutS_IV
		PKD_channel
		RHD_DNA_bind
		Ebp2
		Endosulfine
		PGM_PMM_IV
		SNF5
		Aa_trans
		KIF1B
		RHD_dimer
		Leo1
		mTERF
		5_nucleotid_C
		N1221
		DUF1917
		Glycos_transf_1
		Zip
		IF4E
		Sec16_C
		bZIP_Maf
		Noelin-1
		DUF2358
		BRICHOS
		IKI3
		EF-hand_4
		Sec3-PIP2_bind
		Peptidase_M49
		Rubis-subs-bind
		EF-hand_6
		Myb_DNA-bind_7
		CENP-T_C
		Laminin_G_3
		NCD1
		UDPGP
		EF-hand_like
		Peptidase_S26
		EBP
		Cpn10
		Helicase_C
		RINT1_TIP1
		SCF
		CBF_beta
		Peptidase_M10
		DRY_EERY
		DUF4596
		SPATA24
		Perilipin
		zf-C6H2
		FAM76
		CUPID
		Yae1_N
		Glyco_trans_2_3
		Pepdidase_M14_N
		GrpE
		Reeler
		CCDC-167
		MORN
		ICAP-1_inte_bdg
		ICA69
		WD40_like
		LTD
		Peptidase_M17_N
		RVT_1
		Sod_Cu
		BRI3BP
		PUF
		UPF0016
		zf-C2H2_4
		DNase_II
		BMF
		SNARE_assoc
		THAP
		FOLN
		Methyltr_RsmB-F
		EGF_2
		ERK-JNK_inhib
		FAM131
		NRN1
		Methyltransf_28
		Rad60-SLD
		HOOK
		B9-C2
		PH_TFIIH
		BAR_2
		Polysacc_synt_2
		Sushi
		Intu_longin_1
		Ceramidase
		ERCC4
		Transglut_C
		FA
		5-FTHF_cyc-lig
		SelR
		RNase_PH_C
		Asp
		TPR_6
		PQ-loop
		FAP206
		LUC7
		CHCH
		FA_hydroxylase
		SpoIIE
		Tmemb_cc2
		Ribonuc_P_40
		zf-C2H2_6
		CitMHS
		LANC_like
		Pex16
		ANKH
		API5
		Adaptin_N
		T_cell_tran_alt
		Ank_5
		Acyl_CoA_thio
		Arrestin_C
		Fe-ADH_2
		Tmemb_18A
		NOPS
		TGS
		Hydrolase_3
		Syntaxin_2
		Inositol_P
		OTU
		Mob1_phocein
		Thymidylat_synt
		Rho_GDI
		CAF1
		Thioredoxin_7
		NAGLU_N
		LIG3_BRCT
		tRNA-synt_1_2
		Mem_trans
		NosD
		PA28_alpha
		FAM167
		PH_8
		tRNA_bind
		TMEM175
		PCNP
		HNOBA
		Kelch_2
		BcrAD_BadFG
		PI3K_1B_p101
		Patched
		UPF0560
		DUF4501
		CPT_N
		PCAF_N
		NLE
		DUF4962
		FANCAA
		UFD1
		Gpi1
		Tsg
		FAM110_N
		Plant_tran
		EDR1
		Tyr_Deacylase
		ETF
		TMEM43
		TTL
		DUF2371
		Vezatin
		SSB
		RNase_P_Rpp14
		Plus-3
		Amidohydro_1
		MPP6
		TMEM251
		Laminin_N
		HHH_3
		5_nucleotid
		Zfx_Zfy_act
		DUF4648
		cPLA2_C2
		PI3K_p85B
		SYMPK_PTA1_N
		zf-ANAPC11
		Suf
		WH2
		Acyl-CoA_dh_2
		DUF773
		Ribosomal_S17
		Flot
		RR_TM4-6
		Glyco_transf_61
		PRT6_C
		PEPCK_GTP
		DRMBL
		CARMIL_C
		DUF4078
		Mago_nashi
		IL17R_fnIII_D2
		DUF3524
		FAM83
		GMP_PDE_delta
		PP2C_2
		zf_UBZ
		Vac14_Fab1_bd
		GPP34
		SYF2
		MTP_lip_bd
		TFIIA_gamma_C
		Gelsolin
		ACP_syn_III
		Methyltransf_15
		Methyltransf_23
		VGCC_alpha2
		DUF4749
		Sema
		GAS2
		KTI12
		TASL
		Surp
		ANTH
		Peptidase_C2
		Raftlin
		INTS2
		BRE
		MIR
		Ribosomal_L22e
		Lgl_C
		NopRA1
		Ribophorin_I
		EMC6
		Exostosin
		FtsJ
		Aminotran_5
		PUA_2
		NAD_binding_10
		MFS_1
		VGCC_beta4Aa_N
		ASH
		NHS
		Peptidase_M48_N
		JAMP
		TFR_dimer
		BMP2K_C
		Nic96
		Pannexin_like
		Phosphonate-bd
		HEM4
		Peptidase_S9
		Gemin7
		V-ATPase_G
		PfkB
		TsaD
		PPP4R2
		GF_recep_IV
		CBFB_NFYA
		GAIN
		UPF0193
		Snf7
		Josephin
		TROVE
		SHS2_Rpb7-N
		Kazal_2
		AA_permease_2
		LSR
		DUF1704
		Otopetrin
		eIF2A
		UBA_4
		CSD
		BRCT
		Sel1
		TMPIT
		DUF4704
		TMF_DNA_bd
		UPRTase
		SAND
		TGF_beta
		Complex1_LYR
		CIAPIN1
		HTH_3
		NDUFA12
		MOEP19
		LLGL
		FGF
		SPACA9
		KPBB_C
		zf-NADH-PPase
		Fe-S_biosyn
		zinc_ribbon_15
		F5_F8_type_C
		Med12-PQL
		SF3a60_bindingd
		V-ATPase_H_N
		SH3BGR
		EFG_C
		GCD14
		ORMDL
		C4
		OSTMP1
		Pentaxin
		NTP_transf_7
		UDG
		UPF0524
		CLP_protease
		KH_8
		ER
		PAC2
		tRNA-synt_1e
		LCAT
		SIN1_PH
		MFS_1_like
		MGC-24
		MOR2-PAG1_mid
		P34-Arc
		Cytochrom_C
		Rap_GAP
		SERTA
		SHMT
		SANT_DAMP1_like
		TatD_DNase
		HIND
		Peptidase_M16_C
		RhoGEF
		PLDc_2
		zf-primase
		DUF1751
		Rab3-GTPase_cat
		Sybindin
		Glycos_transf_2
		AAA_2
		zf-C3HC4_2
		Xan_ur_permease
		Transglut_core
		Tfb4
		COPIIcoated_ERV
		Phosphorylase
		HECT
		Thioredoxin_8
		EF-hand_5
		L27
		ThiF
		DAD
		SH3_10
		Ig_C17orf99
		AstE_AspA
		MgtE
		Bestrophin
		Alg6_Alg8
		zf-A20
		Pkinase_C
		Guanylate_cyc
		PIG-P
		T4_deiodinase
		PIN_4
		LSM
		Ribosomal_L12_N
		Clp1
		Bac_DnaA
		DUF3385
		Pentapeptide_3
		RrnaAD
		Amidohydro_3
		Arb2
		DUF4600
		Consortin_C
		Hydrolase
		SAM_3
		NAD_Gly3P_dh_C
		Tmpp129
		AAA_lid_10
		TGF_beta_GS
		WSD
		DMPK_coil
		TMEM206
		zf-U1
		DUF5533
		RCC1_2
		Sas10_Utp3
		Melibiase_C
		Ldh_1_N
		Hexokinase_1
		RNA_pol_Rpb1_4
		Mis12
		Tetraspanin
		NAP
		UIM
		Scs3p
		Na_H_Exchanger
		Ribosomal_L18
		GED
		ATP-synt_C
		Dor1
		COG7
		Cir_N
		A_deaminase
		GCV_T_C
		TRAP_beta
		ELMO_CED12
		Abhydrolase_2
		IGFBP
		Galactosyl_T
		WHEP-TRS
		CTP_transf_3
		SBF
		KBP_C
		Toprim
		RNA_pol_Rpb2_5
		PH_14
		COX5A
		DUF4665
		CAP_GLY
		Calcipressin
		Dpy19
		PI3_PI4_kinase
		LAMTOR
		Peptidase_C97
		ETF_alpha
		Topo_C_assoc
		zf-TAZ
		DENND11
		GATase_7
		ANAPC3
		CID
		TAL_FSA
		Vps16_C
		DUF4748
		Cnd1
		eIF-1a
		TSC22
		CopK
		Med28
		Coatomer_WDAD
		zf-B_box
		Myosin_tail_1
		Vinculin
		Sulfotransfer_1
		PEN-2
		FAM70
		DUF3719
		DUF2451
		VPS13_C
		ABC_membrane
		Gp_dh_N
		Vps54_N
		Glypican
		Tmemb_9
		GARS_C
		NAD_binding_2
		Fis1_TPR_N
		Peptidase_S28
		ATP-grasp_3
		Apolipoprotein
		COG6
		ERGIC_N
		DDOST_48kD
		DUF4566
		PAS
		FAD_binding_7
		Erf4
		P68HR
		PH_11
		C1-set
		PIP49_C
		TF_Zn_Ribbon
		AAA_26
		DUF4529
		MafB19-deam
		KxDL
		AA_permease_C
		ACT_7
		Myosin_head
		L51_S25_CI-B8
		HMGL-like
		ECH_1
		Methyltransf_32
		5_3_exonuc
		Aconitase
		Lipocalin_7
		Rad21_Rec8
		RAP80_UIM
		BTG
		Kelch_3
		Robl_LC7
		Chromosome_seg
		GYF
		2-Hacid_dh
		Dynein_heavy
		FAA_hydrolase_N
		Leu_zip
		Vps4_C
		Ribosomal_S17e
		PGDH_inter
		SIKE
		Syndecan
		CAP
		Pre-SET
		Rgp1
		zf-MYST
		Sarcoglycan_2
		Neur_chan_LBD
		DOR
		Hat1_N
		ATP-grasp
		LETM1
		FeS_assembly_P
		Ras
		zf-CCHC_3
		IU_nuc_hydro
		OLF
		SQS_PSY
		CD225
		Tim17
		Yip1
		FYVE
		ATG9
		CS
		MOR2-PAG1_N
		Peptidase_S8
		UN_NPL4
		eIF-5a
		PAZ
		Lysyl_oxidase
		NUDIX
		RunxI
		ATP-synt_ab_Xtn
		Propep_M14
		Choline_transpo
		Noggin
		PTRF_SDPR
		CusF_Ec
		Big_2
		Omp85
		RRM_1
		Xlink
		S-methyl_trans
		WHIM1
		2OG-FeII_Oxy_2
		XK-related
		TUSC2
		RasGEF_N
		Glyco_hydro_79n
		Bravo_FIGEY
		Pyridoxal_deC
		Sec15
		MBT
		Ribosomal_S9
		INSIG
		DHR-2
		KRAB
		ATP_bind_3
		Med24_N
		AMP-binding_C
		Cyt-b5
		EFG_IV
		AIRC
		zf-C5HC2
		Glyco_transf_8
		ROK
		DnaJ_CXXCXGXG
		Archease
		Hyccin
		DUF1053
		Tmemb_170
		Med17
		Ldl_recept_b
		IF-2B
		Torus
		LID
		DSPc
		Prenyltransf
		BACK
		DUF4535
		CITED
		CGI-121
		zf-BED
		Fasciclin
		DUF1308
		TSP1_ADAMTS
		KR
		HECT_2
		GTP_EFTU
		ER_lumen_recept
		RB_B
		ATG_C
		ORC_WH_C
		ChaC
		GPHH
		SOUL
		SLBP_RNA_bind
		Adenylsucc_synt
		CCDC32
		HDAC4_Gln
		AMP_N
		Vps55
		BNR
		Pyrid_oxidase_2
		Ribosomal_S8e
		Fringe
		KAP_NTPase
		Urb2
		CD20
		FGE-sulfatase
		Bromodomain
		Serinc
		Lactamase_B
		Methyltransf_22
		zf-C3HC4_3
		FERM_C
		DUF1726
		G-patch
		MR_MLE_C
		TCRP1
		AAA_16
		Tweety
		TFIIIC_delta
		Spt5_N
		DHHA1
		BAT2_N
		SMP_LBD
		Chromo_shadow
		TAFII55_N
		NICE-3
		Iso_dh
		PL48
		Med30
		Glyco_transf_7N
		Nore1-SARAH
		Mg_trans_NIPA
		zf-4CXXC_R1
		EF-hand_8
		CUE
		Fascin
		Ribosomal_L6
		Ins134_P3_kin_N
		CBM_20
		zf-Di19
		LRRNT
		PRMT5_C
		Tmemb_55A
		MBOAT
		Avl9
		Ank_2
		Crystall
		RRS1
		7tm_1
		SNF2-rel_dom
		WD40_2
		Torsin
		SAM_decarbox
		zf-CCCH_2
		B56
		C5-epim_C
		BLOC1S3
		Rrp44_S1
		UPF0183
		TPR_9
		Cyclin
		Zn-ribbon_8
		Lung_7-TM_R
		Peptidase_C12
		zf-C4pol
		FBXL18_C
		DUF4581
		Cullin_Nedd8
		NAGidase
		MINDY_DUB
		KH_2
		RNase_Zc3h12a
		Jak1_Phl
		ATG13
		zf-C2HC_2
		IP_trans
		Ribosomal_S25
		PhoLip_ATPase_C
		Adaptin_binding
		CSRNP_N
		CSD2
		Melibiase_2_C
		UQ_con
		DUF5565
		DUF1295
		DUF4572
		HEAT_2
		PTPA
		Clathrin
		Ig_6
		PIGO_PIGG
		ECH_2
		FAM195
		DUF4588
		BPL_C
		Alkyl_sulf_dimr
		DUF5060
		ABC_tran
		Trp_Tyr_perm
		Ribonuc_red_sm
		zf-RING_5
		Dysbindin
		SRP19
		G10
		MFS_4
		Sec20
		Glucosamine_iso
		MRP-S24
		Dimer_Tnp_hAT
		zf-AN1
		zf-H2C2_5
		F-box-like
		CSN8_PSD8_EIF3K
		Methyltrn_RNA_3
		P2X_receptor
		DDHD
		Sec62
		Pex24p
		TLE_N
		Chlorophyllase2
		Mpv17_PMP22
		Spectrin
		HGTP_anticodon2
		DUF3585
		NMT
		Erg28
		Cu-oxidase_3
		Reprolysin_2
		Cmyb_C
		TMEM100
		Siva
		zf-MIZ
		Glyco_transf_7C
		PolyA_pol_RNAbd
		Sulfatase_C
		SAP130_C
		Rft-1
		FERM_M
		Milton
		TM2
		Sina
		Med21
		Dynactin_p62
		Ribosomal_L34e
		Pdase_M17_N2
		BTB_2
		LRR_5
		TIR_2
		P33MONOX
		HRM
		PrmA
		Plasmod_Pvs28
		GST_C_2
		PseudoU_synth_2
		Glyco_transf_90
		TIG
		adh_short_C2
		PQQ
		Ribosomal_L30
		RNA_GG_bind
		G-gamma
		TNFR_c6
		CDO_I
		DUSP
		B12-binding
		SCHIP-1
		Rad1
		TYW3
		Ribosomal_S15
		Bystin
		VEGF_C
		NT-C2
		Filamin
		Staufen_C
		NTP_transf_2
		SMC_hinge
		YTH
		Actin
		RtcB
		Peroxin-3
		Med6
		FAM220
		PH_13
		SH3-RhoG_link
		DUF4528
		Aph-1
		Forkhead
		Recep_L_domain
		DLH
		Cupin_2
		Abhydrolase_1
		Ribul_P_3_epim
		AHSA1
		Peptidase_C98
		FAD_binding_8
		Fic
		DUF4571
		Rsm1
		AROS
		ORC2
		NOP5NT
		CDP-OH_P_transf
		LURAP
		zf-CDGSH
		DUF4210
		p25-alpha
		Ribophorin_II
		Nucleoporin_N
		Gryzun
		Nab1
		SARG
		Reprolysin_4
		SURF1
		His_Phos_2
		PIG-F
		TC1
		Peptidase_C13
		Sulfotransfer_3
		OB_NTP_bind
		Ariadne
		CCDC53
		Polysacc_synt_4
		BLOC1_2
		NDUF_B7
		TMEM33_Pom33
		SMAP
		Arginase
		DUF1986
		Spermine_synth
		Memo
		PIP49_N
		PP-binding
		XAP5
		PSS
		a_DG1_N2
		WBP-1
		SENP3_5_N
		Caprin-1_dimer
		RNA_pol_L
		XendoU
		Na_Ca_ex
		THRAP3_BCLAF1
		Cyclin_N
		EVE
		RUN
		zf-C2H2_2
		Peptidase_M19
		FAM110_C
		AAA_25
		C2-set_2
		ResIII
		UMPH-1
		VPS28
		Alba
		ATP-grasp_2
		OAR
		Ribosomal_S8
		dDENN
		zf-C2H2_12
		ERG2_Sigma1R
		BRO1
		MCM_bind
		Pan3_PK
		MoaE
		Ephrin_rec_like
		ATP_bind_1
		Sdh5
		PRA1
		PI3Ka
		Pro_isomerase
		Reprolysin
		Orai-1
		Myosin_N
		SWIB
		FAM32A
		Tim44
		Cyclin_C
		HCO3_cotransp
		Rad60-SLD_2
		TPR_19
		Ribosomal_L6e_N
		THUMP
		TRAM
		AF-4
		USP7_C2
		FCH
		RLL
		Ribosomal_L19
		JAB
		PHYHIP_C
		Nup35_RRM_2
		Bmt2
		PP28
		Nucleoside_tran
		CDC50
		Mod_r
		Mcp5_PH
		PH_5
		Cyto_heme_lyase
		PRELI
		TFIIS_C
		CXCXC
		PH_RBD
		Phospholip_A2_1
		DUF4199
		V-set
		Gemin6
		Sarcoglycan_1
		ATP_Ca_trans_C
		Thyroglobulin_1
		CortBP2
		TPK_B1_binding
		Kelch_4
		Bax1-I
		FBPase_C
		ESCRT-II
		Ammonium_transp
		NuA4
		CAP_N
		NAC
		LSM14
		DUF4371
		An_peroxidase
		GPI2
		Oscp1
		Promethin
		MT
		WGG
		GST_N_3
		FUN14
		LIN37
		GST_C
		DUF1682
		SCAN
		Pur_ac_phosph_N
		HTH_9
		EPL1
		MEF2_binding
		BT1
		S4
		ABC2_membrane
		TDRP
		APP_amyloid
		GATase_5
		WHAMM-JMY_N
		PG_binding_1
		Peptidase_C48
		PALP
		Anth_Ig
		SBP56
		DUF727
		TMEM208_SND2
		PAM2
		Ig_2
		FTO_CTD
		PEMT
		LRR_4
		SPAR_C
		Ribosomal_L18A
		CHD5
		HHH_9
		Cpn60_TCP1
		Synuclein
		zf-CCCH_3
		Abhydrolase_6
		DUF1897
		CDV3
		RecQ_Zn_bind
		IBN_N
		Acyltransf_C
		HSP70
		PI31_Prot_C
		TGT
		Calpain_III
		Cadherin_pro
		HEAT_EZ
		TIP41
		CD34_antigen
		TPR_8
		ARF7EP_C
		ADH_zinc_N_2
		FAT
		TAXi_C
		CwfJ_C_2
		FNIP_C
		EF-hand_7
		GTP_EFTU_D2
		Mg_chelatase
		STIMATE
		Prp31_C
		Per1
		SPARC_Ca_bdg
		GatB_Yqey
		zf-C3HC4
		VHL_C
		Ribonuc_L-PSP
		Vac_ImportDeg
		PTB
		7TM_GPCR_Srx
		LCM
		Yos1
		Sde2_N_Ubi
		zf-C3HC4_4
		IQ
		Ig_3
		SPC22
		TFIIF_beta_N
		Ribosomal_L24e
		Peptidase_M50
		LisH
		Cation_ATPase_C
		tRNA_synt_1c_R2
		DUF4589
		C1q
		Paf67
		zf-LYAR
		Methyltransf_1N
		VASt
		S_100
		GlcNAc_2-epim
		zf-Sec23_Sec24
		MAP65_ASE1
		IFT57
		Gpi16
		CASP_C
		TMEM132D_C
		AAA_17
		Glyco_tranf_2_2
		FAM196
		SGT1
		DOT1
		eIF3m_C_helix
		UCH
		Tctex-1
		TFIIA
		Gla
		FYVE_2
		IFT20
		U-box
		Myotub-related
		MR_MLE_N
		Ric8
		Frtz
		Peptidase_C26
		VPS9
		Cu-oxidase_2
		ST7
		KH_6
		FAM72
		DAN
		CDC73_C
		c-SKI_SMAD_bind
		PDZ
		Cu-oxidase_4
		QLQ
		Metallophos
		TMEM101
		Synaptobrevin
		MH2
		FERM_N
		RhoGAP
		Transferrin
		Frizzled
		FA_desaturase
		Caveolin
		Med16
		BH4
		DUF4598
		FAM198
		Slu7
		Prok-JAB
		UPF0515
		FAM221
		Glyco_hydro_65m
		HEXIM
		AAA_14
		Aconitase_C
		Haspin_kinase
		Acetyltransf_10
		UBA_6
		KH_1
		CIDE-N
		hSac2
		Tau95_N
		Hemopexin
		Lipocalin
		Fe_hyd_SSU
		TAF1_subA
		ATG14
		P-mevalo_kinase
		PDE4_UCR
		N6-adenineMlase
		FG-GAP_3
		Ank
		Ge1_WD40
		Ank_3
		CDC37_N
		A_deamin
		HSF_DNA-bind
		Taxilin
		VWA
		Cupin_8
		DUF4061
		VKG_Carbox
		Copine
		BBL5
		Ribosomal_L32e
		Profilin
		Acyltransferase
		Ald_Xan_dh_C2
		Diphthamide_syn
		PHO4
		KN_motif
		SLIDE
		VKOR
		FMN_red
		DPCD
		Flavokinase
		ETC_C1_NDUFA5
		TRAP-gamma
		SH3_9
		RAB3GAP2_N
		Ham1p_like
		E3_UbLigase_R4
		Proteasom_PSMB
		GPCR_chapero_1
		Laminin_G_1
		PTPLA
		SecY
		Erv26
		DUF4498
		PDEase_I
		SMC_N
		Peptidase_M28
		ETC_C1_NDUFA4
		Presenilin
		FoP_duplication
		GLTP
		GHMP_kinases_N
		Asparaginase_2
		CTP_transf_1
		Pribosyltran_N
		Phospholip_B
		PMSR
		NIF3
		Fanconi_C
		RNA_POL_M_15KD
		EGF_3
		ATE_N
		HRG
		PNRC
		CDC37_M
		OATP
		VWD
		ELM2
		Glutaredoxin
		AAA_19
		KH_4
		CLASP_N
		wnt
		Pyr_redox
		4HBT
		Mito_fiss_reg
		S1
		TANGO2
		RGM_N
		fn3
		Nebulin
		Neurexophilin
		VHP
		Methyltransf_11
		DUF1358
		E3_binding
		NIF
		PRK
		Pep_M12B_propep
		PITH
		Ashwin
		CCDC106
		URO-D
		UPF0552
		P21-Arc
		MMR_HSR1
		ArfGap
		Ribosomal_S7
		LBP_BPI_CETP
		CLN5
		ATP-synt_F
		Sad1_UNC
		GoLoco
		BSMAP
		MRP-S26
		UPAR_LY6_2
		Tudor_2
		ParA
		Tyrosinase
		hEGF
		GHMP_kinases_C
		DUF1325
		HD_2
		Det1
		Cullin
		PID
		5-nucleotidase
		IRK
		Proteasome_A_N
		FNIP_N
		TBD
		Seryl_tRNA_N
		Sec7_N
		TFIID-18kDa
		DERM
		IMD
		Arm_2
		DUF4603
		LRRFIP
		FG-GAP
		DUF2362
		CENP-P
		PCM1_C
		Med12-LCEWAV
		Laminin_II
		GIDA
		MRP-S31
		CBF
		TRAM1
		Calponin
		HDA2-3
		Mab-21
		Citrate_synt
		Ldh_1_C
		FOXP-CC
		Yop-YscD_cpl
		zf-RNPHF
		LysM
		ELO
		Ribosomal_L14
		zf-DNA_Pol
		CLTH
		DAO
		ACBP
		Lipin_mid
		tRNA-synt_1g
		TSP1_CCN
		DUF3510
		TRAM_LAG1_CLN8
		RAP
		DER1
		DAGK_cat
		BAMBI
		RNA_pol_Rpc4
		Integrase_H2C2
		DNA_pol_D_N
		CBM_14
		NTF2
		zinc_ribbon_16
		Glyco_hydro_20
		ADAM_spacer1
		PHD_2
		Fz
		LIN52
		Y_phosphatase3
		Reprolysin_5
		BBS1
		CFAP298
		PB1
		Na_K-ATPase
		Furin-like_2
		Syntaxin
		Rad51
		PH_BEACH
		Peptidase_C65
		Med26
		AC_N
		7tm_3
		DUF1241
		MGS
		EST1
		DUF1115
		V-SNARE_C
		SpoU_methylase
		Band_3_cyto
		Ferritin
		ELYS
		G-patch_2
		PEX11
		DUF726
		START
		Atx10homo_assoc
		zf_C2H2_10
		Glyco_tran_10_N
		Cation_ATPase_N
		Ribosomal_L4
		SUI1
		MAS20
		Dynamitin
		Trp_dioxygenase
		WEF-hand
		Ribosomal_L44
		APG5
		Ribosomal_S11
		V_ATPase_I
		Cadherin_3
		DJ-1_PfpI
		DUF3452
		FDX-ACB
		AMPKBI
		Hexapep
		Sugar_tr
		DUF4796
		NTPase_1
		zf-C2H2_11
		PAS_11
		Anp1
		NanE
		FeoB_N
		bZIP_1
		AAA_29
		PH_3
		tRNA_m1G_MT
		GCP_N_terminal
		7TM_GPCR_Srv
		GDP_Man_Dehyd
		EURL
		YIF1
		RPE65
		Mlf1IP
		Troponin
		Meckelin
		TAF8_C
		Alpha-mann_mid
		Urocanase_C
		Smg8_Smg9
		MtN3_slv
		Glyco_transf_18
		Orn_DAP_Arg_deC
		RmlD_sub_bind
		C1_2
		TNF
		SAP30_Sin3_bdg
		Hydrolase_like
		Ten1_2
		Maf1
		IHABP4_N
		Rce1-like
		AMMECR1
		Methyltransf_25
		EGF
		FAM212
		Hist_deacetyl
		TMEM82
		Tubulin_C
		TPR_2
		Spatacsin_C
		CRAL_TRIO_N
		PAP2_C
		DHC_N1
		CAMSAP_CKK
		2OG-FeII_Oxy_4
		UbiA
		BLACT_WH
		XRCC4
		GATase_6
		GDI
		AZUL
		RRM_7
		Glyco_hydro_30C
		Strumpellin
		PABP
		DOCK-C2
		TBPIP
		tRNA_SAD
		PCMT
		DUF2181
		MIP
		Ala_racemase_N
		Solute_trans_a
		Glyco_transf_54
		PA26
		NOA36
		Kdo
		Rogdi_lz
		Ndc1_Nup
		Ribosomal_L34
		Transketolase_C
		AAA_assoc_2
		TEA
		Piezo_RRas_bdg
		UDPG_MGDP_dh
		Oxidored_q3
		SPOC
		DUF667
		DNA_pol_B_exo1
		RBD-FIP
		Nt_Gln_amidase
		UCH_1
		Myosin-VI_CBD
		FHA
		NKAP
		NEXCaM_BD
		1-cysPrx_C
		7tm_4
		MT-A70
		zf-Nse
		Linker_histone
		Peptidase_C1_2
		CaKB
		Acyl-CoA_dh_N
		Q_salvage
		SURF4
		Sec1
		BCAS2
		Med19
		Helicase_C_2
		TUTase
		Tcf25
		Latrophilin
		Longin
		Ubie_methyltran
		Histone_H2A_C
		CDI
		TPR_15
		zf-FCS
		CBX7_C
		CLN6
		Occludin_ELL
		Rad9
		PWWP
		CAMSAP_CH
		Resistin
		HSP20
		E2F_TDP
		zinc_ribbon_10
		SSF
		ERG4_ERG24
		Smac_DIABLO
		DHHC
		GWT1
		R3H
		Fer4_10
		PPTA
		GDA1_CD39
		NDK
		NCD3G
		Auts2
		PAS_4
		Prefoldin
		Wbp11
		POLO_box
		LIM
		E1-E2_ATPase
		Dynein_light
		ACAS_N
		zf-DBF
		CoA_transf_3
		V-ATPase_C
		DUF846
		AAA_30
		Ephrin
		Spindle_Spc25
		DUF4504
		MDFI
		Glycos_transf_4
		TPT
		DASH_Hsk3
		Beta-Casp
		Tcp11
		Kringle
		Fer4_NifH
		MRP-L27
		WW
		RasGAP
		IQ_SEC7_PH
		AAA_18
		EMP24_GP25L
		CUB
		Lectin_C
		DUF4203
		Bcl-2
		PTPlike_phytase
		Med7
		Cse1
		VEFS-Box
		ANAPC10
		zf-UBP
		Arf
		Folate_rec
		IRF
		AA_permease
		Abhydrolase_3
		HAD
		Peptidase_C70
		Rhodanese
		SPA
		Steroid_dh
		IMS_HHH
		FumaraseC_C
		Guanylate_kin
		Popeye
		APCDDC
		Nicastrin
		Amino_oxidase
		Methyltransf_12
		Glyco_hydro_2
		PK_Tyr_Ser-Thr
		SPRY
		DUF4211
		APG12
		LIM_bind
		PUA
		zf-CSL
		VPS13
		PNISR
		EI24
		DMAP_binding
		Ribosomal_L22
		Sortilin-Vps10
		Exo_endo_phos
		CUB_2
		Paralemmin
		TK
		Beta_elim_lyase
		DUF4707
		zf-C4H2
		Plexin_cytopl
		Tissue_fac
		Methyltransf_10
		ArgoL2
		FR47
		Ribosomal_L3
		Tub_N
		TraB_PrgY_gumN
		Peptidase_S10
		HemN_C
		FXa_inhibition
		RNase_T
		Cadherin_C
		TPR_12
		Proteasom_Rpn13
		TSSC4
		AAR2
		nlz1
		Med18
		M20_dimer
		HNF-1_N
		60KD_IMP
		SMN
		RTP801_C
		Yippee-Mis18
		GDNF
		PA
		Oxysterol_BP
		CSN5_C
		Lbh
		LRR_1
		adh_short
		Peptidase_M20
		PAD_N
		Ig_5
		RTC_insert
		Noc2
		Homeodomain
		RPN5_C
		RPA_C
		Rdx
		MH1
		Laminin_G_2
		Macoilin
		Alpha-amylase_C
		AAA_5
		DIX
		PGI
		VWC
		EF-hand_2
		PLAT
		Cas1_AcylT
		Med1
		UBA
		DND1_DSRM
		TFIIS_M
		zf-tcix
		Ribosomal_60s
		ECR1_N
		DUF2340
		FRG1
		VASP_tetra
		PET
		PIG-U
		SR-25
		Rcd1
		Coprogen_oxidas
		2-oxogl_dehyd_N
		Rtt106
		FAA_hydrolase
		SH3BP5
		TM231
		eRF1_3
		Filament
		IPK
		FATC
		Cul7
		HJURP_C
		Ndr
		MARVEL
		tRNA-synt_2d
		Calx-beta
		Ins_P5_2-kin
		AAA_33
		FSA_C
		XAF1_C
		GBP_C
		ketoacyl-synt
		Trypsin
		EF_TS
		SWIM
		MMS22L_C
		P_C10
		PhzC-PhzF
		FAM117
		Myb_DNA-bind_4
		DUF2615
		7tm_2
		SNAP-25
		Ketoacyl-synt_C
		ATP-synt_ab_N
		HORMA
		LicD
		PH
		CNOT1_HEAT
		Ribosomal_S10
		zf-met
		Rhomboid
		F420_oxidored
		Vasculin
		Cmc1
		Vps35
		FAM124
		Pellino
		PI3K_C2
		zf-HC5HC2H_2
		G8
		Sulfate_transp
		NKAIN
		Tropomyosin_1
		SNF
		UPF0139
		DUF776
		Histone
		Ribosomal_L13e
		HypA
		Glyco_hydro_56
		Fez1
		DUF1126
		CytochromB561_N
		Heme_oxygenase
		Tmemb_185A
		AhpC-TSA
		ARMT1-like_dom
		PDDEXK_1
		C2
		Cupin_4
		ZZ
		uDENN
		DUF3697
		Endothelin
		LRR_6
		UBA_e1_thiolCys
		Sprouty
		Succ_CoA_lig
		Mannosyl_trans2
		Dimerisation2
		RicinB_lectin_2
		Roc
		Stathmin
		CARD_2
		ARPC4
		MRP-S34
		FAM53
		Ribosomal_L21e
		Glyco_hydro_47
		Pol_alpha_B_N
		DC_STAMP
		DUF3498
[truncated: 2,753 more rows]
