# Supplementary material for: De novo transcriptome assembly and annotation of parthenogenetic lizard Darevskia unisexualis and its parental ancestors Darevskia valentini and Darevskia raddei nairensis
Source: Data Brief. 2021 Dec 6;39:107685. doi: 10.1016/j.dib.2021.107685 (PMC8666336; doi:10.1016/j.dib.2021.107685)
Supplement: Supplementary file 1 [file mmc1.zip › Supplementary materials/Supplementary_4.2_venn_eggnog_common&unique_terms.txt]

Names	total	elements
drad duni dval	5427	PNCK
		CLMP
		FSTL1
		RPS11
		SLMAP
		Dhx9
		HAUS2
		GPR98
		BBOX1
		GCSH
		EDN1
		NAPRT
		PDCL3
		AEN
		CLK4
		CXCR4
		DECR1
		KCNG1
		CADM4
		IRAK1
		BRIX1
		CCNI
		EP300
		RTN1
		CENPQ
		REEP6
		COPRS
		ZEB1
		ERG
		FAT4
		PARN
		SOD2
		CYTH1
		MIER1
		CHD9
		STK16
		TOB2
		INIP
		BANK1
		MAX
		CAPS
		PROSC
		PIR
		PPCS
		CHD1
		WDR34
		SUGCT
		FAHD1
		EPT1
		STK25
		BMP3
		BBS12
		LRGUK
		LARP7
		AP1S2
		ALDOC
		NUDT1
		ACBD3
		GDPD5
		PDCD4
		FOXP3
		SMYD3
		CIAO1
		WDR45
		SIRT6
		PPIL1
		VWA5A
		C2CD3
		DUSP4
		CCNY
		ROR2
		FOXM1
		BUD31
		MAOA
		PSMG4
		RNF4
		CDK8
		F8A1
		HDAC7
		ALG2
		GRB2
		EPB42
		DUS3L
		EIF1
		FPGT
		CETN3
		CDK1
		NTHL1
		GPN2
		COQ9
		GCC2
		WBP4
		FNDC1
		PMF1
		CD82
		CBLL1
		PIRT
		GCLM
		PPM1A
		ORC1
		GMPPA
		HPCA
		MLF1
		CHFR
		ID1
		TAF12
		THADA
		STPG1
		SF3B6
		CDCA4
		EMX2
		FUS
		CtBP
		MMP15
		NPR1
		DNAL4
		ASS1
		EMC8
		IPP
		SNX6
		TFR2
		POMT1
		PTPN5
		GNA11
		ARSH
		FSIP1
		DDHD2
		UPF3A
		LAGE3
		ZBED1
		SDC2
		BTF3
		SARS
		QKI
		SLX1A
		EML3
		OFD1
		ACADL
		PDP1
		CGA
		PEX16
		KDM4B
		HABP4
		HGH1
		RP9
		PCCB
		UNG
		GSTP1
		HDHD2
		GNB4
		PRR5
		CHMP7
		REM2
		DNHD1
		OVCA2
		FKBP4
		ASAH1
		UBE2W
		RGS14
		OSGEP
		ARMC6
		PSMD5
		RSU1
		RPL4
		RBPMS
		DLEC1
		E4F1
		RBM6
		UBE2N
		KLF4
		LMO4
		HDAC3
		PIGL
		MOB1B
		CLCA1
		HUS1
		KIF19
		UIMC1
		GOT2
		RAB38
		POLD2
		PPM1H
		ACOT2
		NFYC
		KIN
		ETFA
		PDAP1
		ZAN
		cpn1
		MANF
		KLHL6
		NENF
		GJB5
		pgp
		CASC4
		PITX1
		RDX
		VRK2
		LCN15
		JUND
		ITSN1
		MRTO4
		C1QBP
		TTC3
		GJA9
		PSTK
		OSER1
		PAQR3
		TCP1
		TMED7
		CENPL
		PTCRA
		PAWR
		PREX2
		LDLR
		ASTN2
		auts2
		DDI2
		TANC2
		TANK
		RCAN1
		PELI3
		LIMD2
		NTN4
		PECR
		SYDE2
		JAK2
		TSHZ1
		RAB5A
		XAF1
		MYCL
		ENKUR
		AQP11
		KALRN
		THOC7
		TCTA
		B2M
		SQLE
		EIF5A
		PLRG1
		EHD2
		NCF1
		TPGS1
		FGF12
		SLMO2
		PPID
		SNTA1
		TLR5
		ELF1
		UTS2R
		ICE1
		SAFB2
		NCK2
		OXA1L
		E2F4
		HSCB
		TRAIP
		ERCC8
		NFAT5
		TAF1D
		FBXO3
		DVL1
		TYMS
		PEF1
		NOL4L
		ALG9
		CDK16
		HRAS
		BSDC1
		JAGN1
		ARSK
		RBP7
		CPNE9
		RNF43
		TEKT2
		WSB1
		SRRD
		PSMB8
		SOCS4
		MAP6
		HN1
		MAS1
		AP2S1
		ITGA2
		MME
		VAT1
		MAST4
		TUFM
		KCTD2
		MFI2
		NR4A3
		SOCS3
		POP4
		MALL
		CCNA2
		PARK2
		MCAT
		ISCA1
		RPL27
		EPN1
		WDPCP
		MAGI1
		NIPA2
		AUH
		EIF3H
		KIF1B
		MBD2
		PSRC1
		PIGT
		FOXO1
		CRLF3
		PSMA5
		FARS2
		PIAS1
		NPHP3
		PYURF
		FBXO7
		CHDC2
		CNOT2
		CBX2
		ABI3
		FKTN
		RERGL
		TK2
		BLVRB
		STMN1
		STK39
		MMP24
		rhou
		GRID1
		HMBS
		ACER3
		TDP1
		RFK
		TCTN3
		WIBG
		FBRS
		CHTOP
		ATL1
		SEPT7
		PTCD2
		NDE1
		CDK18
		ANXA2
		HLCS
		MCF2L
		ACSS3
		FH
		GSR
		PAQR7
		PDCD6
		NRN1L
		AMPH
		PLBD2
		ASB4
		UCKL1
		OBSL1
		RBM4B
		THAP4
		MDC1
		BMF
		NEIL2
		EIF4E
		RPE
		ABHD5
		EXOC4
		TCHP
		TRMT1
		HTR4
		MRAS
		EMB
		TRAF6
		LPAR3
		CBWD1
		LMNB1
		CD276
		SHE
		ANO4
		SRP14
		ESAM
		ST7L
		GFOD1
		CNTD1
		CBX4
		NTRK2
		FOXN3
		MFGE8
		PXMP4
		DCAF4
		psme3
		TSKU
		ETV3
		WDFY3
		DPM1
		GPSM1
		WDR92
		LRP1
		ANKH
		RIPK3
		TNK1
		BIRC6
		RFT1
		ELP6
		TACC1
		OLFM4
		ITGAD
		FMO3
		NLK
		SNX18
		MDM2
		SDF4
		TAP2
		IPPK
		EFHD2
		NBEA
		GNAI1
		EGFR
		VPS4B
		CYB5B
		NDRG1
		SESN1
		FARP2
		PAPD7
		TMX3
		DZIP1
		CCNB2
		EMC10
		WDR74
		PCNP
		DNPEP
		PURA
		ERBB2
		CREB1
		NAA38
		RPS3A
		MXRA7
		CFL2
		UPB1
		LAT
		BTBD1
		CDT1
		FCF1
		SEPT2
		MASP2
		ZNRF3
		PSD4
		TTL
		ENPP7
		OBFC1
		VIMP
		SSB
		SKI
		GLIS3
		DEGS1
		FAIM
		SP140
		G6PD
		SZT2
		DPH7
		NUDC
		EIF3J
		BCAT2
		RTCA
		F10
		COMP
		SNX11
		SCLT1
		HCFC2
		PTPRG
		NCOR1
		MOCOS
		UBE2H
		CCNE2
		CDC45
		FUT11
		PAAF1
		CCT3
		IER5
		SYNE1
		MVK
		NCL
		HRH1
		RNPEP
		MED21
		ZBBX
		HTRA1
		LRMP
		WISP1
		IST1
		CRB3
		NME5
		VMO1
		MTO1
		HADHB
		ILDR1
		HBM
		NUMB
		TNIP1
		PSKH1
		TOX2
		RHOG
		HEY1
		MED15
		KNG1
		LIN9
		CANT1
		MTPN
		UNC50
		IRF2
		PGR
		SRPX
		BRE
		SNX22
		MBNL3
		ODC1
		SDC3
		NR2F6
		SOX6
		POLE
		E2F2
		THRA
		TMUB1
		ENO3
		EMC6
		NAB1
		IRGC
		ASIC4
		MED31
		PLG
		FECH
		CAPSL
		RAP2A
		AZIN1
		CA8
		ARG2
		NOL7
		PANK2
		ICAM3
		TAF8
		CABYR
		BCL7B
		RGS12
		CHP1
		CLIP3
		DTD2
		CDCA2
		ACP1
		ZMYM2
		GUCD1
		DAGLA
		LPL
		CA5B
		FBXL3
		KIZ
		HFE2
		TGM4
		NONO
		IMPA1
		NPM3
		ITCH
		GJC1
		LRG1
		DOK5
		HELZ
		TET1
		PTRH2
		DMD
		MPEG1
		ADCY2
		TCF20
		SRM
		MRPS6
		SNX8
		SSH3
		SARNP
		CNIH1
		ssuh2
		VMA21
		GPR63
		AIFM3
		BLZF1
		MROH6
		SUN3
		DUS1L
		USP50
		DDO
		WARS2
		ASF1A
		DCHS1
		BTD
		RFFL
		APBA3
		APOA4
		EIF3E
		HAUS7
		RAB28
		LY9
		TFCP2
		CTSO
		MARS2
		DEK
		fgr
		PSPC1
		C4BPA
		C1QA
		TERF1
		KIF22
		GSE1
		NINJ1
		SFXN4
		UBAP2
		VAMP7
		TIMP4
		SLIT2
		HAUS3
		GBP5
		NCOA7
		LIN7C
		MON1A
		WDR83
		FZD4
		GALNS
		STX6
		PDK3
		TPR
		MTX2
		LYRM7
		BRD3
		HOXB7
		IRF9
		MCPH1
		FABP2
		LBH
		SYNM
		NFU1
		UGT8
		BMP2K
		HINT1
		SETD4
		NDP
		KAZN
		RPS16
		DDX56
		RPL14
		AOX1
		CYR61
		MAFF
		TMOD3
		EEA1
		LY96
		ADCK5
		PLK5
		IL1R1
		DDX20
		ABTB1
		RELL2
		ARL5A
		CCT6A
		CISD3
		KMT2C
		YIPF3
		FKBP2
		GGT5
		NR1D1
		NEK2
		RCN2
		SHMT2
		VWA3B
		MLYCD
		AP1S1
		NCLN
		SMAD6
		MEDAG
		SAV1
		SAT1
		RPP38
		VEGFB
		RBMS1
		DRG2
		ALPK2
		SAFB
		NSUN4
		ZADH2
		ARL6
		MEF2C
		SENP5
		LBR
		LZTS2
		AFF3
		KLF3
		FZR1
		XRCC2
		GMPR2
		CHPT1
		MAP4
		ACTR3
		LPP
		DFFB
		ATRX
		ARV1
		HSPB6
		IER2
		COX5A
		EIF6
		AIFM1
		WWC2
		MRPL4
		WNK2
		LAMA2
		TAF4B
		RTDR1
		ARVCF
		MEX3B
		RENBP
		C1QC
		MMP13
		C8A
		CLGN
		TFDP2
		POLI
		ZPAX
		CLHC1
		USF2
		FHL3
		NDST1
		NMS
		PELP1
		MBL2
		MSN
		MUSK
		FKBP7
		DDOST
		GPNMB
		SFPQ
		NGRN
		URB1
		PSMA1
		BCO2
		YBX2
		STAG2
		FUBP3
		ACACA
		ABCG1
		MOB3C
		RPS23
		INTU
		YARS2
		DDX27
		ASB8
		PLP2
		COQ7
		RERG
		CHMP5
		SPO11
		NEK4
		SKP1
		PEX14
		OSTF1
		FYCO1
		PLTP
		CNTN4
		CTIF
		DOCK8
		PELO
		ARMC1
		BORA
		ZC3H3
		DDAH1
		ACBD5
		MGAT1
		PGAP2
		CHEK1
		MIER3
		EXD2
		CKB
		RTN3
		IPO8
		FZD2
		PSMB6
		PHC3
		NOVA2
		EXO5
		CCNI2
		PDE6D
		TTLL1
		NKRF
		CLK2
		SPRTN
		URI1
		PAG1
		DHDDS
		STMN3
		RAB14
		PIGV
		HDDC3
		APBB1
		CXXC1
		CHD6
		HMCN1
		CD40
		GDI1
		CS
		N4BP2
		SIRT4
		MED10
		UFD1L
		ECE2
		WTIP
		OVGP1
		THAP8
		ATG4B
		LSG1
		NCEH1
		GALR1
		rab4b
		DMPK
		CBR4
		KIFC1
		EMC3
		POC5
		IDNK
		SMYD5
		RPS13
		TUSC2
		FADS2
		ENAH
		RCC2
		AHCY
		EGR1
		ALG12
		THSD1
		KHK
		ISPD
		STOX2
		DNAH1
		PSMC6
		PDRG1
		SSR3
		TRAT1
		USP54
		RNF2
		KLF6
		MTF1
		THBD
		CHKB
		TM2D3
		HUWE1
		SMIM8
		FAAH
		POLA1
		TMPO
		FLOT2
		OXCT1
		RRAS2
		ARPC5
		HECW2
		MAP10
		PDE9A
		PPM1M
		UBR5
		LEF1
		WDR17
		PLA1A
		NHP2
		RRP36
		SMPD1
		MOCS3
		dgkh
		DLG4
		RPAP3
		STOM
		MYH3
		GPKOW
		HOGA1
		RAB23
		GGPS1
		SAMD8
		MPI
		MEPCE
		RRAGA
		CARS2
		RHAG
		UNK
		MAML3
		SAMD1
		ATP5S
		TTC5
		SYNJ2
		CAPG
		MBD4
		ROBO1
		MPZL1
		ARSB
		TDH
		DDX52
		TRPT1
		INPP1
		NOP16
		CAP1
		SEPT9
		CPM
		CIDEA
		FBXO5
		IER5L
		OXR1
		DPYS
		ATG4D
		TGM3
		MTCH1
		FBXW9
		SLIRP
		WDR4
		HEXB
		TCEB3
		CRLF1
		PYCR1
		CCBL2
		KLF12
		ARRB1
		KCNK1
		ITM2C
		EREG
		SUMF2
		TMED5
		MCAM
		IPMK
		CDCA7
		THG1L
		CAMP
		PPIB
		PYGO2
		TOM1
		LACE1
		CENPN
		TMED2
		RCAN3
		STYX
		CINP
		U2AF1
		NMT2
		CENPC
		DKC1
		SGMS1
		RIOK3
		GCHFR
		TTC7A
		RPL6
		acin1
		GPAT2
		HIAT1
		PELI1
		PPT1
		UBE2B
		KEAP1
		MST1
		OMA1
		RFC4
		JAZF1
		GNB2
		NUP50
		KAT2A
		RQCD1
		UROS
		LEMD3
		CPQ
		HOXA7
		POLQ
		DIMT1
		SOAT1
		ATL3
		F8
		KPNA5
		ACHE
		TCAIM
		MIEF1
		IFRD1
		GDPD1
		KCTD9
		PRR14
		WDFY1
		ZBTB6
		PRR11
		TXNIP
		SKA1
		NUDT3
		DFNA5
		HEBP2
		RAP2B
		GABPA
		TLR3
		HMGB2
		TRPM5
		POLB
		PTAR1
		MTMR9
		IGJ
		NSDHL
		H1F0
		LSS
		TOR1B
		DHRS9
		ISG15
		DNAH2
		ZMYM3
		TGDS
		CASP3
		SCLY
		TPRA1
		PDIA5
		WDR47
		KLRF1
		AGO1
		vldlr
		IRF4
		DTD1
		TUBE1
		WDR31
		SKA3
		RGS2
		PDPN
		TMA16
		MST1R
		MOB3A
		PHRF1
		NAPA
		ARMC3
		BTBD3
		FOSL2
		ACSS1
		SEPT4
		RHPN1
		PRDX3
		P4HA2
		RFWD3
		LRIF1
		DEDD
		TMEM9
		PTPN1
		PEX2
		SKAP1
		SLU7
		ctsz
		PAPD5
		UBE2S
		PCDH1
		NIFK
		PMEL
		GLRX3
		CDYL2
		CCR1
		NUS1
		CLDN5
		PSAP
		CHM
		NCS1
		CCNL1
		LYN
		DUSP6
		ELP5
		TGFB3
		ELK1
		HGD
		GDAP2
		LGMN
		USP31
		NTMT1
		RNFT1
		SDCBP
		BEND2
		NUCB2
		SNX27
		MTA3
		FOXO4
		NUBPL
		SOX5
		NUBP1
		INA
		RIN3
		NFIX
		HIBCH
		YBEY
		DIP2B
		PIGA
		LY75
		TPP1
		DNMBP
		LPHN1
		NQO1
		SP1
		TOX4
		AXIN2
		SURF1
		GINS4
		SPNS2
		TAF1
		RBM42
		UTP3
		EFHB
		CKLF
		MBNL1
		RUSC1
		USP21
		GGT7
		PSAT1
		GDPD3
		MOK
		FOS
		TGM6
		EMD
		RETN
		APH1A
		COX18
		TUBB6
		PRODH
		RBM11
		DDX6
		ING4
		DPH2
		VPS28
		AP3M1
		TRAF4
		RRM2
		OS9
		COPS8
		NGLY1
		AKAP9
		NCBP2
		GPSM3
		SIL1
		MYRFL
		ASB6
		ces3
		SPTB
		SNX30
		PGAP3
		nebl
		EFNB2
		FMO5
		NOB1
		CEBPG
		ATRIP
		ABHD3
		PATZ1
		PIGN
		RBM22
		BAG2
		PLBD1
		PAQR5
		CCL28
		JAM2
		PLEC
		DCP2
		GLYR1
		RPL18
		SMU1
		CASZ1
		GIN1
		KRR1
		C1D
		EPM2A
		FAH
		NIT1
		RASD1
		NPY7R
		DUT
		TRAC
		ZNF34
		CDC73
		GSTM3
		WRN
		SDF2
		RIT1
		FGD5
		MED9
		RAB13
		ETAA1
		FAM3A
		TMX1
		RPL13
		PRDX2
		DGCR6
		WDR76
		PRMT3
		MEAF6
		MAP9
		DSCR3
		SPSB3
		AQP1
		KIF24
		SUGP2
		DISP2
		RBM18
		ITFG1
		TTYH1
		WDR5
		RARG
		RBMS3
		CG-16
		NOL9
		MATN2
		TDRP
		NHSL1
		RBMX
		FGL1
		ORAI2
		Trpc2
		DEAF1
		AMN
		WWTR1
		COBL
		CIB1
		GAS7
		MDN1
		Rps24
		DRAP1
		PEMT
		ADPRM
		RGP1
		ADAD2
		KCTD7
		MYO1F
		PTBP2
		SNX1
		SETD7
		PARP3
		RBM8A
		FABP4
		CANX
		DESI2
		UGP2
		CIRBP
		PPM1F
		MYPOP
		E2F6
		PCSK5
		ZFHX3
		HEMK1
		SCRIB
		RSRC2
		EGLN3
		FZD6
		NOV
		TBCK
		GPM6B
		RRAGD
		UCHL5
		ULK3
		WDR86
		PNO1
		ANK3
		TIMP2
		QRSL1
		SHC4
		SNX24
		AMT
		DSN1
		DTWD1
		KITLG
		HDGF
		SETX
		DDR2
		CTSH
		PAF1
		TTC9C
		IFT57
		TMEM2
		CFP
		DCTD
		MFNG
		STX16
		PAQR9
		DLAT
		FEZ2
		KCNJ5
		LMNA
		PEG10
		SRSF5
		APLF
		TOE1
		PPA1
		ST7
		ACOX2
		DOK7
		COA3
		TFPI2
		MFSD9
		oser1
		ERN1
		PDHB
		PTH1R
		NF2
		CLPP
		PAM16
		CRKL
		GATM
		NUP62
		AP4E1
		PGD
		RSPH9
		MPG
		RND1
		PHTF2
		IQCC
		HEYL
		FTSJ2
		CUTA
		RAB43
		WAC
		PYCRL
		IWS1
		PCGF1
		DAPL1
		SUOX
		IDH3B
		EIF3G
		SUSD1
		CARKD
		URM1
		SMEK2
		PAK2
		PARM1
		EEF1G
		SMAD5
		WASF2
		CDK10
		HLX
		MDM4
		ZNRF1
		rad50
		PFDN2
		RAB7A
		SGPP1
		PMS2
		ITPR3
		AMZ1
		LIPT2
		DCAF8
		H2AFY
		APBA1
		RXRB
		RAB2A
		HPSE2
		PTPLA
		GSKIP
		PINK1
		PIGX
		FIBIN
		GRAP2
		KPNA7
		TACC2
		CNBP
		WASF1
		HSPB1
		ARRB2
		CUBN
		ITPK1
		G3BP1
		POLK
		AMZ2
		CYCS
		GNAL
		PAIP1
		PEBP4
		TAF9B
		IMP4
		UBB
		ADCK1
		TCF25
		ARL2
		CERK
		FXYD6
		GOT1
		RCL1
		LRRN2
		NOC4L
		BET1L
		FADS1
		ATG2B
		DARS
		ARL4A
		SAAL1
		DAD1
		HERC2
		RIOK1
		nbea
		USE1
		PCGF3
		HNMT
		NASP
		PALLD
		GPC5
		TBL3
		TLR1
		TENM4
		CPNE5
		KPNA2
		PDIA3
		DCP1A
		DSCC1
		CLN5
		BIRC5
		PRR16
		GHR
		FITM2
		TRA2B
		CDKL3
		BBS7
		RTF1
		GLE1
		DHRS7
		RIPK4
		RBPJ
		TPI1
		GATA6
		ALDH2
		RIBC1
		DAPK3
		C3
		EMP2
		IP6K1
		SRSF6
		PIN1
		POLE3
		RIN2
		FRRS1
		TRIM2
		ATAD1
		NELFE
		DNM1
		ATOH8
		ASCC1
		OTUD3
		PCBP4
		ADI1
		SCP2
		MAFK
		SON
		PSMD3
		MPP4
		RAB35
		AVEN
		TSR3
		BCAM
		FKRP
		EDNRA
		NIPBL
		ADCK4
		EIF3M
		MICU1
		ESRRA
		PBDC1
		FUCA2
		IRF3
		GMFG
		BDH2
		ZMAT5
		SMAD9
		UQCC1
		ATG10
		MBD5
		BACE2
		ACTC1
		CNTFR
		ERO1L
		LSM12
		LGI4
		PTGES
		CST3
		NTAN1
		WDR6
		TEN1
		MOB4
		VASH1
		LEMD2
		CD99
		GLA
		NEBL
		DIDO1
		NGDN
		PIGP
		AGGF1
		PRRG1
		DPF2
		TMED9
		MED12
		MGST1
		PHF1
		RBM44
		FRYL
		VWA1
		FUBP1
		IGLL1
		AAMDC
		FOCAD
		PERP
		SMPD2
		DHFR
		ASH1L
		GANC
		RSPO2
		RDH8
		TPMT
		DGKD
		PRIM2
		NR1I3
		YWHAZ
		GNAO1
		STRC
		AURKB
		LIPI
		DISC1
		CAPN6
		ALG6
		TIPIN
		NCOA3
		CCDC6
		TPT1
		VSTM4
		CEBPD
		GRWD1
		BCKDK
		CTSB
		POC1A
		SVEP1
		CYHR1
		SIRT2
		PDSS1
		PGAM1
		MEIS1
		ERCC1
		FAM3B
		HARS
		BVES
		PARK7
		WBP1
		COQ5
		PSMC4
		SGK1
		SELP
		IFT43
		PSMD8
		HTR1E
		SOX10
		RARS2
		P2RY8
		MEMO1
		LRBA
		FNTB
		KRT8
		DPP7
		FHIT
		PPOX
		RHCE
		SENP8
		PLIN3
		PQLC2
		PANK1
		SPP1
		FBN3
		HYPK
		MCFD2
		GNS
		ENO2
		FDFT1
		CBX1
		PEX26
		BMP7
		LRP5
		REXO1
		SSC5D
		NEFL
		EME2
		NAV2
		ATXN7
		CHN2
		EPHX4
		CNOT7
		NKAP
		EAF1
		CTSK
		IL4I1
		HNF4G
		LRCH4
		PSIP1
		BMP2
		POP7
		ESR1
		ZFPL1
		Nxpe5
		NACA
		GLOD4
		PRF1
		OLIG1
		CNFN
		CDK4
		EDA2R
		NARFL
		PIM3
		KAT8
		DMXL1
		RBM3
		MXRA5
		IBA57
		RAPSN
		ACOT9
		PDE4D
		EPHB3
		RAMP3
		GRTP1
		ITGB8
		GAP43
		socs9
		PAPD4
		THEM4
		FRS3
		PDE3A
		NTPCR
		UBE2K
		HIPK3
		CTU2
		CDR2L
		DHCR7
		LIMS1
		DERL2
		FHL5
		DOCK4
		FHAD1
		CHST2
		RUFY1
		NTS
		ORC5
		prkcb
		ACAA2
		PIGK
		RNPC3
		WWOX
		GTSE1
		CHIT1
		PLOD2
		KLF9
		PCSK2
		MRPL9
		RPL24
		MORN5
		KNOP1
		NUF2
		RCC1
		CALM2
		GYG2
		BROX
		PARS2
		CTSF
		GNA13
		ARL8A
		MSTO1
		Nr1h5
		AGA
		cry4
		B9D2
		CPZ
		PTTG1
		SSBP2
		NME4
		CDCA5
		LIX1L
		HABP2
		DLL4
		NRROS
		CD68
		GCDH
		APOF
		WEE1
		SSR4
		SPAST
		BSG
		PARP8
		PDE7B
		DTX4
		ARMC2
		RERE
		PIGB
		SYP
		FKBP8
		PTPRC
		USP40
		CCT7
		UCHL3
		LRFN4
		VPS29
		GSG1L
		RAB24
		HDDC2
		SLA2
		NCOA5
		CHGB
		BUB3
		IFFO1
		GGH
		GGT1
		CNN2
		DBP
		ASNA1
		ZC4H2
		LUM
		C1S
		ME2
		DTX2
		KPNA4
		GGACT
		cd55
		H3F3A
		GLO1
		WDR61
		RABIF
		SIRT7
		DYRK3
		PFAS
		PPIL3
		RPLP0
		RBM34
		ADGB
		MKNK2
		U2AF2
		YWHAG
		CCS
		MFSD7
		TSSC4
		AAR2
		BPNT1
		PUM2
		SASH1
		CMSS1
		SYNE3
		NAT8B
		HHEX
		EMC2
		PLCH1
		TLN2
		HDAC4
		NGEF
		RPS6
		SFXN1
		YAF2
		BRPF1
		TBCE
		TTC36
		LIAS
		MAPK1
		MRM1
		SAG
		HN1L
		ago
		FTO
		USP46
		GNAZ
		CCNJ
		PSD
		SPI1
		DCAF6
		OXSM
		GYS2
		PLAT
		NUPL2
		COPE
		IQCE
		EIF3A
		tlr21
		YRDC
		HOXB4
		BLVRA
		KDF1
		BOK
		FRG1
		ENOX1
		DOK1
		FSCN1
		RINL
		CBR3
		UBAC2
		BNIP1
		SIRPA
		LYVE1
		APOH
		TYW5
		PLCD1
		UFSP2
		REXO4
		pkdcc
		BRD7
		NISCH
		TCEB1
		DTYMK
		F13B
		RPL34
		WDR77
		ATF2
		ITFG3
		QTRT1
		CCNT1
		CD74
		WDR53
		HELB
		LIPG
		APOD
		PAOX
		MAPK8
		HDAC8
		SRP54
		GPR35
		stau2
		ACVR1
		SCN1B
		STAR
		JADE2
		VAMP5
		ASMTL
		NSUN6
		Gsta4
		SYTL2
		LACC1
		MTFP1
		FOXS1
		MRF1
		PSMB4
		CYBB
		UXS1
		SHB
		CHST7
		IKZF4
		GGTA1
		NTF3
		GTF2B
		NAIF1
		GUSB
		COPS3
		PMPCB
		HYLS1
		TTC29
		EXTL2
		KRT18
		FZD8
		ARPC4
		TCEA1
		urgcp
		EGLN2
		ROBO3
		CNIH4
		CSPG5
		BZW2
		WFDC2
		TST
		TTC22
		RNF24
		NMRK2
		CELF2
		DCPS
		NTNG1
		SSR1
		SETD9
		NFS1
		ADTRP
		PDE4B
		IL1RN
		RAC3
		TCTE1
		GRINA
		CLIP4
		TFPI
		ABCA9
		SMTN
		BBS5
		ESCO2
		GFER
		DDX59
		RIC8B
		HOXD3
		TAF3
		GOSR2
		BFSP1
		RNPS1
		LCP2
		MKI67
		IL4R
		PEX5
		LENG1
		CLSPN
		GINM1
		SPAG8
		VASP
		FIZ1
		BAG5
		BUD13
		SDE2
		MCUR1
		PPA2
		MED24
		CASP9
		SPSB4
		BAG4
		BRD2
		LAMP2
		CAT
		ICE2
		CPOX
		TIRAP
		SPSB1
		F5
		TPM2
		CNDP1
		IGBP1
		DCAKD
		GUK1
		USP12
		ADM
		HINFP
		VPS72
		PTGR2
		CD47
		LAP3
		PPIC
		ACP6
		IDH1
		TBRG4
		RAB1A
		MDP1
		WDR90
		SNX12
		WHAMM
		NUDT4
		RAB9A
		RUFY3
		VRK3
		FASTK
		LDB1
		PCBP2
		MFAP1
		ACTA1
		TDRD7
		SNX15
		WIPF1
		AFTPH
		APEX2
		SNTB1
		ITGA7
		DNAL1
		AP5S1
		TPST1
		MED19
		RNF11
		PAGR1
		DKKL1
		POLD3
		RAB18
		PHB
		HSDL2
		CLTB
		JDP2
		HSPB7
		ELK3
		CBLC
		RRP15
		P2RX7
		PSME2
		RBM25
		ARCN1
		DHX58
		SGK3
		CCER1
		INO80
		GAS6
		TMTC1
		GSTM2
		ASB9
		MTCH2
		PEAR1
		PGS1
		RPRM
		FSD1L
		MIEN1
		ACTG1
		CTRB1
		CENPT
		KDSR
		ZUFSP
		LACTB
		RBM28
		ANKS3
		cyhr1
		SRRM2
		PBX2
		CAAP1
		BCAS3
		TMC7
		POLA2
		KCNJ8
		htra4
		TCOF1
		EVL
		ENPP3
[truncated: 6,714 more rows]
