# Supplementary material for: De novo transcriptome assembly and annotation of parthenogenetic lizard Darevskia unisexualis and its parental ancestors Darevskia valentini and Darevskia raddei nairensis
Source: Data Brief. 2021 Dec 6;39:107685. doi: 10.1016/j.dib.2021.107685 (PMC8666336; doi:10.1016/j.dib.2021.107685)
Supplement: Supplementary file 1 [file mmc1.zip › Supplementary materials/Supplementary_5.1_drad_AMP_blast.txt]

TRINITY_DN10018_c0_g1_i2.p1	DRAMP02406	26.000	50	30	1	16	165	37	79	0.17	23.1
TRINITY_DN10025_c0_g1_i2.p4	DRAMP01464	29.545	44	26	1	10	141	8	46	9.7	17.7
TRINITY_DN10025_c0_g1_i3.p4	DRAMP01464	29.545	44	26	1	10	141	8	46	9.7	17.7
TRINITY_DN10041_c0_g1_i1.p5	DRAMP04445	27.500	40	29	0	3	122	17	56	4.9	18.9
TRINITY_DN10045_c2_g1_i1.p2	DRAMP00357	25.000	48	36	0	13	156	2	49	6.4	18.9
TRINITY_DN10051_c0_g2_i1.p2	DRAMP00374	34.615	52	29	3	5	154	39	87	4.9	19.2
TRINITY_DN10055_c0_g3_i1.p7	DRAMP03954	25.455	55	35	2	1	165	1	49	1.9	20.0
TRINITY_DN10055_c0_g3_i2.p8	DRAMP03954	25.455	55	35	2	1	165	1	49	1.9	20.0
TRINITY_DN10055_c0_g3_i3.p8	DRAMP03954	25.455	55	35	2	1	165	1	49	1.9	20.0
TRINITY_DN10055_c0_g3_i4.p7	DRAMP03954	25.455	55	35	2	1	165	1	49	1.9	20.0
TRINITY_DN10061_c0_g1_i1.p1	DRAMP00474	24.444	45	31	1	22	147	1	45	0.20	22.3
TRINITY_DN10061_c0_g1_i3.p3	DRAMP00474	24.444	45	31	1	22	147	1	45	0.20	22.3
TRINITY_DN10061_c0_g1_i4.p3	DRAMP00474	24.444	45	31	1	22	147	1	45	0.20	22.3
TRINITY_DN10061_c0_g3_i1.p2	DRAMP03551	27.083	48	21	1	8	151	14	47	0.72	21.2
TRINITY_DN10076_c0_g2_i3.p3	DRAMP04700	51.064	47	23	0	141	1	1	47	4.03e-07	36.6
TRINITY_DN10079_c0_g2_i1.p9	DRAMP04456	30.357	56	34	2	12	179	4	54	1.6	20.4
TRINITY_DN10079_c0_g2_i2.p9	DRAMP04456	30.357	56	34	2	12	179	4	54	1.6	20.4
TRINITY_DN10083_c0_g1_i2.p1	DRAMP03402	28.571	49	27	3	4	147	17	58	2.2	20.0
TRINITY_DN10091_c0_g1_i1.p1	DRAMP00426	23.404	47	28	2	179	39	16	54	1.8	20.0
TRINITY_DN10141_c0_g1_i1.p2	DRAMP02547	29.310	58	27	2	20	193	24	67	1.4	21.2
TRINITY_DN10156_c2_g1_i2.p2	DRAMP00556	19.643	56	39	2	165	7	4	56	2.6	19.6
TRINITY_DN1015_c0_g1_i10.p3	DRAMP00235	27.083	48	30	1	4	147	1	43	0.36	22.3
TRINITY_DN10166_c0_g2_i1.p12	DRAMP00397	20.833	48	30	1	13	156	3	42	6.7	18.5
TRINITY_DN10178_c0_g1_i1.p6	DRAMP02890	29.412	51	34	1	3	149	20	70	3.4	19.6
TRINITY_DN10192_c1_g1_i1.p4	DRAMP00590	31.373	51	31	2	8	157	14	61	7.0	18.5
TRINITY_DN10195_c1_g1_i2.p1	DRAMP00714	25.581	43	32	0	141	13	5	47	9.7	17.7
TRINITY_DN10205_c0_g1_i2.p1	DRAMP03437	25.373	67	45	2	212	15	2	64	0.062	24.6
TRINITY_DN1020_c0_g6_i1.p6	DRAMP00707	32.075	53	28	2	147	7	2	52	8.8	18.1
TRINITY_DN1020_c0_g6_i1.p8	DRAMP00730	25.581	43	30	1	148	26	24	66	9.5	18.1
TRINITY_DN10220_c0_g3_i1.p2	DRAMP02696	23.636	55	34	1	22	162	1	55	7.7	18.5
TRINITY_DN10228_c0_g1_i1.p2	DRAMP00638	23.404	47	30	1	9	149	16	56	2.3	19.6
TRINITY_DN1025_c0_g1_i1.p5	DRAMP00493	32.075	53	30	2	36	176	1	53	3.4	19.2
TRINITY_DN10329_c0_g1_i1.p8	DRAMP03432	31.818	44	23	1	32	163	3	39	0.10	23.1
TRINITY_DN1034_c0_g4_i1.p8	DRAMP01080	33.333	42	28	0	10	135	37	78	0.001	28.1
TRINITY_DN1034_c0_g4_i1.p8	DRAMP00363	25.581	43	32	0	7	135	36	78	0.12	23.1
TRINITY_DN1034_c0_g4_i1.p8	DRAMP00364	25.581	43	32	0	7	135	36	78	0.12	23.1
TRINITY_DN1034_c0_g4_i1.p8	DRAMP00367	25.581	43	32	0	7	135	36	78	0.13	23.1
TRINITY_DN1034_c0_g4_i1.p8	DRAMP00368	25.581	43	32	0	7	135	36	78	0.13	23.1
TRINITY_DN1034_c0_g4_i1.p8	DRAMP00366	25.581	43	32	0	7	135	36	78	0.15	23.1
TRINITY_DN10355_c0_g1_i1.p4	DRAMP04445	26.786	56	20	2	22	177	13	51	9.1	18.5
TRINITY_DN10379_c2_g1_i1.p1	DRAMP00567	24.528	53	25	2	13	171	2	39	4.7	18.9
TRINITY_DN10379_c2_g1_i4.p1	DRAMP00567	24.528	53	25	2	13	171	2	39	4.7	18.9
TRINITY_DN1037_c0_g1_i2.p13	DRAMP00724	27.500	40	20	1	145	26	3	33	4.9	18.9
TRINITY_DN10434_c0_g1_i2.p3	DRAMP00736	29.412	51	31	1	161	9	6	51	6.9	18.5
TRINITY_DN1044_c0_g3_i1.p7	DRAMP04458	25.397	63	38	2	192	4	36	89	4.0	19.6
TRINITY_DN10453_c0_g1_i2.p1	DRAMP00498	32.075	53	29	3	15	173	1	46	0.93	21.2
TRINITY_DN10461_c0_g1_i1.p6	DRAMP03560	30.435	69	38	2	4	210	11	69	0.13	24.3
TRINITY_DN10461_c0_g1_i3.p6	DRAMP03560	30.435	69	38	2	4	210	11	69	0.11	24.3
TRINITY_DN10461_c0_g1_i7.p3	DRAMP03560	30.435	69	38	2	4	210	11	69	0.13	24.3
TRINITY_DN10461_c0_g1_i8.p6	DRAMP03560	30.435	69	38	2	4	210	11	69	0.13	24.3
TRINITY_DN10474_c0_g1_i1.p1	DRAMP03454	29.412	51	30	2	138	1	15	64	8.8	18.5
TRINITY_DN10474_c0_g1_i2.p7	DRAMP03454	29.412	51	30	2	138	1	15	64	8.8	18.5
TRINITY_DN10478_c0_g1_i7.p5	DRAMP01868	29.091	55	33	2	179	15	3	51	0.43	21.9
TRINITY_DN10478_c0_g1_i7.p5	DRAMP03306	25.455	55	36	1	19	183	16	65	5.7	19.2
TRINITY_DN10479_c0_g1_i1.p3	DRAMP00498	28.571	63	31	2	41	229	14	62	0.60	22.3
TRINITY_DN1047_c0_g1_i3.p3	DRAMP04491	28.205	78	41	5	10	204	6	81	1.5	21.2
TRINITY_DN1047_c0_g1_i5.p2	DRAMP04491	28.205	78	41	5	10	204	6	81	1.5	21.2
TRINITY_DN1047_c0_g1_i6.p2	DRAMP04491	28.205	78	41	5	10	204	6	81	1.5	21.2
TRINITY_DN10481_c0_g1_i1.p1	DRAMP00574	25.581	43	30	1	28	156	1	41	9.9	18.1
TRINITY_DN10485_c1_g4_i1.p3	DRAMP02529	28.378	74	41	4	219	16	7	74	9.2	19.2
TRINITY_DN10485_c1_g4_i1.p6	DRAMP00116	22.000	50	33	1	34	183	10	53	2.4	20.0
TRINITY_DN10510_c0_g1_i3.p5	DRAMP00197	33.333	54	27	2	1	147	17	66	2.8	19.6
TRINITY_DN10510_c0_g1_i7.p6	DRAMP00197	33.333	54	27	2	1	147	17	66	2.8	19.6
TRINITY_DN10514_c0_g1_i12.p2	DRAMP01007	36.585	41	22	2	25	147	14	50	2.0	20.0
TRINITY_DN1051_c0_g3_i2.p23	DRAMP01882	30.435	46	29	1	146	18	9	54	3.2	19.2
TRINITY_DN10524_c0_g1_i1.p8	DRAMP00320	20.755	53	42	0	165	7	5	57	0.80	21.2
TRINITY_DN10534_c0_g2_i1.p1	DRAMP04426	28.571	42	28	1	143	24	34	75	1.2	20.4
TRINITY_DN10536_c0_g2_i1.p2	DRAMP00507	25.000	56	32	2	9	170	1	48	9.4	18.5
TRINITY_DN10546_c0_g1_i6.p2	DRAMP00398	33.333	45	27	1	151	17	3	44	5.6	18.5
TRINITY_DN1055_c0_g1_i18.p21	DRAMP03557	20.000	40	32	0	26	145	43	82	6.1	18.5
TRINITY_DN10563_c0_g1_i3.p3	DRAMP00587	36.585	41	19	1	123	1	8	41	6.4	18.5
TRINITY_DN10563_c0_g1_i3.p3	DRAMP04408	25.000	44	31	1	142	17	12	55	9.6	18.1
TRINITY_DN10584_c0_g1_i2.p4	DRAMP00531	23.913	46	35	0	7	144	12	57	9.3	18.1
TRINITY_DN10586_c1_g1_i1.p3	DRAMP02896	32.500	40	23	2	31	150	29	64	6.1	18.5
TRINITY_DN10588_c0_g1_i1.p1	DRAMP03443	26.000	50	37	0	1	150	20	69	6.1	18.9
TRINITY_DN10588_c0_g1_i2.p1	DRAMP03443	26.000	50	37	0	1	150	20	69	6.1	18.9
TRINITY_DN1059_c0_g1_i3.p3	DRAMP18492	100.000	74	0	0	1	222	1	74	2.70e-51	150
TRINITY_DN1059_c0_g1_i3.p3	DRAMP03472	100.000	74	0	0	1	222	1	74	2.70e-51	150
TRINITY_DN1059_c0_g1_i3.p2	DRAMP18492	100.000	68	0	0	1	204	1	68	6.19e-47	139
TRINITY_DN1059_c0_g1_i3.p2	DRAMP03472	100.000	68	0	0	1	204	1	68	6.19e-47	139
TRINITY_DN1059_c0_g1_i4.p2	DRAMP18492	97.297	74	2	0	7	228	1	74	4.41e-49	144
TRINITY_DN1059_c0_g1_i4.p2	DRAMP03472	97.297	74	2	0	7	228	1	74	4.41e-49	144
TRINITY_DN1059_c0_g1_i5.p2	DRAMP18492	100.000	74	0	0	1	222	1	74	2.70e-51	150
TRINITY_DN1059_c0_g1_i5.p2	DRAMP03472	100.000	74	0	0	1	222	1	74	2.70e-51	150
TRINITY_DN1059_c0_g1_i5.p7	DRAMP18492	100.000	45	0	0	28	162	1	45	1.19e-28	92.0
TRINITY_DN1059_c0_g1_i5.p7	DRAMP03472	100.000	45	0	0	28	162	1	45	1.19e-28	92.0
TRINITY_DN1059_c0_g1_i6.p3	DRAMP18492	100.000	74	0	0	1	222	1	74	2.70e-51	150
TRINITY_DN1059_c0_g1_i6.p3	DRAMP03472	100.000	74	0	0	1	222	1	74	2.70e-51	150
TRINITY_DN10602_c0_g3_i1.p4	DRAMP00347	29.825	57	38	2	7	171	27	83	0.42	22.3
TRINITY_DN10602_c0_g3_i3.p3	DRAMP00347	29.825	57	38	2	7	171	27	83	0.42	22.3
TRINITY_DN10602_c0_g3_i4.p3	DRAMP00347	29.825	57	38	2	7	171	27	83	0.42	22.3
TRINITY_DN10637_c0_g1_i1.p5	DRAMP18097	31.707	41	25	1	29	151	8	45	0.58	21.6
TRINITY_DN10641_c0_g1_i2.p1	DRAMP00709	23.810	42	32	0	18	143	11	52	0.74	20.8
TRINITY_DN10646_c1_g1_i1.p2	DRAMP03553	25.490	51	32	2	161	9	11	55	4.3	18.9
TRINITY_DN10646_c1_g1_i2.p2	DRAMP03553	25.490	51	32	2	161	9	11	55	4.3	18.9
TRINITY_DN1064_c0_g1_i1.p11	DRAMP04472	29.412	51	32	1	13	153	22	72	5.9	18.9
TRINITY_DN1064_c0_g1_i1.p11	DRAMP20767	25.490	51	34	1	13	153	3	53	6.9	18.5
TRINITY_DN1064_c0_g1_i1.p11	DRAMP03318	25.490	51	34	1	13	153	3	53	6.9	18.5
TRINITY_DN10671_c0_g1_i1.p4	DRAMP02809	32.500	40	24	1	28	147	1	37	0.78	20.4
TRINITY_DN1068_c0_g6_i1.p11	DRAMP00579	26.923	52	35	1	7	153	6	57	5.5	18.9
TRINITY_DN10714_c0_g2_i1.p1	DRAMP00610	30.508	59	32	3	25	180	1	57	7.6	18.5
TRINITY_DN1071_c0_g1_i1.p5	DRAMP02472	21.818	55	40	1	1	156	13	67	0.26	22.3
TRINITY_DN1071_c0_g1_i4.p11	DRAMP02472	21.818	55	40	1	1	156	13	67	0.26	22.3
TRINITY_DN1071_c0_g1_i7.p5	DRAMP02472	21.818	55	40	1	1	156	13	67	0.26	22.3
TRINITY_DN10723_c0_g1_i1.p2	DRAMP02929	33.333	57	29	3	13	168	30	82	2.0	20.4
TRINITY_DN10728_c1_g1_i1.p2	DRAMP04465	27.907	43	27	1	117	1	38	80	5.5	18.9
TRINITY_DN10744_c1_g1_i1.p1	DRAMP03561	30.189	53	35	2	168	13	10	61	0.061	24.3
TRINITY_DN10744_c1_g1_i1.p1	DRAMP00733	28.302	53	31	3	29	169	4	55	8.6	18.5
TRINITY_DN10745_c0_g1_i2.p3	DRAMP02540	28.767	73	44	3	219	16	23	92	9.2	18.9
TRINITY_DN10751_c0_g1_i1.p5	DRAMP00736	28.000	50	31	1	137	3	28	77	10.0	18.1
TRINITY_DN10751_c0_g1_i4.p6	DRAMP00736	28.000	50	31	1	137	3	28	77	10.0	18.1
TRINITY_DN10766_c0_g1_i1.p6	DRAMP00661	25.490	51	32	2	143	6	4	53	8.9	18.1
TRINITY_DN10766_c0_g1_i12.p3	DRAMP00661	25.490	51	32	2	143	6	4	53	8.9	18.1
TRINITY_DN10766_c0_g1_i7.p4	DRAMP00661	25.490	51	32	2	143	6	4	53	8.9	18.1
TRINITY_DN1079_c0_g3_i1.p7	DRAMP04482	30.769	39	25	2	27	143	7	43	9.6	18.1
TRINITY_DN1079_c0_g5_i1.p6	DRAMP04482	30.769	39	25	2	27	143	7	43	9.6	18.1
TRINITY_DN10800_c0_g2_i1.p1	DRAMP00690	25.000	60	42	2	10	186	10	67	1.1	21.2
TRINITY_DN1080_c0_g1_i1.p10	DRAMP01073	30.952	42	29	0	27	152	25	66	2.9	19.6
TRINITY_DN1080_c0_g1_i1.p10	DRAMP01070	30.952	42	29	0	27	152	25	66	3.0	19.6
TRINITY_DN1080_c0_g1_i6.p12	DRAMP01073	30.952	42	29	0	27	152	25	66	2.9	19.6
TRINITY_DN1080_c0_g1_i6.p12	DRAMP01070	30.952	42	29	0	27	152	25	66	3.0	19.6
TRINITY_DN10869_c0_g2_i1.p2	DRAMP02538	20.455	44	35	0	9	140	24	67	5.7	18.9
TRINITY_DN10904_c0_g1_i1.p3	DRAMP02543	25.000	52	38	1	7	159	2	53	5.7	18.9
TRINITY_DN10910_c1_g1_i1.p3	DRAMP01072	23.256	43	32	1	130	2	2	43	1.6	20.4
TRINITY_DN10916_c0_g2_i1.p3	DRAMP00722	21.277	47	30	2	147	7	3	42	6.4	18.9
TRINITY_DN10916_c0_g2_i2.p2	DRAMP00722	21.277	47	30	2	147	7	3	42	6.4	18.9
TRINITY_DN10917_c0_g1_i1.p1	DRAMP02886	25.806	62	26	1	21	206	27	68	4.2	19.6
TRINITY_DN1091_c0_g1_i2.p5	DRAMP18184	30.357	56	33	2	22	189	4	53	0.020	25.4
TRINITY_DN1091_c0_g4_i1.p7	DRAMP00730	23.913	46	35	0	144	7	2	47	6.5	18.5
TRINITY_DN10925_c0_g1_i1.p12	DRAMP02551	23.214	56	35	2	1	150	1	54	0.066	24.6
TRINITY_DN10925_c0_g1_i2.p11	DRAMP02551	23.214	56	35	2	1	150	1	54	0.066	24.6
TRINITY_DN10925_c0_g1_i3.p11	DRAMP02551	23.214	56	35	2	1	150	1	54	0.066	24.6
TRINITY_DN10925_c0_g1_i4.p9	DRAMP02551	23.214	56	35	2	1	150	1	54	0.066	24.6
TRINITY_DN10925_c2_g1_i2.p1	DRAMP00679	23.377	77	54	1	22	237	3	79	0.095	24.6
TRINITY_DN10939_c0_g1_i1.p2	DRAMP02371	26.190	42	31	0	6	131	30	71	0.77	20.8
TRINITY_DN10939_c0_g1_i1.p2	DRAMP02832	26.190	42	31	0	6	131	29	70	1.1	20.4
TRINITY_DN10939_c0_g1_i1.p2	DRAMP02982	26.190	42	31	0	6	131	29	70	1.6	20.0
TRINITY_DN10939_c0_g1_i1.p2	DRAMP02265	26.190	42	31	0	6	131	29	70	1.8	20.0
TRINITY_DN10939_c0_g1_i1.p2	DRAMP02144	26.190	42	31	0	6	131	29	70	1.9	20.0
TRINITY_DN1096_c0_g1_i7.p15	DRAMP00569	22.449	49	31	1	11	157	3	44	2.4	19.6
TRINITY_DN10980_c0_g1_i1.p1	DRAMP04590	26.190	42	30	1	12	137	34	74	1.7	20.0
TRINITY_DN10981_c1_g1_i1.p3	DRAMP04433	32.500	40	23	1	7	126	1	36	0.29	21.6
TRINITY_DN10981_c1_g1_i1.p3	DRAMP02632	33.333	39	23	1	148	32	17	52	4.0	18.9
TRINITY_DN10994_c0_g1_i1.p1	DRAMP02892	37.500	72	42	3	31	243	19	88	7.96e-08	40.8
TRINITY_DN10994_c0_g1_i1.p1	DRAMP02894	30.263	76	49	2	22	243	14	87	3.31e-05	33.9
TRINITY_DN109_c0_g4_i1.p6	DRAMP02957	27.660	47	26	1	10	150	22	60	0.23	22.3
TRINITY_DN11015_c0_g1_i1.p10	DRAMP01069	28.000	50	31	1	139	5	29	78	2.3	19.6
TRINITY_DN11023_c0_g2_i1.p1	DRAMP00252	28.261	46	32	1	152	18	6	51	9.0	18.1
TRINITY_DN11025_c0_g1_i4.p10	DRAMP03417	27.500	40	29	0	12	131	34	73	1.1	20.8
TRINITY_DN11048_c0_g1_i1.p3	DRAMP00477	26.923	52	31	1	162	7	15	59	0.98	21.2
TRINITY_DN1104_c0_g1_i1.p6	DRAMP00679	26.562	64	39	3	22	207	12	69	9.0	18.9
TRINITY_DN1104_c0_g1_i13.p4	DRAMP00679	26.562	64	39	3	22	207	12	69	9.0	18.9
TRINITY_DN11078_c0_g2_i1.p1	DRAMP20770	24.590	61	35	4	159	1	6	63	6.3	18.9
TRINITY_DN11078_c0_g2_i1.p1	DRAMP03184	23.333	60	37	3	159	1	6	63	7.0	18.5
TRINITY_DN1108_c0_g1_i11.p3	DRAMP02621	34.884	43	27	1	6	134	20	61	0.044	24.3
TRINITY_DN1108_c0_g1_i15.p2	DRAMP02621	34.884	43	27	1	6	134	20	61	0.044	24.3
TRINITY_DN11111_c0_g1_i1.p5	DRAMP02678	30.435	46	29	1	4	141	8	50	2.1	19.6
TRINITY_DN11111_c0_g1_i2.p2	DRAMP02678	30.435	46	29	1	4	141	8	50	2.1	19.6
TRINITY_DN11117_c0_g1_i5.p3	DRAMP01072	28.571	49	34	1	158	15	32	80	1.7	20.4
TRINITY_DN11117_c0_g1_i5.p3	DRAMP00359	28.571	49	34	1	158	15	32	80	1.8	20.4
TRINITY_DN11117_c0_g1_i5.p3	DRAMP01071	28.571	49	34	1	158	15	32	80	1.8	20.4
TRINITY_DN11117_c0_g3_i1.p1	DRAMP02847	29.630	54	33	3	165	4	5	53	5.9	18.9
TRINITY_DN11117_c0_g3_i1.p1	DRAMP02848	29.630	54	33	3	165	4	5	53	6.1	18.9
TRINITY_DN11129_c0_g2_i3.p2	DRAMP00659	17.778	45	37	0	136	2	13	57	2.1	20.0
TRINITY_DN11140_c0_g1_i2.p1	DRAMP18148	34.146	41	21	2	27	149	3	37	1.2	20.0
TRINITY_DN11146_c0_g1_i1.p2	DRAMP02957	36.170	47	30	0	143	3	27	73	0.22	22.7
TRINITY_DN11168_c0_g2_i1.p2	DRAMP00651	26.154	65	42	2	38	232	11	69	0.36	22.7
TRINITY_DN11168_c0_g2_i1.p2	DRAMP00654	24.615	65	43	2	38	232	11	69	1.3	21.2
TRINITY_DN11173_c0_g1_i1.p1	DRAMP03462	21.795	78	60	1	16	249	1	77	0.008	28.1
TRINITY_DN11173_c0_g1_i2.p1	DRAMP03462	21.795	78	60	1	16	249	1	77	0.008	28.1
TRINITY_DN11182_c0_g2_i6.p3	DRAMP02406	22.222	81	48	3	33	230	16	96	5.2	19.6
TRINITY_DN11184_c0_g1_i1.p8	DRAMP00684	23.214	56	39	1	29	184	3	58	3.5	19.6
TRINITY_DN11200_c0_g1_i1.p3	DRAMP04527	23.913	46	32	2	137	3	24	67	2.9	19.6
TRINITY_DN11205_c0_g1_i1.p3	DRAMP00600	30.952	42	23	2	25	150	5	40	1.9	19.6
TRINITY_DN11254_c0_g1_i1.p2	DRAMP18123	31.707	41	20	2	3	122	4	37	4.5	18.5
TRINITY_DN1125_c0_g1_i1.p8	DRAMP01045	30.769	52	33	2	7	162	4	52	7.0	18.9
TRINITY_DN1125_c0_g1_i1.p8	DRAMP00369	30.769	52	33	2	7	162	4	52	7.1	18.9
TRINITY_DN1128_c0_g3_i3.p4	DRAMP03559	29.412	68	41	2	189	7	9	76	3.2	20.0
TRINITY_DN1128_c0_g3_i4.p7	DRAMP03559	29.412	68	41	2	189	7	9	76	3.2	20.0
TRINITY_DN11338_c2_g1_i2.p1	DRAMP00522	29.825	57	30	2	145	2	20	75	5.7	18.9
TRINITY_DN1134_c0_g2_i2.p8	DRAMP00684	18.182	55	32	2	150	1	12	58	4.1	19.2
TRINITY_DN11367_c0_g1_i1.p1	DRAMP00946	21.538	65	44	2	215	21	19	76	0.35	22.7
TRINITY_DN11388_c0_g1_i5.p8	DRAMP04478	30.435	46	28	1	129	4	4	49	1.3	20.4
TRINITY_DN11388_c2_g3_i1.p1	DRAMP00658	24.074	54	32	2	16	174	13	58	0.012	26.2
TRINITY_DN113_c0_g1_i2.p12	DRAMP02433	24.490	49	33	2	10	156	20	64	3.1	19.6
TRINITY_DN113_c0_g1_i5.p19	DRAMP02433	24.490	49	33	2	10	156	20	64	3.1	19.6
TRINITY_DN113_c0_g1_i6.p17	DRAMP02433	24.490	49	33	2	10	156	20	64	3.1	19.6
TRINITY_DN113_c0_g1_i7.p13	DRAMP02433	24.490	49	33	2	10	156	20	64	3.1	19.6
TRINITY_DN113_c0_g1_i8.p16	DRAMP02433	24.490	49	33	2	10	156	20	64	3.1	19.6
TRINITY_DN113_c0_g1_i9.p18	DRAMP02433	24.490	49	33	2	10	156	20	64	3.1	19.6
TRINITY_DN11406_c0_g1_i2.p1	DRAMP02524	22.642	53	36	1	7	165	12	59	5.3	19.2
TRINITY_DN11412_c0_g2_i1.p4	DRAMP02889	31.707	41	26	1	136	14	16	54	0.94	20.8
TRINITY_DN11415_c0_g1_i2.p1	DRAMP04426	24.194	62	35	2	4	186	44	94	9.9	18.9
TRINITY_DN11435_c0_g2_i1.p3	DRAMP02947	30.612	49	33	1	4	147	32	80	0.13	23.1
TRINITY_DN1144_c0_g2_i1.p17	DRAMP02980	27.083	48	31	1	137	6	3	50	2.5	19.6
TRINITY_DN1144_c0_g2_i2.p13	DRAMP02980	27.083	48	31	1	137	6	3	50	2.5	19.6
TRINITY_DN1144_c0_g2_i3.p18	DRAMP02980	27.083	48	31	1	137	6	3	50	2.5	19.6
TRINITY_DN11458_c0_g1_i1.p3	DRAMP00630	31.373	51	31	3	5	157	16	62	3.1	19.6
TRINITY_DN1145_c0_g1_i2.p12	DRAMP18407	25.000	60	30	2	7	186	7	51	9.2	18.5
TRINITY_DN1145_c0_g1_i2.p17	DRAMP00623	26.667	45	32	1	7	141	15	58	5.4	18.9
TRINITY_DN1145_c0_g1_i2.p18	DRAMP03434	27.500	40	24	1	8	127	25	59	0.37	21.6
TRINITY_DN1145_c0_g1_i3.p15	DRAMP00623	26.667	45	32	1	7	141	15	58	5.4	18.9
TRINITY_DN1145_c0_g1_i3.p16	DRAMP03434	27.500	40	24	1	8	127	25	59	0.37	21.6
TRINITY_DN1145_c0_g1_i3.p11	DRAMP18407	25.000	60	30	2	7	186	7	51	9.2	18.5
TRINITY_DN1145_c0_g1_i4.p11	DRAMP00623	26.667	45	32	1	7	141	15	58	5.4	18.9
TRINITY_DN1145_c0_g1_i4.p12	DRAMP03434	27.500	40	24	1	8	127	25	59	0.37	21.6
TRINITY_DN1145_c0_g1_i5.p8	DRAMP03434	27.500	40	24	1	8	127	25	59	0.37	21.6
TRINITY_DN1145_c0_g1_i5.p7	DRAMP00623	26.667	45	32	1	7	141	15	58	5.4	18.9
TRINITY_DN1148_c0_g1_i3.p7	DRAMP00709	23.529	51	31	1	16	144	8	58	8.6	18.1
TRINITY_DN1148_c0_g1_i4.p8	DRAMP00709	23.529	51	31	1	16	144	8	58	8.6	18.1
TRINITY_DN11554_c0_g1_i2.p4	DRAMP03789	32.653	49	26	3	141	1	7	50	1.1	20.4
TRINITY_DN11554_c0_g1_i2.p4	DRAMP03790	20.930	43	34	0	141	13	10	52	1.3	20.4
TRINITY_DN11554_c0_g1_i2.p4	DRAMP00683	29.545	44	28	3	19	147	5	46	4.3	18.9
TRINITY_DN11570_c0_g1_i2.p3	DRAMP02892	24.074	54	38	1	161	9	34	87	1.4	20.8
TRINITY_DN11610_c0_g1_i1.p1	DRAMP01075	26.230	61	43	1	28	210	11	69	0.80	21.9
TRINITY_DN11612_c0_g3_i1.p3	DRAMP04464	23.913	46	34	1	1	138	30	74	0.24	22.7
TRINITY_DN11612_c0_g3_i2.p1	DRAMP04464	23.913	46	34	1	1	138	30	74	0.24	22.7
TRINITY_DN11640_c0_g3_i2.p5	DRAMP02536	27.660	47	34	0	10	150	35	81	1.9	20.0
TRINITY_DN11642_c0_g1_i1.p1	DRAMP02429	21.569	51	28	1	161	9	17	55	4.8	18.9
TRINITY_DN11642_c0_g1_i2.p3	DRAMP02429	21.569	51	28	1	161	9	17	55	4.8	18.9
TRINITY_DN11651_c0_g1_i2.p2	DRAMP04481	24.000	50	35	1	1	141	17	66	2.9	19.6
TRINITY_DN11668_c0_g1_i2.p2	DRAMP00347	26.230	61	42	1	183	1	36	93	0.68	21.6
TRINITY_DN11669_c0_g2_i1.p5	DRAMP03143	24.138	58	41	1	16	180	8	65	7.7	18.9
TRINITY_DN11672_c0_g1_i8.p2	DRAMP03440	34.615	52	21	2	160	5	29	67	0.009	26.6
TRINITY_DN11672_c0_g1_i8.p2	DRAMP03459	34.615	52	21	2	160	5	10	48	0.010	26.2
TRINITY_DN11672_c0_g1_i8.p2	DRAMP03383	32.692	52	22	2	160	5	10	48	0.13	23.5
TRINITY_DN11676_c2_g1_i1.p2	DRAMP02952	24.615	65	43	2	186	4	10	72	6.7	18.9
TRINITY_DN11683_c0_g1_i3.p9	DRAMP02927	24.528	53	37	1	152	3	19	71	0.46	21.9
TRINITY_DN11683_c0_g1_i3.p9	DRAMP04408	24.528	53	37	1	152	3	23	75	0.54	21.6
TRINITY_DN11691_c0_g1_i1.p1	DRAMP01408	28.571	49	34	1	146	3	8	56	0.43	21.9
TRINITY_DN11695_c0_g2_i1.p6	DRAMP00618	24.000	50	31	1	138	10	10	59	1.1	20.4
TRINITY_DN11697_c0_g1_i1.p3	DRAMP18312	25.714	70	43	2	213	7	27	88	1.6	21.2
TRINITY_DN11700_c0_g1_i1.p2	DRAMP00735	20.455	44	35	0	132	1	25	68	0.47	21.6
TRINITY_DN11704_c0_g1_i2.p9	DRAMP02665	27.907	43	31	0	10	138	14	56	1.6	20.0
TRINITY_DN11743_c0_g2_i1.p10	DRAMP03092	24.528	53	26	1	7	165	2	40	3.3	19.2
TRINITY_DN11743_c0_g2_i1.p10	DRAMP02750	29.630	54	24	2	4	165	1	40	6.8	18.1
TRINITY_DN11743_c0_g2_i3.p12	DRAMP03092	24.528	53	26	1	7	165	2	40	3.3	19.2
TRINITY_DN11743_c0_g2_i3.p12	DRAMP02750	29.630	54	24	2	4	165	1	40	6.8	18.1
TRINITY_DN11743_c0_g2_i4.p11	DRAMP03092	24.528	53	26	1	7	165	2	40	3.3	19.2
TRINITY_DN11743_c0_g2_i4.p11	DRAMP02750	29.630	54	24	2	4	165	1	40	6.8	18.1
TRINITY_DN11748_c0_g1_i2.p4	DRAMP00946	35.849	53	24	3	9	149	14	62	0.66	21.6
TRINITY_DN11758_c0_g1_i1.p2	DRAMP00705	26.829	41	30	0	13	135	4	44	9.0	17.7
TRINITY_DN1175_c0_g1_i1.p15	DRAMP00737	38.636	44	20	3	150	25	12	50	0.31	21.9
TRINITY_DN1175_c0_g1_i1.p15	DRAMP00738	36.364	44	21	3	150	25	12	50	0.76	20.8
TRINITY_DN1175_c0_g1_i2.p15	DRAMP00737	38.636	44	20	3	150	25	12	50	0.31	21.9
TRINITY_DN1175_c0_g1_i2.p15	DRAMP00738	36.364	44	21	3	150	25	12	50	0.76	20.8
TRINITY_DN11763_c0_g1_i2.p8	DRAMP02479	31.915	47	29	1	144	4	3	46	2.3	19.6
TRINITY_DN11771_c2_g1_i1.p1	DRAMP03462	29.114	79	52	1	1	237	8	82	1.33e-11	50.4
TRINITY_DN11771_c2_g1_i1.p1	DRAMP02831	35.000	80	48	2	1	240	9	84	2.31e-11	50.1
TRINITY_DN11771_c2_g1_i1.p1	DRAMP03327	31.169	77	49	1	1	231	8	80	3.26e-11	49.7
TRINITY_DN11771_c2_g1_i1.p1	DRAMP03633	29.545	88	58	1	1	264	9	92	7.12e-10	46.2
TRINITY_DN11771_c2_g1_i2.p1	DRAMP03462	29.114	79	52	1	1	237	8	82	1.33e-11	50.4
TRINITY_DN11771_c2_g1_i2.p1	DRAMP02831	35.000	80	48	2	1	240	9	84	2.31e-11	50.1
TRINITY_DN11771_c2_g1_i2.p1	DRAMP03327	31.169	77	49	1	1	231	8	80	3.26e-11	49.7
TRINITY_DN11771_c2_g1_i2.p1	DRAMP03633	29.545	88	58	1	1	264	9	92	7.12e-10	46.2
TRINITY_DN11774_c0_g2_i1.p4	DRAMP02650	30.233	43	22	3	4	132	3	37	0.88	20.8
TRINITY_DN11774_c0_g2_i1.p4	DRAMP00262	25.532	47	34	1	1	138	45	91	4.0	19.2
TRINITY_DN11774_c0_g2_i1.p2	DRAMP03389	30.769	52	31	2	15	164	13	61	4.0	19.2
TRINITY_DN11801_c1_g2_i1.p4	DRAMP02213	31.915	47	24	1	152	12	23	61	0.30	22.3
TRINITY_DN11875_c0_g1_i16.p1	DRAMP00626	24.390	41	29	1	121	5	12	52	0.95	20.4
TRINITY_DN11875_c0_g1_i16.p1	DRAMP00625	28.205	39	26	1	121	5	15	51	1.7	19.6
TRINITY_DN11875_c0_g1_i2.p2	DRAMP00626	24.390	41	29	1	121	5	12	52	0.95	20.4
TRINITY_DN11875_c0_g1_i2.p2	DRAMP00625	28.205	39	26	1	121	5	15	51	1.7	19.6
TRINITY_DN11875_c0_g1_i7.p1	DRAMP00626	24.390	41	29	1	121	5	12	52	0.95	20.4
TRINITY_DN11875_c0_g1_i7.p1	DRAMP00625	28.205	39	26	1	121	5	15	51	1.7	19.6
TRINITY_DN11889_c0_g1_i1.p7	DRAMP00709	26.786	56	35	2	4	159	2	55	9.4	18.5
TRINITY_DN11896_c0_g5_i1.p1	DRAMP04513	27.586	58	34	4	17	187	14	64	0.81	21.6
TRINITY_DN11901_c0_g1_i2.p4	DRAMP03698	31.915	47	27	2	7	132	15	61	5.7	18.5
TRINITY_DN11910_c0_g1_i2.p3	DRAMP03694	22.222	63	43	2	189	1	4	60	0.27	22.7
TRINITY_DN1194_c0_g4_i1.p11	DRAMP00508	20.690	58	40	1	13	186	2	53	5.2	19.2
TRINITY_DN1195_c0_g1_i1.p7	DRAMP00673	21.875	64	35	1	19	210	9	57	7.9	18.9
TRINITY_DN1195_c0_g1_i10.p7	DRAMP00673	21.875	64	35	1	19	210	9	57	7.9	18.9
TRINITY_DN1195_c0_g1_i8.p8	DRAMP00673	21.875	64	35	1	19	210	9	57	7.9	18.9
TRINITY_DN1197_c1_g4_i1.p28	DRAMP00944	36.585	41	25	1	137	18	4	44	3.3	18.9
TRINITY_DN1197_c1_g6_i1.p8	DRAMP00727	28.571	49	30	2	8	154	19	62	1.4	20.4
TRINITY_DN1197_c1_g6_i2.p8	DRAMP00727	28.571	49	30	2	8	154	19	62	1.4	20.4
TRINITY_DN1197_c1_g6_i3.p8	DRAMP00727	28.571	49	30	2	8	154	19	62	1.4	20.4
TRINITY_DN11985_c0_g1_i4.p3	DRAMP00352	32.653	49	28	2	11	145	11	58	3.1	19.6
TRINITY_DN11985_c0_g1_i4.p3	DRAMP04491	25.581	43	31	1	14	139	17	59	4.4	19.2
TRINITY_DN1199_c0_g6_i1.p16	DRAMP03553	25.000	44	33	0	140	9	13	56	9.9	18.1
TRINITY_DN119_c0_g1_i1.p3	DRAMP03522	33.333	60	34	2	168	4	3	61	6.4	18.9
TRINITY_DN119_c0_g1_i10.p1	DRAMP03522	33.333	60	34	2	168	4	3	61	6.4	18.9
TRINITY_DN119_c0_g1_i16.p13	DRAMP00937	31.707	41	27	1	1	120	3	43	0.004	26.6
TRINITY_DN119_c0_g1_i16.p13	DRAMP00561	26.667	45	31	1	140	12	15	59	4.1	18.9
TRINITY_DN119_c0_g1_i17.p13	DRAMP00937	31.707	41	27	1	1	120	3	43	0.004	26.6
TRINITY_DN119_c0_g1_i17.p13	DRAMP00561	26.667	45	31	1	140	12	15	59	4.1	18.9
TRINITY_DN119_c0_g1_i18.p13	DRAMP00937	31.707	41	27	1	1	120	3	43	0.004	26.6
TRINITY_DN119_c0_g1_i18.p13	DRAMP00561	26.667	45	31	1	140	12	15	59	4.1	18.9
TRINITY_DN119_c0_g1_i22.p14	DRAMP00937	31.707	41	27	1	1	120	3	43	0.004	26.6
TRINITY_DN119_c0_g1_i22.p14	DRAMP00561	26.667	45	31	1	140	12	15	59	4.1	18.9
TRINITY_DN119_c0_g1_i4.p3	DRAMP03522	33.333	60	34	2	168	4	3	61	6.4	18.9
TRINITY_DN119_c0_g1_i6.p13	DRAMP00937	31.707	41	27	1	1	120	3	43	0.004	26.6
TRINITY_DN119_c0_g1_i6.p13	DRAMP00561	26.667	45	31	1	140	12	15	59	4.1	18.9
TRINITY_DN12007_c0_g2_i1.p9	DRAMP00568	28.889	45	31	1	19	153	1	44	0.61	21.2
TRINITY_DN12026_c0_g1_i1.p4	DRAMP02561	38.298	47	22	3	14	145	19	61	0.79	21.2
TRINITY_DN1202_c0_g2_i1.p5	DRAMP03638	29.167	48	30	1	13	144	10	57	0.45	21.6
TRINITY_DN12035_c0_g1_i1.p3	DRAMP04460	33.333	42	24	2	118	2	34	74	0.24	22.3
TRINITY_DN12077_c0_g1_i1.p4	DRAMP01079	30.000	60	35	1	190	32	11	70	0.73	21.6
TRINITY_DN12118_c0_g1_i1.p6	DRAMP00628	27.083	48	26	1	148	5	11	49	0.41	21.6
TRINITY_DN12119_c0_g3_i2.p7	DRAMP03454	24.000	50	37	1	3	149	19	68	6.9	18.5
TRINITY_DN12119_c0_g3_i3.p7	DRAMP03454	24.000	50	37	1	3	149	19	68	6.9	18.5
TRINITY_DN12119_c0_g3_i4.p16	DRAMP03454	24.000	50	37	1	3	149	19	68	6.9	18.5
TRINITY_DN12119_c0_g3_i5.p16	DRAMP03454	24.000	50	37	1	3	149	19	68	6.9	18.5
TRINITY_DN12121_c0_g1_i1.p9	DRAMP04488	30.357	56	33	3	19	168	14	69	2.3	20.0
TRINITY_DN12121_c0_g1_i2.p9	DRAMP04488	30.357	56	33	3	19	168	14	69	2.3	20.0
TRINITY_DN12121_c0_g1_i4.p9	DRAMP04488	30.357	56	33	3	19	168	14	69	2.3	20.0
TRINITY_DN12152_c0_g3_i2.p1	DRAMP03180	33.333	45	25	2	134	9	5	47	4.9	18.9
TRINITY_DN12166_c0_g1_i1.p12	DRAMP02682	28.571	42	25	2	1	126	19	55	0.96	20.8
TRINITY_DN12166_c0_g1_i1.p12	DRAMP02734	27.500	40	29	0	1	120	8	47	8.1	18.1
TRINITY_DN12166_c0_g2_i3.p5	DRAMP02947	32.143	56	34	3	27	185	39	93	0.20	23.1
TRINITY_DN12203_c0_g1_i1.p2	DRAMP00649	30.357	56	36	1	181	23	4	59	0.96	21.2
TRINITY_DN12222_c0_g1_i2.p1	DRAMP18492	90.909	66	6	0	1	198	9	74	2.43e-40	122
TRINITY_DN12222_c0_g1_i2.p1	DRAMP03472	90.909	66	6	0	1	198	9	74	2.43e-40	122
TRINITY_DN1222_c0_g1_i3.p11	DRAMP02904	37.500	48	27	2	155	12	38	82	0.77	21.2
TRINITY_DN12252_c0_g1_i2.p1	DRAMP02547	29.851	67	34	3	18	179	8	74	5.9	19.2
TRINITY_DN12268_c0_g1_i1.p5	DRAMP02558	20.370	54	37	1	2	163	20	67	2.6	20.0
TRINITY_DN12268_c0_g1_i2.p15	DRAMP02558	20.370	54	37	1	2	163	20	67	2.6	20.0
TRINITY_DN12324_c0_g1_i3.p2	DRAMP01882	28.000	50	19	2	10	153	38	72	3.0	19.6
TRINITY_DN1233_c1_g1_i1.p2	DRAMP00362	30.952	42	25	2	133	8	27	64	5.7	18.9
TRINITY_DN12348_c0_g1_i1.p3	DRAMP02931	28.571	42	27	1	133	8	2	40	2.0	19.6
TRINITY_DN1235_c0_g1_i1.p8	DRAMP00618	30.769	52	31	2	12	155	13	63	0.41	21.6
TRINITY_DN1235_c0_g1_i1.p8	DRAMP00619	28.846	52	32	2	12	155	13	63	1.8	20.0
TRINITY_DN1235_c0_g1_i1.p8	DRAMP03308	27.273	44	29	1	7	138	9	49	6.4	18.5
TRINITY_DN1235_c0_g1_i1.p5	DRAMP00684	26.923	52	35	2	156	4	14	63	4.2	19.2
TRINITY_DN1235_c0_g1_i1.p5	DRAMP00686	26.923	52	37	1	156	1	7	57	9.4	18.5
TRINITY_DN1235_c0_g1_i3.p6	DRAMP00684	26.923	52	35	2	156	4	14	63	4.2	19.2
TRINITY_DN1235_c0_g1_i3.p6	DRAMP00686	26.923	52	37	1	156	1	7	57	9.4	18.5
TRINITY_DN1235_c0_g1_i3.p9	DRAMP00618	30.769	52	31	2	12	155	13	63	0.41	21.6
TRINITY_DN1235_c0_g1_i3.p9	DRAMP00619	28.846	52	32	2	12	155	13	63	1.8	20.0
TRINITY_DN1235_c0_g1_i3.p9	DRAMP03308	27.273	44	29	1	7	138	9	49	6.4	18.5
TRINITY_DN1235_c0_g1_i4.p9	DRAMP00618	30.769	52	31	2	12	155	13	63	0.41	21.6
TRINITY_DN1235_c0_g1_i4.p9	DRAMP00619	28.846	52	32	2	12	155	13	63	1.8	20.0
TRINITY_DN1235_c0_g1_i4.p9	DRAMP03308	27.273	44	29	1	7	138	9	49	6.4	18.5
TRINITY_DN1235_c0_g1_i4.p6	DRAMP00684	26.923	52	35	2	156	4	14	63	4.2	19.2
TRINITY_DN1235_c0_g1_i4.p6	DRAMP00686	26.923	52	37	1	156	1	7	57	9.4	18.5
TRINITY_DN12360_c0_g3_i1.p13	DRAMP03669	28.571	42	27	1	13	138	5	43	1.5	20.0
TRINITY_DN12360_c0_g3_i1.p13	DRAMP03670	28.571	42	27	1	13	138	5	43	1.6	20.0
TRINITY_DN12360_c0_g3_i1.p13	DRAMP03668	28.261	46	29	2	4	138	1	43	2.5	19.6
TRINITY_DN12378_c0_g1_i1.p4	DRAMP03450	30.233	43	30	0	13	141	12	54	1.0	20.8
TRINITY_DN12382_c0_g1_i2.p3	DRAMP02547	30.612	49	31	1	4	141	11	59	0.57	21.6
TRINITY_DN12389_c0_g1_i11.p2	DRAMP00530	25.000	52	38	1	8	163	7	57	3.7	19.2
TRINITY_DN12389_c0_g1_i14.p1	DRAMP00530	25.000	52	38	1	8	163	7	57	3.7	19.2
TRINITY_DN1238_c0_g2_i1.p3	DRAMP01054	23.438	64	40	2	167	3	17	80	5.4	19.2
TRINITY_DN12391_c0_g1_i1.p5	DRAMP00676	25.641	39	29	0	131	15	34	72	0.20	22.3
TRINITY_DN12396_c0_g1_i1.p8	DRAMP02371	27.273	44	32	0	134	3	4	47	0.079	23.9
TRINITY_DN12396_c0_g1_i1.p8	DRAMP02144	27.273	44	31	1	134	3	4	46	0.26	22.3
TRINITY_DN12396_c0_g1_i1.p8	DRAMP02832	27.273	44	31	1	134	3	4	46	0.46	21.6
TRINITY_DN12396_c0_g1_i2.p9	DRAMP02371	27.273	44	32	0	134	3	4	47	0.076	23.9
TRINITY_DN12396_c0_g1_i2.p9	DRAMP02144	27.273	44	31	1	134	3	4	46	0.26	22.3
TRINITY_DN12396_c0_g1_i2.p9	DRAMP02832	27.273	44	31	1	134	3	4	46	0.44	21.6
TRINITY_DN12396_c0_g1_i3.p9	DRAMP02371	27.273	44	32	0	134	3	4	47	0.076	23.9
TRINITY_DN12396_c0_g1_i3.p9	DRAMP02144	27.273	44	31	1	134	3	4	46	0.26	22.3
TRINITY_DN12396_c0_g1_i3.p9	DRAMP02832	27.273	44	31	1	134	3	4	46	0.44	21.6
TRINITY_DN12420_c1_g1_i1.p4	DRAMP00749	26.000	50	32	2	4	153	6	50	3.4	19.2
TRINITY_DN12420_c1_g1_i1.p4	DRAMP01056	28.000	50	31	2	4	153	6	50	4.2	18.9
TRINITY_DN12420_c1_g1_i2.p1	DRAMP00749	26.000	50	32	2	4	153	6	50	3.4	19.2
TRINITY_DN12420_c1_g1_i2.p1	DRAMP01056	28.000	50	31	2	4	153	6	50	4.2	18.9
TRINITY_DN1242_c0_g1_i2.p2	DRAMP02798	27.273	55	32	1	187	23	8	54	8.3	18.9
TRINITY_DN12454_c0_g1_i3.p3	DRAMP02666	36.170	47	26	3	10	150	42	84	4.2	19.2
TRINITY_DN12454_c0_g1_i3.p3	DRAMP03589	36.170	47	26	3	10	150	42	84	4.8	18.9
TRINITY_DN12471_c0_g2_i1.p16	DRAMP18097	27.083	48	33	2	145	5	8	54	0.10	23.5
TRINITY_DN12483_c0_g1_i1.p2	DRAMP00661	31.915	47	27	2	149	12	1	43	0.87	20.8
TRINITY_DN12483_c0_g1_i2.p2	DRAMP00661	31.915	47	27	2	149	12	1	43	0.87	20.8
TRINITY_DN12485_c0_g1_i1.p1	DRAMP00522	25.352	71	39	2	4	198	1	63	0.28	23.1
TRINITY_DN12509_c0_g1_i2.p3	DRAMP00932	26.230	61	40	1	4	186	21	76	0.17	23.5
TRINITY_DN12509_c0_g1_i2.p3	DRAMP04488	27.119	59	38	1	4	180	21	74	0.82	21.6
TRINITY_DN12509_c0_g1_i5.p1	DRAMP02895	26.087	46	28	2	16	153	24	63	9.8	18.1
TRINITY_DN1252_c0_g1_i1.p17	DRAMP04678	31.250	48	29	2	10	153	12	55	0.005	26.6
TRINITY_DN12542_c0_g1_i1.p1	DRAMP00560	25.397	63	36	2	4	192	7	58	0.35	22.7
TRINITY_DN1255_c1_g2_i1.p10	DRAMP00103	27.083	48	29	2	11	151	6	48	0.84	20.8
TRINITY_DN12580_c0_g1_i1.p2	DRAMP00697	23.913	46	34	1	142	5	13	57	3.7	19.2
TRINITY_DN12586_c0_g5_i1.p2	DRAMP03732	18.367	49	40	0	164	18	23	71	4.9	19.2
TRINITY_DN12586_c0_g5_i1.p2	DRAMP03729	18.367	49	40	0	164	18	23	71	5.9	18.9
TRINITY_DN12586_c0_g5_i1.p2	DRAMP03731	18.367	49	40	0	164	18	23	71	6.3	18.9
TRINITY_DN12586_c0_g6_i1.p6	DRAMP03732	18.367	49	40	0	164	18	23	71	4.9	19.2
TRINITY_DN12586_c0_g6_i1.p6	DRAMP03729	18.367	49	40	0	164	18	23	71	5.9	18.9
TRINITY_DN12586_c0_g6_i1.p6	DRAMP03731	18.367	49	40	0	164	18	23	71	6.3	18.9
TRINITY_DN12586_c0_g6_i2.p5	DRAMP03732	18.367	49	40	0	164	18	23	71	4.9	19.2
TRINITY_DN12586_c0_g6_i2.p5	DRAMP03729	18.367	49	40	0	164	18	23	71	5.9	18.9
TRINITY_DN12586_c0_g6_i2.p5	DRAMP03731	18.367	49	40	0	164	18	23	71	6.3	18.9
TRINITY_DN12596_c0_g1_i1.p3	DRAMP04445	27.273	44	28	1	137	6	45	84	7.2	18.5
TRINITY_DN1259_c0_g1_i1.p7	DRAMP03617	21.154	52	31	2	179	27	18	60	7.0	18.9
TRINITY_DN12603_c0_g1_i1.p2	DRAMP00496	27.907	43	21	1	145	17	28	60	4.8	18.9
TRINITY_DN12615_c0_g1_i4.p3	DRAMP03415	26.923	52	30	2	161	6	24	67	2.1	20.4
TRINITY_DN1262_c0_g1_i1.p1	DRAMP18259	30.435	46	31	1	1	135	13	58	8.3	18.5
TRINITY_DN1262_c0_g1_i7.p8	DRAMP18259	30.435	46	31	1	1	135	13	58	8.3	18.5
TRINITY_DN12660_c0_g1_i1.p2	DRAMP02892	30.189	53	34	2	11	169	29	78	0.79	21.6
TRINITY_DN12708_c0_g1_i1.p2	DRAMP03290	30.952	42	18	1	127	2	31	61	2.3	19.6
TRINITY_DN1270_c0_g1_i1.p14	DRAMP00975	28.261	46	32	1	2	139	3	47	0.65	20.8
TRINITY_DN1272_c0_g2_i2.p10	DRAMP02651	30.612	49	32	1	22	168	9	55	0.64	21.6
TRINITY_DN1272_c0_g2_i6.p10	DRAMP02651	30.612	49	32	1	22	168	9	55	0.64	21.6
TRINITY_DN1272_c0_g3_i1.p4	DRAMP00140	24.074	54	38	1	5	166	5	55	0.73	21.6
TRINITY_DN1272_c0_g3_i2.p4	DRAMP00140	24.074	54	38	1	5	166	5	55	0.73	21.6
TRINITY_DN12745_c0_g1_i4.p3	DRAMP03766	29.268	41	28	1	3	122	35	75	9.4	18.1
TRINITY_DN1275_c0_g2_i1.p13	DRAMP00686	30.000	50	30	2	159	25	11	60	3.1	19.2
TRINITY_DN1275_c0_g2_i2.p13	DRAMP00686	30.000	50	30	2	159	25	11	60	3.1	19.2
TRINITY_DN1275_c0_g2_i3.p13	DRAMP00686	30.000	50	30	2	159	25	11	60	3.1	19.2
TRINITY_DN1275_c0_g2_i4.p5	DRAMP00686	30.000	50	30	2	159	25	11	60	3.1	19.2
TRINITY_DN12772_c3_g1_i1.p4	DRAMP00560	29.412	51	31	2	1	138	7	57	0.004	26.6
TRINITY_DN1280_c0_g1_i2.p9	DRAMP04690	31.915	47	27	3	150	16	40	83	0.48	21.6
TRINITY_DN12821_c0_g1_i1.p5	DRAMP01078	26.923	52	38	0	168	13	2	53	1.2	20.8
TRINITY_DN1285_c0_g1_i25.p13	DRAMP00725	28.889	45	31	1	139	5	3	46	4.0	18.9
TRINITY_DN1285_c0_g1_i25.p13	DRAMP03154	33.333	42	25	1	128	3	2	40	7.3	18.1
TRINITY_DN1285_c0_g1_i27.p12	DRAMP00725	28.889	45	31	1	139	5	3	46	4.0	18.9
TRINITY_DN1285_c0_g1_i27.p12	DRAMP03154	33.333	42	25	1	128	3	2	40	7.3	18.1
TRINITY_DN12862_c0_g1_i1.p2	DRAMP00369	28.889	45	31	1	11	145	44	87	5.0	18.9
TRINITY_DN12876_c0_g4_i1.p13	DRAMP03729	22.034	59	42	1	4	180	3	57	7.5	18.9
TRINITY_DN12876_c0_g4_i1.p13	DRAMP03731	23.214	56	39	1	13	180	6	57	8.2	18.9
TRINITY_DN12876_c0_g4_i2.p14	DRAMP03729	22.034	59	42	1	4	180	3	57	7.5	18.9
TRINITY_DN12876_c0_g4_i2.p14	DRAMP03731	23.214	56	39	1	13	180	6	57	8.2	18.9
TRINITY_DN1287_c0_g2_i3.p8	DRAMP00262	26.829	41	29	1	28	150	43	82	8.1	18.5
TRINITY_DN1287_c0_g2_i4.p12	DRAMP00262	26.829	41	29	1	28	150	43	82	8.1	18.5
TRINITY_DN1287_c0_g2_i5.p8	DRAMP00262	26.829	41	29	1	28	150	43	82	8.1	18.5
TRINITY_DN1287_c0_g2_i6.p12	DRAMP00262	26.829	41	29	1	28	150	43	82	8.1	18.5
TRINITY_DN1289_c0_g1_i4.p2	DRAMP02610	25.000	64	39	1	171	7	16	79	9.8	18.5
TRINITY_DN1289_c0_g1_i6.p4	DRAMP02406	22.000	50	37	1	16	159	28	77	4.4	19.2
TRINITY_DN128_c0_g1_i1.p13	DRAMP00737	27.083	48	21	2	144	7	1	36	0.93	20.8
TRINITY_DN128_c0_g1_i1.p13	DRAMP00738	27.083	48	21	2	144	7	1	36	2.4	19.6
TRINITY_DN1290_c0_g1_i1.p15	DRAMP02467	21.429	42	25	1	4	129	53	86	8.0	18.5
TRINITY_DN1293_c0_g1_i1.p2	DRAMP03456	24.000	50	34	2	158	9	1	46	8.0	18.1
TRINITY_DN1293_c0_g1_i2.p11	DRAMP03456	24.000	50	34	2	158	9	1	46	8.0	18.1
TRINITY_DN1293_c0_g1_i3.p11	DRAMP03456	24.000	50	34	2	158	9	1	46	8.0	18.1
TRINITY_DN12955_c0_g1_i1.p3	DRAMP01045	29.851	67	40	2	200	21	7	73	5.2	19.6
TRINITY_DN12955_c0_g1_i3.p7	DRAMP01045	29.851	67	40	2	200	21	7	73	5.2	19.6
TRINITY_DN12955_c0_g1_i7.p8	DRAMP01045	29.851	67	40	2	200	21	7	73	5.2	19.6
TRINITY_DN12955_c0_g1_i7.p11	DRAMP00659	25.000	48	26	1	6	149	24	61	0.92	21.2
TRINITY_DN12989_c0_g1_i1.p1	DRAMP00692	27.660	47	32	1	141	7	14	60	2.5	19.6
TRINITY_DN12989_c0_g1_i1.p1	DRAMP20765	23.810	42	31	1	7	132	28	68	8.7	18.1
TRINITY_DN13006_c3_g1_i1.p2	DRAMP04592	26.190	42	26	1	18	143	37	73	8.0	18.5
TRINITY_DN13022_c0_g1_i1.p2	DRAMP00679	28.814	59	37	3	174	1	13	67	4.7	19.6
TRINITY_DN13058_c0_g1_i2.p3	DRAMP03501	32.812	64	28	4	34	201	18	74	4.9	19.6
TRINITY_DN13058_c0_g1_i2.p3	DRAMP00347	28.571	56	39	1	37	201	21	76	7.2	19.2
TRINITY_DN13066_c0_g1_i1.p6	DRAMP00560	35.556	45	24	2	142	17	12	54	0.22	22.3
TRINITY_DN13082_c0_g1_i1.p4	DRAMP02565	27.083	48	32	1	145	2	34	78	0.018	25.8
TRINITY_DN13090_c0_g1_i1.p2	DRAMP00590	30.435	46	32	0	140	3	1	46	0.16	22.7
TRINITY_DN1309_c0_g2_i1.p10	DRAMP00666	26.000	50	34	2	10	150	16	65	5.9	18.5
TRINITY_DN13106_c0_g1_i11.p10	DRAMP02863	31.818	44	24	1	19	150	5	42	1.0	20.4
TRINITY_DN13117_c0_g3_i1.p11	DRAMP00349	29.167	48	29	2	145	2	15	57	9.6	18.5
TRINITY_DN13138_c2_g2_i1.p13	DRAMP03304	29.268	41	20	1	33	155	28	59	0.62	21.2
TRINITY_DN13138_c2_g2_i3.p13	DRAMP03304	29.268	41	20	1	33	155	28	59	0.62	21.2
TRINITY_DN1313_c0_g1_i2.p13	DRAMP04457	31.250	48	30	2	4	138	6	53	0.47	21.6
TRINITY_DN13142_c0_g1_i3.p2	DRAMP02208	23.729	59	33	1	43	219	17	63	4.4	19.6
TRINITY_DN13152_c1_g2_i1.p3	DRAMP03160	29.091	55	32	2	12	158	1	54	6.4	18.9
TRINITY_DN13155_c0_g1_i1.p11	DRAMP00537	30.000	40	26	1	7	126	23	60	1.2	20.4
TRINITY_DN13155_c0_g1_i1.p11	DRAMP18186	28.261	46	26	2	13	147	7	46	1.4	20.0
TRINITY_DN13165_c0_g1_i1.p6	DRAMP03442	30.000	50	19	2	8	157	34	67	1.4	20.4
TRINITY_DN1316_c0_g1_i1.p8	DRAMP02929	29.268	41	29	0	149	27	51	91	3.6	19.2
TRINITY_DN1316_c0_g1_i2.p11	DRAMP02929	29.268	41	29	0	149	27	51	91	3.6	19.2
TRINITY_DN1316_c0_g1_i4.p12	DRAMP02929	29.268	41	29	0	149	27	51	91	3.6	19.2
TRINITY_DN1316_c0_g1_i5.p8	DRAMP02929	29.268	41	29	0	149	27	51	91	3.6	19.2
TRINITY_DN13174_c1_g1_i1.p2	DRAMP03789	26.667	60	37	3	188	12	11	64	2.6	20.4
TRINITY_DN13199_c0_g1_i1.p3	DRAMP00396	25.000	48	35	1	19	159	1	48	1.9	20.0
TRINITY_DN13199_c0_g1_i1.p3	DRAMP00400	22.917	48	36	1	19	159	1	48	9.2	18.1
TRINITY_DN13199_c0_g1_i3.p2	DRAMP00396	25.000	48	35	1	19	159	1	48	1.9	20.0
TRINITY_DN13199_c0_g1_i3.p2	DRAMP00400	22.917	48	36	1	19	159	1	48	9.2	18.1
TRINITY_DN1320_c0_g1_i1.p9	DRAMP04593	30.612	49	27	3	145	11	14	59	8.7	18.5
TRINITY_DN1320_c0_g1_i2.p11	DRAMP04593	30.612	49	27	3	145	11	14	59	8.7	18.5
TRINITY_DN1321_c0_g1_i1.p9	DRAMP00539	22.449	49	35	1	11	157	4	49	0.11	23.1
TRINITY_DN1321_c0_g1_i1.p9	DRAMP04710	27.273	44	30	2	156	25	4	45	3.7	18.9
TRINITY_DN1322_c0_g1_i2.p13	DRAMP03160	22.414	58	36	2	176	3	1	49	1.5	20.8
TRINITY_DN1322_c0_g1_i2.p13	DRAMP02626	22.414	58	36	2	176	3	1	49	3.4	20.0
TRINITY_DN13267_c0_g2_i1.p5	DRAMP00262	22.000	50	37	1	161	12	3	50	9.4	18.5
TRINITY_DN13275_c0_g1_i2.p2	DRAMP04480	29.167	48	25	2	27	167	48	87	3.1	19.6
TRINITY_DN13282_c1_g1_i1.p1	DRAMP02546	20.755	53	42	0	22	180	6	58	0.11	23.9
TRINITY_DN13299_c0_g1_i1.p3	DRAMP02369	25.000	40	30	0	23	142	2	41	1.00	20.8
TRINITY_DN13299_c0_g1_i2.p3	DRAMP02369	25.000	40	30	0	23	142	2	41	1.00	20.8
TRINITY_DN1329_c0_g2_i5.p17	DRAMP02410	26.829	41	26	2	124	2	25	61	3.0	19.2
TRINITY_DN132_c0_g1_i1.p9	DRAMP02958	27.419	62	38	1	1	186	2	56	3.4	20.0
TRINITY_DN132_c0_g1_i2.p10	DRAMP02958	27.419	62	38	1	1	186	2	56	3.4	20.0
TRINITY_DN13311_c0_g1_i1.p1	DRAMP02831	18.310	71	56	1	25	231	7	77	0.006	27.7
TRINITY_DN13317_c0_g1_i1.p2	DRAMP02699	29.545	44	29	1	152	27	6	49	5.8	18.5
TRINITY_DN13317_c0_g1_i1.p2	DRAMP03159	29.545	44	29	1	152	27	6	49	6.4	18.5
TRINITY_DN13317_c0_g1_i1.p2	DRAMP02652	29.545	44	29	1	152	27	6	49	6.6	18.5
TRINITY_DN13317_c0_g1_i1.p2	DRAMP02666	29.545	44	29	1	152	27	6	49	8.2	18.5
TRINITY_DN13317_c0_g1_i1.p2	DRAMP03589	29.545	44	29	1	152	27	6	49	8.7	18.1
TRINITY_DN13317_c0_g1_i1.p2	DRAMP02624	29.545	44	29	1	152	27	6	49	8.7	18.1
TRINITY_DN13317_c0_g1_i1.p2	DRAMP02610	29.545	44	29	1	152	27	6	49	8.7	18.1
TRINITY_DN13317_c0_g1_i1.p2	DRAMP03175	24.444	45	34	0	149	15	5	49	9.4	17.7
TRINITY_DN13322_c0_g1_i1.p2	DRAMP00480	25.532	47	34	1	18	155	7	53	9.7	18.1
TRINITY_DN13327_c0_g1_i4.p3	DRAMP00550	26.087	46	29	2	159	22	17	57	7.4	18.5
TRINITY_DN1332_c2_g3_i1.p8	DRAMP00280	33.333	48	24	3	149	21	41	85	0.27	22.3
TRINITY_DN1332_c2_g3_i2.p7	DRAMP00280	33.333	48	24	3	149	21	41	85	0.27	22.3
TRINITY_DN1332_c2_g3_i3.p8	DRAMP00280	33.333	48	24	3	149	21	41	85	0.27	22.3
TRINITY_DN13341_c0_g3_i1.p10	DRAMP18272	34.884	43	22	1	10	138	15	51	0.013	25.8
TRINITY_DN13341_c0_g3_i1.p10	DRAMP00169	34.884	43	22	1	10	138	15	51	0.024	25.0
TRINITY_DN13341_c0_g3_i1.p10	DRAMP18265	34.884	43	22	1	10	138	15	51	0.047	24.3
TRINITY_DN13346_c1_g8_i1.p2	DRAMP02558	20.833	48	38	0	1	144	39	86	5.1	19.2
TRINITY_DN13356_c0_g1_i1.p10	DRAMP00579	23.913	46	31	1	152	15	6	47	8.2	18.1
TRINITY_DN13356_c0_g1_i3.p12	DRAMP00579	23.913	46	31	1	152	15	6	47	8.2	18.1
TRINITY_DN13356_c0_g1_i6.p12	DRAMP00579	23.913	46	31	1	152	15	6	47	8.2	18.1
TRINITY_DN1335_c0_g2_i2.p9	DRAMP00666	30.000	50	34	1	1	150	15	63	2.2	20.0
TRINITY_DN1335_c0_g2_i3.p9	DRAMP00666	30.000	50	34	1	1	150	15	63	2.2	20.0
TRINITY_DN1335_c0_g2_i4.p13	DRAMP00666	30.000	50	34	1	1	150	15	63	2.2	20.0
TRINITY_DN1335_c0_g2_i5.p12	DRAMP00666	30.000	50	34	1	1	150	15	63	2.2	20.0
TRINITY_DN1335_c0_g2_i6.p9	DRAMP00666	30.000	50	34	1	1	150	15	63	2.2	20.0
TRINITY_DN1335_c0_g2_i7.p13	DRAMP00666	30.000	50	34	1	1	150	15	63	2.2	20.0
TRINITY_DN1335_c0_g2_i8.p9	DRAMP00666	30.000	50	34	1	1	150	15	63	2.2	20.0
TRINITY_DN1336_c0_g3_i3.p16	DRAMP03016	23.913	46	35	0	1	138	6	51	9.5	18.1
TRINITY_DN13371_c0_g1_i1.p4	DRAMP01077	27.536	69	44	2	39	245	24	86	0.95	21.9
TRINITY_DN13371_c0_g1_i1.p4	DRAMP00357	28.571	77	47	3	15	239	20	90	6.8	19.6
TRINITY_DN13371_c0_g1_i7.p4	DRAMP01077	27.536	69	44	2	39	245	24	86	0.95	21.9
TRINITY_DN13371_c0_g1_i7.p4	DRAMP00357	28.571	77	47	3	15	239	20	90	6.8	19.6
TRINITY_DN13371_c0_g2_i2.p5	DRAMP01077	27.778	72	46	2	15	230	21	86	0.48	22.7
TRINITY_DN13371_c0_g2_i2.p5	DRAMP00358	26.761	71	46	1	12	224	27	91	3.0	20.4
TRINITY_DN13371_c0_g2_i2.p5	DRAMP00357	28.571	70	44	2	12	221	26	89	4.6	20.0
TRINITY_DN13384_c0_g1_i3.p6	DRAMP04486	38.298	47	24	2	12	146	21	64	8.6	18.1
TRINITY_DN13384_c0_g1_i4.p11	DRAMP04486	38.298	47	24	2	12	146	21	64	8.6	18.1
TRINITY_DN13384_c0_g1_i5.p11	DRAMP04486	38.298	47	24	2	12	146	21	64	8.6	18.1
TRINITY_DN13404_c1_g1_i1.p11	DRAMP04527	22.222	45	28	1	149	15	47	84	2.0	20.0
TRINITY_DN1340_c0_g1_i1.p15	DRAMP00550	31.915	47	27	2	1	135	13	56	0.011	25.8
TRINITY_DN1340_c0_g1_i2.p12	DRAMP00550	31.915	47	27	2	1	135	13	56	0.011	25.8
TRINITY_DN1340_c0_g1_i3.p11	DRAMP00550	31.915	47	27	2	1	135	13	56	0.011	25.8
TRINITY_DN1340_c0_g1_i4.p16	DRAMP00550	31.915	47	27	2	1	135	13	56	0.011	25.8
TRINITY_DN13435_c1_g4_i1.p3	DRAMP02883	28.846	52	32	2	1	141	19	70	4.8	18.9
TRINITY_DN13435_c1_g4_i2.p3	DRAMP02883	28.846	52	32	2	1	141	19	70	4.8	18.9
TRINITY_DN13439_c0_g1_i1.p8	DRAMP02684	22.449	49	33	1	150	4	6	49	6.2	18.5
TRINITY_DN13439_c0_g1_i3.p12	DRAMP02684	22.449	49	33	1	150	4	6	49	6.2	18.5
TRINITY_DN13439_c0_g1_i5.p11	DRAMP02684	22.449	49	33	1	150	4	6	49	6.2	18.5
TRINITY_DN13443_c0_g2_i6.p2	DRAMP00676	25.000	48	36	0	10	153	2	49	0.059	24.3
TRINITY_DN13517_c0_g1_i1.p4	DRAMP02487	35.417	48	26	2	147	10	12	56	3.5	19.6
TRINITY_DN1351_c0_g3_i1.p1	DRAMP04591	18.519	54	44	0	3	164	21	74	7.9	18.5
TRINITY_DN1354_c0_g1_i3.p9	DRAMP01863	33.333	60	30	3	7	162	9	66	2.9	19.6
TRINITY_DN13560_c1_g1_i1.p1	DRAMP00964	25.581	43	30	1	137	9	4	44	8.8	18.1
TRINITY_DN13561_c1_g1_i1.p1	DRAMP01042	27.660	47	34	0	16	156	1	47	1.3	20.4
TRINITY_DN13561_c1_g1_i1.p1	DRAMP00282	26.923	52	38	0	1	156	4	55	2.0	20.0
TRINITY_DN13570_c0_g1_i1.p2	DRAMP01561	30.435	46	31	1	25	159	19	64	0.44	21.9
TRINITY_DN13570_c0_g1_i1.p2	DRAMP00438	31.818	44	30	0	33	164	15	58	3.0	19.6
TRINITY_DN13570_c0_g1_i1.p2	DRAMP01548	28.261	46	32	1	25	159	19	64	3.6	19.2
TRINITY_DN13582_c0_g1_i1.p2	DRAMP03553	25.490	51	34	1	6	146	4	54	2.9	19.2
TRINITY_DN13582_c0_g1_i1.p2	DRAMP03552	25.490	51	34	1	6	146	4	54	2.9	19.2
TRINITY_DN1359_c0_g3_i3.p7	DRAMP00736	26.230	61	39	2	177	4	5	62	3.2	19.6
TRINITY_DN1359_c2_g1_i1.p2	DRAMP01537	21.739	46	30	1	20	157	19	58	5.9	18.9
TRINITY_DN1359_c2_g1_i2.p3	DRAMP01537	21.739	46	30	1	20	157	19	58	5.9	18.9
TRINITY_DN1360_c0_g1_i1.p9	DRAMP03450	26.087	46	25	1	19	156	7	43	0.93	20.8
TRINITY_DN1360_c0_g1_i2.p10	DRAMP03450	26.087	46	25	1	19	156	7	43	0.93	20.8
TRINITY_DN13619_c0_g1_i1.p2	DRAMP00676	34.783	46	26	3	136	2	30	72	7.4	18.5
TRINITY_DN13625_c0_g1_i2.p5	DRAMP02884	26.000	50	23	2	151	2	6	41	1.3	20.0
TRINITY_DN13625_c0_g1_i3.p8	DRAMP02884	26.000	50	23	2	151	2	6	41	1.3	20.0
TRINITY_DN13640_c1_g1_i2.p1	DRAMP00582	23.077	39	30	0	23	139	11	49	7.5	18.1
TRINITY_DN13643_c1_g1_i1.p1	DRAMP00438	30.000	40	22	1	14	133	25	58	2.3	19.6
TRINITY_DN136_c0_g3_i1.p11	DRAMP00708	28.302	53	35	1	4	162	5	54	0.58	21.2
TRINITY_DN13712_c0_g1_i1.p1	DRAMP03150	18.966	58	45	1	28	201	1	56	1.9	20.4
TRINITY_DN13712_c0_g1_i1.p1	DRAMP03143	18.966	58	45	1	28	201	21	76	3.0	20.0
TRINITY_DN1371_c0_g1_i2.p1	DRAMP18223	24.000	50	36	1	16	159	8	57	5.1	18.9
TRINITY_DN1371_c0_g1_i4.p2	DRAMP18223	24.000	50	36	1	16	159	8	57	5.1	18.9
TRINITY_DN1371_c0_g1_i6.p1	DRAMP18223	24.000	50	36	1	16	159	8	57	5.1	18.9
TRINITY_DN13730_c1_g1_i1.p5	DRAMP00564	34.146	41	26	1	24	146	17	56	2.9	19.2
TRINITY_DN13768_c0_g1_i1.p1	DRAMP03175	25.532	47	21	2	18	158	5	37	5.0	18.9
TRINITY_DN13795_c0_g1_i1.p1	DRAMP00688	21.311	61	35	1	3	146	5	65	2.2	20.0
TRINITY_DN1379_c0_g3_i1.p10	DRAMP00727	27.869	61	39	2	34	204	16	75	0.44	22.3
TRINITY_DN137_c2_g2_i1.p2	DRAMP03372	33.333	42	19	1	4	129	8	40	0.012	25.4
TRINITY_DN1385_c0_g1_i4.p11	DRAMP02821	22.807	57	41	1	4	165	11	67	0.27	22.3
TRINITY_DN1385_c0_g1_i4.p11	DRAMP02777	28.070	57	38	2	4	165	11	67	0.35	21.9
TRINITY_DN1385_c0_g1_i7.p14	DRAMP02821	22.807	57	41	1	4	165	11	67	0.27	22.3
TRINITY_DN1385_c0_g1_i7.p14	DRAMP02777	28.070	57	38	2	4	165	11	67	0.35	21.9
TRINITY_DN1385_c0_g2_i2.p8	DRAMP02467	26.316	57	39	2	20	187	24	78	5.7	19.2
TRINITY_DN13864_c0_g1_i2.p2	DRAMP02346	31.746	63	34	4	15	185	17	76	0.30	22.7
TRINITY_DN1386_c0_g3_i2.p2	DRAMP00195	26.087	46	33	1	12	149	36	80	9.6	18.5
TRINITY_DN13878_c1_g1_i1.p7	DRAMP02346	30.357	56	35	2	1	159	10	64	0.011	26.2
TRINITY_DN13915_c0_g1_i1.p10	DRAMP04517	30.000	60	30	3	1	144	14	73	1.1	20.4
TRINITY_DN13915_c0_g1_i1.p10	DRAMP04512	30.000	60	30	3	1	144	14	73	1.5	20.4
TRINITY_DN13915_c0_g1_i1.p10	DRAMP04516	30.000	60	30	3	1	144	14	73	1.7	20.0
TRINITY_DN13915_c0_g1_i1.p10	DRAMP04514	30.000	60	30	3	1	144	14	73	1.7	20.0
TRINITY_DN13915_c0_g1_i2.p7	DRAMP04517	30.000	60	30	3	1	144	14	73	1.1	20.4
TRINITY_DN13915_c0_g1_i2.p7	DRAMP04512	30.000	60	30	3	1	144	14	73	1.5	20.4
TRINITY_DN13915_c0_g1_i2.p7	DRAMP04516	30.000	60	30	3	1	144	14	73	1.7	20.0
TRINITY_DN13915_c0_g1_i2.p7	DRAMP04514	30.000	60	30	3	1	144	14	73	1.7	20.0
TRINITY_DN13945_c0_g1_i1.p7	DRAMP00108	28.571	42	23	2	18	143	8	42	7.3	18.1
TRINITY_DN13960_c0_g1_i1.p3	DRAMP01050	27.273	44	29	1	25	156	2	42	2.7	19.2
TRINITY_DN13960_c0_g2_i1.p6	DRAMP18261	21.277	47	30	1	25	165	2	41	5.1	18.5
TRINITY_DN1396_c0_g1_i2.p12	DRAMP00681	28.846	52	36	1	10	165	1	51	0.016	25.4
TRINITY_DN1396_c0_g1_i4.p8	DRAMP00681	28.846	52	36	1	10	165	1	51	0.016	25.4
TRINITY_DN1396_c0_g1_i5.p8	DRAMP00681	28.846	52	36	1	10	165	1	51	0.016	25.4
TRINITY_DN1396_c0_g1_i7.p12	DRAMP00681	28.846	52	36	1	10	165	1	51	0.016	25.4
TRINITY_DN13972_c0_g1_i1.p6	DRAMP00372	28.889	45	26	1	140	6	37	75	9.4	18.5
TRINITY_DN13972_c0_g1_i2.p6	DRAMP00372	28.889	45	26	1	140	6	37	75	9.4	18.5
TRINITY_DN13978_c0_g2_i1.p4	DRAMP03423	28.261	46	31	2	7	141	2	46	8.3	18.1
TRINITY_DN13978_c0_g2_i2.p4	DRAMP03423	28.261	46	31	2	7	141	2	46	8.3	18.1
TRINITY_DN13982_c0_g1_i1.p10	DRAMP00683	28.571	49	28	1	4	129	25	73	1.5	20.0
TRINITY_DN13985_c0_g1_i3.p11	DRAMP00582	33.333	42	22	2	29	154	19	54	9.0	18.1
TRINITY_DN13_c0_g1_i1.p9	DRAMP00731	30.000	40	23	1	126	7	16	50	2.1	19.6
TRINITY_DN13_c0_g1_i2.p9	DRAMP00731	30.000	40	23	1	126	7	16	50	2.1	19.6
TRINITY_DN13_c0_g1_i3.p7	DRAMP00731	30.000	40	23	1	126	7	16	50	2.1	19.6
TRINITY_DN14025_c0_g1_i2.p6	DRAMP01054	22.727	66	38	3	197	3	22	75	5.3	20.0
TRINITY_DN14109_c0_g1_i2.p3	DRAMP00687	22.642	53	38	1	8	166	15	64	0.077	23.9
TRINITY_DN14109_c0_g1_i2.p3	DRAMP02536	27.869	61	36	2	4	186	39	91	1.5	20.8
TRINITY_DN14109_c0_g4_i1.p2	DRAMP00687	22.642	53	38	1	8	166	15	64	0.077	23.9
TRINITY_DN14109_c0_g4_i1.p2	DRAMP02536	27.869	61	36	2	4	186	39	91	1.5	20.8
TRINITY_DN1414_c0_g1_i1.p6	DRAMP00946	23.729	59	38	2	19	174	5	63	0.47	21.9
TRINITY_DN1414_c0_g1_i1.p7	DRAMP04514	33.333	48	28	2	1	144	8	51	0.13	23.5
TRINITY_DN1414_c0_g1_i4.p7	DRAMP04514	33.333	48	28	2	1	144	8	51	0.13	23.5
TRINITY_DN1414_c0_g1_i4.p6	DRAMP00946	23.729	59	38	2	19	174	5	63	0.47	21.9
TRINITY_DN1420_c0_g1_i1.p7	DRAMP20768	27.907	43	31	0	134	6	3	45	0.62	21.2
TRINITY_DN1420_c0_g1_i1.p7	DRAMP03319	27.907	43	31	0	134	6	3	45	0.62	21.2
TRINITY_DN1420_c0_g1_i2.p8	DRAMP20768	27.907	43	31	0	134	6	3	45	0.62	21.2
TRINITY_DN1420_c0_g1_i2.p8	DRAMP03319	27.907	43	31	0	134	6	3	45	0.62	21.2
TRINITY_DN14280_c0_g2_i1.p4	DRAMP00352	29.545	44	31	0	159	28	1	44	0.64	21.6
TRINITY_DN14280_c0_g2_i1.p4	DRAMP00353	27.273	44	32	0	159	28	1	44	4.5	19.2
TRINITY_DN1429_c0_g1_i2.p6	DRAMP00365	26.190	42	31	0	151	26	25	66	7.6	18.5
TRINITY_DN1431_c0_g1_i1.p9	DRAMP00445	28.571	42	24	3	8	124	4	42	0.55	20.8
TRINITY_DN1431_c0_g1_i1.p9	DRAMP00292	30.000	40	27	1	11	130	5	43	3.6	18.9
TRINITY_DN14345_c0_g1_i1.p1	DRAMP01073	31.034	58	37	2	169	5	13	70	0.19	23.1
TRINITY_DN14345_c0_g1_i1.p1	DRAMP01070	31.034	58	37	2	169	5	13	70	0.21	23.1
TRINITY_DN14345_c0_g1_i1.p1	DRAMP01076	30.000	50	34	1	166	20	14	63	3.2	19.6
TRINITY_DN1436_c0_g1_i1.p11	DRAMP00564	26.230	61	19	2	25	207	21	55	3.2	19.6
TRINITY_DN1436_c0_g1_i2.p11	DRAMP00564	26.230	61	19	2	25	207	21	55	3.2	19.6
TRINITY_DN1436_c0_g1_i3.p11	DRAMP00564	26.230	61	19	2	25	207	21	55	3.2	19.6
TRINITY_DN1436_c0_g1_i4.p12	DRAMP00564	26.230	61	19	2	25	207	21	55	3.2	19.6
TRINITY_DN14393_c0_g1_i1.p1	DRAMP01051	32.558	43	26	2	4	126	4	45	6.3	18.1
TRINITY_DN14393_c0_g1_i1.p1	DRAMP00438	32.558	43	26	2	4	126	4	45	6.6	18.5
TRINITY_DN14442_c0_g1_i1.p11	DRAMP00634	36.735	49	20	3	35	181	16	53	3.9	19.2
TRINITY_DN1446_c3_g2_i2.p5	DRAMP04472	25.000	44	32	1	152	21	17	59	1.3	20.4
TRINITY_DN144_c0_g1_i1.p5	DRAMP04594	23.404	47	36	0	19	159	2	48	8.0	18.5
TRINITY_DN144_c0_g1_i2.p5	DRAMP04594	23.404	47	36	0	19	159	2	48	8.0	18.5
TRINITY_DN14500_c0_g2_i1.p2	DRAMP03560	29.167	48	31	1	19	153	14	61	3.1	19.6
TRINITY_DN14523_c0_g1_i3.p2	DRAMP02620	28.261	46	25	2	164	27	33	70	6.2	18.9
TRINITY_DN14526_c0_g1_i1.p4	DRAMP00496	30.233	43	27	1	14	142	16	55	0.84	20.8
TRINITY_DN1452_c0_g1_i1.p11	DRAMP02533	32.653	49	27	2	158	27	33	80	5.1	18.9
TRINITY_DN14550_c0_g1_i5.p2	DRAMP03260	29.545	44	26	2	149	18	8	46	8.1	18.5
TRINITY_DN14550_c0_g1_i5.p2	DRAMP03262	29.545	44	26	2	149	18	8	46	8.4	18.5
TRINITY_DN14562_c0_g1_i1.p2	DRAMP03612	27.660	47	30	2	2	136	8	52	0.18	22.7
TRINITY_DN1456_c0_g1_i2.p20	DRAMP01068	25.000	44	30	1	2	124	13	56	0.051	24.3
TRINITY_DN1457_c0_g1_i2.p4	DRAMP00668	26.786	56	40	1	24	188	5	60	0.35	22.3
TRINITY_DN14588_c0_g1_i1.p3	DRAMP00641	23.810	42	29	1	10	135	12	50	0.57	21.2
TRINITY_DN14588_c0_g2_i1.p8	DRAMP04422	35.556	45	17	2	148	14	2	34	1.9	19.6
TRINITY_DN1458_c0_g1_i3.p2	DRAMP03462	24.490	49	37	0	165	19	4	52	3.3	19.6
TRINITY_DN14594_c0_g1_i1.p7	DRAMP00628	21.951	41	32	0	131	9	4	44	2.1	19.6
TRINITY_DN14600_c0_g2_i1.p1	DRAMP02545	26.316	76	46	2	4	231	19	84	0.26	23.5
TRINITY_DN1462_c0_g2_i1.p8	DRAMP00588	32.558	43	22	2	19	147	4	39	0.58	21.2
TRINITY_DN1462_c0_g2_i2.p7	DRAMP00588	32.558	43	22	2	19	147	4	39	0.58	21.2
TRINITY_DN1469_c1_g1_i10.p2	DRAMP00181	31.111	45	24	1	10	144	4	41	0.52	21.2
TRINITY_DN1469_c1_g1_i11.p2	DRAMP00181	31.111	45	24	1	10	144	4	41	0.52	21.2
TRINITY_DN1469_c1_g1_i2.p1	DRAMP03441	25.581	43	32	0	129	1	6	48	3.4	18.9
TRINITY_DN1469_c1_g1_i3.p6	DRAMP00181	31.111	45	24	1	10	144	4	41	0.52	21.2
TRINITY_DN1469_c1_g1_i4.p2	DRAMP00181	31.111	45	24	1	10	144	4	41	0.52	21.2
TRINITY_DN1469_c1_g1_i7.p2	DRAMP00181	31.111	45	24	1	10	144	4	41	0.52	21.2
TRINITY_DN14710_c0_g1_i1.p4	DRAMP00670	33.333	48	26	2	34	174	17	59	0.41	21.9
TRINITY_DN14710_c0_g1_i2.p1	DRAMP00670	33.333	48	26	2	34	174	17	59	0.41	21.9
TRINITY_DN1471_c0_g1_i1.p11	DRAMP00596	30.612	49	27	2	136	11	17	65	3.0	19.2
TRINITY_DN1474_c0_g1_i3.p8	DRAMP02679	25.000	40	28	1	148	29	11	48	1.9	20.0
TRINITY_DN14777_c0_g1_i1.p1	DRAMP00613	34.043	47	28	1	7	147	18	61	0.39	21.9
TRINITY_DN14777_c0_g1_i1.p1	DRAMP01335	22.727	44	34	0	13	144	28	71	4.2	19.2
TRINITY_DN147_c0_g2_i2.p4	DRAMP02155	26.829	41	29	1	152	30	18	57	0.94	20.8
TRINITY_DN14810_c0_g1_i1.p2	DRAMP03271	31.818	44	22	3	19	144	6	43	2.5	19.6
TRINITY_DN14823_c1_g2_i3.p2	DRAMP21259	26.667	45	29	1	125	3	1	45	0.91	20.4
TRINITY_DN14823_c1_g2_i6.p2	DRAMP21259	26.667	45	29	1	125	3	1	45	0.91	20.4
TRINITY_DN1482_c0_g2_i1.p17	DRAMP04518	23.810	42	29	1	19	144	47	85	9.0	18.1
TRINITY_DN1482_c0_g2_i1.p16	DRAMP00399	34.146	41	19	3	137	15	11	43	2.2	19.2
TRINITY_DN1482_c0_g2_i1.p16	DRAMP00436	34.146	41	19	3	137	15	11	43	2.4	19.2
TRINITY_DN1482_c0_g6_i1.p5	DRAMP02554	26.667	45	23	1	33	167	43	77	0.55	21.6
TRINITY_DN14866_c0_g1_i1.p2	DRAMP00687	25.490	51	34	1	155	15	8	58	0.15	22.7
TRINITY_DN14866_c0_g1_i1.p2	DRAMP00668	25.000	48	36	0	145	2	3	50	1.8	20.0
TRINITY_DN14895_c0_g2_i1.p2	DRAMP00140	27.660	47	30	1	16	156	3	45	0.069	23.5
TRINITY_DN148_c0_g3_i1.p12	DRAMP02950	29.630	54	31	2	165	25	11	64	5.3	18.9
TRINITY_DN14921_c0_g1_i2.p4	DRAMP00628	20.833	48	38	0	1	144	2	49	1.1	20.4
TRINITY_DN14965_c0_g1_i1.p3	DRAMP03437	26.000	50	33	1	159	10	1	46	8.0	18.5
TRINITY_DN1498_c0_g1_i4.p2	DRAMP18356	25.581	43	31	1	130	2	2	43	5.6	18.5
TRINITY_DN1502_c0_g3_i2.p11	DRAMP02545	24.000	50	37	1	5	151	38	87	0.61	21.6
TRINITY_DN1508_c0_g2_i2.p4	DRAMP00509	31.818	44	24	2	12	143	10	47	6.7	18.5
TRINITY_DN15103_c0_g3_i5.p2	DRAMP02884	31.250	48	22	3	13	153	6	43	7.4	18.1
TRINITY_DN15103_c0_g3_i5.p2	DRAMP02887	31.250	48	22	3	13	153	31	68	8.2	18.1
TRINITY_DN15116_c0_g1_i1.p5	DRAMP00676	29.091	55	33	1	173	27	18	72	3.8	19.6
TRINITY_DN15116_c0_g1_i2.p2	DRAMP00676	29.091	55	33	1	173	27	18	72	3.8	19.6
TRINITY_DN15133_c0_g1_i2.p2	DRAMP03585	31.707	41	22	2	25	147	15	49	3.1	19.2
TRINITY_DN15133_c0_g1_i2.p2	DRAMP03586	34.146	41	21	2	25	147	30	64	3.1	19.2
TRINITY_DN15141_c0_g1_i1.p1	DRAMP00519	29.412	51	30	3	13	165	17	61	0.24	22.3
TRINITY_DN15155_c0_g1_i1.p3	DRAMP00534	22.807	57	41	1	179	9	2	55	6.9	18.9
TRINITY_DN15160_c0_g1_i2.p3	DRAMP00613	35.000	40	24	2	127	8	9	46	8.8	18.1
TRINITY_DN15169_c0_g1_i1.p1	DRAMP02563	27.119	59	39	2	31	207	19	73	1.5	21.2
TRINITY_DN15200_c0_g1_i1.p5	DRAMP02562	21.569	51	40	0	167	15	6	56	3.9	19.6
TRINITY_DN15200_c0_g1_i2.p3	DRAMP02562	21.569	51	40	0	167	15	6	56	3.9	19.6
TRINITY_DN15200_c0_g1_i3.p5	DRAMP02562	21.569	51	40	0	167	15	6	56	3.9	19.6
TRINITY_DN15200_c0_g2_i2.p2	DRAMP02889	32.203	59	37	1	4	180	8	63	0.78	21.6
TRINITY_DN15234_c0_g1_i3.p5	DRAMP04456	20.370	54	40	1	1	153	12	65	7.7	18.5
TRINITY_DN15249_c0_g1_i1.p1	DRAMP18186	28.125	64	37	3	43	231	4	59	1.4	21.2
TRINITY_DN15256_c0_g1_i1.p1	DRAMP02937	28.070	57	38	2	174	4	17	70	0.29	22.3
TRINITY_DN15260_c0_g1_i1.p1	DRAMP00501	25.000	60	32	2	185	6	7	53	3.7	19.2
TRINITY_DN15260_c0_g1_i2.p1	DRAMP00501	25.000	60	32	2	185	6	7	53	3.7	19.2
TRINITY_DN15273_c0_g1_i1.p2	DRAMP00344	36.735	49	29	2	10	150	32	80	0.068	24.3
TRINITY_DN15273_c0_g1_i1.p2	DRAMP01007	35.417	48	29	2	13	150	30	77	0.27	22.7
TRINITY_DN15284_c0_g1_i2.p10	DRAMP00596	28.889	45	30	1	149	15	5	47	0.047	23.9
TRINITY_DN152_c0_g1_i3.p19	DRAMP03950	22.222	45	32	1	10	144	3	44	2.4	19.2
TRINITY_DN1531_c0_g1_i1.p12	DRAMP03401	27.273	44	32	0	140	9	14	57	4.5	18.9
TRINITY_DN15320_c0_g2_i1.p4	DRAMP00477	25.000	48	27	2	144	16	18	61	7.2	18.5
TRINITY_DN15320_c0_g2_i1.p4	DRAMP00476	22.917	48	28	2	144	16	18	61	9.9	18.1
TRINITY_DN15349_c0_g1_i1.p3	DRAMP00480	22.807	57	41	1	3	164	9	65	3.7	19.2
TRINITY_DN15349_c0_g1_i2.p2	DRAMP00480	22.807	57	41	1	3	164	9	65	3.7	19.2
TRINITY_DN15383_c0_g1_i2.p2	DRAMP00555	26.087	46	21	2	147	10	33	65	9.0	18.1
TRINITY_DN1538_c0_g1_i2.p5	DRAMP00493	32.500	40	27	0	124	5	16	55	0.22	22.3
TRINITY_DN1538_c0_g4_i2.p3	DRAMP18115	24.561	57	41	2	189	22	4	59	0.14	23.1
TRINITY_DN15443_c0_g1_i1.p2	DRAMP04590	32.000	50	23	2	14	142	1	46	5.2	18.9
TRINITY_DN15454_c0_g1_i1.p1	DRAMP02665	29.787	47	29	2	153	13	25	67	6.6	18.9
TRINITY_DN1550_c0_g3_i1.p4	DRAMP18312	25.000	64	38	2	34	225	37	90	0.68	22.3
TRINITY_DN1551_c0_g1_i5.p2	DRAMP00641	28.571	42	27	2	1	126	14	52	2.3	19.6
TRINITY_DN15521_c0_g1_i1.p3	DRAMP03955	29.032	62	40	2	1	180	18	77	1.5	21.2
TRINITY_DN15528_c0_g1_i1.p1	DRAMP04480	21.429	56	44	0	11	178	2	57	0.18	23.5
TRINITY_DN15533_c0_g1_i1.p2	DRAMP00668	26.667	45	26	2	13	144	18	56	2.5	19.6
TRINITY_DN1554_c1_g1_i1.p6	DRAMP03392	30.769	39	26	1	26	142	5	42	2.9	19.2
TRINITY_DN1554_c1_g1_i1.p6	DRAMP00683	29.545	44	15	2	24	143	14	45	9.0	18.1
TRINITY_DN1554_c1_g1_i2.p6	DRAMP03392	30.769	39	26	1	26	142	5	42	2.9	19.2
TRINITY_DN1554_c1_g1_i2.p6	DRAMP00683	29.545	44	15	2	24	143	14	45	9.0	18.1
TRINITY_DN1554_c1_g1_i3.p6	DRAMP03392	30.769	39	26	1	26	142	5	42	2.9	19.2
TRINITY_DN1554_c1_g1_i3.p6	DRAMP00683	29.545	44	15	2	24	143	14	45	9.0	18.1
TRINITY_DN1554_c1_g1_i4.p4	DRAMP03392	30.769	39	26	1	26	142	5	42	2.9	19.2
TRINITY_DN1554_c1_g1_i4.p4	DRAMP00683	29.545	44	15	2	24	143	14	45	9.0	18.1
TRINITY_DN15573_c0_g1_i1.p3	DRAMP00726	29.091	55	33	2	152	6	11	65	6.1	18.9
TRINITY_DN15583_c0_g1_i1.p3	DRAMP00735	28.302	53	33	2	186	28	22	69	3.2	20.0
TRINITY_DN15629_c0_g1_i1.p4	DRAMP03078	25.000	40	30	0	122	3	14	53	6.9	18.1
TRINITY_DN15673_c0_g1_i2.p6	DRAMP00946	24.194	62	40	1	203	39	29	90	7.5	19.2
TRINITY_DN1567_c0_g1_i1.p8	DRAMP04476	26.923	52	33	2	148	2	2	51	6.0	18.5
TRINITY_DN1567_c0_g1_i2.p7	DRAMP04476	26.923	52	33	2	148	2	2	51	6.0	18.5
TRINITY_DN15691_c0_g1_i7.p3	DRAMP02371	33.333	39	23	1	128	12	4	39	1.8	20.0
TRINITY_DN156_c0_g1_i1.p12	DRAMP02467	32.203	59	37	2	170	3	2	60	0.32	22.7
TRINITY_DN15704_c0_g1_i1.p2	DRAMP03202	28.571	49	31	2	13	150	21	68	0.031	25.0
TRINITY_DN15704_c0_g1_i1.p2	DRAMP02610	26.531	49	32	2	13	150	21	68	0.17	22.7
TRINITY_DN15704_c0_g1_i1.p2	DRAMP02652	26.531	49	32	2	13	150	21	68	0.18	22.7
TRINITY_DN15704_c0_g1_i1.p2	DRAMP03160	26.531	49	32	3	13	150	21	68	0.61	21.6
TRINITY_DN1571_c0_g1_i10.p9	DRAMP01080	26.829	41	30	0	6	128	13	53	0.21	22.7
TRINITY_DN1571_c0_g1_i10.p9	DRAMP01068	24.390	41	31	0	6	128	12	52	5.6	18.9
TRINITY_DN15725_c3_g1_i1.p1	DRAMP03304	28.261	46	31	1	149	12	17	60	0.46	21.2
TRINITY_DN1573_c0_g1_i2.p1	DRAMP03297	28.889	45	32	0	1	135	12	56	3.2	19.2
TRINITY_DN1573_c0_g1_i4.p1	DRAMP03297	28.889	45	32	0	1	135	12	56	3.2	19.2
TRINITY_DN1576_c0_g2_i2.p4	DRAMP02798	29.787	47	32	1	10	150	15	60	0.033	25.0
TRINITY_DN1576_c0_g2_i2.p4	DRAMP00560	27.083	48	28	2	7	150	13	53	2.5	19.6
TRINITY_DN1576_c0_g2_i4.p4	DRAMP02798	29.787	47	32	1	10	150	15	60	0.033	25.0
TRINITY_DN1576_c0_g2_i4.p4	DRAMP00560	27.083	48	28	2	7	150	13	53	2.5	19.6
TRINITY_DN1576_c0_g2_i6.p4	DRAMP02798	29.787	47	32	1	10	150	15	60	0.033	25.0
TRINITY_DN1576_c0_g2_i6.p4	DRAMP00560	27.083	48	28	2	7	150	13	53	2.5	19.6
TRINITY_DN15777_c0_g1_i2.p6	DRAMP01069	22.951	61	38	3	168	10	20	79	3.6	19.6
TRINITY_DN15784_c1_g1_i1.p3	DRAMP03414	26.829	41	27	1	8	130	51	88	2.0	20.0
TRINITY_DN15784_c1_g1_i2.p3	DRAMP03414	26.829	41	27	1	8	130	51	88	2.0	20.0
TRINITY_DN15786_c0_g1_i2.p2	DRAMP00932	30.435	46	26	2	148	11	4	43	0.44	21.6
TRINITY_DN15786_c0_g1_i2.p2	DRAMP03697	26.190	42	31	0	136	11	19	60	6.9	18.5
TRINITY_DN15790_c0_g1_i1.p23	DRAMP00964	25.641	39	28	1	143	27	4	41	7.3	18.1
TRINITY_DN15790_c0_g1_i3.p9	DRAMP00964	25.641	39	28	1	143	27	4	41	7.3	18.1
TRINITY_DN15790_c0_g1_i3.p8	DRAMP02523	32.727	55	32	2	173	9	28	77	0.16	23.5
TRINITY_DN15790_c0_g1_i6.p22	DRAMP00964	25.641	39	28	1	143	27	4	41	7.3	18.1
TRINITY_DN1579_c1_g1_i14.p4	DRAMP00471	36.170	47	26	3	7	141	7	51	3.2	19.2
TRINITY_DN1579_c1_g1_i23.p5	DRAMP00471	36.170	47	26	3	7	141	7	51	3.2	19.2
TRINITY_DN1579_c1_g1_i9.p1	DRAMP02635	30.952	42	20	1	135	10	19	51	1.4	20.0
TRINITY_DN1579_c1_g1_i9.p1	DRAMP02619	30.952	42	20	1	135	10	19	51	1.5	20.0
TRINITY_DN1579_c1_g1_i9.p1	DRAMP02690	28.571	42	21	1	135	10	19	51	4.4	18.9
TRINITY_DN15809_c0_g3_i1.p14	DRAMP02581	32.653	49	26	3	134	3	12	58	4.6	18.9
TRINITY_DN1580_c0_g1_i10.p11	DRAMP00374	29.268	41	20	2	125	6	57	89	6.9	18.5
TRINITY_DN1580_c0_g1_i12.p10	DRAMP00374	29.268	41	20	2	125	6	57	89	6.9	18.5
TRINITY_DN1580_c0_g1_i16.p9	DRAMP00374	29.268	41	20	2	125	6	57	89	6.9	18.5
TRINITY_DN1580_c0_g1_i18.p11	DRAMP00374	29.268	41	20	2	125	6	57	89	6.9	18.5
TRINITY_DN1580_c0_g1_i2.p10	DRAMP00374	29.268	41	20	2	125	6	57	89	6.9	18.5
TRINITY_DN1580_c0_g2_i10.p9	DRAMP00374	29.268	41	20	2	125	6	57	89	6.9	18.5
TRINITY_DN1580_c0_g2_i12.p9	DRAMP00374	29.268	41	20	2	125	6	57	89	6.9	18.5
TRINITY_DN15816_c0_g1_i2.p6	DRAMP04451	32.000	50	29	1	1	150	7	51	0.70	21.2
TRINITY_DN1582_c0_g5_i1.p10	DRAMP00474	19.565	46	35	1	4	141	3	46	7.3	18.1
TRINITY_DN1582_c6_g1_i1.p4	DRAMP00623	23.256	43	32	1	149	24	34	76	6.3	18.5
TRINITY_DN15831_c0_g1_i1.p1	DRAMP01054	26.316	38	28	0	4	117	45	82	3.0	19.2
TRINITY_DN15858_c0_g2_i1.p1	DRAMP00284	25.581	43	17	1	1	129	2	29	1.6	20.0
TRINITY_DN15858_c0_g2_i1.p1	DRAMP00433	25.581	43	17	1	1	129	2	29	2.9	19.2
TRINITY_DN15868_c0_g1_i1.p4	DRAMP00744	24.490	49	33	1	7	153	10	54	1.2	20.8
TRINITY_DN15874_c0_g1_i1.p6	DRAMP03460	27.273	44	31	1	136	5	9	51	0.13	22.7
TRINITY_DN15945_c0_g1_i1.p4	DRAMP00679	30.357	56	35	3	7	168	28	81	5.3	19.2
TRINITY_DN15946_c0_g1_i1.p8	DRAMP04690	25.532	47	22	1	16	156	36	69	5.9	18.9
TRINITY_DN15946_c0_g1_i4.p7	DRAMP04690	25.532	47	22	1	16	156	36	69	5.9	18.9
TRINITY_DN15946_c0_g1_i6.p8	DRAMP04690	25.532	47	22	1	16	156	36	69	5.9	18.9
TRINITY_DN15946_c0_g1_i9.p4	DRAMP04690	25.532	47	22	1	16	156	36	69	5.9	18.9
TRINITY_DN15946_c0_g2_i1.p1	DRAMP00535	31.111	45	29	2	1	129	19	63	2.4	19.6
TRINITY_DN15956_c0_g2_i1.p12	DRAMP03728	24.074	54	39	1	21	182	19	70	1.1	21.2
TRINITY_DN1596_c0_g1_i1.p7	DRAMP02538	20.000	55	42	1	193	29	13	65	6.2	19.2
TRINITY_DN16037_c0_g1_i1.p5	DRAMP00618	23.404	47	36	0	147	7	17	63	0.34	21.9
TRINITY_DN16037_c0_g1_i1.p5	DRAMP00619	21.277	47	37	0	147	7	17	63	0.78	20.8
TRINITY_DN16054_c0_g2_i1.p3	DRAMP00282	30.189	53	28	2	3	161	2	45	0.25	21.9
TRINITY_DN16071_c0_g2_i2.p11	DRAMP03627	26.786	56	35	2	162	7	4	57	3.1	19.6
TRINITY_DN16071_c0_g2_i2.p11	DRAMP02696	26.316	57	34	3	162	7	4	57	3.8	19.2
TRINITY_DN16071_c0_g2_i2.p11	DRAMP02721	26.316	57	34	3	162	7	4	57	9.9	18.1
TRINITY_DN16071_c0_g2_i3.p3	DRAMP03627	26.786	56	35	2	162	7	4	57	3.1	19.6
TRINITY_DN16071_c0_g2_i3.p3	DRAMP02696	26.316	57	34	3	162	7	4	57	3.8	19.2
TRINITY_DN16071_c0_g2_i3.p3	DRAMP02721	26.316	57	34	3	162	7	4	57	9.9	18.1
TRINITY_DN16081_c0_g1_i5.p2	DRAMP00688	32.075	53	26	3	4	141	19	68	7.7	18.5
TRINITY_DN1608_c0_g1_i1.p3	DRAMP03952	28.571	56	32	2	38	205	3	50	0.77	21.2
TRINITY_DN1608_c0_g1_i1.p3	DRAMP00415	28.571	56	32	2	38	205	3	50	3.0	19.6
TRINITY_DN1608_c0_g1_i1.p3	DRAMP00423	28.571	56	32	2	38	205	2	49	4.3	19.2
TRINITY_DN1608_c0_g1_i1.p3	DRAMP03953	28.571	56	32	2	38	205	3	50	7.7	18.9
TRINITY_DN1608_c0_g1_i2.p3	DRAMP03952	28.571	56	32	2	38	205	3	50	0.77	21.2
TRINITY_DN1608_c0_g1_i2.p3	DRAMP00415	28.571	56	32	2	38	205	3	50	3.0	19.6
TRINITY_DN1608_c0_g1_i2.p3	DRAMP00423	28.571	56	32	2	38	205	2	49	4.3	19.2
TRINITY_DN1608_c0_g1_i2.p3	DRAMP03953	28.571	56	32	2	38	205	3	50	7.7	18.9
TRINITY_DN16101_c5_g1_i1.p1	DRAMP04510	28.395	81	42	3	1	240	2	67	0.92	21.9
TRINITY_DN16117_c2_g1_i1.p1	DRAMP04461	28.788	66	47	0	4	201	11	76	2.6	20.4
TRINITY_DN1611_c0_g1_i1.p16	DRAMP00685	22.727	44	32	1	18	149	11	52	6.6	18.5
TRINITY_DN1611_c0_g1_i2.p16	DRAMP00685	22.727	44	32	1	18	149	11	52	6.6	18.5
TRINITY_DN16120_c0_g1_i1.p6	DRAMP02563	25.424	59	34	2	168	22	23	81	0.41	22.3
TRINITY_DN1613_c0_g1_i1.p7	DRAMP02406	19.565	46	37	0	4	141	53	98	0.29	22.3
TRINITY_DN1613_c0_g1_i2.p8	DRAMP02406	19.565	46	37	0	4	141	53	98	0.29	22.3
TRINITY_DN1613_c0_g1_i3.p8	DRAMP02406	19.565	46	37	0	4	141	53	98	0.29	22.3
TRINITY_DN1613_c0_g1_i5.p7	DRAMP02406	19.565	46	37	0	4	141	53	98	0.29	22.3
TRINITY_DN16165_c2_g1_i1.p1	DRAMP00401	25.000	56	41	1	170	3	6	60	0.40	21.9
TRINITY_DN16177_c0_g2_i1.p1	DRAMP02681	25.641	39	24	1	11	127	1	34	4.0	18.9
TRINITY_DN16178_c1_g1_i1.p3	DRAMP02371	22.222	45	35	0	143	9	4	48	2.8	19.6
TRINITY_DN16199_c0_g1_i1.p2	DRAMP02888	29.545	44	21	2	10	132	28	64	4.5	18.9
TRINITY_DN16199_c0_g1_i1.p2	DRAMP03094	28.889	45	22	2	10	135	2	39	7.1	18.1
TRINITY_DN16215_c0_g1_i1.p2	DRAMP01007	25.000	40	30	0	25	144	8	47	1.8	20.0
TRINITY_DN16215_c0_g1_i2.p2	DRAMP01007	25.000	40	30	0	25	144	8	47	1.8	20.0
TRINITY_DN1623_c0_g2_i1.p3	DRAMP00738	25.532	47	28	1	151	11	7	46	2.1	20.0
TRINITY_DN16251_c0_g2_i1.p1	DRAMP03443	27.660	47	31	1	36	167	25	71	0.76	21.2
TRINITY_DN1625_c0_g1_i11.p23	DRAMP02558	27.273	55	30	2	143	9	12	66	2.6	19.6
TRINITY_DN1625_c0_g1_i14.p23	DRAMP02558	27.273	55	30	2	143	9	12	66	2.6	19.6
TRINITY_DN1625_c0_g1_i16.p23	DRAMP02558	27.273	55	30	2	143	9	12	66	2.6	19.6
TRINITY_DN1625_c0_g1_i17.p24	DRAMP02558	27.273	55	30	2	143	9	12	66	2.6	19.6
TRINITY_DN1625_c0_g1_i18.p23	DRAMP02558	27.273	55	30	2	143	9	12	66	2.6	19.6
TRINITY_DN1625_c0_g1_i2.p24	DRAMP02558	27.273	55	30	2	143	9	12	66	2.6	19.6
TRINITY_DN1625_c0_g1_i20.p24	DRAMP02558	27.273	55	30	2	143	9	12	66	2.6	19.6
TRINITY_DN1625_c0_g1_i22.p22	DRAMP02558	27.273	55	30	2	143	9	12	66	2.6	19.6
TRINITY_DN1625_c0_g1_i23.p23	DRAMP02558	27.273	55	30	2	143	9	12	66	2.6	19.6
TRINITY_DN1625_c0_g1_i3.p24	DRAMP02558	27.273	55	30	2	143	9	12	66	2.6	19.6
TRINITY_DN1625_c0_g1_i4.p25	DRAMP02558	27.273	55	30	2	143	9	12	66	2.6	19.6
TRINITY_DN1625_c0_g1_i5.p23	DRAMP02558	27.273	55	30	2	143	9	12	66	2.6	19.6
TRINITY_DN1625_c0_g1_i6.p23	DRAMP02558	27.273	55	30	2	143	9	12	66	2.6	19.6
TRINITY_DN1625_c0_g1_i7.p24	DRAMP02558	27.273	55	30	2	143	9	12	66	2.6	19.6
TRINITY_DN1625_c0_g1_i9.p23	DRAMP02558	27.273	55	30	2	143	9	12	66	2.6	19.6
TRINITY_DN16287_c0_g2_i5.p4	DRAMP04516	26.667	60	43	1	203	24	10	68	0.34	22.7
TRINITY_DN16287_c0_g2_i5.p4	DRAMP04512	25.000	60	44	1	203	24	10	68	0.84	21.6
TRINITY_DN16287_c0_g2_i5.p4	DRAMP04514	25.000	60	44	1	203	24	10	68	1.3	21.2
TRINITY_DN16301_c1_g1_i1.p1	DRAMP01014	28.846	52	31	2	181	26	1	46	0.99	20.8
TRINITY_DN16301_c1_g1_i1.p1	DRAMP03259	28.846	52	31	2	181	26	1	46	1.2	20.4
TRINITY_DN16310_c1_g1_i1.p6	DRAMP02909	27.660	47	25	2	151	11	3	40	0.15	22.3
TRINITY_DN16310_c1_g1_i1.p6	DRAMP00572	20.455	44	35	0	3	134	18	61	8.3	18.1
TRINITY_DN16334_c0_g2_i1.p2	DRAMP03955	25.806	62	45	1	191	6	9	69	2.6	20.4
TRINITY_DN16334_c0_g2_i1.p2	DRAMP02875	24.194	62	46	1	191	6	6	66	7.8	18.9
TRINITY_DN16335_c0_g1_i1.p1	DRAMP02587	29.630	54	29	2	31	189	6	51	1.9	20.4
TRINITY_DN16335_c0_g1_i1.p1	DRAMP02590	29.630	54	29	2	31	189	6	51	1.9	20.0
TRINITY_DN16335_c0_g1_i1.p1	DRAMP02589	29.630	54	29	2	31	189	6	51	1.9	20.0
TRINITY_DN16335_c0_g1_i1.p1	DRAMP02588	29.310	58	24	2	31	189	6	51	4.2	19.2
TRINITY_DN16335_c0_g1_i2.p1	DRAMP02587	29.630	54	29	2	31	189	6	51	1.9	20.4
TRINITY_DN16335_c0_g1_i2.p1	DRAMP02590	29.630	54	29	2	31	189	6	51	1.9	20.0
TRINITY_DN16335_c0_g1_i2.p1	DRAMP02589	29.630	54	29	2	31	189	6	51	1.9	20.0
TRINITY_DN16335_c0_g1_i2.p1	DRAMP02588	29.310	58	24	2	31	189	6	51	4.2	19.2
TRINITY_DN16335_c0_g1_i3.p1	DRAMP02587	29.630	54	29	2	31	189	6	51	1.9	20.4
TRINITY_DN16335_c0_g1_i3.p1	DRAMP02590	29.630	54	29	2	31	189	6	51	1.9	20.0
TRINITY_DN16335_c0_g1_i3.p1	DRAMP02589	29.630	54	29	2	31	189	6	51	1.9	20.0
TRINITY_DN16335_c0_g1_i3.p1	DRAMP02588	29.310	58	24	2	31	189	6	51	4.2	19.2
TRINITY_DN16349_c0_g1_i1.p2	DRAMP00653	22.222	63	39	2	13	171	5	67	5.7	18.9
TRINITY_DN16349_c0_g1_i1.p2	DRAMP00654	22.222	63	39	2	13	171	5	67	6.5	18.9
TRINITY_DN16349_c0_g1_i3.p2	DRAMP00653	22.222	63	39	2	13	171	5	67	5.7	18.9
TRINITY_DN16349_c0_g1_i3.p2	DRAMP00654	22.222	63	39	2	13	171	5	67	6.5	18.9
TRINITY_DN16349_c0_g1_i4.p2	DRAMP00653	22.222	63	39	2	13	171	5	67	5.7	18.9
TRINITY_DN16349_c0_g1_i4.p2	DRAMP00654	22.222	63	39	2	13	171	5	67	6.5	18.9
TRINITY_DN16383_c0_g1_i2.p1	DRAMP00562	27.083	48	33	1	150	7	9	54	0.49	21.2
TRINITY_DN16534_c0_g1_i1.p2	DRAMP02563	22.642	53	39	1	10	168	30	80	1.7	20.8
TRINITY_DN1653_c0_g1_i1.p19	DRAMP01370	29.545	44	21	1	5	136	2	35	2.9	19.2
TRINITY_DN16564_c0_g1_i1.p3	DRAMP00440	26.415	53	29	1	1	159	3	45	2.6	19.6
TRINITY_DN16567_c0_g2_i1.p1	DRAMP00190	25.000	48	34	1	3	140	2	49	0.42	21.6
TRINITY_DN16670_c0_g1_i1.p2	DRAMP00683	30.435	46	31	1	161	27	1	46	0.30	22.3
TRINITY_DN16678_c0_g1_i1.p2	DRAMP18097	28.261	46	26	2	3	137	34	73	1.2	20.4
TRINITY_DN1668_c4_g1_i1.p6	DRAMP02369	33.333	42	28	0	23	148	27	68	2.3	19.6
TRINITY_DN1668_c4_g1_i2.p10	DRAMP02369	33.333	42	28	0	23	148	27	68	2.3	19.6
TRINITY_DN1668_c4_g1_i3.p11	DRAMP02369	33.333	42	28	0	23	148	27	68	2.3	19.6
TRINITY_DN16733_c0_g2_i1.p1	DRAMP02890	26.667	60	33	2	10	174	6	59	1.4	20.8
TRINITY_DN16749_c0_g1_i1.p2	DRAMP04525	24.242	66	48	2	25	216	16	81	1.8	20.8
TRINITY_DN16749_c0_g1_i2.p3	DRAMP04525	24.242	66	48	2	25	216	16	81	1.8	20.8
TRINITY_DN16749_c0_g1_i3.p2	DRAMP04525	24.242	66	48	2	25	216	16	81	1.8	20.8
TRINITY_DN1676_c0_g1_i3.p7	DRAMP00590	37.736	53	26	2	8	166	14	59	0.035	25.0
TRINITY_DN1676_c4_g1_i1.p7	DRAMP03443	29.412	51	31	1	154	2	6	51	4.8	19.2
TRINITY_DN1677_c0_g2_i3.p9	DRAMP00724	30.000	40	27	1	32	148	29	68	1.2	20.4
TRINITY_DN1677_c0_g2_i4.p9	DRAMP00724	30.000	40	27	1	32	148	29	68	1.2	20.4
TRINITY_DN1677_c0_g4_i1.p19	DRAMP02696	26.531	49	27	2	5	151	11	50	4.2	18.9
TRINITY_DN1677_c0_g4_i2.p21	DRAMP02696	26.531	49	27	2	5	151	11	50	4.2	18.9
TRINITY_DN16783_c0_g3_i1.p2	DRAMP03693	27.083	48	29	2	145	2	2	43	3.0	19.2
TRINITY_DN16783_c0_g3_i1.p2	DRAMP00681	27.273	44	23	1	6	137	30	64	6.8	18.5
TRINITY_DN16803_c0_g1_i2.p4	DRAMP03612	21.154	52	37	1	27	182	15	62	6.3	18.9
TRINITY_DN16806_c0_g1_i2.p6	DRAMP04715	27.273	44	28	1	2	133	3	42	1.9	19.6
TRINITY_DN1682_c0_g1_i1.p2	DRAMP02549	25.000	48	33	1	10	153	34	78	0.99	21.2
TRINITY_DN1682_c0_g1_i2.p2	DRAMP02549	25.000	48	33	1	10	153	34	78	0.99	21.2
TRINITY_DN16858_c0_g1_i1.p3	DRAMP04700	29.167	48	28	2	1	144	8	49	7.0	18.5
TRINITY_DN1685_c0_g1_i2.p5	DRAMP00933	25.000	60	44	1	16	195	5	63	1.4	21.2
TRINITY_DN1685_c0_g1_i4.p12	DRAMP00933	25.000	60	44	1	16	195	5	63	1.4	21.2
TRINITY_DN1685_c0_g1_i5.p12	DRAMP00933	25.000	60	44	1	16	195	5	63	1.4	21.2
TRINITY_DN1685_c0_g1_i7.p5	DRAMP00933	25.000	60	44	1	16	195	5	63	1.4	21.2
TRINITY_DN16873_c0_g1_i1.p1	DRAMP02937	17.857	56	46	0	16	183	17	72	7.7	18.9
TRINITY_DN16880_c0_g1_i1.p3	DRAMP04595	25.490	51	21	2	15	167	43	76	6.7	18.9
TRINITY_DN1690_c0_g2_i1.p10	DRAMP00628	29.091	55	37	2	10	171	5	58	0.14	23.1
TRINITY_DN16914_c0_g1_i1.p5	DRAMP03459	37.209	43	20	2	141	16	4	40	2.9	19.2
TRINITY_DN16914_c0_g1_i1.p5	DRAMP03440	38.636	44	18	3	141	16	23	59	7.1	18.5
TRINITY_DN1691_c0_g1_i2.p9	DRAMP02534	28.000	50	36	0	6	155	36	85	0.86	21.2
TRINITY_DN1691_c0_g1_i2.p6	DRAMP02886	28.571	63	40	3	21	197	4	65	5.1	19.2
TRINITY_DN1691_c0_g1_i6.p11	DRAMP02534	28.000	50	36	0	6	155	36	85	0.86	21.2
TRINITY_DN1691_c0_g1_i9.p9	DRAMP02534	28.000	50	36	0	6	155	36	85	0.86	21.2
TRINITY_DN1691_c0_g3_i1.p3	DRAMP02655	29.412	68	36	3	186	7	22	85	5.4	19.2
TRINITY_DN16924_c0_g1_i1.p1	DRAMP02658	25.000	64	42	3	31	222	34	91	7.4	19.2
TRINITY_DN1692_c0_g1_i10.p7	DRAMP03443	29.630	81	45	3	213	4	7	86	0.41	22.7
TRINITY_DN1692_c0_g1_i2.p7	DRAMP03443	29.630	81	45	3	213	4	7	86	0.41	22.7
TRINITY_DN16949_c0_g1_i2.p3	DRAMP03384	26.923	52	35	1	7	162	10	58	2.3	20.0
TRINITY_DN16999_c0_g1_i1.p1	DRAMP03143	20.968	62	49	0	190	5	2	63	0.19	23.5
TRINITY_DN16_c0_g2_i1.p3	DRAMP00261	27.660	47	30	1	4	144	16	58	0.72	21.6
TRINITY_DN16_c0_g2_i2.p4	DRAMP00261	27.660	47	30	1	4	144	16	58	0.72	21.6
TRINITY_DN16_c0_g2_i3.p3	DRAMP00261	27.660	47	30	1	4	144	16	58	0.72	21.6
TRINITY_DN17002_c0_g1_i1.p2	DRAMP00603	23.529	51	30	1	22	147	3	53	0.96	20.4
TRINITY_DN1700_c0_g1_i1.p5	DRAMP00715	26.923	52	25	2	9	158	5	45	4.4	19.2
TRINITY_DN1700_c0_g1_i7.p5	DRAMP00715	26.923	52	25	2	9	158	5	45	4.4	19.2
TRINITY_DN1700_c0_g1_i9.p5	DRAMP00715	26.923	52	25	2	9	158	5	45	4.4	19.2
TRINITY_DN17021_c0_g1_i1.p4	DRAMP04585	27.500	40	22	2	15	134	2	34	3.0	19.2
TRINITY_DN17021_c0_g1_i1.p4	DRAMP02209	23.810	42	31	1	4	126	21	62	3.3	19.2
TRINITY_DN17021_c0_g1_i1.p4	DRAMP02208	21.429	42	32	1	4	126	21	62	9.9	18.1
TRINITY_DN17111_c0_g1_i1.p3	DRAMP02527	34.146	41	26	1	21	143	16	55	4.7	18.9
TRINITY_DN17120_c0_g1_i1.p5	DRAMP00722	20.968	62	45	2	1	174	5	66	4.6	19.6
TRINITY_DN17121_c0_g1_i1.p1	DRAMP03501	29.231	65	32	3	177	16	16	77	7.3	18.9
TRINITY_DN1713_c0_g1_i10.p4	DRAMP02547	28.571	77	41	3	7	210	23	94	5.0	19.6
TRINITY_DN1714_c0_g1_i1.p2	DRAMP03325	23.404	47	31	1	25	150	7	53	2.1	19.6
TRINITY_DN17187_c0_g1_i1.p2	DRAMP00725	28.571	42	30	0	147	22	9	50	0.079	23.5
TRINITY_DN1719_c3_g1_i3.p3	DRAMP00659	31.915	47	26	1	147	7	25	65	0.15	22.7
TRINITY_DN1719_c3_g1_i3.p3	DRAMP02529	29.268	41	29	0	129	7	14	54	4.4	19.2
TRINITY_DN1719_c3_g1_i4.p4	DRAMP02532	25.000	56	35	3	28	192	18	67	8.3	18.9
TRINITY_DN1719_c3_g1_i5.p4	DRAMP02532	25.000	56	35	3	28	192	18	67	8.3	18.9
TRINITY_DN17245_c0_g1_i1.p2	DRAMP04458	22.535	71	43	2	4	183	20	89	2.9	20.4
TRINITY_DN17256_c0_g1_i1.p2	DRAMP00253	30.303	66	40	1	51	248	28	87	1.10e-04	32.7
TRINITY_DN17266_c0_g1_i1.p2	DRAMP02550	28.571	49	32	1	25	162	2	50	2.7	19.6
TRINITY_DN1728_c0_g5_i1.p23	DRAMP18272	27.500	40	29	0	146	27	3	42	0.087	23.5
TRINITY_DN1728_c0_g5_i1.p23	DRAMP18265	27.500	40	29	0	146	27	3	42	0.94	20.8
TRINITY_DN1728_c0_g5_i1.p23	DRAMP00169	27.500	40	29	0	146	27	3	42	1.2	20.4
TRINITY_DN17302_c4_g1_i1.p1	DRAMP00668	20.690	58	33	2	1	135	2	59	0.23	22.3
TRINITY_DN17323_c0_g1_i1.p2	DRAMP00090	27.660	47	30	1	6	134	1	47	6.6	18.5
TRINITY_DN1733_c0_g3_i2.p1	DRAMP00663	24.444	45	30	2	140	6	20	60	1.0	20.8
TRINITY_DN1733_c0_g3_i3.p2	DRAMP00663	24.444	45	30	2	140	6	20	60	1.0	20.8
TRINITY_DN1741_c0_g2_i1.p18	DRAMP04445	30.435	46	28	2	1	138	41	82	0.034	24.6
TRINITY_DN1741_c0_g2_i4.p18	DRAMP04445	30.435	46	28	2	1	138	41	82	0.034	24.6
TRINITY_DN1743_c0_g2_i3.p4	DRAMP04457	25.862	58	29	3	153	1	1	51	2.2	19.6
TRINITY_DN1743_c0_g2_i6.p3	DRAMP03265	26.316	57	40	1	15	185	2	56	1.7	20.4
TRINITY_DN1743_c0_g2_i6.p3	DRAMP03260	26.316	57	40	1	15	185	2	56	2.0	20.4
TRINITY_DN1743_c0_g2_i6.p3	DRAMP03262	26.316	57	40	1	15	185	2	56	2.1	20.4
TRINITY_DN17446_c0_g1_i1.p8	DRAMP00637	31.915	47	21	2	10	147	6	42	1.4	20.4
TRINITY_DN17458_c0_g1_i2.p2	DRAMP03459	23.529	51	39	0	6	158	13	63	4.9	19.2
TRINITY_DN17458_c0_g1_i2.p2	DRAMP03440	23.529	51	39	0	6	158	32	82	6.2	18.9
TRINITY_DN17466_c2_g1_i1.p3	DRAMP02958	32.609	46	28	2	144	13	49	93	9.6	18.1
TRINITY_DN1746_c0_g1_i2.p13	DRAMP03716	26.087	46	26	1	5	142	1	38	2.7	19.2
TRINITY_DN17474_c0_g1_i1.p2	DRAMP03438	31.707	41	19	1	30	152	5	36	0.90	20.8
TRINITY_DN17474_c0_g1_i1.p2	DRAMP03384	31.707	41	19	1	30	152	5	36	1.7	20.0
TRINITY_DN17504_c0_g1_i1.p1	DRAMP01073	28.571	42	29	1	12	134	27	68	7.2	18.5
TRINITY_DN17504_c0_g1_i1.p1	DRAMP01070	28.571	42	29	1	12	134	27	68	8.1	18.5
TRINITY_DN17504_c0_g1_i2.p1	DRAMP01073	28.571	42	29	1	12	134	27	68	7.2	18.5
TRINITY_DN17504_c0_g1_i2.p1	DRAMP01070	28.571	42	29	1	12	134	27	68	8.1	18.5
TRINITY_DN1756_c0_g1_i1.p7	DRAMP03561	24.444	45	28	1	7	141	27	65	1.4	20.4
TRINITY_DN1756_c0_g1_i2.p7	DRAMP03561	24.444	45	28	1	7	141	27	65	1.4	20.4
TRINITY_DN1756_c0_g1_i3.p7	DRAMP03561	24.444	45	28	1	7	141	27	65	1.4	20.4
TRINITY_DN1756_c0_g1_i4.p8	DRAMP03561	24.444	45	28	1	7	141	27	65	1.4	20.4
TRINITY_DN1756_c0_g1_i5.p9	DRAMP03561	24.444	45	28	1	7	141	27	65	1.4	20.4
TRINITY_DN1756_c0_g1_i6.p8	DRAMP03561	24.444	45	28	1	7	141	27	65	1.4	20.4
TRINITY_DN1756_c0_g1_i7.p7	DRAMP03561	24.444	45	28	1	7	141	27	65	1.4	20.4
TRINITY_DN17647_c0_g1_i1.p1	DRAMP00461	32.558	43	27	2	4	129	5	46	6.9	18.1
TRINITY_DN17652_c0_g2_i1.p5	DRAMP03163	28.571	42	14	1	128	3	7	32	3.8	18.9
TRINITY_DN17652_c0_g2_i1.p5	DRAMP04458	28.571	42	14	1	128	3	58	83	8.7	18.1
TRINITY_DN17652_c0_g2_i1.p5	DRAMP03164	28.571	42	14	1	128	3	7	32	9.2	17.7
TRINITY_DN17652_c0_g2_i2.p6	DRAMP03163	28.571	42	14	1	128	3	7	32	3.8	18.9
TRINITY_DN17652_c0_g2_i2.p6	DRAMP04458	28.571	42	14	1	128	3	58	83	8.7	18.1
TRINITY_DN17652_c0_g2_i2.p6	DRAMP03164	28.571	42	14	1	128	3	7	32	9.2	17.7
TRINITY_DN17695_c1_g1_i1.p9	DRAMP02556	22.917	48	35	1	144	1	23	68	1.9	20.4
TRINITY_DN17695_c1_g1_i1.p9	DRAMP01076	25.926	54	35	1	162	1	5	53	5.9	18.9
TRINITY_DN17695_c1_g1_i1.p9	DRAMP00348	21.818	55	38	1	165	1	4	53	9.3	18.5
TRINITY_DN17767_c0_g1_i1.p2	DRAMP01080	27.119	59	40	1	21	188	11	69	7.5	18.9
TRINITY_DN17767_c0_g1_i2.p3	DRAMP01080	27.119	59	40	1	21	188	11	69	7.5	18.9
TRINITY_DN17780_c0_g1_i11.p9	DRAMP00426	30.233	43	20	1	23	151	12	44	1.7	20.0
TRINITY_DN17780_c0_g1_i5.p11	DRAMP00426	30.233	43	20	1	23	151	12	44	1.7	20.0
TRINITY_DN17780_c0_g1_i8.p9	DRAMP00426	30.233	43	20	1	23	151	12	44	1.7	20.0
TRINITY_DN1782_c0_g1_i1.p6	DRAMP01080	36.957	46	25	2	7	135	27	71	4.5	19.2
TRINITY_DN1782_c0_g1_i2.p8	DRAMP01080	36.957	46	25	2	7	135	27	71	4.5	19.2
TRINITY_DN1782_c0_g1_i3.p6	DRAMP01080	36.957	46	25	2	7	135	27	71	4.5	19.2
TRINITY_DN1782_c0_g1_i4.p5	DRAMP01080	36.957	46	25	2	7	135	27	71	4.5	19.2
TRINITY_DN1782_c0_g1_i5.p6	DRAMP01080	36.957	46	25	2	7	135	27	71	4.5	19.2
TRINITY_DN1784_c0_g3_i1.p4	DRAMP00333	27.273	55	39	1	7	168	1	55	0.16	22.7
TRINITY_DN1785_c0_g1_i1.p11	DRAMP04510	38.636	44	24	2	143	21	16	59	0.087	23.5
TRINITY_DN1785_c0_g1_i1.p11	DRAMP04511	38.636	44	24	2	143	21	16	59	0.17	22.7
TRINITY_DN1785_c0_g1_i1.p12	DRAMP00665	24.444	45	31	1	139	5	14	55	2.6	19.2
TRINITY_DN1785_c0_g1_i2.p11	DRAMP00665	24.444	45	31	1	139	5	14	55	2.6	19.2
TRINITY_DN1785_c0_g1_i2.p10	DRAMP04510	38.636	44	24	2	143	21	16	59	0.087	23.5
TRINITY_DN1785_c0_g1_i2.p10	DRAMP04511	38.636	44	24	2	143	21	16	59	0.17	22.7
TRINITY_DN1788_c0_g2_i2.p12	DRAMP02626	26.667	60	43	1	181	5	7	66	6.4	18.9
TRINITY_DN1788_c0_g2_i5.p9	DRAMP02626	26.667	60	43	1	181	5	7	66	6.4	18.9
TRINITY_DN1788_c0_g3_i1.p5	DRAMP02410	29.412	51	36	0	7	159	12	62	0.32	22.3
TRINITY_DN1788_c0_g3_i2.p5	DRAMP02410	29.412	51	36	0	7	159	12	62	0.32	22.3
TRINITY_DN1788_c0_g3_i3.p5	DRAMP02410	29.412	51	36	0	7	159	12	62	0.32	22.3
TRINITY_DN1790_c0_g1_i3.p10	DRAMP03521	26.087	46	23	2	13	150	3	37	5.0	18.5
TRINITY_DN17923_c1_g1_i1.p1	DRAMP00631	30.952	42	22	2	126	1	19	53	6.0	18.5
TRINITY_DN1799_c0_g2_i5.p7	DRAMP00493	32.500	40	24	2	19	138	11	47	6.4	18.5
TRINITY_DN1799_c0_g2_i6.p5	DRAMP00493	32.500	40	24	2	19	138	11	47	6.4	18.5
TRINITY_DN18026_c0_g1_i1.p2	DRAMP01007	27.660	47	34	0	148	8	25	71	5.1	19.2
TRINITY_DN18062_c0_g2_i2.p2	DRAMP00946	28.846	52	30	2	32	187	32	76	3.4	19.6
TRINITY_DN18099_c0_g1_i1.p3	DRAMP00140	25.532	47	32	2	151	11	1	44	3.7	19.2
TRINITY_DN18108_c0_g1_i1.p4	DRAMP02626	21.951	41	32	0	125	3	35	75	0.68	21.2
TRINITY_DN1815_c0_g1_i10.p8	DRAMP00696	25.490	51	34	1	17	157	43	93	5.4	18.9
TRINITY_DN1815_c0_g1_i11.p8	DRAMP00696	25.490	51	34	1	17	157	43	93	5.4	18.9
TRINITY_DN1815_c0_g1_i4.p8	DRAMP00696	25.490	51	34	1	17	157	43	93	5.4	18.9
TRINITY_DN1815_c0_g1_i6.p8	DRAMP00696	25.490	51	34	1	17	157	43	93	5.4	18.9
TRINITY_DN1815_c0_g1_i7.p8	DRAMP00696	25.490	51	34	1	17	157	43	93	5.4	18.9
TRINITY_DN18162_c0_g1_i1.p2	DRAMP00559	25.926	54	35	2	7	153	5	58	5.1	18.9
TRINITY_DN18202_c0_g2_i1.p20	DRAMP00547	31.818	44	25	2	151	26	2	42	1.2	20.4
TRINITY_DN18202_c1_g1_i1.p6	DRAMP02467	38.636	44	20	2	127	2	19	57	0.83	20.8
TRINITY_DN18224_c0_g1_i2.p4	DRAMP00549	23.256	43	31	1	19	147	4	44	3.8	18.9
TRINITY_DN1822_c0_g1_i1.p6	DRAMP03621	22.222	45	35	0	153	19	1	45	6.6	18.5
TRINITY_DN18243_c0_g1_i1.p12	DRAMP02699	32.143	56	31	3	8	169	5	55	1.0	20.8
TRINITY_DN18243_c0_g1_i1.p12	DRAMP03159	32.143	56	31	3	8	169	5	55	1.1	20.8
TRINITY_DN18243_c0_g1_i1.p12	DRAMP02666	32.143	56	31	3	8	169	5	55	1.3	20.8
TRINITY_DN18243_c0_g1_i1.p12	DRAMP03589	32.143	56	31	3	8	169	5	55	1.4	20.8
TRINITY_DN18280_c0_g1_i1.p2	DRAMP00365	28.070	57	30	2	11	166	16	66	1.7	20.4
TRINITY_DN18310_c0_g1_i2.p2	DRAMP00722	35.000	40	22	1	6	125	1	36	0.82	20.8
TRINITY_DN18310_c1_g1_i1.p1	DRAMP02563	29.310	58	38	2	5	175	27	82	0.53	21.9
TRINITY_DN18310_c1_g1_i1.p1	DRAMP02562	25.862	58	40	2	5	175	27	82	2.7	20.0
TRINITY_DN18327_c0_g1_i1.p1	DRAMP02567	23.636	55	36	1	9	155	15	69	2.9	19.6
TRINITY_DN1832_c0_g1_i5.p1	DRAMP04595	25.000	56	39	1	4	171	17	69	3.1	20.0
TRINITY_DN18332_c0_g1_i1.p6	DRAMP00493	35.294	51	27	2	159	19	12	60	6.1	18.5
TRINITY_DN18410_c1_g1_i1.p2	DRAMP02433	26.786	56	37	2	13	180	24	75	6.9	18.9
TRINITY_DN18410_c1_g1_i1.p4	DRAMP00532	26.087	46	32	1	24	155	1	46	2.9	19.2
TRINITY_DN18428_c0_g1_i1.p1	DRAMP03951	25.641	39	25	1	19	135	6	40	4.6	18.5
TRINITY_DN18428_c0_g1_i2.p1	DRAMP03951	25.641	39	25	1	19	135	6	40	4.6	18.5
TRINITY_DN18451_c0_g1_i1.p4	DRAMP02937	24.000	50	31	2	153	13	8	53	0.51	21.6
TRINITY_DN18473_c0_g1_i1.p3	DRAMP02144	33.333	42	28	0	149	24	13	54	0.045	24.3
TRINITY_DN18473_c0_g1_i1.p3	DRAMP02371	30.952	42	29	0	149	24	14	55	0.12	23.1
TRINITY_DN18473_c0_g1_i1.p3	DRAMP02265	30.952	42	29	0	149	24	13	54	0.13	23.1
TRINITY_DN18473_c0_g1_i1.p3	DRAMP02832	30.952	42	29	0	149	24	13	54	0.22	22.3
TRINITY_DN18473_c0_g1_i1.p3	DRAMP02982	30.952	42	29	0	149	24	13	54	0.91	20.8
TRINITY_DN1849_c1_g1_i1.p3	DRAMP00280	24.444	45	25	1	16	150	29	64	3.4	19.2
TRINITY_DN184_c0_g2_i1.p17	DRAMP01329	27.907	43	27	1	19	147	19	57	0.93	20.8
TRINITY_DN18517_c0_g2_i2.p1	DRAMP04459	29.091	55	36	1	186	22	9	60	0.65	21.9
TRINITY_DN18545_c0_g1_i1.p1	DRAMP00724	28.261	46	30	3	16	147	16	60	5.7	18.5
TRINITY_DN18559_c0_g1_i2.p1	DRAMP03454	22.222	63	41	3	180	7	16	75	5.6	18.9
TRINITY_DN1857_c0_g1_i3.p6	DRAMP01074	27.419	62	40	2	37	222	6	62	6.5	19.6
TRINITY_DN1857_c0_g1_i6.p7	DRAMP01074	27.419	62	40	2	37	222	6	62	6.5	19.6
TRINITY_DN18581_c0_g1_i2.p2	DRAMP02871	28.070	57	32	2	6	173	5	53	6.5	18.9
TRINITY_DN18597_c0_g1_i1.p1	DRAMP03071	29.231	65	41	2	7	186	4	68	5.9	19.2
TRINITY_DN18635_c0_g1_i2.p3	DRAMP01015	21.429	42	33	0	20	145	1	42	3.4	18.9
TRINITY_DN18678_c0_g1_i1.p2	DRAMP00543	31.250	48	26	2	8	151	5	45	0.65	20.8
TRINITY_DN18715_c0_g2_i3.p3	DRAMP00609	26.000	50	35	1	160	11	1	48	0.44	21.6
TRINITY_DN1871_c0_g2_i2.p12	DRAMP00689	31.818	44	25	1	159	28	25	63	5.6	18.9
TRINITY_DN1873_c0_g1_i1.p5	DRAMP00354	22.917	48	32	1	24	167	34	76	7.4	18.5
TRINITY_DN1873_c0_g1_i1.p5	DRAMP00355	22.917	48	32	1	24	167	34	76	9.5	18.5
TRINITY_DN1873_c0_g1_i2.p5	DRAMP00354	22.917	48	32	1	24	167	34	76	7.4	18.5
TRINITY_DN1873_c0_g1_i2.p5	DRAMP00355	22.917	48	32	1	24	167	34	76	9.5	18.5
TRINITY_DN1873_c0_g1_i4.p3	DRAMP00354	22.917	48	32	1	24	167	34	76	7.4	18.5
TRINITY_DN1873_c0_g1_i4.p3	DRAMP00355	22.917	48	32	1	24	167	34	76	9.5	18.5
TRINITY_DN1873_c0_g1_i8.p7	DRAMP00354	22.917	48	32	1	24	167	34	76	7.4	18.5
TRINITY_DN1873_c0_g1_i8.p7	DRAMP00355	22.917	48	32	1	24	167	34	76	9.5	18.5
TRINITY_DN1873_c0_g2_i1.p10	DRAMP00942	30.952	42	28	1	142	17	1	41	0.35	21.6
TRINITY_DN1873_c0_g2_i1.p10	DRAMP00943	30.952	42	28	1	142	17	1	41	1.2	20.0
TRINITY_DN18757_c0_g1_i1.p4	DRAMP00528	25.000	40	28	2	149	30	7	44	1.6	20.0
TRINITY_DN1875_c0_g1_i1.p8	DRAMP00357	23.636	55	38	1	166	14	15	69	3.7	19.6
TRINITY_DN1875_c0_g1_i1.p8	DRAMP04438	25.490	51	34	1	154	14	13	63	5.8	18.9
TRINITY_DN1875_c0_g1_i1.p3	DRAMP02949	29.091	55	33	2	1	147	18	72	1.4	20.8
TRINITY_DN1875_c0_g1_i3.p8	DRAMP00357	23.636	55	38	1	166	14	15	69	3.7	19.6
TRINITY_DN1875_c0_g1_i3.p8	DRAMP04438	25.490	51	34	1	154	14	13	63	5.8	18.9
TRINITY_DN1875_c0_g1_i3.p3	DRAMP02949	29.091	55	33	2	1	147	18	72	1.4	20.8
TRINITY_DN1875_c0_g1_i4.p4	DRAMP02949	29.091	55	33	2	1	147	18	72	1.4	20.8
TRINITY_DN1875_c0_g1_i4.p8	DRAMP00357	23.636	55	38	1	166	14	15	69	3.7	19.6
TRINITY_DN1875_c0_g1_i4.p8	DRAMP04438	25.490	51	34	1	154	14	13	63	5.8	18.9
TRINITY_DN187_c0_g1_i1.p13	DRAMP00403	25.000	48	35	1	10	153	2	48	0.42	21.6
TRINITY_DN187_c0_g1_i1.p15	DRAMP00563	27.083	48	27	1	146	3	18	57	0.15	22.7
TRINITY_DN187_c0_g1_i2.p6	DRAMP00403	25.000	48	35	1	10	153	2	48	0.42	21.6
TRINITY_DN187_c0_g1_i2.p7	DRAMP00563	27.083	48	27	1	146	3	18	57	0.15	22.7
TRINITY_DN187_c0_g1_i3.p12	DRAMP00403	25.000	48	35	1	10	153	2	48	0.42	21.6
TRINITY_DN187_c0_g1_i3.p14	DRAMP00563	27.083	48	27	1	146	3	18	57	0.15	22.7
TRINITY_DN18814_c0_g1_i1.p2	DRAMP03586	24.444	45	24	2	135	7	11	47	1.2	20.4
TRINITY_DN1881_c0_g2_i2.p11	DRAMP02543	21.569	51	40	0	10	162	37	87	2.3	20.4
TRINITY_DN1882_c0_g2_i1.p7	DRAMP03290	25.000	44	24	2	3	125	25	62	4.8	18.9
TRINITY_DN1882_c0_g2_i2.p6	DRAMP03290	25.000	44	24	2	3	125	25	62	4.8	18.9
TRINITY_DN1885_c0_g1_i4.p17	DRAMP00704	31.915	47	19	3	15	155	28	61	7.0	18.5
TRINITY_DN1889_c0_g3_i4.p6	DRAMP04408	30.000	50	30	2	2	148	21	66	5.4	18.9
TRINITY_DN18900_c0_g2_i1.p5	DRAMP00578	36.538	52	23	4	148	8	3	49	0.95	20.4
TRINITY_DN1892_c0_g1_i4.p5	DRAMP00726	27.660	47	23	3	1	129	21	60	7.5	18.1
TRINITY_DN18970_c0_g2_i1.p1	DRAMP03489	27.273	55	23	2	4	159	1	41	2.0	20.0
TRINITY_DN18977_c0_g1_i1.p2	DRAMP03697	31.250	48	30	2	7	144	18	64	0.008	26.2
TRINITY_DN1899_c1_g1_i1.p2	DRAMP02831	24.074	54	38	1	19	180	1	51	4.8	19.6
TRINITY_DN1903_c0_g1_i2.p2	DRAMP02371	27.711	83	48	2	278	42	2	76	0.75	22.3
TRINITY_DN1903_c0_g1_i3.p2	DRAMP02371	27.711	83	48	2	278	42	2	76	0.75	22.3
TRINITY_DN1903_c0_g1_i5.p2	DRAMP02371	27.711	83	48	2	278	42	2	76	0.75	22.3
TRINITY_DN19068_c0_g1_i1.p3	DRAMP02524	30.189	53	29	2	1	135	39	91	1.6	20.4
TRINITY_DN1906_c0_g2_i2.p2	DRAMP03557	23.913	46	33	1	6	143	11	54	7.3	18.5
TRINITY_DN1906_c0_g2_i3.p6	DRAMP03557	23.913	46	33	1	6	143	11	54	7.3	18.5
TRINITY_DN19086_c0_g1_i1.p1	DRAMP18258	24.242	66	34	2	22	171	1	66	0.025	25.4
TRINITY_DN1908_c0_g4_i1.p16	DRAMP02621	28.571	49	25	2	148	32	3	51	8.1	18.1
TRINITY_DN1910_c0_g1_i5.p2	DRAMP03288	31.707	41	21	2	24	146	5	38	5.8	18.5
TRINITY_DN1910_c0_g3_i1.p3	DRAMP02655	26.190	42	20	2	128	3	41	71	4.8	18.9
TRINITY_DN1914_c0_g2_i1.p1	DRAMP03440	30.000	50	26	2	157	8	35	75	8.2	18.5
TRINITY_DN1914_c0_g2_i3.p1	DRAMP03440	30.000	50	26	2	157	8	35	75	8.2	18.5
TRINITY_DN1914_c1_g1_i1.p2	DRAMP03586	27.083	48	35	0	4	147	14	61	1.4	20.4
TRINITY_DN1914_c1_g1_i1.p2	DRAMP18114	26.667	45	32	1	13	147	6	49	1.8	20.0
TRINITY_DN1917_c1_g6_i1.p14	DRAMP04457	30.000	40	28	0	149	30	26	65	3.2	19.2
TRINITY_DN19191_c0_g1_i2.p2	DRAMP01072	24.138	58	44	0	38	211	15	72	9.3	18.9
TRINITY_DN19191_c0_g1_i2.p2	DRAMP01071	24.138	58	44	0	38	211	15	72	9.3	18.9
TRINITY_DN19252_c0_g1_i1.p1	DRAMP03729	25.758	66	43	3	4	195	12	73	0.76	21.9
TRINITY_DN19252_c0_g1_i1.p1	DRAMP03731	25.758	66	43	3	4	195	12	73	0.78	21.9
TRINITY_DN19306_c0_g1_i1.p1	DRAMP02433	32.075	53	30	2	16	168	5	53	2.3	20.4
TRINITY_DN19372_c0_g1_i1.p6	DRAMP00550	17.391	46	38	0	10	147	7	52	4.7	18.9
TRINITY_DN19377_c0_g1_i1.p3	DRAMP03458	26.786	56	40	1	166	2	3	58	1.2	20.8
TRINITY_DN1938_c0_g2_i1.p4	DRAMP00261	26.667	60	25	3	180	22	16	63	3.6	19.6
TRINITY_DN19439_c0_g1_i1.p4	DRAMP02569	32.877	73	38	5	203	6	6	74	1.1	21.2
TRINITY_DN19472_c0_g2_i1.p1	DRAMP02559	26.506	83	46	6	4	237	7	79	1.7	21.2
TRINITY_DN19493_c0_g1_i1.p4	DRAMP03610	28.889	45	17	2	2	136	31	60	4.1	18.9
TRINITY_DN19493_c0_g1_i1.p4	DRAMP02679	28.889	45	17	2	2	136	31	60	4.8	18.9
TRINITY_DN1949_c0_g1_i10.p20	DRAMP00520	29.787	47	33	0	153	13	2	48	0.45	21.6
TRINITY_DN1949_c0_g1_i11.p20	DRAMP00520	29.787	47	33	0	153	13	2	48	0.45	21.6
TRINITY_DN1949_c0_g1_i2.p20	DRAMP00520	29.787	47	33	0	153	13	2	48	0.45	21.6
TRINITY_DN1949_c0_g1_i5.p19	DRAMP00520	29.787	47	33	0	153	13	2	48	0.45	21.6
TRINITY_DN19521_c0_g1_i1.p1	DRAMP00344	27.500	40	27	1	12	131	35	72	8.7	18.1
TRINITY_DN19578_c0_g1_i1.p1	DRAMP01882	22.222	63	47	1	7	195	12	72	7.2	18.9
TRINITY_DN1957_c0_g1_i2.p6	DRAMP00676	33.333	42	28	0	131	6	33	74	0.87	20.8
TRINITY_DN19630_c0_g1_i1.p1	DRAMP02202	30.952	42	28	1	3	125	16	57	8.4	18.1
TRINITY_DN19655_c0_g1_i2.p1	DRAMP03586	34.000	50	25	2	1	150	12	53	0.21	22.7
TRINITY_DN19673_c0_g1_i2.p13	DRAMP04445	28.261	46	33	0	142	5	12	57	0.10	23.5
TRINITY_DN19673_c0_g1_i3.p7	DRAMP04445	28.261	46	33	0	142	5	12	57	0.10	23.5
TRINITY_DN1967_c0_g1_i2.p6	DRAMP01068	25.455	55	33	2	142	2	24	78	2.4	20.0
TRINITY_DN1967_c0_g1_i6.p3	DRAMP01068	25.455	55	33	2	142	2	24	78	2.4	20.0
TRINITY_DN19695_c0_g1_i1.p2	DRAMP02875	32.857	70	44	2	4	207	8	76	0.21	23.1
TRINITY_DN19695_c0_g1_i1.p2	DRAMP03955	33.333	72	45	2	4	213	11	81	0.41	22.7
TRINITY_DN196_c0_g3_i10.p2	DRAMP04507	22.727	66	51	0	46	243	2	67	7.9	19.2
TRINITY_DN196_c0_g3_i10.p2	DRAMP04508	22.727	66	51	0	46	243	2	67	8.4	19.2
TRINITY_DN19850_c0_g2_i10.p1	DRAMP04458	25.000	72	43	2	232	17	20	80	4.0	20.4
TRINITY_DN19850_c0_g2_i3.p1	DRAMP04458	25.000	72	43	2	232	17	20	80	4.0	20.4
TRINITY_DN19904_c0_g1_i1.p1	DRAMP00648	28.000	50	29	2	155	9	22	65	2.5	19.6
TRINITY_DN19904_c0_g1_i1.p1	DRAMP00647	25.000	44	27	1	140	9	28	65	3.4	19.2
TRINITY_DN19916_c0_g1_i2.p3	DRAMP02887	27.273	44	25	2	30	161	4	40	1.2	20.4
TRINITY_DN19916_c0_g1_i2.p3	DRAMP02540	27.119	59	32	2	7	159	28	83	6.4	18.9
TRINITY_DN19921_c0_g1_i1.p3	DRAMP02777	32.500	40	14	1	28	147	2	28	3.2	19.2
TRINITY_DN19921_c0_g1_i1.p3	DRAMP02821	30.000	40	15	1	28	147	2	28	6.4	18.5
TRINITY_DN19934_c0_g2_i1.p2	DRAMP00622	29.787	47	32	1	149	12	49	95	2.2	20.0
TRINITY_DN19934_c0_g2_i1.p2	DRAMP18420	28.889	45	30	2	140	9	1	44	2.4	19.6
TRINITY_DN19934_c0_g2_i1.p2	DRAMP18419	28.889	45	30	2	140	9	1	44	2.6	19.6
TRINITY_DN19958_c0_g1_i1.p2	DRAMP01007	31.667	60	23	3	5	178	23	66	8.5	18.9
TRINITY_DN19965_c0_g2_i2.p7	DRAMP00680	27.451	51	35	1	29	181	8	56	0.44	21.9
TRINITY_DN19965_c0_g2_i3.p15	DRAMP00680	27.451	51	35	1	29	181	8	56	0.44	21.9
TRINITY_DN19965_c0_g2_i4.p12	DRAMP00680	27.451	51	35	1	29	181	8	56	0.44	21.9
TRINITY_DN19970_c0_g3_i1.p5	DRAMP00353	36.735	49	29	1	144	4	3	51	3.7	19.2
TRINITY_DN1999_c1_g1_i8.p4	DRAMP00354	31.707	41	21	2	2	124	14	47	2.7	19.6
TRINITY_DN1999_c1_g1_i8.p4	DRAMP00932	25.000	40	30	0	128	9	35	74	6.9	18.5
TRINITY_DN1999_c1_g1_i8.p4	DRAMP04488	25.000	40	30	0	128	9	35	74	9.4	18.1
TRINITY_DN20026_c0_g1_i5.p6	DRAMP00497	25.000	44	26	2	6	131	10	48	2.2	19.6
TRINITY_DN2003_c0_g1_i8.p7	DRAMP03071	31.915	47	24	2	168	28	37	75	2.2	20.0
TRINITY_DN20084_c0_g1_i1.p6	DRAMP00600	26.531	49	31	2	13	159	2	45	3.9	18.9
TRINITY_DN20097_c0_g1_i1.p2	DRAMP02831	33.898	59	35	1	7	183	34	88	5.71e-06	35.0
TRINITY_DN20097_c0_g1_i1.p2	DRAMP03633	33.929	56	33	1	7	174	34	85	8.17e-05	32.0
TRINITY_DN20107_c0_g1_i1.p5	DRAMP02487	27.273	55	33	1	1	144	19	73	5.3	18.9
TRINITY_DN2010_c0_g1_i19.p4	DRAMP00722	22.917	48	37	0	144	1	6	53	2.1	20.0
TRINITY_DN20157_c0_g1_i1.p1	DRAMP00262	30.769	52	35	1	16	171	50	100	0.53	21.9
TRINITY_DN20170_c0_g1_i1.p2	DRAMP02947	26.154	65	45	1	4	189	17	81	0.063	24.6
TRINITY_DN20186_c0_g1_i1.p6	DRAMP03730	29.787	47	26	2	5	145	35	74	4.7	18.9
TRINITY_DN20186_c0_g1_i1.p6	DRAMP03729	29.787	47	26	2	5	145	35	74	7.1	18.5
TRINITY_DN20186_c0_g1_i1.p6	DRAMP03731	29.787	47	26	2	5	145	35	74	7.8	18.5
TRINITY_DN201_c0_g1_i1.p12	DRAMP02535	23.188	69	38	1	4	165	12	80	4.3	19.2
TRINITY_DN201_c0_g1_i2.p9	DRAMP02535	23.188	69	38	1	4	165	12	80	4.3	19.2
TRINITY_DN201_c0_g1_i3.p16	DRAMP02535	23.188	69	38	1	4	165	12	80	4.3	19.2
TRINITY_DN201_c0_g1_i4.p19	DRAMP02535	23.188	69	38	1	4	165	12	80	4.3	19.2
TRINITY_DN2025_c0_g5_i1.p2	DRAMP02621	25.000	68	47	2	22	213	5	72	1.5	21.2
TRINITY_DN2025_c0_g5_i1.p2	DRAMP02705	23.944	71	49	1	19	216	2	72	5.6	19.6
TRINITY_DN2025_c0_g5_i2.p1	DRAMP02621	25.000	68	47	2	22	213	5	72	1.5	21.2
TRINITY_DN2025_c0_g5_i2.p1	DRAMP02705	23.944	71	49	1	19	216	2	72	5.6	19.6
TRINITY_DN20310_c0_g1_i1.p1	DRAMP20769	26.000	50	34	2	1	147	31	78	9.4	18.5
TRINITY_DN20327_c0_g1_i2.p1	DRAMP00253	30.769	65	39	2	206	12	9	67	0.11	24.3
TRINITY_DN20356_c0_g1_i1.p2	DRAMP02690	28.205	39	27	1	29	145	2	39	3.2	19.2
TRINITY_DN20399_c0_g1_i1.p1	DRAMP01068	22.535	71	44	2	28	207	17	87	8.2	19.2
TRINITY_DN2039_c0_g1_i2.p17	DRAMP02563	23.636	55	28	2	22	168	32	78	0.41	22.3
TRINITY_DN2039_c0_g1_i3.p20	DRAMP02563	23.636	55	28	2	22	168	32	78	0.41	22.3
TRINITY_DN2039_c0_g1_i4.p19	DRAMP02563	23.636	55	28	2	22	168	32	78	0.41	22.3
TRINITY_DN2039_c0_g1_i5.p17	DRAMP02563	23.636	55	28	2	22	168	32	78	0.41	22.3
TRINITY_DN2039_c0_g1_i6.p19	DRAMP02563	23.636	55	28	2	22	168	32	78	0.41	22.3
TRINITY_DN2039_c0_g1_i7.p20	DRAMP02563	23.636	55	28	2	22	168	32	78	0.41	22.3
TRINITY_DN20401_c0_g1_i1.p3	DRAMP00735	30.000	50	30	3	164	15	1	45	0.94	21.2
TRINITY_DN2040_c0_g6_i1.p14	DRAMP00702	21.739	46	35	1	10	147	25	69	0.33	21.9
TRINITY_DN2040_c0_g6_i2.p8	DRAMP00702	21.739	46	35	1	10	147	25	69	0.33	21.9
TRINITY_DN2042_c0_g2_i1.p10	DRAMP00602	21.429	42	33	0	8	133	9	50	0.91	20.4
TRINITY_DN20449_c0_g1_i3.p3	DRAMP00682	26.415	53	34	2	158	15	21	73	1.8	20.0
TRINITY_DN20464_c0_g3_i3.p16	DRAMP03629	27.907	43	26	1	148	20	6	43	1.4	20.0
TRINITY_DN20464_c0_g3_i4.p3	DRAMP03629	27.907	43	26	1	148	20	6	43	1.4	20.0
TRINITY_DN2048_c0_g1_i1.p8	DRAMP00599	34.146	41	22	2	148	29	1	37	0.11	23.1
TRINITY_DN20491_c0_g1_i1.p2	DRAMP18117	23.729	59	25	2	31	207	2	40	3.7	19.6
TRINITY_DN2049_c0_g1_i1.p4	DRAMP00636	23.611	72	49	4	22	231	2	69	0.79	21.9
TRINITY_DN2049_c0_g1_i5.p4	DRAMP00636	23.611	72	49	4	22	231	2	69	0.79	21.9
TRINITY_DN20605_c0_g1_i1.p3	DRAMP03586	27.273	55	28	3	13	159	15	63	1.0	21.2
TRINITY_DN20633_c0_g1_i1.p2	DRAMP00672	24.444	45	34	0	4	138	15	59	0.019	25.0
TRINITY_DN2065_c0_g1_i1.p3	DRAMP02527	25.424	59	32	2	31	171	34	92	2.1	20.4
TRINITY_DN2065_c0_g1_i1.p3	DRAMP03455	23.404	47	36	0	5	145	28	74	6.0	18.9
TRINITY_DN206_c0_g2_i2.p9	DRAMP00734	27.083	48	32	1	22	165	21	65	0.049	24.6
TRINITY_DN206_c0_g2_i2.p9	DRAMP00736	25.000	52	36	1	22	177	28	76	1.4	20.8
TRINITY_DN206_c6_g1_i1.p1	DRAMP03437	25.455	55	40	1	7	168	1	55	3.7	19.2
TRINITY_DN20733_c0_g1_i1.p2	DRAMP03484	27.451	51	37	0	162	10	13	63	0.53	21.6
TRINITY_DN2073_c0_g2_i2.p8	DRAMP04498	24.444	45	34	0	24	158	16	60	2.7	19.6
TRINITY_DN2073_c0_g2_i2.p8	DRAMP03448	23.529	51	30	1	10	162	1	42	3.3	19.2
TRINITY_DN2073_c0_g4_i1.p15	DRAMP03437	27.273	44	29	1	153	22	27	67	0.40	21.6
TRINITY_DN20810_c0_g1_i1.p3	DRAMP02487	20.000	45	36	0	19	153	25	69	5.8	18.9
TRINITY_DN2082_c0_g1_i1.p13	DRAMP18287	35.556	45	26	2	35	163	20	63	0.34	21.9
TRINITY_DN2082_c0_g1_i2.p10	DRAMP18287	35.556	45	26	2	35	163	20	63	0.34	21.9
TRINITY_DN20853_c0_g1_i1.p1	DRAMP00549	28.846	52	31	2	181	26	13	58	4.7	19.2
TRINITY_DN2090_c0_g1_i2.p9	DRAMP03262	22.951	61	46	1	25	204	3	63	4.7	19.6
TRINITY_DN2090_c0_g1_i2.p18	DRAMP00701	23.404	47	36	0	1	141	7	53	0.031	24.6
TRINITY_DN2090_c0_g1_i3.p19	DRAMP00701	23.404	47	36	0	1	141	7	53	0.031	24.6
TRINITY_DN2090_c0_g1_i3.p10	DRAMP03262	22.951	61	46	1	25	204	3	63	4.7	19.6
TRINITY_DN2090_c0_g1_i4.p6	DRAMP02875	30.189	53	27	2	186	31	23	66	0.31	22.3
TRINITY_DN2090_c0_g1_i4.p6	DRAMP03955	30.189	53	27	2	186	31	26	69	0.37	22.3
TRINITY_DN2090_c0_g1_i4.p12	DRAMP00701	23.404	47	36	0	1	141	7	53	0.031	24.6
TRINITY_DN2090_c0_g1_i5.p14	DRAMP00701	23.404	47	36	0	1	141	7	53	0.031	24.6
TRINITY_DN2090_c0_g1_i6.p9	DRAMP03262	22.951	61	46	1	25	204	3	63	4.7	19.6
TRINITY_DN2090_c0_g1_i6.p18	DRAMP00701	23.404	47	36	0	1	141	7	53	0.031	24.6
TRINITY_DN2090_c0_g1_i7.p17	DRAMP00701	23.404	47	36	0	1	141	7	53	0.031	24.6
TRINITY_DN2090_c0_g1_i7.p10	DRAMP03262	22.951	61	46	1	25	204	3	63	4.7	19.6
TRINITY_DN20922_c0_g1_i1.p1	DRAMP00522	26.415	53	37	1	168	16	17	69	0.28	22.3
TRINITY_DN20954_c0_g1_i1.p2	DRAMP03117	30.000	40	27	1	22	141	1	39	3.2	18.9
TRINITY_DN20954_c0_g1_i3.p3	DRAMP03117	30.000	40	27	1	22	141	1	39	3.2	18.9
TRINITY_DN2097_c0_g3_i9.p3	DRAMP04582	32.609	46	28	2	1	138	5	47	0.36	21.6
TRINITY_DN2098_c0_g2_i2.p12	DRAMP00429	23.077	39	30	0	149	33	10	48	0.58	20.8
TRINITY_DN2098_c0_g2_i7.p12	DRAMP00429	23.077	39	30	0	149	33	10	48	0.58	20.8
TRINITY_DN2100_c0_g1_i1.p12	DRAMP00653	25.000	48	36	0	4	147	7	54	2.2	19.6
TRINITY_DN2100_c0_g1_i1.p12	DRAMP00654	25.000	48	36	0	4	147	7	54	2.2	19.6
TRINITY_DN2104_c0_g1_i1.p8	DRAMP00685	23.333	60	46	0	181	2	4	63	0.53	21.9
TRINITY_DN2104_c0_g1_i2.p8	DRAMP00685	23.333	60	46	0	181	2	4	63	0.53	21.9
TRINITY_DN2104_c0_g1_i3.p9	DRAMP00685	23.333	60	46	0	181	2	4	63	0.53	21.9
TRINITY_DN2104_c0_g1_i4.p9	DRAMP00685	23.333	60	46	0	181	2	4	63	0.53	21.9
TRINITY_DN21053_c0_g1_i1.p1	DRAMP03440	29.545	44	27	2	137	12	35	76	0.97	20.8
TRINITY_DN21053_c0_g1_i1.p1	DRAMP03459	29.545	44	27	2	137	12	16	57	1.1	20.4
TRINITY_DN21062_c0_g1_i1.p1	DRAMP02555	25.806	62	35	2	16	201	26	76	6.3	19.2
TRINITY_DN21114_c0_g1_i1.p1	DRAMP00678	28.889	45	31	1	145	11	24	67	2.4	19.6
TRINITY_DN21161_c1_g1_i1.p1	DRAMP04445	26.230	61	39	3	1	183	23	77	1.9	20.8
TRINITY_DN21172_c0_g1_i1.p2	DRAMP00638	26.087	46	23	2	159	22	8	42	8.9	18.1
TRINITY_DN21186_c1_g1_i1.p1	DRAMP02265	26.923	52	30	1	23	154	22	73	0.071	23.9
TRINITY_DN21186_c1_g1_i1.p1	DRAMP02144	26.923	52	30	1	23	154	22	73	0.075	23.9
TRINITY_DN21236_c0_g1_i1.p2	DRAMP04682	23.256	43	29	1	22	150	24	62	0.63	21.2
TRINITY_DN21242_c0_g1_i1.p3	DRAMP00352	21.739	46	32	1	10	135	14	59	4.8	18.9
TRINITY_DN2124_c0_g2_i1.p5	DRAMP18356	20.000	45	36	0	1	135	4	48	3.3	19.2
TRINITY_DN2124_c0_g2_i2.p3	DRAMP00702	22.667	75	48	2	7	225	7	73	3.4	20.4
TRINITY_DN2126_c0_g1_i1.p10	DRAMP03790	27.273	44	26	2	131	3	7	45	2.5	19.6
TRINITY_DN2126_c0_g1_i2.p9	DRAMP03790	27.273	44	26	2	131	3	7	45	2.5	19.6
TRINITY_DN2126_c0_g1_i3.p11	DRAMP03790	27.273	44	26	2	131	3	7	45	2.5	19.6
TRINITY_DN2126_c0_g1_i4.p11	DRAMP03790	27.273	44	26	2	131	3	7	45	2.5	19.6
TRINITY_DN21270_c0_g2_i1.p7	DRAMP02526	28.571	49	27	1	27	173	42	82	0.85	21.2
TRINITY_DN2127_c0_g1_i2.p11	DRAMP00477	25.397	63	47	0	6	194	5	67	3.2	19.6
TRINITY_DN2127_c0_g1_i3.p11	DRAMP00477	25.397	63	47	0	6	194	5	67	3.2	19.6
TRINITY_DN21289_c0_g1_i1.p2	DRAMP04466	24.194	62	38	3	19	177	7	68	3.5	19.6
TRINITY_DN21289_c0_g1_i2.p2	DRAMP04466	24.194	62	38	3	19	177	7	68	3.5	19.6
TRINITY_DN2130_c0_g4_i1.p4	DRAMP02545	28.261	46	33	0	11	148	29	74	0.009	26.6
TRINITY_DN2130_c0_g4_i2.p4	DRAMP02545	28.261	46	33	0	11	148	29	74	0.009	26.6
TRINITY_DN2133_c0_g4_i5.p11	DRAMP02920	38.095	42	25	1	13	138	6	46	0.090	23.1
TRINITY_DN2133_c0_g4_i5.p11	DRAMP02734	35.714	42	26	1	13	138	6	46	0.24	22.3
TRINITY_DN2133_c0_g4_i5.p11	DRAMP03459	32.558	43	28	1	13	141	7	48	2.1	19.6
TRINITY_DN2133_c0_g4_i5.p11	DRAMP03440	32.558	43	28	1	13	141	26	67	2.7	19.6
TRINITY_DN2133_c0_g4_i5.p11	DRAMP02717	33.333	42	27	1	13	138	6	46	6.3	18.5
TRINITY_DN2133_c0_g4_i5.p11	DRAMP02702	33.333	42	27	1	13	138	6	46	6.9	18.5
TRINITY_DN2133_c0_g4_i5.p11	DRAMP02635	33.333	42	27	1	13	138	6	46	8.1	18.1
TRINITY_DN2133_c0_g4_i5.p11	DRAMP02619	33.333	42	27	1	13	138	6	46	8.2	18.1
TRINITY_DN2138_c0_g1_i1.p8	DRAMP00549	30.000	40	27	1	2	121	6	44	2.2	19.6
TRINITY_DN2138_c0_g1_i2.p7	DRAMP00549	30.000	40	27	1	2	121	6	44	2.2	19.6
TRINITY_DN2138_c0_g1_i3.p7	DRAMP00549	30.000	40	27	1	2	121	6	44	2.2	19.6
TRINITY_DN2138_c0_g1_i4.p7	DRAMP00549	30.000	40	27	1	2	121	6	44	2.2	19.6
TRINITY_DN213_c0_g1_i1.p14	DRAMP03557	31.818	44	27	1	146	15	23	63	2.3	19.6
TRINITY_DN21411_c3_g1_i1.p1	DRAMP04467	18.519	54	40	1	1	162	1	50	1.2	20.4
TRINITY_DN2155_c0_g1_i2.p3	DRAMP00933	23.636	55	42	0	182	18	14	68	0.73	21.6
TRINITY_DN21560_c0_g1_i1.p2	DRAMP02493	30.000	40	26	1	15	134	6	43	0.89	20.4
TRINITY_DN21560_c0_g1_i1.p2	DRAMP02482	30.000	40	26	1	15	134	6	43	3.7	18.9
TRINITY_DN2160_c0_g1_i1.p30	DRAMP02737	32.500	40	26	1	24	143	7	45	0.040	24.3
TRINITY_DN2160_c0_g1_i1.p30	DRAMP02721	30.000	40	27	1	24	143	7	45	0.13	22.7
TRINITY_DN2160_c0_g1_i1.p30	DRAMP02696	27.500	40	28	1	24	143	7	45	0.52	21.2
TRINITY_DN2160_c0_g1_i1.p30	DRAMP02621	27.500	40	28	1	24	143	7	45	2.2	19.6
TRINITY_DN2160_c0_g1_i1.p16	DRAMP02582	30.909	55	29	2	5	169	6	51	1.3	20.8
TRINITY_DN2160_c0_g1_i1.p16	DRAMP02574	31.148	61	38	3	5	184	6	63	10.0	18.5
TRINITY_DN2160_c0_g1_i4.p30	DRAMP02737	32.500	40	26	1	24	143	7	45	0.040	24.3
TRINITY_DN2160_c0_g1_i4.p30	DRAMP02721	30.000	40	27	1	24	143	7	45	0.13	22.7
TRINITY_DN2160_c0_g1_i4.p30	DRAMP02696	27.500	40	28	1	24	143	7	45	0.52	21.2
TRINITY_DN2160_c0_g1_i4.p30	DRAMP02621	27.500	40	28	1	24	143	7	45	2.2	19.6
TRINITY_DN2160_c0_g1_i4.p16	DRAMP02582	30.909	55	29	2	5	169	6	51	1.3	20.8
TRINITY_DN2160_c0_g1_i4.p16	DRAMP02574	31.148	61	38	3	5	184	6	63	10.0	18.5
TRINITY_DN21611_c0_g1_i1.p3	DRAMP03627	27.660	47	27	2	146	27	4	50	9.1	18.1
TRINITY_DN21615_c0_g1_i1.p1	DRAMP00253	26.562	64	38	2	212	21	5	59	0.025	25.8
TRINITY_DN21616_c1_g1_i1.p1	DRAMP02798	30.159	63	38	3	22	192	1	63	5.5	19.2
TRINITY_DN21670_c0_g1_i3.p5	DRAMP03276	29.787	47	33	0	7	147	19	65	1.2	20.4
TRINITY_DN21670_c0_g1_i3.p5	DRAMP03266	29.787	47	33	0	7	147	19	65	1.3	20.4
TRINITY_DN21670_c0_g1_i3.p5	DRAMP03271	29.787	47	33	0	7	147	19	65	1.3	20.4
TRINITY_DN21670_c0_g1_i3.p5	DRAMP03273	29.787	47	33	0	7	147	19	65	1.3	20.4
TRINITY_DN21670_c0_g1_i3.p5	DRAMP03267	29.787	47	33	0	7	147	19	65	1.3	20.4
TRINITY_DN21670_c0_g1_i3.p5	DRAMP03277	29.787	47	33	0	7	147	19	65	1.5	20.0
TRINITY_DN21670_c0_g1_i3.p5	DRAMP03270	29.787	47	33	0	7	147	19	65	1.9	20.0
TRINITY_DN2169_c0_g2_i2.p6	DRAMP02821	29.167	48	21	2	3	146	38	72	3.1	19.2
TRINITY_DN21745_c0_g1_i1.p1	DRAMP01076	28.333	60	35	2	22	189	6	61	2.4	20.4
TRINITY_DN2177_c0_g1_i1.p6	DRAMP00524	30.612	49	31	2	154	17	4	52	1.4	20.4
TRINITY_DN2177_c0_g1_i2.p6	DRAMP00524	30.612	49	31	2	154	17	4	52	1.4	20.4
TRINITY_DN2177_c0_g1_i3.p7	DRAMP00524	30.612	49	31	2	154	17	4	52	1.4	20.4
TRINITY_DN217_c0_g1_i1.p11	DRAMP03447	27.500	40	29	0	9	128	5	44	4.8	18.9
TRINITY_DN217_c0_g1_i1.p11	DRAMP02543	26.190	42	31	0	139	14	38	79	5.0	18.9
TRINITY_DN217_c0_g1_i4.p18	DRAMP03447	27.500	40	29	0	9	128	5	44	4.8	18.9
TRINITY_DN217_c0_g1_i4.p18	DRAMP02543	26.190	42	31	0	139	14	38	79	5.0	18.9
TRINITY_DN217_c0_g1_i6.p20	DRAMP03447	27.500	40	29	0	9	128	5	44	4.8	18.9
TRINITY_DN217_c0_g1_i6.p20	DRAMP02543	26.190	42	31	0	139	14	38	79	5.0	18.9
TRINITY_DN21815_c0_g1_i1.p7	DRAMP02871	20.000	45	36	0	22	156	11	55	0.16	22.7
TRINITY_DN21877_c0_g2_i1.p2	DRAMP04582	33.333	48	19	2	144	1	4	38	5.8	18.5
TRINITY_DN21877_c0_g2_i1.p2	DRAMP04584	33.333	48	19	2	144	1	4	38	6.4	18.5
TRINITY_DN21898_c0_g1_i1.p3	DRAMP02957	25.000	56	34	1	170	3	17	64	0.17	23.1
TRINITY_DN21901_c0_g1_i1.p5	DRAMP00184	26.087	46	25	1	7	144	19	55	5.3	18.9
TRINITY_DN21961_c0_g2_i1.p1	DRAMP00687	26.923	52	32	2	172	17	19	64	1.9	20.4
TRINITY_DN21983_c0_g1_i1.p1	DRAMP00476	24.390	41	23	1	134	12	14	46	6.8	18.5
TRINITY_DN21_c0_g3_i2.p22	DRAMP04592	20.000	50	40	0	4	153	24	73	2.2	20.0
TRINITY_DN21_c0_g3_i3.p19	DRAMP04592	20.000	50	40	0	4	153	24	73	2.2	20.0
TRINITY_DN21_c0_g3_i4.p20	DRAMP04592	20.000	50	40	0	4	153	24	73	2.2	20.0
TRINITY_DN22034_c0_g1_i1.p3	DRAMP02952	35.938	64	28	4	1	156	16	78	0.28	22.7
TRINITY_DN2205_c0_g1_i7.p8	DRAMP04522	27.273	66	40	1	22	219	12	69	3.8	20.0
TRINITY_DN22085_c0_g1_i1.p1	DRAMP00464	25.455	55	41	0	7	171	3	57	0.024	25.0
TRINITY_DN22087_c0_g1_i1.p1	DRAMP00702	27.381	84	48	5	18	251	1	77	0.11	24.6
TRINITY_DN2211_c0_g1_i1.p18	DRAMP00355	25.532	47	35	0	4	144	1	47	4.6	18.9
TRINITY_DN2211_c0_g1_i2.p18	DRAMP00355	25.532	47	35	0	4	144	1	47	4.6	18.9
TRINITY_DN2211_c0_g1_i3.p18	DRAMP00355	25.532	47	35	0	4	144	1	47	4.6	18.9
TRINITY_DN2211_c0_g1_i4.p18	DRAMP00355	25.532	47	35	0	4	144	1	47	4.6	18.9
TRINITY_DN22238_c1_g1_i1.p2	DRAMP03440	22.222	72	47	2	33	221	12	83	3.7	20.0
TRINITY_DN22313_c1_g2_i1.p1	DRAMP04590	23.529	51	31	1	149	21	2	52	1.2	20.4
TRINITY_DN2231_c0_g3_i1.p7	DRAMP03389	28.302	53	33	2	8	166	8	55	6.0	18.9
TRINITY_DN2231_c0_g3_i2.p7	DRAMP03389	28.302	53	33	2	8	166	8	55	6.0	18.9
TRINITY_DN22344_c3_g1_i1.p1	DRAMP04488	25.532	47	31	2	10	147	21	64	0.80	21.2
TRINITY_DN22344_c3_g1_i1.p1	DRAMP00932	23.404	47	32	2	10	147	21	64	4.1	19.2
TRINITY_DN22352_c0_g1_i1.p1	DRAMP04482	33.333	48	29	3	25	159	5	52	1.4	20.4
TRINITY_DN2235_c0_g2_i1.p7	DRAMP02625	26.000	50	27	1	7	156	6	45	0.13	23.1
TRINITY_DN2235_c0_g2_i1.p7	DRAMP02626	26.000	50	27	1	7	156	6	45	0.15	23.1
TRINITY_DN2235_c0_g2_i1.p7	DRAMP03160	26.000	50	27	1	7	156	6	45	0.21	22.7
TRINITY_DN22371_c0_g2_i1.p1	DRAMP00702	30.357	56	30	3	182	15	19	65	0.64	21.9
TRINITY_DN22431_c0_g1_i1.p3	DRAMP18114	24.138	58	32	3	28	201	4	49	7.7	18.9
TRINITY_DN22455_c0_g1_i1.p4	DRAMP03551	27.273	44	30	1	156	25	11	52	0.065	23.5
TRINITY_DN224_c0_g1_i2.p12	DRAMP00932	25.581	43	30	1	132	4	21	61	3.9	19.2
TRINITY_DN224_c0_g1_i2.p12	DRAMP02212	25.000	44	33	0	18	149	6	49	5.1	18.9
TRINITY_DN224_c0_g1_i2.p12	DRAMP04488	31.111	45	25	3	132	4	21	61	6.0	18.9
TRINITY_DN22501_c0_g1_i1.p1	DRAMP01073	26.667	60	39	2	37	216	35	89	0.31	23.1
TRINITY_DN22501_c0_g1_i1.p1	DRAMP01070	26.667	60	39	2	37	216	35	89	0.37	22.7
TRINITY_DN22501_c0_g1_i1.p1	DRAMP01076	26.667	60	39	2	37	216	35	89	0.86	21.9
TRINITY_DN22514_c0_g1_i1.p1	DRAMP00737	31.707	41	25	2	1	120	2	40	0.65	21.2
TRINITY_DN22514_c0_g1_i1.p1	DRAMP00738	31.707	41	25	2	1	120	2	40	1.1	20.4
TRINITY_DN22563_c0_g1_i11.p6	DRAMP02346	37.037	54	25	3	153	19	17	70	0.36	21.9
TRINITY_DN22563_c0_g1_i2.p6	DRAMP02346	37.037	54	25	3	153	19	17	70	0.36	21.9
TRINITY_DN22563_c0_g1_i3.p3	DRAMP02346	37.037	54	25	3	153	19	17	70	0.36	21.9
TRINITY_DN22563_c0_g1_i4.p6	DRAMP02346	37.037	54	25	3	153	19	17	70	0.36	21.9
TRINITY_DN22563_c0_g1_i5.p4	DRAMP02346	37.037	54	25	3	153	19	17	70	0.36	21.9
TRINITY_DN22563_c0_g1_i6.p8	DRAMP02346	37.037	54	25	3	153	19	17	70	0.36	21.9
TRINITY_DN2256_c0_g1_i1.p5	DRAMP03482	25.532	47	35	0	14	154	8	54	0.066	24.3
TRINITY_DN22686_c0_g2_i1.p1	DRAMP04590	26.415	53	34	1	19	162	15	67	8.0	18.5
TRINITY_DN22686_c0_g2_i1.p2	DRAMP00553	22.222	45	35	0	155	21	21	65	3.5	19.2
TRINITY_DN22706_c0_g1_i2.p1	DRAMP00497	31.250	64	32	5	16	192	3	59	5.5	19.2
TRINITY_DN22753_c0_g5_i1.p5	DRAMP03377	27.083	48	34	1	7	147	2	49	2.5	19.2
TRINITY_DN2276_c2_g1_i1.p6	DRAMP02632	26.190	42	28	1	130	5	9	47	7.1	18.5
TRINITY_DN2276_c2_g1_i13.p8	DRAMP02632	26.190	42	28	1	130	5	9	47	7.1	18.5
TRINITY_DN2276_c2_g1_i14.p7	DRAMP02632	26.190	42	28	1	130	5	9	47	7.1	18.5
TRINITY_DN2276_c2_g1_i3.p7	DRAMP02632	26.190	42	28	1	130	5	9	47	7.1	18.5
TRINITY_DN22795_c0_g1_i1.p3	DRAMP00656	21.277	47	36	1	11	151	9	54	5.2	18.9
TRINITY_DN22834_c1_g1_i1.p3	DRAMP04396	29.167	48	26	2	169	29	3	43	2.7	19.2
TRINITY_DN22834_c1_g1_i1.p3	DRAMP00690	27.083	48	26	2	29	172	13	51	8.5	18.5
TRINITY_DN2291_c0_g1_i11.p4	DRAMP03620	21.739	46	34	1	162	25	2	45	1.8	20.0
TRINITY_DN2291_c0_g1_i11.p4	DRAMP02684	21.739	46	34	1	162	25	2	45	3.5	19.2
TRINITY_DN2291_c0_g1_i12.p9	DRAMP00708	25.641	39	21	1	30	146	18	48	1.8	19.6
TRINITY_DN2291_c0_g1_i16.p10	DRAMP00708	25.641	39	21	1	30	146	18	48	1.8	19.6
TRINITY_DN2291_c0_g1_i18.p8	DRAMP00708	25.641	39	21	1	30	146	18	48	1.8	19.6
TRINITY_DN2291_c0_g1_i22.p8	DRAMP00708	25.641	39	21	1	30	146	18	48	1.8	19.6
TRINITY_DN2291_c0_g1_i4.p6	DRAMP00708	25.641	39	21	1	30	146	18	48	1.8	19.6
TRINITY_DN2292_c0_g1_i2.p1	DRAMP02736	26.866	67	36	3	17	217	22	75	2.1	20.8
TRINITY_DN2292_c0_g1_i9.p4	DRAMP03830	26.087	46	24	2	10	147	2	37	6.2	18.1
TRINITY_DN2294_c0_g3_i1.p2	DRAMP03451	29.825	57	35	3	33	197	10	63	0.052	24.6
TRINITY_DN22968_c0_g3_i3.p2	DRAMP02848	28.889	45	28	1	10	144	30	70	0.97	20.8
TRINITY_DN22968_c0_g3_i3.p2	DRAMP02847	28.889	45	28	1	10	144	30	70	1.0	20.8
TRINITY_DN22999_c1_g1_i1.p2	DRAMP00672	28.571	49	27	3	6	128	7	55	7.1	18.1
TRINITY_DN229_c0_g1_i2.p7	DRAMP03668	24.528	53	35	1	1	144	11	63	0.20	22.7
TRINITY_DN229_c0_g1_i8.p7	DRAMP03668	24.528	53	35	1	1	144	11	63	0.20	22.7
TRINITY_DN22_c0_g1_i3.p2	DRAMP02433	23.333	60	44	1	13	192	26	83	1.3	21.2
TRINITY_DN2304_c0_g1_i1.p9	DRAMP20767	29.091	55	35	1	156	4	13	67	2.0	20.4
TRINITY_DN2304_c0_g1_i1.p9	DRAMP03318	29.091	55	35	1	156	4	13	67	2.0	20.4
TRINITY_DN23068_c0_g1_i1.p1	DRAMP03415	26.923	78	33	3	37	270	35	88	9.0	19.2
TRINITY_DN23080_c0_g1_i1.p1	DRAMP00271	25.000	40	20	2	136	17	6	35	10.0	17.7
TRINITY_DN23086_c0_g1_i1.p8	DRAMP00644	20.930	43	31	1	13	141	4	43	3.9	18.9
TRINITY_DN23125_c0_g1_i3.p5	DRAMP02527	18.367	49	33	1	1	147	2	43	3.0	19.6
TRINITY_DN23170_c0_g1_i1.p1	DRAMP00692	34.146	41	24	1	2	124	15	52	4.4	18.9
TRINITY_DN23183_c0_g1_i1.p6	DRAMP00933	23.188	69	47	3	207	1	13	75	3.0	20.0
TRINITY_DN2320_c0_g3_i4.p13	DRAMP00348	29.268	41	29	0	21	143	25	65	6.2	18.5
TRINITY_DN2320_c0_g3_i4.p13	DRAMP00349	29.268	41	29	0	21	143	25	65	8.9	18.1
TRINITY_DN23221_c0_g1_i1.p2	DRAMP04408	27.083	48	34	1	158	18	4	51	0.74	21.2
TRINITY_DN2332_c0_g2_i1.p7	DRAMP00674	24.561	57	37	2	2	154	7	63	0.008	26.2
TRINITY_DN23533_c0_g1_i1.p1	DRAMP04500	28.571	70	42	4	19	222	1	64	1.4	21.2
TRINITY_DN2354_c0_g1_i1.p11	DRAMP00679	24.242	66	35	3	4	159	21	85	9.2	18.5
TRINITY_DN2354_c0_g1_i2.p11	DRAMP00679	24.242	66	35	3	4	159	21	85	9.2	18.5
TRINITY_DN2362_c0_g1_i1.p8	DRAMP03953	27.907	43	31	0	148	20	7	49	2.2	19.6
TRINITY_DN2362_c0_g1_i2.p7	DRAMP03953	27.907	43	31	0	148	20	7	49	2.2	19.6
TRINITY_DN23657_c0_g1_i1.p3	DRAMP18492	58.182	55	23	0	10	174	19	73	5.97e-14	55.1
TRINITY_DN23657_c0_g1_i1.p3	DRAMP03472	58.182	55	23	0	10	174	19	73	5.97e-14	55.1
TRINITY_DN2368_c0_g2_i1.p1	DRAMP03452	21.739	46	36	0	140	3	30	75	3.2	19.2
TRINITY_DN2368_c0_g2_i1.p1	DRAMP02679	17.391	46	38	0	140	3	8	53	5.0	18.9
TRINITY_DN2373_c0_g1_i1.p11	DRAMP03482	30.435	46	23	2	11	130	44	86	0.31	21.9
TRINITY_DN2373_c0_g2_i1.p9	DRAMP03482	30.435	46	23	2	11	130	44	86	0.31	21.9
TRINITY_DN23748_c0_g1_i5.p1	DRAMP03659	26.667	60	31	2	6	146	2	61	3.5	19.6
TRINITY_DN237_c1_g1_i1.p13	DRAMP00494	32.500	40	24	2	11	130	16	52	6.3	18.5
TRINITY_DN2384_c1_g1_i2.p1	DRAMP00689	25.000	56	36	2	4	162	10	62	4.2	19.2
TRINITY_DN2384_c1_g1_i4.p7	DRAMP00484	28.000	50	32	1	2	139	7	56	0.44	21.6
TRINITY_DN2384_c1_g1_i9.p6	DRAMP00484	28.000	50	32	1	2	139	7	56	0.44	21.6
TRINITY_DN2384_c4_g1_i1.p2	DRAMP02958	23.913	46	35	0	147	10	43	88	1.8	20.0
TRINITY_DN23871_c0_g1_i1.p2	DRAMP00279	27.586	58	36	2	10	165	40	97	0.009	26.9
TRINITY_DN2389_c0_g1_i5.p1	DRAMP00520	21.818	55	43	0	197	33	5	59	1.3	20.8
TRINITY_DN23951_c0_g1_i1.p4	DRAMP00531	31.373	51	29	2	169	17	13	57	9.6	18.1
TRINITY_DN23973_c0_g1_i1.p5	DRAMP02688	26.786	56	38	1	174	7	2	54	2.6	20.0
TRINITY_DN23_c0_g7_i1.p11	DRAMP00488	28.846	52	36	1	14	169	5	55	0.39	21.9
TRINITY_DN2400_c0_g2_i3.p2	DRAMP00716	29.167	48	30	1	26	169	1	44	1.5	20.4
TRINITY_DN2400_c0_g2_i4.p3	DRAMP00716	29.167	48	30	1	26	169	1	44	1.5	20.4
TRINITY_DN24030_c0_g1_i1.p5	DRAMP00200	34.000	50	24	2	184	35	18	58	1.3	20.8
TRINITY_DN24038_c0_g1_i1.p1	DRAMP02487	26.531	49	36	0	22	168	46	94	1.7	20.4
TRINITY_DN2403_c1_g1_i1.p1	DRAMP02995	27.273	44	29	1	143	12	44	84	0.035	24.6
TRINITY_DN24141_c0_g1_i2.p7	DRAMP03006	33.333	45	25	2	28	162	10	49	3.7	19.2
TRINITY_DN24210_c0_g1_i2.p1	DRAMP03438	20.968	62	34	2	192	7	8	54	3.1	20.4
TRINITY_DN2421_c0_g1_i1.p10	DRAMP00596	29.412	68	35	3	234	31	4	58	2.3	20.4
TRINITY_DN2421_c0_g1_i2.p10	DRAMP00596	29.412	68	35	3	234	31	4	58	2.3	20.4
TRINITY_DN2421_c0_g1_i7.p7	DRAMP00596	29.412	68	35	3	234	31	4	58	2.3	20.4
TRINITY_DN24260_c0_g1_i1.p1	DRAMP00676	27.451	51	30	2	146	6	23	70	0.65	21.6
TRINITY_DN2428_c0_g1_i3.p10	DRAMP03779	28.571	42	22	1	14	139	12	45	7.1	18.1
TRINITY_DN242_c1_g1_i4.p3	DRAMP04459	31.250	48	31	1	144	1	12	57	9.1	18.5
TRINITY_DN2433_c0_g1_i1.p10	DRAMP03093	26.190	42	28	1	143	18	6	44	1.6	19.6
TRINITY_DN2433_c0_g1_i2.p5	DRAMP03093	26.190	42	28	1	143	18	6	44	1.6	19.6
TRINITY_DN24381_c0_g1_i1.p1	DRAMP03789	35.556	45	15	2	145	11	34	64	8.0	18.1
TRINITY_DN2442_c0_g2_i2.p23	DRAMP00555	27.907	43	26	1	6	134	37	74	0.34	21.9
TRINITY_DN2446_c0_g1_i1.p11	DRAMP00601	25.455	55	35	1	4	168	5	53	4.2	19.2
TRINITY_DN2449_c0_g1_i4.p5	DRAMP03440	24.590	61	37	3	180	4	22	75	3.1	20.0
TRINITY_DN2449_c0_g1_i4.p5	DRAMP03459	24.590	61	37	3	180	4	3	56	8.4	18.9
TRINITY_DN244_c0_g1_i1.p3	DRAMP02529	25.000	48	33	2	16	153	44	90	2.1	20.0
TRINITY_DN244_c0_g1_i10.p3	DRAMP02529	25.000	48	33	2	16	153	44	90	2.1	20.0
TRINITY_DN244_c0_g1_i2.p3	DRAMP02529	25.000	48	33	2	16	153	44	90	2.1	20.0
TRINITY_DN244_c0_g1_i3.p4	DRAMP02529	25.000	48	33	2	16	153	44	90	2.1	20.0
TRINITY_DN244_c0_g1_i4.p4	DRAMP02529	25.000	48	33	2	16	153	44	90	2.1	20.0
TRINITY_DN244_c0_g1_i6.p6	DRAMP02529	25.000	48	33	2	16	153	44	90	2.1	20.0
TRINITY_DN244_c0_g1_i7.p3	DRAMP02529	25.000	48	33	2	16	153	44	90	2.1	20.0
TRINITY_DN244_c0_g1_i8.p5	DRAMP02529	25.000	48	33	2	16	153	44	90	2.1	20.0
TRINITY_DN244_c1_g1_i4.p3	DRAMP00275	28.889	45	32	0	12	146	18	62	0.66	21.2
TRINITY_DN24539_c0_g1_i1.p3	DRAMP00564	26.667	45	33	0	146	12	4	48	2.8	19.6
TRINITY_DN24604_c0_g1_i1.p1	DRAMP02904	30.303	66	38	3	203	24	17	80	0.33	23.1
TRINITY_DN24622_c0_g2_i3.p3	DRAMP00596	32.143	56	21	4	171	10	26	66	0.82	21.2
TRINITY_DN24622_c0_g2_i4.p3	DRAMP00596	32.143	56	21	4	171	10	26	66	0.82	21.2
TRINITY_DN24640_c1_g1_i2.p2	DRAMP03160	23.077	39	30	0	122	6	46	84	2.1	20.0
TRINITY_DN24657_c0_g1_i1.p1	DRAMP02305	27.083	48	22	2	159	16	14	48	1.1	20.8
TRINITY_DN2465_c0_g5_i1.p5	DRAMP04517	25.581	43	30	1	17	145	31	71	1.3	20.4
TRINITY_DN2468_c0_g1_i1.p2	DRAMP00181	31.111	45	23	2	136	2	11	47	7.5	18.1
TRINITY_DN24699_c0_g1_i2.p4	DRAMP00501	28.000	50	26	1	175	26	9	48	0.20	22.7
TRINITY_DN24725_c0_g1_i1.p11	DRAMP00661	22.000	50	33	1	16	147	2	51	6.6	18.5
TRINITY_DN24725_c0_g1_i1.p15	DRAMP04462	26.000	50	36	1	4	153	37	85	3.3	19.2
TRINITY_DN24776_c0_g1_i1.p4	DRAMP03412	30.952	42	27	1	21	146	26	65	0.19	22.7
TRINITY_DN24777_c0_g2_i1.p2	DRAMP00351	29.167	48	29	1	4	132	18	65	3.9	19.2
TRINITY_DN247_c0_g1_i2.p6	DRAMP00672	25.000	52	36	1	185	30	2	50	9.4	18.5
TRINITY_DN247_c0_g1_i7.p6	DRAMP00672	25.000	52	36	1	185	30	2	50	9.4	18.5
TRINITY_DN24832_c0_g1_i1.p2	DRAMP03447	20.833	48	38	0	1	144	16	63	8.0	18.5
TRINITY_DN24833_c0_g1_i1.p3	DRAMP03710	25.926	54	30	1	162	1	5	48	0.86	21.2
TRINITY_DN2485_c0_g1_i1.p3	DRAMP03443	28.333	60	40	2	19	192	9	67	9.6	18.9
TRINITY_DN24886_c0_g1_i1.p3	DRAMP02958	36.364	44	24	3	4	132	56	96	1.9	20.4
TRINITY_DN24886_c0_g1_i3.p3	DRAMP02958	36.364	44	24	3	4	132	56	96	1.9	20.4
TRINITY_DN2489_c0_g1_i2.p4	DRAMP01071	33.333	51	33	1	18	170	13	62	0.61	21.6
TRINITY_DN2489_c0_g1_i2.p4	DRAMP00359	33.333	51	33	1	18	170	13	62	1.2	20.8
TRINITY_DN2489_c0_g1_i2.p4	DRAMP01072	31.373	51	34	1	18	170	13	62	2.9	20.0
TRINITY_DN24905_c0_g1_i1.p1	DRAMP03297	33.333	48	23	2	27	152	8	52	8.0	18.1
TRINITY_DN24909_c0_g1_i1.p1	DRAMP02892	23.077	52	32	2	151	20	20	71	0.76	21.2
TRINITY_DN24948_c0_g1_i1.p1	DRAMP00344	28.261	46	28	1	146	9	42	82	7.5	18.5
TRINITY_DN24985_c0_g1_i1.p1	DRAMP00664	27.119	59	38	2	10	174	2	59	4.6	19.2
TRINITY_DN2504_c0_g2_i3.p7	DRAMP04460	32.075	53	23	3	6	152	53	96	8.6	18.5
TRINITY_DN25146_c0_g1_i1.p3	DRAMP02949	26.087	46	34	0	24	161	48	93	0.51	21.9
TRINITY_DN25146_c0_g1_i2.p4	DRAMP02949	26.087	46	34	0	24	161	48	93	0.51	21.9
TRINITY_DN2514_c0_g1_i5.p9	DRAMP02406	26.000	50	35	1	2	145	45	94	5.9	18.9
TRINITY_DN25228_c0_g1_i1.p2	DRAMP00519	21.569	51	39	1	1	153	2	51	2.4	20.0
TRINITY_DN2522_c0_g2_i1.p10	DRAMP02890	23.636	55	37	1	5	154	9	63	5.2	18.9
TRINITY_DN2522_c0_g2_i2.p9	DRAMP02890	23.636	55	37	1	5	154	9	63	5.2	18.9
TRINITY_DN2522_c0_g4_i1.p7	DRAMP02346	19.608	51	41	0	7	159	18	68	8.5	18.5
TRINITY_DN25258_c3_g1_i1.p2	DRAMP00662	25.000	48	30	2	145	17	17	63	2.3	19.6
TRINITY_DN25390_c0_g1_i1.p2	DRAMP00590	20.513	39	31	0	136	20	16	54	1.2	20.4
TRINITY_DN25405_c0_g1_i1.p1	DRAMP02625	26.866	67	32	3	37	231	11	62	5.8	19.6
TRINITY_DN25446_c0_g1_i1.p3	DRAMP00677	19.149	47	38	0	141	1	1	47	0.010	25.8
TRINITY_DN25600_c0_g1_i1.p1	DRAMP02462	24.286	70	48	2	10	216	16	81	2.0	20.8
TRINITY_DN25610_c0_g1_i1.p1	DRAMP00682	22.388	67	36	3	22	216	15	67	1.9	20.8
TRINITY_DN25659_c0_g1_i2.p1	DRAMP00357	21.951	41	29	1	25	147	26	63	2.0	20.0
TRINITY_DN2573_c0_g3_i2.p21	DRAMP00631	26.829	41	30	0	13	135	9	49	1.2	20.4
TRINITY_DN2575_c0_g2_i2.p4	DRAMP00623	29.787	47	32	1	144	4	3	48	0.21	22.7
TRINITY_DN25792_c0_g2_i1.p2	DRAMP04466	26.562	64	39	2	1	189	3	59	7.0	19.2
TRINITY_DN2582_c0_g1_i2.p8	DRAMP03452	32.653	49	27	2	4	138	24	70	0.064	23.9
TRINITY_DN25845_c0_g1_i2.p19	DRAMP00462	29.167	48	30	2	151	11	1	45	0.29	21.6
TRINITY_DN25845_c0_g1_i2.p19	DRAMP03589	26.190	42	28	1	26	151	43	81	6.0	18.5
TRINITY_DN25845_c0_g1_i2.p19	DRAMP02666	26.190	42	28	1	26	151	43	81	6.5	18.5
TRINITY_DN25845_c0_g1_i4.p19	DRAMP00462	29.167	48	30	2	151	11	1	45	0.29	21.6
TRINITY_DN25845_c0_g1_i4.p19	DRAMP03589	26.190	42	28	1	26	151	43	81	6.0	18.5
TRINITY_DN25845_c0_g1_i4.p19	DRAMP02666	26.190	42	28	1	26	151	43	81	6.5	18.5
TRINITY_DN25877_c0_g1_i1.p2	DRAMP04491	27.083	48	28	2	142	14	29	74	2.0	20.0
TRINITY_DN25877_c0_g1_i1.p2	DRAMP00353	29.167	48	30	2	148	14	27	73	3.1	19.6
TRINITY_DN2587_c0_g2_i1.p7	DRAMP00593	25.000	52	36	2	178	23	5	53	6.8	18.5
TRINITY_DN25898_c0_g1_i1.p1	DRAMP00588	26.923	52	26	2	157	2	3	42	0.39	21.9
TRINITY_DN25907_c0_g1_i2.p1	DRAMP00716	26.190	42	24	1	128	3	1	35	3.6	19.2
TRINITY_DN25927_c0_g1_i1.p3	DRAMP00559	22.414	58	36	2	8	181	11	59	9.7	18.1
TRINITY_DN259_c0_g3_i1.p19	DRAMP00724	23.529	51	32	2	22	153	5	55	4.9	18.9
TRINITY_DN26037_c0_g2_i1.p3	DRAMP01073	33.333	42	26	1	2	121	24	65	5.5	18.9
TRINITY_DN26037_c0_g2_i1.p3	DRAMP01070	33.333	42	26	1	2	121	24	65	6.8	18.5
TRINITY_DN26077_c0_g1_i1.p1	DRAMP03462	25.926	54	36	1	4	153	16	69	0.64	21.6
TRINITY_DN26077_c0_g1_i1.p1	DRAMP03327	25.926	54	36	1	4	153	16	69	1.3	20.4
TRINITY_DN26084_c0_g1_i1.p3	DRAMP03445	24.444	45	31	1	10	144	10	51	0.49	21.2
TRINITY_DN26085_c0_g1_i1.p2	DRAMP03412	20.408	49	38	1	161	18	2	50	6.9	18.9
TRINITY_DN26085_c0_g1_i2.p3	DRAMP03412	20.408	49	38	1	161	18	2	50	6.9	18.9
TRINITY_DN260_c0_g2_i1.p22	DRAMP00668	23.256	43	24	1	1	129	26	59	8.1	18.1
TRINITY_DN260_c0_g2_i2.p23	DRAMP00668	23.256	43	24	1	1	129	26	59	8.1	18.1
TRINITY_DN260_c0_g2_i3.p22	DRAMP00668	23.256	43	24	1	1	129	26	59	8.1	18.1
TRINITY_DN260_c0_g2_i7.p23	DRAMP00668	23.256	43	24	1	1	129	26	59	8.1	18.1
TRINITY_DN2613_c0_g1_i4.p1	DRAMP02682	26.230	61	19	2	24	206	2	36	4.2	19.6
TRINITY_DN26162_c0_g1_i1.p3	DRAMP00280	29.091	55	39	0	7	171	5	59	0.077	23.9
TRINITY_DN26198_c0_g1_i1.p3	DRAMP00588	24.490	49	33	1	184	38	3	47	1.5	20.4
TRINITY_DN26198_c0_g1_i1.p3	DRAMP04462	24.074	54	34	1	1	162	13	59	4.1	19.6
TRINITY_DN2619_c0_g3_i3.p2	DRAMP02198	23.810	63	39	2	201	13	18	71	3.3	20.0
TRINITY_DN26201_c0_g1_i1.p1	DRAMP01407	32.653	49	32	1	152	9	5	53	0.088	23.5
TRINITY_DN26201_c0_g1_i1.p1	DRAMP01408	28.571	49	34	1	152	9	5	53	7.4	18.5
TRINITY_DN26218_c0_g1_i1.p1	DRAMP00630	24.561	57	39	1	28	198	3	55	0.80	21.6
TRINITY_DN2621_c0_g4_i1.p8	DRAMP00603	26.829	41	30	0	12	134	11	51	3.8	18.9
TRINITY_DN2621_c0_g4_i2.p7	DRAMP00603	26.829	41	30	0	12	134	11	51	3.8	18.9
TRINITY_DN26237_c0_g1_i1.p1	DRAMP02966	22.222	45	35	0	13	147	8	52	0.59	21.2
TRINITY_DN26238_c0_g1_i1.p4	DRAMP00279	23.636	55	39	1	173	18	36	90	1.6	20.4
TRINITY_DN262_c0_g1_i10.p12	DRAMP04451	29.545	44	27	2	19	144	15	56	1.6	20.0
TRINITY_DN262_c0_g1_i2.p14	DRAMP04451	29.545	44	27	2	19	144	15	56	1.6	20.0
TRINITY_DN262_c0_g1_i3.p12	DRAMP04451	29.545	44	27	2	19	144	15	56	1.6	20.0
TRINITY_DN262_c0_g1_i7.p9	DRAMP04451	29.545	44	27	2	19	144	15	56	1.6	20.0
TRINITY_DN262_c0_g1_i9.p17	DRAMP04451	29.545	44	27	2	19	144	15	56	1.6	20.0
TRINITY_DN26336_c0_g1_i1.p6	DRAMP03265	27.273	44	32	0	149	18	8	51	0.11	23.1
TRINITY_DN26336_c0_g1_i1.p6	DRAMP03260	27.273	44	32	0	149	18	8	51	0.15	22.7
TRINITY_DN26336_c0_g1_i1.p6	DRAMP03262	27.273	44	32	0	149	18	8	51	0.16	22.7
TRINITY_DN26336_c0_g1_i2.p8	DRAMP03265	27.273	44	32	0	149	18	8	51	0.11	23.1
TRINITY_DN26336_c0_g1_i2.p8	DRAMP03260	27.273	44	32	0	149	18	8	51	0.15	22.7
TRINITY_DN26336_c0_g1_i2.p8	DRAMP03262	27.273	44	32	0	149	18	8	51	0.16	22.7
TRINITY_DN2634_c0_g1_i2.p6	DRAMP03447	27.660	47	34	0	163	23	3	49	0.89	20.8
TRINITY_DN26407_c0_g2_i1.p1	DRAMP00351	29.167	48	27	2	7	147	29	70	6.4	18.9
TRINITY_DN264_c0_g1_i1.p8	DRAMP00682	30.189	53	36	1	185	27	12	63	3.5	19.6
TRINITY_DN264_c0_g1_i2.p8	DRAMP00682	30.189	53	36	1	185	27	12	63	3.5	19.6
TRINITY_DN264_c0_g1_i4.p5	DRAMP00682	30.189	53	36	1	185	27	12	63	3.5	19.6
TRINITY_DN264_c0_g1_i5.p5	DRAMP00682	30.189	53	36	1	185	27	12	63	3.5	19.6
TRINITY_DN26507_c0_g1_i1.p2	DRAMP03384	24.528	53	31	1	192	34	7	50	9.6	18.5
TRINITY_DN26507_c0_g1_i2.p2	DRAMP03384	24.528	53	31	1	192	34	7	50	9.6	18.5
TRINITY_DN2651_c0_g1_i3.p10	DRAMP00706	22.222	45	35	0	22	156	7	51	6.0	18.5
TRINITY_DN2651_c0_g1_i4.p11	DRAMP00706	22.222	45	35	0	22	156	7	51	6.0	18.5
TRINITY_DN2651_c0_g1_i5.p10	DRAMP00706	22.222	45	35	0	22	156	7	51	6.0	18.5
TRINITY_DN2651_c0_g1_i6.p10	DRAMP00706	22.222	45	35	0	22	156	7	51	6.0	18.5
TRINITY_DN2651_c0_g1_i7.p11	DRAMP00706	22.222	45	35	0	22	156	7	51	6.0	18.5
TRINITY_DN26557_c0_g1_i1.p1	DRAMP02472	28.846	52	28	2	13	159	28	73	1.1	21.2
TRINITY_DN26561_c0_g1_i2.p7	DRAMP00663	27.451	51	33	1	1	141	10	60	4.5	18.9
TRINITY_DN2658_c0_g1_i3.p11	DRAMP02679	24.561	57	38	1	175	20	2	58	5.0	19.2
TRINITY_DN2658_c0_g1_i3.p11	DRAMP03610	24.561	57	38	1	175	20	2	58	7.7	18.9
TRINITY_DN2658_c0_g1_i5.p11	DRAMP02679	24.561	57	38	1	175	20	2	58	5.0	19.2
TRINITY_DN2658_c0_g1_i5.p11	DRAMP03610	24.561	57	38	1	175	20	2	58	7.7	18.9
TRINITY_DN2658_c0_g1_i5.p13	DRAMP00522	31.373	51	24	2	4	156	31	70	0.50	21.9
TRINITY_DN26606_c0_g1_i1.p1	DRAMP04465	30.769	52	32	2	163	11	26	74	0.15	23.1
TRINITY_DN26626_c0_g1_i1.p3	DRAMP00717	16.418	67	50	1	4	186	3	69	8.6	18.5
TRINITY_DN2662_c0_g11_i1.p1	DRAMP03561	26.415	53	32	1	13	150	2	54	2.9	19.6
TRINITY_DN2667_c0_g2_i1.p5	DRAMP04449	31.579	57	26	4	164	9	22	70	3.0	19.6
TRINITY_DN2667_c0_g2_i1.p5	DRAMP02958	30.435	46	24	2	4	141	45	82	5.1	19.2
TRINITY_DN26684_c0_g1_i1.p2	DRAMP00476	23.214	56	40	1	7	174	4	56	8.0	18.9
TRINITY_DN26684_c0_g1_i2.p4	DRAMP00476	23.214	56	40	1	7	174	4	56	8.0	18.9
TRINITY_DN26709_c0_g1_i3.p2	DRAMP03306	27.273	55	24	3	9	140	4	53	8.9	18.1
TRINITY_DN26711_c0_g1_i1.p1	DRAMP00196	20.988	81	64	0	22	264	1	81	0.24	23.9
TRINITY_DN26903_c0_g1_i1.p1	DRAMP01074	26.471	68	38	3	34	222	13	73	1.8	20.8
TRINITY_DN26903_c0_g1_i1.p1	DRAMP00362	26.154	65	42	3	34	219	13	74	7.6	19.2
TRINITY_DN26922_c0_g1_i1.p2	DRAMP00279	25.000	52	30	1	10	138	38	89	3.4	19.2
TRINITY_DN2695_c1_g1_i1.p1	DRAMP00657	22.222	54	41	1	166	5	3	55	2.8	20.0
TRINITY_DN269_c0_g1_i3.p10	DRAMP00726	31.111	45	27	2	152	18	17	57	3.6	19.2
TRINITY_DN269_c0_g1_i5.p6	DRAMP00726	31.111	45	27	2	152	18	17	57	3.6	19.2
TRINITY_DN269_c0_g1_i6.p9	DRAMP00726	31.111	45	27	2	152	18	17	57	3.6	19.2
TRINITY_DN27010_c0_g3_i2.p4	DRAMP00279	30.952	42	28	1	15	140	10	50	0.25	22.3
TRINITY_DN27053_c0_g1_i1.p1	DRAMP02535	26.984	63	45	1	4	192	24	85	1.7	20.8
TRINITY_DN27059_c0_g1_i1.p5	DRAMP00235	28.846	52	28	2	1	129	24	75	1.6	20.4
TRINITY_DN2707_c0_g1_i4.p6	DRAMP02547	29.412	51	27	2	16	156	50	95	5.1	18.9
TRINITY_DN2713_c0_g1_i1.p6	DRAMP02155	24.528	53	40	0	161	3	7	59	7.6	18.9
TRINITY_DN2713_c0_g1_i2.p5	DRAMP02155	24.528	53	40	0	161	3	7	59	7.6	18.9
TRINITY_DN2713_c0_g1_i3.p4	DRAMP02155	24.528	53	40	0	161	3	7	59	7.6	18.9
TRINITY_DN2714_c0_g1_i3.p4	DRAMP03670	27.660	47	28	1	149	9	5	45	5.6	18.9
TRINITY_DN2714_c0_g1_i3.p4	DRAMP03669	27.660	47	28	1	149	9	5	45	6.8	18.5
TRINITY_DN2714_c0_g1_i7.p5	DRAMP03670	27.660	47	28	1	149	9	5	45	5.6	18.9
TRINITY_DN2714_c0_g1_i7.p5	DRAMP03669	27.660	47	28	1	149	9	5	45	6.8	18.5
TRINITY_DN27226_c0_g1_i1.p1	DRAMP04460	26.316	57	38	1	36	194	12	68	0.39	22.3
TRINITY_DN27234_c0_g1_i1.p6	DRAMP03955	26.087	46	28	2	151	20	25	66	9.5	18.1
TRINITY_DN27261_c0_g1_i1.p2	DRAMP00261	31.111	45	28	2	13	141	30	73	1.0	20.8
TRINITY_DN27270_c0_g1_i1.p2	DRAMP04458	27.660	47	30	1	146	6	5	47	2.7	19.6
TRINITY_DN2730_c0_g1_i1.p7	DRAMP00582	34.783	46	19	3	143	18	5	43	9.9	17.7
TRINITY_DN2730_c0_g1_i2.p6	DRAMP00582	34.783	46	19	3	143	18	5	43	9.9	17.7
TRINITY_DN2730_c0_g1_i3.p9	DRAMP00582	34.783	46	19	3	143	18	5	43	9.9	17.7
TRINITY_DN27324_c0_g1_i3.p2	DRAMP18114	39.344	61	36	1	4	183	6	66	9.45e-15	57.0
TRINITY_DN27324_c0_g1_i3.p2	DRAMP18115	44.231	52	28	1	7	159	9	60	6.37e-13	52.0
TRINITY_DN27324_c0_g1_i3.p2	DRAMP03554	32.075	53	34	1	10	162	5	57	3.35e-07	37.7
TRINITY_DN27324_c0_g1_i3.p2	DRAMP03556	32.075	53	34	1	10	162	5	57	3.48e-07	37.7
TRINITY_DN27324_c0_g1_i3.p2	DRAMP03555	32.075	53	34	1	10	162	4	56	3.53e-07	37.7
TRINITY_DN27324_c0_g1_i3.p2	DRAMP03585	28.070	57	36	2	16	171	7	63	0.013	26.2
TRINITY_DN27324_c0_g1_i3.p2	DRAMP03586	28.070	57	36	2	16	171	22	78	0.022	25.8
TRINITY_DN27324_c0_g1_i3.p2	DRAMP03561	23.729	59	40	2	16	177	14	72	0.034	25.0
TRINITY_DN27329_c0_g1_i2.p2	DRAMP02535	22.472	89	54	3	1	243	1	82	0.65	22.3
TRINITY_DN27329_c0_g1_i2.p2	DRAMP02534	27.160	81	57	1	1	243	1	79	2.4	20.8
TRINITY_DN2738_c1_g1_i1.p7	DRAMP00557	32.000	50	30	1	10	147	17	66	4.7	18.9
TRINITY_DN2738_c1_g1_i5.p19	DRAMP00557	32.000	50	30	1	10	147	17	66	4.7	18.9
TRINITY_DN2741_c0_g1_i1.p11	DRAMP04461	30.000	50	33	1	4	147	29	78	2.0	20.0
TRINITY_DN2741_c0_g1_i3.p12	DRAMP04461	30.000	50	33	1	4	147	29	78	2.0	20.0
TRINITY_DN2741_c0_g1_i5.p8	DRAMP04461	30.000	50	33	1	4	147	29	78	2.0	20.0
TRINITY_DN2741_c0_g1_i6.p7	DRAMP04461	30.000	50	33	1	4	147	29	78	2.0	20.0
TRINITY_DN2741_c0_g1_i7.p13	DRAMP04461	30.000	50	33	1	4	147	29	78	2.0	20.0
TRINITY_DN27435_c0_g1_i1.p2	DRAMP00352	30.645	62	40	1	187	11	13	74	7.7	19.2
TRINITY_DN2747_c0_g1_i1.p10	DRAMP03830	30.000	40	26	1	137	18	1	38	4.1	18.5
TRINITY_DN2747_c0_g1_i2.p10	DRAMP03830	30.000	40	26	1	137	18	1	38	4.1	18.5
TRINITY_DN274_c0_g1_i6.p8	DRAMP20763	32.558	43	28	1	137	9	4	45	1.3	20.4
TRINITY_DN274_c0_g1_i6.p8	DRAMP18277	32.558	43	28	1	137	9	4	45	1.3	20.4
TRINITY_DN274_c0_g1_i6.p8	DRAMP20765	26.087	46	32	1	137	6	4	49	1.8	20.0
TRINITY_DN27509_c0_g1_i2.p9	DRAMP02885	25.000	64	45	1	31	222	10	70	0.11	23.9
TRINITY_DN27515_c0_g1_i1.p3	DRAMP00613	25.000	44	27	2	18	137	10	51	4.1	18.9
TRINITY_DN27546_c0_g1_i2.p2	DRAMP00636	28.000	50	35	1	153	7	5	54	1.6	20.4
TRINITY_DN27546_c0_g1_i4.p2	DRAMP00636	28.000	50	35	1	153	7	5	54	1.6	20.4
TRINITY_DN27572_c0_g4_i1.p5	DRAMP00438	31.915	47	26	2	143	3	21	61	4.3	19.2
TRINITY_DN27605_c0_g2_i1.p2	DRAMP02632	30.357	56	31	2	194	27	14	61	8.4	18.9
TRINITY_DN27723_c0_g1_i1.p2	DRAMP00443	24.444	45	29	1	7	141	1	40	3.2	19.2
TRINITY_DN2776_c0_g2_i1.p15	DRAMP03659	33.333	66	31	5	223	26	29	81	0.39	22.7
TRINITY_DN27805_c0_g1_i1.p3	DRAMP03484	28.261	46	33	0	13	150	32	77	0.53	21.6
TRINITY_DN27820_c0_g3_i1.p1	DRAMP18356	29.268	41	21	2	134	18	15	49	4.5	18.5
TRINITY_DN27820_c0_g3_i2.p9	DRAMP18356	29.268	41	21	2	134	18	15	49	4.5	18.5
TRINITY_DN2782_c0_g1_i1.p7	DRAMP04452	24.286	70	46	2	212	24	8	77	8.6	18.9
TRINITY_DN2782_c0_g1_i2.p5	DRAMP04452	24.286	70	46	2	212	24	8	77	8.6	18.9
TRINITY_DN2783_c0_g1_i1.p7	DRAMP00553	28.000	50	23	3	9	149	20	59	9.4	18.1
TRINITY_DN2783_c0_g1_i2.p7	DRAMP00553	28.000	50	23	3	9	149	20	59	9.4	18.1
TRINITY_DN27872_c0_g1_i2.p1	DRAMP00646	28.571	49	21	1	18	164	7	41	9.6	18.1
TRINITY_DN2789_c0_g2_i1.p6	DRAMP00626	26.087	46	19	2	6	131	15	49	8.4	18.1
TRINITY_DN2789_c0_g2_i1.p5	DRAMP03955	26.667	45	32	1	4	138	1	44	2.9	19.6
TRINITY_DN27931_c0_g1_i1.p3	DRAMP00696	23.404	47	36	0	171	31	47	93	6.8	18.9
TRINITY_DN27945_c0_g1_i6.p5	DRAMP00355	37.778	45	24	2	140	6	26	66	3.1	19.6
TRINITY_DN27945_c0_g1_i6.p5	DRAMP00354	35.556	45	25	2	140	6	26	66	6.7	18.5
TRINITY_DN27945_c0_g1_i8.p4	DRAMP00355	37.778	45	24	2	140	6	26	66	3.1	19.6
TRINITY_DN27945_c0_g1_i8.p4	DRAMP00354	35.556	45	25	2	140	6	26	66	6.7	18.5
TRINITY_DN27967_c0_g1_i1.p2	DRAMP02567	25.862	58	32	2	4	150	17	72	8.7	18.5
TRINITY_DN2796_c0_g2_i3.p6	DRAMP00522	26.316	57	37	3	16	186	5	56	4.6	19.6
TRINITY_DN27999_c0_g1_i1.p1	DRAMP04409	30.189	53	30	2	161	3	16	61	4.5	19.2
TRINITY_DN279_c0_g1_i1.p9	DRAMP01883	30.357	56	26	3	154	11	14	64	4.5	18.9
TRINITY_DN28004_c0_g2_i1.p1	DRAMP02549	28.571	42	30	0	31	156	27	68	0.093	23.5
TRINITY_DN28034_c0_g1_i2.p3	DRAMP02734	26.087	46	25	2	140	3	10	46	0.58	21.6
TRINITY_DN28034_c0_g1_i2.p3	DRAMP02920	26.087	46	25	1	140	3	10	46	1.5	20.4
TRINITY_DN2803_c0_g1_i1.p3	DRAMP02205	32.143	56	23	3	19	186	1	41	0.71	21.6
TRINITY_DN2803_c0_g1_i4.p3	DRAMP02205	32.143	56	23	3	19	186	1	41	0.71	21.6
TRINITY_DN28135_c0_g1_i1.p2	DRAMP02527	28.571	42	27	1	134	9	43	81	4.0	19.2
TRINITY_DN2815_c0_g3_i2.p6	DRAMP02567	22.222	63	44	2	34	222	16	73	9.8	18.9
TRINITY_DN2815_c0_g4_i4.p6	DRAMP02797	28.571	42	27	1	3	128	1	39	2.7	19.2
TRINITY_DN28190_c0_g1_i1.p3	DRAMP02553	25.926	54	37	1	162	1	30	80	0.91	21.2
TRINITY_DN28190_c0_g1_i3.p3	DRAMP02553	25.926	54	37	1	162	1	30	80	0.91	21.2
TRINITY_DN28190_c0_g1_i4.p3	DRAMP02553	25.926	54	37	1	162	1	30	80	0.91	21.2
TRINITY_DN28190_c0_g1_i5.p3	DRAMP02553	25.926	54	37	1	162	1	30	80	0.91	21.2
TRINITY_DN28201_c0_g1_i1.p1	DRAMP00171	23.404	47	36	0	16	156	9	55	2.9	19.2
TRINITY_DN2823_c0_g1_i3.p4	DRAMP18710	31.915	47	23	2	19	156	7	45	1.7	20.0
TRINITY_DN2823_c0_g1_i3.p4	DRAMP02994	31.915	47	23	2	19	156	7	45	1.7	20.0
TRINITY_DN2823_c0_g1_i3.p4	DRAMP03016	29.787	47	24	2	19	156	7	45	3.4	19.2
TRINITY_DN2827_c0_g1_i1.p12	DRAMP20934	31.818	44	24	2	2	133	25	62	6.0	18.5
TRINITY_DN2827_c0_g1_i3.p15	DRAMP20934	31.818	44	24	2	2	133	25	62	6.0	18.5
TRINITY_DN2827_c0_g1_i4.p16	DRAMP20934	31.818	44	24	2	2	133	25	62	6.0	18.5
TRINITY_DN2827_c0_g1_i6.p12	DRAMP20934	31.818	44	24	2	2	133	25	62	6.0	18.5
TRINITY_DN2829_c0_g2_i1.p4	DRAMP00628	28.889	45	30	1	4	132	9	53	0.26	22.3
TRINITY_DN282_c0_g1_i1.p20	DRAMP00426	33.333	48	21	3	148	5	8	44	0.21	22.3
TRINITY_DN282_c0_g1_i1.p19	DRAMP03444	32.558	43	24	2	149	21	14	51	0.094	23.1
TRINITY_DN282_c0_g1_i3.p7	DRAMP03444	32.558	43	24	2	149	21	14	51	0.094	23.1
TRINITY_DN282_c0_g1_i3.p8	DRAMP00426	33.333	48	21	3	148	5	8	44	0.21	22.3
TRINITY_DN28300_c0_g2_i1.p4	DRAMP01071	32.075	53	32	2	1	159	9	57	8.3	18.5
TRINITY_DN2833_c0_g1_i1.p7	DRAMP00562	31.111	45	29	1	4	132	4	48	2.2	19.6
TRINITY_DN2833_c0_g1_i1.p7	DRAMP02682	29.545	44	27	2	1	129	19	59	4.0	19.2
TRINITY_DN2833_c0_g1_i3.p7	DRAMP00562	31.111	45	29	1	4	132	4	48	2.2	19.6
TRINITY_DN2833_c0_g1_i3.p7	DRAMP02682	29.545	44	27	2	1	129	19	59	4.0	19.2
TRINITY_DN2834_c0_g1_i1.p11	DRAMP02532	21.667	60	42	2	4	183	26	80	2.9	20.0
TRINITY_DN2834_c0_g1_i2.p3	DRAMP02532	21.667	60	42	2	4	183	26	80	2.9	20.0
TRINITY_DN2834_c0_g1_i3.p11	DRAMP02532	21.667	60	42	2	4	183	26	80	2.9	20.0
TRINITY_DN28415_c0_g2_i1.p1	DRAMP01868	23.810	63	28	2	24	167	4	61	3.2	19.6
TRINITY_DN28511_c0_g1_i2.p2	DRAMP01330	27.083	48	31	2	11	148	19	64	1.8	20.0
TRINITY_DN28539_c0_g1_i1.p2	DRAMP00682	30.000	60	33	1	208	29	6	56	2.8	20.0
TRINITY_DN28539_c0_g1_i1.p2	DRAMP00693	27.869	61	27	2	184	8	3	48	8.1	18.9
TRINITY_DN2857_c1_g2_i1.p2	DRAMP03552	23.077	52	39	1	4	159	3	53	0.020	25.4
TRINITY_DN2857_c1_g2_i1.p2	DRAMP03553	21.154	52	40	1	4	159	3	53	0.22	22.7
TRINITY_DN28645_c0_g1_i1.p1	DRAMP20878	24.490	49	36	1	7	150	1	49	0.81	20.8
TRINITY_DN28679_c0_g1_i1.p4	DRAMP18287	37.500	48	27	2	146	9	23	69	0.082	23.5
TRINITY_DN28683_c0_g2_i1.p1	DRAMP03613	23.913	46	24	1	2	139	3	37	1.00	20.4
TRINITY_DN28739_c0_g1_i1.p1	DRAMP00615	21.569	51	40	0	1	153	5	55	4.0	19.2
TRINITY_DN28753_c0_g2_i1.p2	DRAMP00355	27.273	44	29	1	147	16	35	75	0.70	21.6
TRINITY_DN28753_c0_g2_i1.p2	DRAMP00354	27.273	44	29	1	147	16	35	75	1.2	20.8
TRINITY_DN2875_c2_g2_i2.p11	DRAMP02929	29.787	47	28	1	24	149	27	73	0.16	22.7
TRINITY_DN2875_c2_g2_i3.p12	DRAMP02929	29.787	47	28	1	24	149	27	73	0.16	22.7
TRINITY_DN2878_c0_g4_i1.p3	DRAMP00276	34.694	49	31	1	148	5	3	51	0.002	27.7
TRINITY_DN2878_c0_g4_i1.p3	DRAMP18455	34.694	49	31	1	148	5	3	51	0.002	27.3
TRINITY_DN2879_c0_g1_i1.p10	DRAMP00353	24.490	49	35	1	16	162	43	89	1.1	21.2
TRINITY_DN2879_c0_g1_i2.p10	DRAMP00353	24.490	49	35	1	16	162	43	89	1.1	21.2
TRINITY_DN2879_c0_g1_i3.p10	DRAMP00353	24.490	49	35	1	16	162	43	89	1.1	21.2
TRINITY_DN2879_c0_g1_i4.p10	DRAMP00353	24.490	49	35	1	16	162	43	89	1.1	21.2
TRINITY_DN2879_c0_g5_i1.p4	DRAMP00346	32.075	53	35	1	170	12	2	53	3.1	20.0
TRINITY_DN2879_c1_g1_i1.p3	DRAMP03462	34.118	85	52	2	7	261	2	82	5.71e-14	56.6
TRINITY_DN2879_c1_g1_i1.p3	DRAMP03633	36.782	87	51	2	1	261	1	83	9.19e-14	56.2
TRINITY_DN2879_c1_g1_i1.p3	DRAMP02831	40.506	79	43	2	1	237	1	75	1.36e-13	55.8
TRINITY_DN2879_c1_g1_i1.p3	DRAMP03327	30.952	84	54	1	4	255	1	80	8.50e-13	53.9
TRINITY_DN2889_c0_g2_i1.p14	DRAMP00677	26.000	50	27	1	4	153	13	52	5.3	19.2
TRINITY_DN2889_c0_g2_i3.p15	DRAMP00677	26.000	50	27	1	4	153	13	52	5.3	19.2
TRINITY_DN2889_c0_g2_i4.p16	DRAMP00677	26.000	50	27	1	4	153	13	52	5.3	19.2
TRINITY_DN28909_c2_g2_i1.p1	DRAMP00372	28.986	69	38	2	223	20	32	90	0.40	23.1
TRINITY_DN28933_c0_g1_i2.p8	DRAMP03006	28.261	46	27	1	169	32	12	51	5.1	18.9
TRINITY_DN28953_c0_g1_i1.p2	DRAMP04594	26.316	57	40	2	28	195	2	57	5.3	19.2
TRINITY_DN29025_c0_g1_i1.p3	DRAMP00526	27.083	48	31	2	153	13	14	58	3.3	19.2
TRINITY_DN2902_c0_g1_i4.p18	DRAMP03451	19.149	47	38	0	154	14	20	66	4.8	18.9
TRINITY_DN29043_c0_g1_i1.p1	DRAMP00637	24.444	45	27	1	144	10	8	45	6.2	18.5
TRINITY_DN29101_c1_g1_i1.p1	DRAMP00351	26.415	53	34	1	160	2	20	67	2.2	20.4
TRINITY_DN29131_c0_g4_i1.p4	DRAMP00349	31.250	48	31	1	139	2	30	77	4.7	18.9
TRINITY_DN29131_c0_g4_i1.p4	DRAMP00348	31.250	48	31	1	139	2	30	77	4.7	18.9
TRINITY_DN29197_c0_g1_i1.p2	DRAMP03458	25.862	58	40	2	195	22	30	84	0.42	22.3
TRINITY_DN29214_c0_g1_i1.p3	DRAMP00655	26.415	53	34	1	5	148	14	66	2.5	19.6
TRINITY_DN29272_c0_g1_i1.p2	DRAMP03180	30.769	52	32	3	13	162	18	67	0.97	20.8
TRINITY_DN2930_c0_g2_i1.p22	DRAMP03442	27.273	44	18	1	2	133	25	54	7.5	18.1
TRINITY_DN2930_c0_g2_i4.p28	DRAMP03442	27.273	44	18	1	2	133	25	54	7.5	18.1
TRINITY_DN29366_c0_g1_i1.p5	DRAMP03412	32.692	52	29	4	1	147	1	49	4.0	19.2
TRINITY_DN29366_c0_g1_i1.p4	DRAMP04678	25.581	43	30	1	134	6	20	60	4.7	18.9
TRINITY_DN2939_c1_g2_i5.p6	DRAMP01024	23.077	52	38	2	156	4	38	88	4.8	19.2
TRINITY_DN2939_c1_g2_i5.p1	DRAMP03143	31.746	63	42	1	190	2	6	67	2.2	20.4
TRINITY_DN29400_c0_g1_i1.p3	DRAMP03304	31.707	41	28	0	145	23	8	48	0.062	23.5
TRINITY_DN2940_c0_g3_i2.p14	DRAMP02582	28.571	49	29	1	147	1	14	56	6.8	18.5
TRINITY_DN2942_c1_g1_i1.p2	DRAMP00651	23.913	46	35	0	4	141	25	70	3.4	19.6
TRINITY_DN2942_c1_g1_i1.p2	DRAMP00654	23.913	46	35	0	4	141	25	70	3.5	19.6
TRINITY_DN2942_c1_g1_i1.p2	DRAMP00653	23.913	46	35	0	4	141	25	70	4.0	19.2
TRINITY_DN29438_c0_g1_i1.p2	DRAMP03398	34.043	47	26	3	4	141	1	43	5.8	18.5
TRINITY_DN29438_c0_g1_i2.p1	DRAMP03398	34.043	47	26	3	4	141	1	43	5.8	18.5
TRINITY_DN29477_c0_g1_i1.p1	DRAMP02832	25.490	51	38	0	2	154	27	77	0.71	21.2
TRINITY_DN29517_c0_g2_i1.p3	DRAMP01075	22.500	40	31	0	6	125	14	53	4.9	18.9
TRINITY_DN29517_c0_g2_i1.p3	DRAMP00349	20.000	40	32	0	6	125	14	53	7.5	18.5
TRINITY_DN29517_c1_g1_i1.p1	DRAMP02558	23.529	51	39	0	7	159	37	87	4.0	19.2
TRINITY_DN29517_c1_g1_i1.p3	DRAMP00681	25.581	43	26	1	10	138	15	51	2.0	19.6
TRINITY_DN29560_c0_g1_i1.p1	DRAMP00530	27.451	51	34	2	7	156	8	56	2.4	19.6
TRINITY_DN29570_c0_g1_i1.p5	DRAMP03484	25.581	43	32	0	138	10	38	80	8.8	18.5
TRINITY_DN29570_c0_g1_i2.p4	DRAMP03484	25.581	43	32	0	138	10	38	80	8.8	18.5
TRINITY_DN29570_c0_g1_i3.p5	DRAMP03484	25.581	43	32	0	138	10	38	80	8.8	18.5
TRINITY_DN29573_c0_g1_i1.p3	DRAMP04415	27.273	44	24	2	22	144	3	41	3.1	18.9
TRINITY_DN29573_c0_g1_i1.p3	DRAMP04417	27.273	44	24	2	22	144	3	41	6.8	18.1
TRINITY_DN29576_c0_g1_i1.p2	DRAMP02624	23.810	42	32	0	151	26	3	44	4.9	18.9
TRINITY_DN29576_c0_g1_i1.p2	DRAMP03202	23.810	42	32	0	151	26	3	44	5.7	18.9
TRINITY_DN29576_c0_g1_i1.p2	DRAMP02610	23.810	42	32	0	151	26	3	44	6.4	18.5
TRINITY_DN29576_c0_g1_i1.p2	DRAMP02652	23.810	42	32	0	151	26	3	44	8.0	18.5
TRINITY_DN29583_c4_g1_i2.p3	DRAMP00344	28.358	67	40	3	209	15	20	80	1.1	21.6
TRINITY_DN2958_c0_g1_i10.p4	DRAMP00287	27.778	36	26	0	110	3	2	37	0.66	20.4
TRINITY_DN2958_c0_g1_i10.p4	DRAMP00286	27.778	36	26	0	110	3	2	37	0.68	20.4
TRINITY_DN2958_c0_g1_i10.p4	DRAMP00432	25.000	36	27	0	110	3	2	37	3.5	18.5
TRINITY_DN2958_c0_g1_i10.p4	DRAMP00435	25.714	35	26	0	110	6	2	36	6.1	17.7
TRINITY_DN2958_c0_g1_i6.p1	DRAMP00287	27.778	36	26	0	110	3	2	37	0.66	20.4
TRINITY_DN2958_c0_g1_i6.p1	DRAMP00286	27.778	36	26	0	110	3	2	37	0.68	20.4
TRINITY_DN2958_c0_g1_i6.p1	DRAMP00432	25.000	36	27	0	110	3	2	37	3.5	18.5
TRINITY_DN2958_c0_g1_i6.p1	DRAMP00435	25.714	35	26	0	110	6	2	36	6.1	17.7
TRINITY_DN2966_c0_g1_i1.p5	DRAMP02553	29.545	44	30	1	163	32	45	87	2.6	20.0
TRINITY_DN2966_c0_g2_i1.p5	DRAMP02553	29.545	44	30	1	163	32	45	87	2.6	20.0
TRINITY_DN29683_c0_g1_i1.p3	DRAMP00940	21.951	41	32	0	125	3	4	44	7.5	18.1
TRINITY_DN2973_c0_g1_i2.p10	DRAMP00545	30.612	49	28	1	145	17	3	51	1.4	20.0
TRINITY_DN2973_c0_g1_i3.p10	DRAMP00545	30.612	49	28	1	145	17	3	51	1.4	20.0
TRINITY_DN2980_c0_g4_i1.p10	DRAMP01370	28.261	46	33	0	149	12	4	49	0.014	25.4
TRINITY_DN2980_c0_g4_i1.p10	DRAMP03045	29.167	48	34	0	155	12	2	49	0.018	25.0
TRINITY_DN2980_c1_g3_i1.p6	DRAMP03444	25.000	44	33	0	22	153	6	49	2.4	19.6
TRINITY_DN2991_c0_g1_i2.p13	DRAMP00478	26.000	50	37	0	13	162	9	58	0.033	24.6
TRINITY_DN2991_c0_g1_i2.p13	DRAMP00481	26.000	50	37	0	13	162	9	58	0.068	23.9
TRINITY_DN2991_c0_g1_i3.p10	DRAMP00478	26.000	50	37	0	13	162	9	58	0.033	24.6
TRINITY_DN2991_c0_g1_i3.p10	DRAMP00481	26.000	50	37	0	13	162	9	58	0.068	23.9
TRINITY_DN2997_c0_g1_i1.p13	DRAMP03305	25.581	43	25	1	31	159	7	42	5.7	18.5
TRINITY_DN2997_c0_g1_i3.p17	DRAMP03305	25.581	43	25	1	31	159	7	42	5.7	18.5
TRINITY_DN2997_c0_g1_i4.p16	DRAMP03305	25.581	43	25	1	31	159	7	42	5.7	18.5
TRINITY_DN29_c0_g1_i1.p4	DRAMP01882	20.896	67	45	2	25	207	6	70	1.5	20.8
TRINITY_DN2_c0_g1_i1.p6	DRAMP04488	25.532	47	35	0	152	12	6	52	3.5	19.6
TRINITY_DN3003_c0_g1_i1.p1	DRAMP02831	29.167	72	43	3	1	207	9	75	0.66	21.9
TRINITY_DN3003_c0_g1_i2.p1	DRAMP02831	30.137	73	42	3	225	16	9	75	1.7	21.2
TRINITY_DN30071_c0_g1_i1.p2	DRAMP00252	31.250	48	28	2	150	22	3	50	3.7	18.9
TRINITY_DN3007_c0_g1_i2.p1	DRAMP03462	27.451	51	26	2	13	165	14	53	0.55	21.6
TRINITY_DN3010_c0_g2_i2.p6	DRAMP02562	26.667	75	46	5	43	264	19	85	0.64	22.7
TRINITY_DN3010_c0_g2_i3.p5	DRAMP02562	26.667	75	46	5	43	264	19	85	0.64	22.7
TRINITY_DN3010_c0_g2_i4.p5	DRAMP02562	26.667	75	46	5	43	264	19	85	0.64	22.7
TRINITY_DN3010_c0_g2_i7.p3	DRAMP04426	23.214	56	36	1	13	159	2	57	7.9	18.5
TRINITY_DN3021_c0_g1_i1.p3	DRAMP04468	21.311	61	47	1	222	40	26	85	0.10	24.3
TRINITY_DN30233_c0_g1_i1.p20	DRAMP00933	28.889	45	28	2	7	129	22	66	8.6	18.1
TRINITY_DN30310_c0_g1_i2.p1	DRAMP04490	30.435	46	28	1	139	2	22	63	3.7	19.2
TRINITY_DN3032_c0_g1_i3.p2	DRAMP04461	25.532	47	28	2	141	4	25	65	1.6	20.4
TRINITY_DN30423_c0_g1_i1.p2	DRAMP00349	28.333	60	38	3	181	5	21	76	0.33	22.7
TRINITY_DN30423_c0_g1_i1.p2	DRAMP00261	33.871	62	29	3	5	184	22	73	1.4	21.2
TRINITY_DN3044_c0_g1_i1.p11	DRAMP03955	23.256	43	28	1	9	137	8	45	7.2	18.5
TRINITY_DN30471_c0_g2_i1.p1	DRAMP02929	23.214	56	40	1	7	165	40	95	5.2	19.6
TRINITY_DN3047_c0_g2_i1.p8	DRAMP02697	24.390	41	31	0	146	24	30	70	4.4	18.9
TRINITY_DN3047_c0_g2_i2.p6	DRAMP02697	24.390	41	31	0	146	24	30	70	4.4	18.9
TRINITY_DN3047_c0_g2_i3.p9	DRAMP02697	24.390	41	31	0	146	24	30	70	4.4	18.9
TRINITY_DN3047_c0_g2_i4.p10	DRAMP02697	24.390	41	31	0	146	24	30	70	4.4	18.9
TRINITY_DN3047_c0_g2_i5.p4	DRAMP02697	24.390	41	31	0	146	24	30	70	4.4	18.9
TRINITY_DN3049_c0_g1_i5.p1	DRAMP00538	26.923	52	33	3	19	165	2	51	9.3	18.1
TRINITY_DN304_c0_g2_i7.p7	DRAMP04448	28.333	60	35	2	16	177	6	63	0.13	23.5
TRINITY_DN30515_c0_g1_i1.p2	DRAMP03551	31.707	41	26	1	22	144	9	47	1.1	20.4
TRINITY_DN305_c0_g2_i1.p1	DRAMP02477	28.889	45	27	1	12	146	12	51	7.4	18.5
TRINITY_DN305_c0_g2_i4.p9	DRAMP02477	28.889	45	27	1	12	146	12	51	7.4	18.5
TRINITY_DN305_c0_g2_i6.p7	DRAMP02477	28.889	45	27	1	12	146	12	51	7.4	18.5
TRINITY_DN30615_c0_g1_i1.p2	DRAMP03447	24.528	53	34	1	16	156	8	60	0.79	20.8
TRINITY_DN30615_c0_g1_i1.p2	DRAMP03484	18.367	49	40	0	10	156	40	88	7.9	18.5
TRINITY_DN3061_c0_g4_i1.p3	DRAMP01007	32.609	46	30	1	142	5	23	67	0.19	22.7
TRINITY_DN3065_c0_g1_i1.p10	DRAMP03501	27.273	44	32	0	1	132	5	48	5.8	18.9
TRINITY_DN3065_c0_g1_i3.p10	DRAMP03501	27.273	44	32	0	1	132	5	48	5.8	18.9
TRINITY_DN30668_c0_g1_i1.p1	DRAMP02736	25.862	58	33	2	196	29	23	72	6.4	18.9
TRINITY_DN30736_c0_g1_i1.p2	DRAMP00320	27.273	44	30	1	18	149	15	56	0.28	22.3
TRINITY_DN3073_c0_g1_i3.p3	DRAMP02477	24.390	41	31	0	22	144	11	51	3.2	19.2
TRINITY_DN30751_c0_g1_i1.p2	DRAMP02995	29.167	48	32	2	150	13	8	55	6.1	18.9
TRINITY_DN30757_c0_g1_i1.p1	DRAMP04459	28.889	45	24	2	7	141	27	63	9.8	18.5
TRINITY_DN3076_c0_g1_i4.p2	DRAMP00575	23.810	42	32	0	10	135	9	50	0.27	21.9
TRINITY_DN30774_c0_g1_i1.p3	DRAMP02705	25.000	48	34	1	160	23	4	51	0.015	25.4
TRINITY_DN30774_c0_g1_i1.p3	DRAMP03627	22.917	48	35	1	160	23	4	51	0.29	22.3
TRINITY_DN30774_c0_g1_i1.p3	DRAMP00593	24.444	45	30	1	19	153	12	52	4.4	18.9
TRINITY_DN3089_c0_g1_i11.p14	DRAMP03790	29.412	51	31	1	24	176	15	60	2.4	20.0
TRINITY_DN3089_c0_g1_i16.p12	DRAMP03790	29.412	51	31	1	24	176	15	60	2.4	20.0
TRINITY_DN30905_c0_g1_i2.p1	DRAMP00510	32.000	50	24	2	152	3	13	52	9.4	18.1
TRINITY_DN30973_c0_g1_i1.p1	DRAMP02621	35.000	40	8	1	128	9	21	42	1.4	20.0
TRINITY_DN30985_c0_g1_i1.p1	DRAMP03450	22.414	58	44	1	3	176	16	72	1.3	20.8
TRINITY_DN31058_c0_g1_i1.p3	DRAMP00354	30.612	49	31	2	28	165	7	55	0.023	25.4
TRINITY_DN31085_c0_g1_i1.p1	DRAMP00535	27.083	48	29	2	10	153	17	58	0.93	20.8
TRINITY_DN31105_c0_g1_i1.p1	DRAMP00488	26.190	42	30	1	4	129	14	54	2.7	19.2
TRINITY_DN31137_c0_g1_i1.p2	DRAMP03413	33.333	51	27	2	9	155	29	74	0.54	21.6
TRINITY_DN3113_c0_g1_i1.p16	DRAMP02528	35.000	40	23	2	122	3	44	80	0.83	20.8
TRINITY_DN3113_c0_g1_i2.p16	DRAMP02528	35.000	40	23	2	122	3	44	80	0.83	20.8
TRINITY_DN3113_c0_g1_i3.p16	DRAMP02528	35.000	40	23	2	122	3	44	80	0.83	20.8
TRINITY_DN31192_c0_g1_i1.p2	DRAMP04678	31.818	44	25	1	22	153	9	47	3.3	19.2
TRINITY_DN3137_c0_g1_i4.p9	DRAMP02564	34.884	43	26	2	7	135	34	74	3.4	19.6
TRINITY_DN3137_c0_g1_i7.p5	DRAMP02564	34.884	43	26	2	7	135	34	74	3.4	19.6
TRINITY_DN31431_c0_g1_i1.p2	DRAMP00512	20.000	50	39	1	29	178	8	56	0.39	21.9
TRINITY_DN31477_c0_g1_i1.p2	DRAMP00634	28.358	67	35	3	10	210	2	55	5.2	19.2
TRINITY_DN314_c0_g1_i16.p25	DRAMP01334	32.500	40	22	1	123	4	7	41	0.33	21.9
TRINITY_DN314_c0_g1_i5.p24	DRAMP01334	32.500	40	22	1	123	4	7	41	0.33	21.9
TRINITY_DN314_c0_g1_i6.p26	DRAMP01334	32.500	40	22	1	123	4	7	41	0.33	21.9
TRINITY_DN314_c0_g1_i7.p25	DRAMP01334	32.500	40	22	1	123	4	7	41	0.33	21.9
TRINITY_DN314_c0_g1_i8.p25	DRAMP01334	32.500	40	22	1	123	4	7	41	0.33	21.9
TRINITY_DN31527_c0_g1_i1.p11	DRAMP03452	15.556	45	38	0	1	135	34	78	3.0	19.6
TRINITY_DN31643_c0_g1_i1.p2	DRAMP20766	27.083	48	35	0	13	156	4	51	1.3	20.8
TRINITY_DN31643_c0_g1_i1.p2	DRAMP03320	27.083	48	35	0	13	156	4	51	1.3	20.8
TRINITY_DN31673_c0_g1_i1.p6	DRAMP03627	26.531	49	23	1	174	28	34	69	1.2	20.8
TRINITY_DN31673_c0_g1_i1.p6	DRAMP02721	24.490	49	24	1	174	28	34	69	1.7	20.4
TRINITY_DN31677_c0_g1_i1.p3	DRAMP00552	28.571	49	25	1	16	162	12	50	2.1	20.0
TRINITY_DN316_c0_g3_i1.p5	DRAMP04407	25.714	70	35	2	201	1	18	73	0.28	22.7
TRINITY_DN3172_c0_g2_i1.p1	DRAMP03744	20.000	60	43	1	34	198	2	61	0.68	21.6
TRINITY_DN31734_c0_g1_i1.p2	DRAMP00684	24.444	45	33	1	16	147	14	58	0.27	21.9
TRINITY_DN31819_c0_g1_i1.p3	DRAMP01080	20.000	50	40	0	164	15	36	85	1.9	20.4
TRINITY_DN31831_c0_g1_i1.p1	DRAMP04586	25.000	48	36	0	13	156	6	53	0.24	22.3
TRINITY_DN3185_c0_g3_i1.p16	DRAMP03738	26.786	56	31	2	6	173	14	59	2.5	20.4
TRINITY_DN3185_c0_g3_i2.p16	DRAMP03738	26.786	56	31	2	6	173	14	59	2.5	20.4
TRINITY_DN3188_c1_g1_i1.p2	DRAMP00470	29.787	47	23	2	33	173	7	43	9.0	18.1
TRINITY_DN3188_c1_g1_i1.p2	DRAMP00471	29.787	47	23	2	33	173	7	43	9.0	18.1
TRINITY_DN3190_c0_g3_i1.p2	DRAMP18097	21.739	46	36	0	10	147	8	53	9.2	18.1
TRINITY_DN31910_c0_g1_i1.p7	DRAMP00593	30.769	39	27	0	30	146	3	41	1.3	20.0
TRINITY_DN31928_c0_g1_i1.p2	DRAMP00438	28.000	50	31	2	10	144	2	51	6.2	18.9
TRINITY_DN3193_c0_g1_i1.p8	DRAMP02957	30.000	50	32	1	152	12	26	75	0.019	25.4
TRINITY_DN3193_c0_g1_i2.p6	DRAMP02957	30.000	50	32	1	152	12	26	75	0.019	25.4
TRINITY_DN3193_c0_g1_i3.p8	DRAMP02957	30.000	50	32	1	152	12	26	75	0.019	25.4
TRINITY_DN3193_c0_g1_i4.p6	DRAMP02957	30.000	50	32	1	152	12	26	75	0.019	25.4
TRINITY_DN3197_c0_g1_i12.p6	DRAMP00539	29.412	51	30	2	7	159	11	55	0.053	24.3
TRINITY_DN32013_c0_g1_i1.p2	DRAMP00683	25.532	47	34	1	1	138	5	51	0.64	21.2
TRINITY_DN32013_c0_g1_i1.p2	DRAMP00679	27.273	55	24	3	10	156	1	45	4.2	19.2
TRINITY_DN32013_c0_g1_i1.p2	DRAMP00685	28.000	50	31	1	13	162	5	49	5.3	18.9
TRINITY_DN3204_c4_g1_i1.p1	DRAMP00729	31.481	54	25	3	7	150	8	55	0.33	22.3
TRINITY_DN3207_c0_g1_i1.p1	DRAMP03327	27.451	51	26	1	15	167	19	58	5.8	19.2
TRINITY_DN3207_c0_g1_i4.p6	DRAMP03327	27.451	51	26	1	15	167	19	58	5.8	19.2
TRINITY_DN32244_c0_g1_i1.p2	DRAMP00235	24.000	50	36	1	150	7	25	74	7.3	18.5
TRINITY_DN3224_c0_g1_i9.p2	DRAMP04472	29.630	81	42	5	239	24	14	88	1.9	21.2
TRINITY_DN32348_c0_g1_i1.p2	DRAMP03416	26.923	52	30	2	161	6	39	82	8.0	18.5
TRINITY_DN32362_c0_g1_i1.p1	DRAMP00490	23.077	52	30	2	13	165	4	46	1.6	20.0
TRINITY_DN32426_c0_g1_i1.p2	DRAMP01054	29.508	61	42	1	24	203	5	65	2.4	20.4
TRINITY_DN3243_c0_g1_i2.p3	DRAMP00253	24.528	53	37	1	152	3	21	73	5.3	18.9
TRINITY_DN3244_c0_g3_i2.p6	DRAMP03403	26.923	52	34	2	1	156	20	67	5.6	19.2
TRINITY_DN3244_c0_g3_i3.p8	DRAMP03403	26.923	52	34	2	1	156	20	67	5.6	19.2
TRINITY_DN3244_c0_g3_i3.p11	DRAMP02626	30.909	55	28	3	6	140	26	80	1.6	20.4
TRINITY_DN3244_c0_g3_i3.p11	DRAMP03160	26.000	50	34	1	6	146	26	75	4.1	19.2
TRINITY_DN3247_c0_g5_i1.p5	DRAMP04456	28.571	56	40	0	16	183	7	62	0.13	23.5
TRINITY_DN32552_c0_g1_i1.p1	DRAMP00679	34.000	50	28	2	19	162	5	51	1.4	20.4
TRINITY_DN3258_c0_g1_i1.p6	DRAMP00566	29.545	44	31	0	19	150	11	54	0.009	25.8
TRINITY_DN3258_c0_g1_i12.p7	DRAMP00566	29.545	44	31	0	19	150	11	54	0.009	25.8
TRINITY_DN3258_c0_g1_i8.p7	DRAMP00566	29.545	44	31	0	19	150	11	54	0.009	25.8
TRINITY_DN3265_c0_g1_i1.p12	DRAMP02980	29.787	47	30	1	8	148	33	76	8.6	18.1
TRINITY_DN3265_c0_g1_i3.p12	DRAMP02980	29.787	47	30	1	8	148	33	76	8.6	18.1
TRINITY_DN3266_c0_g2_i6.p14	DRAMP03638	21.622	74	45	2	241	26	5	67	7.6	19.2
TRINITY_DN3266_c0_g2_i7.p13	DRAMP03638	21.622	74	45	2	241	26	5	67	7.6	19.2
TRINITY_DN32695_c0_g1_i1.p2	DRAMP03265	22.727	44	31	1	22	153	10	50	3.5	19.2
TRINITY_DN32695_c0_g1_i1.p2	DRAMP03260	22.727	44	31	1	22	153	10	50	3.9	19.2
TRINITY_DN32695_c0_g1_i1.p2	DRAMP03262	22.727	44	31	1	22	153	10	50	4.0	19.2
TRINITY_DN32698_c0_g1_i1.p1	DRAMP02536	25.397	63	46	1	22	207	30	92	6.7	19.2
TRINITY_DN3269_c2_g1_i1.p5	DRAMP02950	34.091	44	25	2	24	146	32	74	1.6	20.0
TRINITY_DN32716_c0_g1_i1.p1	DRAMP00261	22.368	76	49	3	1	225	29	95	2.8	20.8
TRINITY_DN3273_c0_g1_i5.p4	DRAMP03457	26.087	46	30	1	17	154	3	44	0.33	21.9
TRINITY_DN3273_c0_g4_i1.p4	DRAMP00932	28.302	53	34	2	172	17	7	56	3.1	20.0
TRINITY_DN3276_c0_g1_i2.p7	DRAMP02620	29.091	55	37	1	13	177	15	67	4.9	19.2
TRINITY_DN32811_c0_g1_i1.p4	DRAMP03790	27.083	48	30	1	4	147	1	43	2.9	19.6
TRINITY_DN32953_c0_g1_i1.p2	DRAMP00523	23.729	59	29	3	21	176	3	52	4.2	19.6
TRINITY_DN32970_c0_g1_i1.p2	DRAMP00197	35.714	42	22	2	14	139	32	68	1.2	20.4
TRINITY_DN33031_c0_g1_i1.p2	DRAMP04426	26.190	42	30	1	8	133	10	50	8.0	18.5
TRINITY_DN3308_c0_g1_i7.p2	DRAMP03169	23.810	42	26	2	143	21	25	61	2.6	19.2
TRINITY_DN33110_c0_g1_i1.p1	DRAMP02582	32.558	43	27	1	137	9	22	62	5.5	18.5
TRINITY_DN33110_c0_g1_i1.p1	DRAMP02580	32.558	43	27	1	137	9	22	62	5.6	18.5
TRINITY_DN33110_c0_g1_i1.p1	DRAMP00727	18.182	44	36	0	24	155	25	68	7.2	18.5
TRINITY_DN33110_c0_g1_i1.p1	DRAMP02583	32.558	43	27	1	137	9	21	61	7.9	18.1
TRINITY_DN3323_c2_g1_i1.p3	DRAMP00357	25.532	47	28	1	128	9	8	54	0.67	21.2
TRINITY_DN3323_c2_g1_i1.p3	DRAMP01071	23.404	47	29	1	128	9	3	49	2.6	19.6
TRINITY_DN3323_c2_g1_i1.p3	DRAMP00359	23.404	47	29	1	128	9	3	49	2.6	19.6
TRINITY_DN3323_c2_g1_i1.p3	DRAMP01075	26.087	46	27	1	128	12	3	48	3.0	19.2
TRINITY_DN3323_c2_g1_i1.p3	DRAMP01073	28.261	46	26	1	128	12	3	48	3.2	19.2
TRINITY_DN3323_c2_g1_i1.p3	DRAMP00358	23.913	46	28	1	125	9	10	55	5.8	18.9
TRINITY_DN33268_c0_g1_i1.p1	DRAMP01370	34.000	50	21	3	160	11	4	41	0.034	24.3
TRINITY_DN3327_c0_g2_i4.p17	DRAMP03265	22.000	50	33	1	163	14	17	60	8.6	18.5
TRINITY_DN3327_c0_g2_i4.p17	DRAMP03260	22.000	50	33	1	163	14	17	60	8.7	18.5
TRINITY_DN3327_c0_g2_i4.p17	DRAMP03262	22.000	50	33	1	163	14	17	60	8.8	18.5
TRINITY_DN33310_c0_g1_i1.p1	DRAMP00355	34.694	49	22	3	16	156	49	89	4.5	19.2
TRINITY_DN3331_c0_g1_i1.p4	DRAMP04690	23.729	59	38	2	1	177	44	95	3.4	20.0
TRINITY_DN33380_c0_g1_i1.p1	DRAMP18407	28.261	46	16	1	147	10	5	33	5.5	18.9
TRINITY_DN33389_c0_g1_i1.p3	DRAMP01045	31.707	41	25	1	145	23	48	85	1.5	20.4
TRINITY_DN33389_c0_g1_i1.p3	DRAMP00369	29.268	41	26	1	145	23	48	85	2.6	19.6
TRINITY_DN33389_c0_g1_i1.p3	DRAMP00356	31.707	41	25	1	145	23	48	85	3.0	19.6
TRINITY_DN3338_c0_g3_i1.p12	DRAMP02994	23.810	42	32	0	16	141	4	45	0.67	20.8
TRINITY_DN3339_c0_g1_i2.p3	DRAMP00639	29.167	48	27	2	1	144	11	51	0.99	20.4
TRINITY_DN33400_c0_g1_i1.p3	DRAMP03453	25.532	47	24	2	1	141	2	37	6.5	18.5
TRINITY_DN33441_c0_g1_i1.p4	DRAMP04473	25.000	44	27	2	144	13	4	41	5.6	18.5
TRINITY_DN33441_c0_g1_i1.p4	DRAMP03661	31.915	47	28	3	139	11	18	64	6.2	18.5
TRINITY_DN3352_c0_g1_i10.p10	DRAMP00583	27.273	44	31	1	6	134	11	54	0.25	22.3
TRINITY_DN3352_c0_g1_i22.p11	DRAMP00583	27.273	44	31	1	6	134	11	54	0.25	22.3
TRINITY_DN3352_c0_g1_i6.p10	DRAMP00583	27.273	44	31	1	6	134	11	54	0.25	22.3
TRINITY_DN33550_c0_g1_i1.p1	DRAMP00673	23.810	63	43	1	33	221	11	68	1.2	21.6
TRINITY_DN3358_c0_g1_i1.p10	DRAMP00623	27.273	44	31	1	139	8	56	98	2.4	20.0
TRINITY_DN33676_c0_g1_i1.p5	DRAMP00426	27.419	62	34	3	18	203	1	51	0.82	21.2
TRINITY_DN3371_c0_g3_i1.p10	DRAMP00676	33.333	45	28	2	4	135	30	73	0.86	21.2
TRINITY_DN3371_c0_g3_i2.p10	DRAMP00676	33.333	45	28	2	4	135	30	73	0.86	21.2
TRINITY_DN3371_c0_g3_i3.p10	DRAMP00676	33.333	45	28	2	4	135	30	73	0.86	21.2
TRINITY_DN3371_c0_g3_i4.p10	DRAMP00676	33.333	45	28	2	4	135	30	73	0.86	21.2
TRINITY_DN33721_c0_g1_i1.p2	DRAMP00710	27.273	44	20	1	133	2	22	53	0.60	21.2
TRINITY_DN33732_c0_g1_i1.p1	DRAMP20882	29.545	44	23	2	15	140	6	43	8.3	17.7
TRINITY_DN33808_c0_g1_i1.p3	DRAMP02198	30.769	39	26	1	121	5	8	45	3.3	19.2
TRINITY_DN33808_c0_g1_i1.p3	DRAMP02197	30.769	39	26	1	121	5	8	45	3.4	19.2
TRINITY_DN33808_c0_g1_i1.p3	DRAMP02202	30.769	39	26	1	121	5	8	45	3.4	19.2
TRINITY_DN33808_c0_g1_i1.p3	DRAMP02212	27.660	47	33	1	142	2	1	46	3.5	19.2
TRINITY_DN3382_c0_g1_i1.p5	DRAMP01033	23.457	81	45	3	4	243	2	66	0.20	23.5
TRINITY_DN3389_c0_g3_i1.p3	DRAMP00736	25.758	66	41	3	4	189	14	75	0.38	22.3
TRINITY_DN3389_c0_g3_i1.p3	DRAMP00734	31.034	58	36	2	4	171	7	62	0.47	22.3
TRINITY_DN3389_c3_g1_i1.p1	DRAMP01045	26.000	50	27	2	155	6	40	79	1.1	21.2
TRINITY_DN3393_c0_g1_i1.p7	DRAMP00724	32.558	43	24	2	31	159	17	54	3.4	19.2
TRINITY_DN3397_c0_g2_i1.p9	DRAMP02937	29.167	48	28	2	132	1	24	69	10.0	18.1
TRINITY_DN3397_c0_g2_i2.p8	DRAMP02937	29.167	48	28	2	132	1	24	69	10.0	18.1
TRINITY_DN33989_c0_g1_i1.p4	DRAMP01074	32.558	43	20	1	134	6	19	52	6.7	18.5
TRINITY_DN34024_c0_g1_i1.p1	DRAMP03447	25.000	60	36	2	184	11	3	55	0.90	21.2
TRINITY_DN3402_c0_g1_i2.p6	DRAMP03415	26.230	61	39	2	203	21	22	76	3.9	20.0
TRINITY_DN3402_c0_g1_i3.p6	DRAMP03415	26.230	61	39	2	203	21	22	76	3.9	20.0
TRINITY_DN3402_c0_g1_i4.p8	DRAMP03415	26.230	61	39	2	203	21	22	76	3.9	20.0
TRINITY_DN3402_c0_g1_i5.p6	DRAMP03415	26.230	61	39	2	203	21	22	76	3.9	20.0
TRINITY_DN3402_c0_g1_i6.p6	DRAMP03415	26.230	61	39	2	203	21	22	76	3.9	20.0
TRINITY_DN34157_c0_g1_i1.p1	DRAMP03633	27.273	55	36	3	28	192	9	59	4.2	19.6
TRINITY_DN3418_c0_g6_i1.p7	DRAMP01296	30.952	42	25	1	145	20	17	54	1.5	20.0
TRINITY_DN3418_c0_g6_i1.p7	DRAMP00932	31.707	41	27	1	155	33	34	73	2.4	19.6
TRINITY_DN3418_c5_g1_i1.p2	DRAMP00069	30.233	43	22	2	163	35	16	50	2.5	19.6
TRINITY_DN341_c1_g1_i1.p12	DRAMP02958	30.435	46	32	0	145	8	18	63	1.4	20.8
TRINITY_DN341_c1_g1_i1.p12	DRAMP00739	22.449	49	38	0	154	8	1	49	2.2	19.6
TRINITY_DN34247_c0_g1_i1.p3	DRAMP04457	30.000	50	34	1	1	147	18	67	1.4	20.8
TRINITY_DN34252_c0_g1_i1.p3	DRAMP00116	18.750	48	31	2	18	155	28	69	9.8	18.1
TRINITY_DN34253_c0_g1_i1.p5	DRAMP18287	31.818	44	25	2	18	137	23	65	3.8	19.2
TRINITY_DN34253_c0_g1_i1.p5	DRAMP02440	24.444	45	33	1	3	137	7	50	8.5	18.1
TRINITY_DN3429_c1_g1_i1.p1	DRAMP02527	27.273	66	44	2	49	246	9	70	8.7	19.2
TRINITY_DN3429_c1_g1_i1.p3	DRAMP00728	19.512	41	26	1	137	15	46	79	0.40	21.6
TRINITY_DN3430_c0_g3_i1.p9	DRAMP01022	23.913	46	31	1	16	153	3	44	2.4	19.2
TRINITY_DN3430_c0_g3_i1.p9	DRAMP01023	21.739	46	32	1	16	153	3	44	5.6	18.5
TRINITY_DN3435_c0_g1_i3.p8	DRAMP02538	26.190	42	31	0	134	9	7	48	3.5	19.2
TRINITY_DN3435_c0_g1_i5.p9	DRAMP02538	26.190	42	31	0	134	9	7	48	3.5	19.2
TRINITY_DN3435_c0_g1_i8.p8	DRAMP02538	26.190	42	31	0	134	9	7	48	3.5	19.2
TRINITY_DN3440_c0_g3_i1.p3	DRAMP00680	20.930	43	29	1	133	5	33	70	1.1	20.4
TRINITY_DN3441_c0_g1_i1.p15	DRAMP02209	23.529	51	36	1	14	166	18	65	9.7	18.5
TRINITY_DN3441_c0_g1_i2.p14	DRAMP02209	23.529	51	36	1	14	166	18	65	9.7	18.5
TRINITY_DN34491_c0_g1_i1.p2	DRAMP00933	25.490	51	37	1	153	1	13	62	6.4	18.5
TRINITY_DN34493_c0_g1_i1.p3	DRAMP03380	28.261	46	31	1	152	15	15	58	5.2	18.9
TRINITY_DN344_c0_g1_i1.p7	DRAMP02338	34.783	46	22	2	14	151	23	60	9.5	18.1
TRINITY_DN344_c0_g1_i3.p12	DRAMP02338	34.783	46	22	2	14	151	23	60	9.5	18.1
TRINITY_DN34505_c0_g1_i1.p2	DRAMP00277	31.915	47	28	1	2	142	3	45	6.2	18.5
TRINITY_DN3453_c0_g1_i1.p18	DRAMP00173	33.333	42	23	2	131	9	3	40	0.88	20.8
TRINITY_DN34592_c0_g1_i1.p1	DRAMP04458	22.078	77	44	2	7	189	6	82	3.5	20.0
TRINITY_DN3461_c0_g2_i2.p16	DRAMP00622	30.909	55	30	2	22	168	22	74	0.044	24.6
TRINITY_DN3461_c0_g2_i3.p18	DRAMP00622	30.909	55	30	2	22	168	22	74	0.044	24.6
TRINITY_DN34624_c0_g1_i1.p1	DRAMP00963	25.455	55	32	1	169	5	1	46	5.2	18.9
TRINITY_DN3465_c0_g2_i1.p10	DRAMP02736	27.660	47	30	2	5	145	10	52	0.25	22.3
TRINITY_DN3470_c0_g2_i1.p17	DRAMP00946	32.000	50	29	2	10	159	9	53	2.2	20.4
TRINITY_DN3470_c0_g2_i2.p17	DRAMP00946	32.000	50	29	2	10	159	9	53	2.2	20.4
TRINITY_DN34716_c0_g1_i1.p3	DRAMP02434	29.412	51	32	2	5	148	8	57	8.8	18.1
TRINITY_DN34724_c0_g1_i1.p1	DRAMP00683	33.333	60	29	2	28	204	13	62	0.002	28.5
TRINITY_DN34730_c0_g1_i1.p1	DRAMP03403	40.260	77	46	0	13	243	5	81	3.91e-22	77.4
TRINITY_DN34730_c0_g1_i1.p1	DRAMP02798	22.078	77	58	1	16	246	3	77	0.17	24.3
TRINITY_DN34748_c0_g1_i1.p1	DRAMP03447	27.451	51	32	2	162	19	6	54	3.1	19.6
TRINITY_DN34813_c0_g1_i1.p1	DRAMP03633	29.293	99	61	2	40	336	3	92	0.010	28.1
TRINITY_DN34822_c0_g1_i1.p2	DRAMP00732	27.660	47	23	1	143	3	11	46	9.4	18.1
TRINITY_DN3482_c0_g1_i1.p13	DRAMP03180	25.490	51	34	1	10	162	20	66	1.3	20.8
TRINITY_DN3482_c0_g1_i2.p14	DRAMP03180	25.490	51	34	1	10	162	20	66	1.3	20.8
TRINITY_DN3484_c0_g1_i3.p12	DRAMP00657	28.846	52	36	1	5	157	1	52	3.5	19.2
TRINITY_DN3484_c0_g1_i4.p12	DRAMP00657	28.846	52	36	1	5	157	1	52	3.5	19.2
TRINITY_DN3484_c0_g1_i5.p13	DRAMP00657	28.846	52	36	1	5	157	1	52	3.5	19.2
TRINITY_DN3485_c0_g2_i1.p9	DRAMP04468	33.333	51	26	3	147	1	14	58	2.1	20.4
TRINITY_DN3486_c0_g1_i1.p7	DRAMP00751	27.660	47	27	3	7	141	2	43	7.0	18.5
TRINITY_DN34897_c0_g1_i1.p2	DRAMP02720	25.424	59	36	3	21	176	15	72	8.5	18.5
TRINITY_DN3489_c0_g3_i1.p1	DRAMP03501	23.256	43	31	1	10	138	36	76	8.6	18.5
TRINITY_DN34901_c0_g1_i1.p6	DRAMP00497	23.529	51	26	2	4	156	19	56	0.81	21.2
TRINITY_DN3493_c0_g1_i1.p6	DRAMP00618	25.455	55	38	2	4	162	11	64	2.9	19.6
TRINITY_DN3493_c0_g1_i1.p6	DRAMP00619	25.000	56	39	2	1	162	10	64	8.5	18.5
TRINITY_DN34_c0_g2_i1.p23	DRAMP04706	23.913	46	29	1	19	156	3	42	3.5	18.9
TRINITY_DN34_c0_g2_i1.p23	DRAMP04710	23.913	46	29	1	19	156	3	42	4.1	18.9
TRINITY_DN34_c0_g2_i1.p23	DRAMP04716	23.913	46	29	1	19	156	3	42	5.2	18.5
TRINITY_DN34_c0_g2_i1.p23	DRAMP04712	23.913	46	29	1	19	156	3	42	5.4	18.5
TRINITY_DN34_c0_g2_i1.p23	DRAMP04717	23.913	46	29	1	19	156	3	42	5.7	18.5
TRINITY_DN34_c0_g2_i3.p22	DRAMP04706	23.913	46	29	1	19	156	3	42	3.5	18.9
TRINITY_DN34_c0_g2_i3.p22	DRAMP04710	23.913	46	29	1	19	156	3	42	4.1	18.9
TRINITY_DN34_c0_g2_i3.p22	DRAMP04716	23.913	46	29	1	19	156	3	42	5.2	18.5
TRINITY_DN34_c0_g2_i3.p22	DRAMP04712	23.913	46	29	1	19	156	3	42	5.4	18.5
TRINITY_DN34_c0_g2_i3.p22	DRAMP04717	23.913	46	29	1	19	156	3	42	5.7	18.5
TRINITY_DN34_c1_g1_i2.p9	DRAMP00677	28.814	59	36	2	187	11	14	66	9.0	18.9
TRINITY_DN3503_c0_g1_i2.p3	DRAMP03727	26.415	53	36	2	158	6	1	52	7.9	18.5
TRINITY_DN3504_c0_g1_i1.p5	DRAMP00292	30.233	43	28	1	21	149	3	43	1.1	20.4
TRINITY_DN3504_c0_g1_i2.p7	DRAMP00292	30.233	43	28	1	21	149	3	43	1.1	20.4
TRINITY_DN3504_c0_g1_i4.p7	DRAMP00292	30.233	43	28	1	21	149	3	43	1.1	20.4
TRINITY_DN35132_c0_g1_i1.p1	DRAMP00598	27.778	54	23	2	31	192	10	47	3.7	19.6
TRINITY_DN35164_c0_g1_i1.p4	DRAMP00613	34.000	50	24	3	4	153	11	51	3.8	19.2
TRINITY_DN351_c0_g1_i11.p8	DRAMP00704	24.444	45	20	1	153	19	16	46	5.4	18.9
TRINITY_DN351_c0_g1_i11.p9	DRAMP02472	28.814	59	24	3	17	142	18	75	2.8	19.6
TRINITY_DN351_c0_g1_i8.p7	DRAMP02472	28.814	59	24	3	17	142	18	75	2.8	19.6
TRINITY_DN35210_c0_g1_i1.p3	DRAMP03180	27.778	54	31	2	164	27	7	60	7.4	18.5
TRINITY_DN35228_c0_g1_i1.p1	DRAMP00744	26.415	53	25	2	173	18	30	69	9.0	18.9
TRINITY_DN3523_c0_g1_i1.p9	DRAMP00636	27.660	47	30	1	148	20	7	53	0.22	22.3
TRINITY_DN35246_c0_g1_i1.p2	DRAMP02982	18.605	43	35	0	13	141	29	71	0.54	21.6
TRINITY_DN35253_c0_g1_i1.p1	DRAMP00570	21.739	46	36	0	15	152	5	50	3.5	18.9
TRINITY_DN3530_c1_g3_i1.p3	DRAMP03412	22.917	48	37	0	8	151	18	65	0.15	23.1
TRINITY_DN3530_c1_g3_i1.p3	DRAMP03954	25.000	44	21	1	137	6	6	37	0.45	21.6
[truncated: 2,665 more rows]
