# Supplementary material for: De novo transcriptome assembly and annotation of parthenogenetic lizard Darevskia unisexualis and its parental ancestors Darevskia valentini and Darevskia raddei nairensis
Source: Data Brief. 2021 Dec 6;39:107685. doi: 10.1016/j.dib.2021.107685 (PMC8666336; doi:10.1016/j.dib.2021.107685)
Supplement: Supplementary file 1 [file mmc1.zip › Supplementary materials/Supplementary_5.2_dval_AMP_blast.txt]

TRINITY_DN10012_c0_g2_i1.p2	DRAMP00623	28.235	85	40	5	279	37	18	85	0.21	24.3
TRINITY_DN10012_c0_g2_i2.p6	DRAMP00623	28.235	85	40	5	279	37	18	85	0.21	24.3
TRINITY_DN10035_c0_g1_i3.p9	DRAMP01054	28.571	49	33	2	156	16	10	58	3.5	19.2
TRINITY_DN10035_c0_g1_i4.p4	DRAMP01054	28.571	49	33	2	156	16	10	58	3.5	19.2
TRINITY_DN10035_c0_g1_i5.p5	DRAMP01054	28.571	49	33	2	156	16	10	58	3.5	19.2
TRINITY_DN1003_c0_g2_i6.p4	DRAMP03290	28.000	50	27	2	31	162	18	64	3.0	19.6
TRINITY_DN10046_c0_g1_i1.p1	DRAMP00727	29.167	48	32	1	147	4	16	61	2.7	20.0
TRINITY_DN10066_c0_g1_i5.p5	DRAMP03060	23.810	42	18	1	128	3	4	31	9.2	17.7
TRINITY_DN10084_c0_g1_i1.p1	DRAMP00171	23.636	55	31	2	22	186	5	48	10.0	18.5
TRINITY_DN10091_c0_g1_i1.p1	DRAMP00634	25.000	48	27	1	161	18	1	39	8.1	18.5
TRINITY_DN1009_c0_g2_i1.p10	DRAMP03149	27.660	47	33	1	1	141	37	82	6.4	18.5
TRINITY_DN10107_c0_g1_i3.p3	DRAMP02524	22.222	72	56	0	217	2	16	87	1.0	21.6
TRINITY_DN1010_c0_g5_i1.p5	DRAMP03169	25.000	48	19	2	4	144	33	64	6.6	18.5
TRINITY_DN1010_c0_g5_i1.p5	DRAMP18312	25.000	48	19	2	4	144	32	63	7.2	18.9
TRINITY_DN10116_c0_g1_i1.p1	DRAMP00494	30.769	39	27	0	122	6	14	52	2.1	19.6
TRINITY_DN10146_c0_g1_i1.p2	DRAMP00486	25.000	44	26	2	16	144	11	48	9.5	17.7
TRINITY_DN10156_c0_g1_i3.p1	DRAMP04501	21.154	52	37	1	10	165	3	50	4.6	18.9
TRINITY_DN10161_c0_g1_i3.p10	DRAMP01370	32.500	40	26	1	23	139	11	50	2.9	19.2
TRINITY_DN1017_c0_g1_i1.p9	DRAMP20768	28.261	46	33	0	140	3	20	65	1.1	20.8
TRINITY_DN1017_c0_g1_i1.p9	DRAMP03319	28.261	46	33	0	140	3	20	65	1.1	20.8
TRINITY_DN1017_c0_g1_i4.p20	DRAMP20768	28.261	46	33	0	140	3	20	65	1.1	20.8
TRINITY_DN1017_c0_g1_i4.p20	DRAMP03319	28.261	46	33	0	140	3	20	65	1.1	20.8
TRINITY_DN10185_c0_g1_i14.p9	DRAMP00528	25.000	40	28	2	149	30	7	44	1.6	20.0
TRINITY_DN10185_c0_g1_i16.p8	DRAMP00528	25.000	40	28	2	149	30	7	44	1.6	20.0
TRINITY_DN101_c0_g6_i1.p12	DRAMP04464	29.268	41	29	0	14	136	18	58	0.80	20.8
TRINITY_DN10200_c0_g1_i2.p1	DRAMP02563	27.273	44	32	0	4	135	21	64	0.29	22.3
TRINITY_DN10200_c0_g1_i3.p1	DRAMP02563	27.273	44	32	0	4	135	21	64	0.29	22.3
TRINITY_DN10200_c0_g1_i4.p1	DRAMP02563	27.273	44	32	0	4	135	21	64	0.29	22.3
TRINITY_DN10211_c0_g1_i1.p1	DRAMP03780	25.926	54	38	1	161	6	1	54	1.2	21.2
TRINITY_DN10214_c0_g1_i2.p6	DRAMP01334	30.909	55	30	2	162	22	10	64	0.039	24.6
TRINITY_DN10214_c0_g1_i2.p6	DRAMP04508	30.909	55	30	2	162	22	10	64	0.32	22.3
TRINITY_DN10214_c0_g1_i2.p6	DRAMP04507	30.909	55	30	2	162	22	10	64	0.34	21.9
TRINITY_DN10214_c0_g1_i2.p6	DRAMP04521	30.909	55	30	2	162	22	10	64	0.38	21.9
TRINITY_DN10214_c0_g1_i2.p6	DRAMP04509	25.455	55	33	1	162	22	10	64	0.70	21.2
TRINITY_DN10214_c0_g1_i2.p6	DRAMP04522	28.000	50	35	1	162	16	10	59	0.99	20.8
TRINITY_DN10214_c0_g1_i2.p6	DRAMP04513	27.273	55	32	2	162	22	10	64	3.1	19.6
TRINITY_DN1022_c0_g4_i2.p7	DRAMP00506	29.787	47	30	2	1	141	10	53	0.20	22.7
TRINITY_DN10233_c0_g1_i1.p2	DRAMP00736	25.490	51	34	2	154	11	29	78	7.0	18.5
TRINITY_DN10236_c0_g3_i1.p10	DRAMP03520	27.907	43	25	2	138	13	2	39	1.5	19.6
TRINITY_DN10236_c0_g3_i1.p6	DRAMP02952	31.343	67	41	2	217	17	5	66	0.005	27.7
TRINITY_DN10236_c0_g3_i2.p3	DRAMP02952	31.343	67	41	2	217	17	5	66	0.005	27.7
TRINITY_DN10236_c0_g3_i4.p12	DRAMP03520	27.907	43	25	2	138	13	2	39	1.5	19.6
TRINITY_DN10263_c0_g1_i3.p11	DRAMP00483	25.581	43	30	1	22	144	1	43	0.40	21.6
TRINITY_DN1026_c0_g1_i1.p3	DRAMP18492	100.000	74	0	0	1	222	1	74	2.70e-51	150
TRINITY_DN1026_c0_g1_i1.p3	DRAMP03472	100.000	74	0	0	1	222	1	74	2.70e-51	150
TRINITY_DN1026_c1_g2_i1.p4	DRAMP18492	100.000	60	0	0	1	180	1	60	4.73e-41	123
TRINITY_DN1026_c1_g2_i1.p4	DRAMP03472	100.000	60	0	0	1	180	1	60	4.73e-41	123
TRINITY_DN1026_c1_g2_i2.p4	DRAMP18492	100.000	60	0	0	1	180	1	60	4.73e-41	123
TRINITY_DN1026_c1_g2_i2.p4	DRAMP03472	100.000	60	0	0	1	180	1	60	4.73e-41	123
TRINITY_DN102_c0_g1_i1.p1	DRAMP03952	20.755	53	40	1	162	4	1	51	4.1	19.2
TRINITY_DN102_c0_g1_i1.p1	DRAMP00450	20.755	53	40	1	162	4	1	51	4.8	19.2
TRINITY_DN102_c0_g1_i1.p1	DRAMP00415	20.755	53	40	1	162	4	1	51	6.9	18.9
TRINITY_DN10304_c1_g1_i1.p1	DRAMP18440	25.532	47	32	1	3	143	3	46	7.0	18.1
TRINITY_DN10304_c1_g1_i1.p1	DRAMP18202	25.532	47	32	1	3	143	3	46	7.0	18.1
TRINITY_DN1031_c0_g2_i1.p2	DRAMP00725	25.000	48	34	1	10	153	12	57	3.5	19.2
TRINITY_DN1031_c0_g2_i1.p2	DRAMP00679	27.119	59	34	2	152	3	19	77	5.1	18.9
TRINITY_DN10325_c0_g1_i1.p4	DRAMP18355	27.273	44	19	1	147	16	8	38	6.2	18.5
TRINITY_DN10325_c0_g1_i1.p4	DRAMP00257	27.273	44	19	1	147	16	8	38	6.2	18.5
TRINITY_DN1032_c0_g1_i1.p15	DRAMP03460	25.000	44	28	1	139	8	17	55	1.1	20.4
TRINITY_DN1032_c0_g1_i2.p15	DRAMP03460	25.000	44	28	1	139	8	17	55	1.1	20.4
TRINITY_DN1032_c0_g1_i4.p14	DRAMP03460	25.000	44	28	1	139	8	17	55	1.1	20.4
TRINITY_DN10340_c0_g1_i1.p1	DRAMP03585	32.692	52	32	2	169	20	18	68	0.039	24.6
TRINITY_DN10340_c0_g1_i1.p1	DRAMP03586	32.692	52	32	2	169	20	33	83	0.044	24.6
TRINITY_DN1034_c0_g1_i1.p26	DRAMP00664	26.000	50	31	2	4	147	22	67	0.15	23.1
TRINITY_DN1034_c0_g1_i1.p26	DRAMP02561	21.053	57	36	2	22	165	23	79	0.44	21.9
TRINITY_DN1034_c0_g3_i1.p7	DRAMP00355	32.759	58	37	1	182	15	4	61	0.079	24.3
TRINITY_DN1034_c0_g3_i1.p7	DRAMP00354	31.034	58	38	1	182	15	4	61	0.23	23.1
TRINITY_DN1034_c0_g4_i1.p25	DRAMP00602	20.000	45	36	0	15	149	1	45	2.2	19.6
TRINITY_DN10350_c0_g1_i5.p12	DRAMP04491	27.586	58	41	1	7	180	20	76	3.2	20.0
TRINITY_DN10350_c0_g1_i5.p19	DRAMP00741	25.000	44	32	1	10	138	13	56	9.7	18.1
TRINITY_DN1039_c0_g1_i2.p8	DRAMP03668	32.609	46	25	2	134	6	3	45	8.8	18.1
TRINITY_DN10413_c0_g1_i1.p4	DRAMP00667	28.571	49	28	2	4	150	16	57	4.2	18.9
TRINITY_DN10419_c0_g1_i3.p1	DRAMP03383	28.000	50	35	1	3	152	13	61	7.9	18.1
TRINITY_DN10419_c1_g1_i1.p2	DRAMP00352	28.571	42	23	1	130	5	25	59	7.1	18.5
TRINITY_DN10462_c0_g1_i2.p2	DRAMP03452	26.316	57	39	2	171	1	24	77	6.3	18.9
TRINITY_DN10462_c0_g1_i2.p2	DRAMP02694	25.532	47	31	1	159	19	6	48	9.2	18.1
TRINITY_DN1047_c0_g1_i1.p4	DRAMP00352	32.558	43	24	2	13	141	51	88	2.7	19.6
TRINITY_DN1047_c0_g1_i1.p4	DRAMP00355	34.884	43	22	3	13	141	52	88	7.7	18.5
TRINITY_DN1047_c0_g1_i10.p4	DRAMP00352	32.558	43	24	2	13	141	51	88	2.7	19.6
TRINITY_DN1047_c0_g1_i10.p4	DRAMP00355	34.884	43	22	3	13	141	52	88	7.7	18.5
TRINITY_DN1047_c0_g1_i12.p6	DRAMP00352	32.558	43	24	2	13	141	51	88	2.7	19.6
TRINITY_DN1047_c0_g1_i12.p6	DRAMP00355	34.884	43	22	3	13	141	52	88	7.7	18.5
TRINITY_DN1047_c0_g1_i13.p4	DRAMP00352	32.558	43	24	2	13	141	51	88	2.7	19.6
TRINITY_DN1047_c0_g1_i13.p4	DRAMP00355	34.884	43	22	3	13	141	52	88	7.7	18.5
TRINITY_DN1047_c0_g1_i2.p3	DRAMP02947	21.818	55	43	0	175	11	20	74	2.2	20.0
TRINITY_DN1047_c0_g1_i3.p3	DRAMP02947	21.818	55	43	0	175	11	20	74	2.2	20.0
TRINITY_DN1047_c0_g1_i4.p4	DRAMP00352	32.558	43	24	2	13	141	51	88	2.7	19.6
TRINITY_DN1047_c0_g1_i4.p4	DRAMP00355	34.884	43	22	3	13	141	52	88	7.7	18.5
TRINITY_DN1047_c0_g1_i5.p2	DRAMP02947	21.818	55	43	0	175	11	20	74	2.2	20.0
TRINITY_DN1047_c0_g1_i6.p4	DRAMP00352	32.558	43	24	2	13	141	51	88	2.7	19.6
TRINITY_DN1047_c0_g1_i6.p4	DRAMP00355	34.884	43	22	3	13	141	52	88	7.7	18.5
TRINITY_DN1047_c0_g1_i8.p4	DRAMP00352	32.558	43	24	2	13	141	51	88	2.7	19.6
TRINITY_DN1047_c0_g1_i8.p4	DRAMP00355	34.884	43	22	3	13	141	52	88	7.7	18.5
TRINITY_DN1047_c0_g1_i9.p2	DRAMP02947	21.818	55	43	0	175	11	20	74	2.2	20.0
TRINITY_DN10482_c0_g4_i1.p3	DRAMP00741	20.455	44	35	0	150	19	12	55	8.4	18.5
TRINITY_DN10482_c0_g4_i2.p4	DRAMP00741	20.455	44	35	0	150	19	12	55	8.4	18.5
TRINITY_DN10482_c0_g4_i3.p8	DRAMP00741	20.455	44	35	0	150	19	12	55	8.4	18.5
TRINITY_DN10536_c0_g1_i3.p4	DRAMP00463	26.667	45	29	1	149	27	9	53	2.3	19.6
TRINITY_DN10551_c0_g3_i3.p5	DRAMP03304	29.825	57	30	3	165	19	3	57	9.1	18.1
TRINITY_DN1055_c0_g2_i1.p8	DRAMP00532	27.907	43	31	0	16	144	9	51	1.3	20.0
TRINITY_DN1055_c0_g2_i2.p1	DRAMP00532	27.907	43	31	0	16	144	9	51	1.3	20.0
TRINITY_DN1055_c0_g2_i3.p9	DRAMP00532	27.907	43	31	0	16	144	9	51	1.3	20.0
TRINITY_DN10560_c0_g1_i2.p14	DRAMP03766	21.739	46	36	0	16	153	8	53	2.4	19.6
TRINITY_DN10560_c0_g1_i8.p14	DRAMP03766	21.739	46	36	0	16	153	8	53	2.4	19.6
TRINITY_DN10567_c0_g1_i2.p8	DRAMP04419	27.907	43	24	2	16	144	5	40	7.5	18.1
TRINITY_DN10568_c0_g1_i1.p8	DRAMP00681	28.889	45	32	0	15	149	15	59	0.011	25.8
TRINITY_DN10568_c0_g1_i1.p8	DRAMP00679	23.256	43	33	0	15	143	32	74	4.0	19.2
TRINITY_DN10568_c0_g1_i3.p8	DRAMP00681	28.889	45	32	0	15	149	15	59	0.011	25.8
TRINITY_DN10568_c0_g1_i3.p8	DRAMP00679	23.256	43	33	0	15	143	32	74	4.0	19.2
TRINITY_DN1057_c0_g3_i4.p8	DRAMP00362	26.786	56	32	2	7	174	40	86	2.2	20.4
TRINITY_DN1057_c0_g3_i7.p8	DRAMP00362	26.786	56	32	2	7	174	40	86	2.2	20.4
TRINITY_DN1057_c0_g4_i1.p8	DRAMP00362	26.786	56	32	2	7	174	40	86	2.2	20.4
TRINITY_DN1057_c0_g4_i3.p8	DRAMP00362	26.786	56	32	2	7	174	40	86	2.2	20.4
TRINITY_DN1059_c0_g1_i1.p11	DRAMP02462	32.692	52	34	1	13	165	17	68	0.21	23.1
TRINITY_DN1059_c0_g1_i3.p11	DRAMP02462	32.692	52	34	1	13	165	17	68	0.21	23.1
TRINITY_DN10623_c0_g2_i1.p2	DRAMP18223	20.755	53	41	1	10	165	4	56	1.1	20.8
TRINITY_DN10623_c0_g2_i2.p2	DRAMP18223	20.755	53	41	1	10	165	4	56	1.1	20.8
TRINITY_DN10623_c0_g2_i3.p2	DRAMP18223	20.755	53	41	1	10	165	4	56	1.1	20.8
TRINITY_DN10641_c0_g1_i1.p2	DRAMP00465	34.884	43	26	1	139	11	17	57	0.85	20.8
TRINITY_DN10641_c0_g1_i1.p2	DRAMP00732	23.077	52	30	2	6	152	1	45	1.6	19.6
TRINITY_DN10641_c0_g1_i1.p2	DRAMP00733	23.529	51	36	1	9	152	2	52	2.1	19.6
TRINITY_DN10649_c1_g4_i1.p3	DRAMP03552	29.787	47	26	1	149	30	8	54	0.26	21.9
TRINITY_DN10649_c1_g4_i1.p3	DRAMP03553	29.787	47	26	1	149	30	8	54	0.27	21.9
TRINITY_DN10662_c0_g1_i2.p2	DRAMP04486	29.412	51	30	1	19	153	2	52	2.1	20.0
TRINITY_DN10686_c0_g1_i2.p1	DRAMP00480	30.986	71	32	4	10	210	4	61	0.058	24.6
TRINITY_DN10699_c0_g2_i1.p5	DRAMP00487	29.630	54	30	3	165	7	9	55	9.0	18.1
TRINITY_DN10704_c0_g1_i5.p10	DRAMP00946	29.787	47	27	1	155	15	35	75	6.6	18.9
TRINITY_DN10705_c0_g1_i1.p5	DRAMP00366	28.571	49	26	1	166	20	8	47	1.4	20.8
TRINITY_DN10705_c0_g1_i1.p5	DRAMP00367	28.571	49	26	1	166	20	8	47	1.4	20.4
TRINITY_DN10705_c0_g1_i1.p5	DRAMP00364	28.571	49	26	1	166	20	8	47	1.4	20.4
TRINITY_DN10705_c0_g1_i1.p5	DRAMP00368	28.571	49	26	1	166	20	8	47	1.5	20.4
TRINITY_DN10705_c0_g1_i1.p5	DRAMP00363	28.571	49	26	1	166	20	8	47	1.5	20.4
TRINITY_DN10705_c0_g1_i1.p5	DRAMP00365	28.571	49	26	1	166	20	8	47	2.4	20.0
TRINITY_DN1071_c0_g2_i2.p10	DRAMP03589	33.962	53	22	5	10	156	32	75	2.2	20.0
TRINITY_DN1071_c0_g2_i2.p10	DRAMP02666	33.962	53	22	5	10	156	32	75	2.2	20.0
TRINITY_DN1071_c0_g2_i2.p10	DRAMP02610	27.451	51	28	3	10	156	32	75	4.4	19.2
TRINITY_DN1071_c0_g2_i2.p10	DRAMP02652	27.451	51	28	3	10	156	32	75	4.6	19.2
TRINITY_DN1071_c0_g2_i2.p10	DRAMP03202	27.451	51	28	3	10	156	32	75	7.5	18.5
TRINITY_DN1071_c0_g2_i3.p7	DRAMP03589	33.962	53	22	5	10	156	32	75	2.2	20.0
TRINITY_DN1071_c0_g2_i3.p7	DRAMP02666	33.962	53	22	5	10	156	32	75	2.2	20.0
TRINITY_DN1071_c0_g2_i3.p7	DRAMP02610	27.451	51	28	3	10	156	32	75	4.4	19.2
TRINITY_DN1071_c0_g2_i3.p7	DRAMP02652	27.451	51	28	3	10	156	32	75	4.6	19.2
TRINITY_DN1071_c0_g2_i3.p7	DRAMP03202	27.451	51	28	3	10	156	32	75	7.5	18.5
TRINITY_DN10748_c0_g2_i2.p4	DRAMP00261	29.630	54	31	2	181	35	13	64	4.9	19.2
TRINITY_DN10783_c0_g2_i1.p1	DRAMP00953	34.783	46	26	1	18	143	1	46	0.32	21.6
TRINITY_DN10783_c0_g2_i1.p1	DRAMP00950	32.609	46	27	1	18	143	1	46	0.47	21.2
TRINITY_DN10783_c0_g2_i1.p1	DRAMP00955	32.609	46	27	1	18	143	1	46	0.80	20.4
TRINITY_DN10786_c0_g4_i1.p1	DRAMP04594	24.590	61	40	2	10	177	19	78	7.3	18.9
TRINITY_DN10798_c0_g1_i1.p4	DRAMP00692	27.500	40	25	1	25	144	14	49	2.8	19.2
TRINITY_DN10798_c0_g1_i1.p4	DRAMP00488	24.444	45	32	1	1	135	11	53	3.5	18.9
TRINITY_DN10801_c0_g3_i2.p16	DRAMP03149	20.408	49	30	1	149	3	3	42	6.5	18.5
TRINITY_DN1080_c0_g1_i1.p5	DRAMP03054	30.435	46	24	2	142	5	5	42	0.28	21.9
TRINITY_DN1080_c0_g1_i3.p5	DRAMP03054	30.435	46	24	2	142	5	5	42	0.28	21.9
TRINITY_DN10810_c0_g1_i1.p1	DRAMP01054	32.143	56	34	1	175	8	12	63	0.011	26.6
TRINITY_DN10814_c0_g1_i13.p4	DRAMP02831	24.615	65	38	1	1	195	24	77	0.76	21.9
TRINITY_DN10814_c0_g1_i13.p4	DRAMP03633	22.535	71	43	2	4	213	25	84	0.92	21.6
TRINITY_DN10814_c0_g1_i13.p4	DRAMP03462	26.389	72	39	3	4	213	24	83	2.3	20.4
TRINITY_DN10849_c0_g2_i1.p11	DRAMP04512	22.222	45	35	0	159	25	10	54	0.44	21.6
TRINITY_DN10849_c0_g2_i1.p11	DRAMP04514	22.222	45	35	0	159	25	10	54	0.45	21.6
TRINITY_DN10849_c0_g2_i1.p11	DRAMP04517	22.222	45	35	0	159	25	10	54	0.48	21.6
TRINITY_DN10849_c0_g2_i1.p11	DRAMP04516	22.222	45	35	0	159	25	10	54	0.74	21.2
TRINITY_DN10849_c0_g2_i2.p11	DRAMP04512	22.222	45	35	0	159	25	10	54	0.44	21.6
TRINITY_DN10849_c0_g2_i2.p11	DRAMP04514	22.222	45	35	0	159	25	10	54	0.45	21.6
TRINITY_DN10849_c0_g2_i2.p11	DRAMP04517	22.222	45	35	0	159	25	10	54	0.48	21.6
TRINITY_DN10849_c0_g2_i2.p11	DRAMP04516	22.222	45	35	0	159	25	10	54	0.74	21.2
TRINITY_DN10851_c0_g1_i1.p5	DRAMP00752	29.545	44	31	0	4	135	1	44	0.039	24.3
TRINITY_DN10861_c0_g1_i1.p4	DRAMP04489	35.417	48	29	2	12	152	3	49	3.2	19.6
TRINITY_DN10861_c0_g1_i1.p2	DRAMP01407	28.571	56	28	3	34	201	6	49	7.4	18.9
TRINITY_DN10861_c0_g1_i2.p4	DRAMP04489	35.417	48	29	2	12	152	3	49	3.2	19.6
TRINITY_DN10861_c0_g1_i2.p2	DRAMP01407	28.571	56	28	3	34	201	6	49	7.4	18.9
TRINITY_DN10865_c0_g4_i2.p9	DRAMP18121	27.083	48	23	1	149	6	2	37	2.1	19.2
TRINITY_DN10865_c0_g4_i2.p9	DRAMP18119	27.083	48	23	1	149	6	2	37	6.0	18.1
TRINITY_DN10876_c0_g3_i1.p6	DRAMP02431	34.043	47	29	1	16	150	13	59	0.11	23.5
TRINITY_DN10884_c1_g1_i1.p2	DRAMP02267	29.091	55	32	2	14	178	3	50	0.51	21.6
TRINITY_DN10898_c1_g1_i1.p2	DRAMP00172	31.707	41	28	0	7	129	9	49	1.6	20.0
TRINITY_DN10898_c1_g1_i2.p2	DRAMP00172	31.707	41	28	0	7	129	9	49	1.6	20.0
TRINITY_DN10898_c1_g1_i3.p2	DRAMP02506	28.571	49	35	0	147	1	1	49	1.6	20.0
TRINITY_DN10898_c1_g1_i3.p2	DRAMP02492	26.531	49	36	0	147	1	1	49	8.7	18.1
TRINITY_DN10909_c0_g2_i1.p2	DRAMP02621	28.814	59	34	1	195	19	3	53	0.38	22.3
TRINITY_DN10915_c0_g1_i4.p9	DRAMP02157	26.984	63	43	2	2	181	19	81	1.3	20.8
TRINITY_DN10915_c0_g1_i4.p9	DRAMP02155	26.984	63	43	2	2	181	19	81	4.2	19.6
TRINITY_DN10921_c0_g1_i1.p5	DRAMP02406	30.952	42	25	2	138	13	32	69	1.1	20.8
TRINITY_DN1094_c0_g1_i1.p12	DRAMP03617	26.786	56	28	2	197	30	21	63	3.4	19.6
TRINITY_DN1094_c0_g1_i5.p11	DRAMP03617	26.786	56	28	2	197	30	21	63	3.4	19.6
TRINITY_DN1094_c0_g1_i6.p11	DRAMP03617	26.786	56	28	2	197	30	21	63	3.4	19.6
TRINITY_DN1094_c0_g1_i8.p11	DRAMP03617	26.786	56	28	2	197	30	21	63	3.4	19.6
TRINITY_DN10975_c1_g1_i1.p1	DRAMP00971	30.435	46	30	2	1	135	1	45	0.014	25.4
TRINITY_DN1097_c0_g1_i3.p1	DRAMP00497	22.222	54	41	1	168	7	7	59	0.70	21.2
TRINITY_DN10996_c1_g1_i1.p2	DRAMP03731	25.455	55	38	2	179	15	12	63	4.3	19.2
TRINITY_DN10996_c1_g1_i1.p2	DRAMP03732	23.636	55	39	2	179	15	12	63	7.3	18.9
TRINITY_DN10996_c1_g1_i2.p2	DRAMP03731	25.455	55	38	2	179	15	12	63	4.3	19.2
TRINITY_DN10996_c1_g1_i2.p2	DRAMP03732	23.636	55	39	2	179	15	12	63	7.3	18.9
TRINITY_DN10996_c1_g1_i4.p4	DRAMP03731	25.455	55	38	2	179	15	12	63	4.3	19.2
TRINITY_DN10996_c1_g1_i4.p4	DRAMP03732	23.636	55	39	2	179	15	12	63	7.3	18.9
TRINITY_DN10996_c1_g1_i5.p1	DRAMP03731	25.455	55	38	2	179	15	12	63	4.3	19.2
TRINITY_DN10996_c1_g1_i5.p1	DRAMP03732	23.636	55	39	2	179	15	12	63	7.3	18.9
TRINITY_DN1100_c0_g2_i1.p3	DRAMP00724	32.500	40	25	2	1	120	3	40	4.7	18.9
TRINITY_DN11028_c0_g1_i8.p1	DRAMP03445	20.408	49	30	1	8	127	5	53	1.1	20.4
TRINITY_DN11040_c0_g1_i3.p1	DRAMP02620	30.159	63	32	4	28	207	14	67	0.013	26.6
TRINITY_DN11045_c0_g1_i2.p5	DRAMP02721	32.500	40	27	0	131	12	32	71	0.022	25.0
TRINITY_DN11045_c0_g1_i2.p5	DRAMP03627	30.000	40	28	0	131	12	32	71	0.042	24.3
TRINITY_DN11045_c0_g1_i2.p5	DRAMP02737	30.000	40	28	0	131	12	32	71	0.12	23.1
TRINITY_DN11045_c0_g1_i2.p5	DRAMP02696	30.000	40	28	0	131	12	32	71	0.43	21.6
TRINITY_DN11046_c0_g1_i1.p4	DRAMP02885	25.000	60	38	2	7	171	8	65	7.1	18.9
TRINITY_DN11071_c0_g1_i1.p3	DRAMP18327	25.000	44	33	0	145	14	30	73	1.8	20.0
TRINITY_DN11081_c0_g1_i2.p2	DRAMP04480	30.435	46	28	1	169	32	12	53	4.2	19.2
TRINITY_DN110_c0_g2_i2.p3	DRAMP03293	29.787	47	22	2	2	142	4	39	5.0	18.5
TRINITY_DN11140_c7_g1_i1.p2	DRAMP00644	30.952	42	25	2	10	132	1	39	0.58	21.2
TRINITY_DN1114_c0_g1_i2.p3	DRAMP02831	32.222	90	50	3	16	270	3	86	1.16e-09	46.2
TRINITY_DN1114_c0_g1_i5.p2	DRAMP02831	32.222	90	50	3	16	270	3	86	1.16e-09	46.2
TRINITY_DN11150_c0_g1_i1.p2	DRAMP01211	25.000	60	38	2	184	5	15	67	0.30	22.7
TRINITY_DN11150_c0_g1_i1.p2	DRAMP01210	25.000	60	38	2	184	5	15	67	1.4	20.8
TRINITY_DN1115_c0_g1_i1.p9	DRAMP02554	26.190	42	31	0	5	130	26	67	7.8	18.5
TRINITY_DN11212_c1_g1_i1.p2	DRAMP00429	26.984	63	26	3	204	25	3	48	7.5	18.9
TRINITY_DN11216_c0_g1_i1.p4	DRAMP00675	27.119	59	29	3	4	144	3	59	1.4	20.4
TRINITY_DN11249_c0_g2_i8.p4	DRAMP04481	24.528	53	33	1	167	9	23	68	4.7	19.2
TRINITY_DN11274_c0_g1_i1.p7	DRAMP00631	23.810	42	32	0	153	28	5	46	2.3	19.6
TRINITY_DN11274_c0_g1_i3.p8	DRAMP00631	23.810	42	32	0	153	28	5	46	2.3	19.6
TRINITY_DN11297_c0_g1_i1.p1	DRAMP03522	22.388	67	36	2	4	195	12	65	6.6	19.2
TRINITY_DN11297_c0_g2_i1.p5	DRAMP02565	26.829	41	30	0	123	1	38	78	0.35	21.9
TRINITY_DN11297_c0_g2_i1.p1	DRAMP02429	25.758	66	37	2	19	216	11	64	9.4	18.9
TRINITY_DN11299_c0_g1_i1.p4	DRAMP00514	27.273	44	29	1	130	8	3	46	0.66	20.8
TRINITY_DN11308_c0_g1_i10.p13	DRAMP03559	27.660	47	30	1	19	147	29	75	2.2	20.0
TRINITY_DN11308_c0_g1_i2.p6	DRAMP02958	28.302	53	33	2	176	18	41	88	0.99	21.2
TRINITY_DN11308_c0_g1_i3.p4	DRAMP02958	28.302	53	33	2	176	18	41	88	0.99	21.2
TRINITY_DN11327_c0_g1_i1.p6	DRAMP03415	30.612	49	31	2	16	159	46	92	0.20	23.1
TRINITY_DN11327_c0_g1_i1.p7	DRAMP00726	22.727	44	34	0	22	153	21	64	4.6	18.9
TRINITY_DN11327_c0_g1_i2.p9	DRAMP00726	22.727	44	34	0	22	153	21	64	4.6	18.9
TRINITY_DN11327_c0_g1_i2.p8	DRAMP03415	30.612	49	31	2	16	159	46	92	0.20	23.1
TRINITY_DN11327_c0_g1_i3.p4	DRAMP00726	22.727	44	34	0	22	153	21	64	4.6	18.9
TRINITY_DN11327_c0_g1_i3.p3	DRAMP03415	30.612	49	31	2	16	159	46	92	0.20	23.1
TRINITY_DN11327_c0_g1_i4.p3	DRAMP03415	30.612	49	31	2	16	159	46	92	0.20	23.1
TRINITY_DN11327_c0_g1_i4.p4	DRAMP00726	22.727	44	34	0	22	153	21	64	4.6	18.9
TRINITY_DN11374_c0_g1_i15.p1	DRAMP01333	29.787	47	29	1	16	156	19	61	0.71	21.2
TRINITY_DN11414_c0_g1_i7.p3	DRAMP04418	31.915	47	26	1	9	149	4	44	0.33	21.9
TRINITY_DN11414_c0_g1_i7.p3	DRAMP00598	29.310	58	27	3	9	170	3	50	9.4	18.1
TRINITY_DN1142_c0_g1_i1.p7	DRAMP02900	28.846	52	35	1	161	6	11	60	4.3	19.2
TRINITY_DN1142_c0_g1_i2.p5	DRAMP02900	28.846	52	35	1	161	6	11	60	4.3	19.2
TRINITY_DN1142_c0_g1_i3.p7	DRAMP02900	28.846	52	35	1	161	6	11	60	4.3	19.2
TRINITY_DN1142_c0_g1_i4.p7	DRAMP02900	28.846	52	35	1	161	6	11	60	4.3	19.2
TRINITY_DN1143_c0_g1_i1.p3	DRAMP02556	22.000	50	29	2	1	150	23	62	8.1	18.5
TRINITY_DN11441_c0_g1_i1.p4	DRAMP03482	27.451	51	33	1	8	148	3	53	4.5	18.9
TRINITY_DN11459_c0_g3_i1.p1	DRAMP03435	29.545	44	27	1	16	147	5	44	5.0	18.5
TRINITY_DN11465_c1_g1_i2.p6	DRAMP03276	28.571	42	27	1	14	130	5	46	2.0	19.6
TRINITY_DN11465_c1_g1_i2.p6	DRAMP03266	25.581	43	29	1	14	133	5	47	7.5	18.1
TRINITY_DN11465_c1_g1_i2.p6	DRAMP03269	26.190	42	28	1	14	130	5	46	8.0	18.1
TRINITY_DN11465_c1_g1_i2.p6	DRAMP03273	25.581	43	29	1	14	133	5	47	8.4	18.1
TRINITY_DN11485_c2_g4_i1.p4	DRAMP02798	25.532	47	31	1	157	17	12	54	2.2	20.0
TRINITY_DN1148_c0_g1_i1.p7	DRAMP00709	23.529	51	31	1	16	144	8	58	3.6	19.2
TRINITY_DN1148_c0_g1_i6.p6	DRAMP00709	23.529	51	31	1	16	144	8	58	3.6	19.2
TRINITY_DN11525_c0_g1_i1.p10	DRAMP00600	31.111	45	25	2	9	137	2	42	5.0	18.5
TRINITY_DN11525_c0_g1_i3.p8	DRAMP00600	31.111	45	25	2	9	137	2	42	5.0	18.5
TRINITY_DN11525_c0_g1_i4.p6	DRAMP00600	31.111	45	25	2	9	137	2	42	5.0	18.5
TRINITY_DN11528_c0_g1_i1.p3	DRAMP02624	24.138	58	44	0	3	176	3	60	3.9	20.0
TRINITY_DN11528_c0_g1_i1.p3	DRAMP03202	24.138	58	44	0	3	176	3	60	5.2	19.6
TRINITY_DN11528_c0_g1_i1.p3	DRAMP02610	24.138	58	44	0	3	176	3	60	6.9	19.2
TRINITY_DN11528_c0_g1_i1.p3	DRAMP02652	24.138	58	44	0	3	176	3	60	8.1	18.9
TRINITY_DN1152_c0_g4_i1.p14	DRAMP02538	28.000	50	36	0	150	1	8	57	0.033	25.0
TRINITY_DN1152_c0_g5_i1.p13	DRAMP00692	23.529	51	35	1	16	168	9	55	9.7	18.1
TRINITY_DN1152_c0_g5_i1.p12	DRAMP00497	21.053	57	38	1	24	173	2	58	1.0	20.8
TRINITY_DN11538_c0_g1_i1.p3	DRAMP00621	30.000	50	28	3	7	147	34	79	7.5	18.5
TRINITY_DN11539_c0_g1_i8.p1	DRAMP04527	21.667	60	41	1	1	180	7	60	8.8	18.9
TRINITY_DN11542_c2_g1_i1.p2	DRAMP18097	28.846	52	27	3	10	150	9	55	0.11	23.1
TRINITY_DN11547_c0_g1_i1.p5	DRAMP04500	27.660	47	28	2	5	139	6	48	4.7	18.9
TRINITY_DN11560_c0_g1_i1.p2	DRAMP00742	27.273	44	32	0	146	15	19	62	0.91	20.8
TRINITY_DN11568_c0_g2_i1.p15	DRAMP00352	34.783	46	18	2	11	127	10	50	2.1	20.0
TRINITY_DN11568_c0_g2_i2.p18	DRAMP00352	34.783	46	18	2	11	127	10	50	2.1	20.0
TRINITY_DN11568_c0_g2_i3.p15	DRAMP00352	34.783	46	18	2	11	127	10	50	2.1	20.0
TRINITY_DN1156_c0_g3_i1.p23	DRAMP00365	23.810	42	31	1	15	137	42	83	3.8	19.2
TRINITY_DN1156_c0_g3_i2.p23	DRAMP00365	23.810	42	31	1	15	137	42	83	3.8	19.2
TRINITY_DN1156_c0_g3_i3.p24	DRAMP00365	23.810	42	31	1	15	137	42	83	3.8	19.2
TRINITY_DN11583_c0_g1_i2.p7	DRAMP00262	27.083	48	31	1	171	28	1	44	1.6	20.4
TRINITY_DN1159_c0_g1_i1.p6	DRAMP03766	21.212	66	47	2	192	7	8	72	5.9	19.2
TRINITY_DN11690_c0_g1_i8.p4	DRAMP02848	24.615	65	31	2	13	207	7	53	4.7	19.6
TRINITY_DN11690_c0_g1_i8.p4	DRAMP02847	24.615	65	31	2	13	207	7	53	5.2	19.6
TRINITY_DN11696_c0_g1_i1.p5	DRAMP02540	24.561	57	42	1	1	168	5	61	5.3	19.2
TRINITY_DN11696_c0_g1_i2.p2	DRAMP02540	24.561	57	42	1	1	168	5	61	5.3	19.2
TRINITY_DN11696_c2_g2_i2.p3	DRAMP02946	25.641	39	29	0	11	127	27	65	0.20	22.3
TRINITY_DN1169_c0_g1_i5.p9	DRAMP00200	32.727	55	34	2	8	169	8	60	0.25	22.7
TRINITY_DN11702_c0_g3_i2.p1	DRAMP03327	18.333	60	49	0	195	16	19	78	0.26	23.1
TRINITY_DN11705_c0_g1_i1.p1	DRAMP00438	30.000	40	22	1	20	139	25	58	5.8	18.5
TRINITY_DN11705_c0_g1_i2.p2	DRAMP00438	30.000	40	22	1	20	139	25	58	5.8	18.5
TRINITY_DN11722_c0_g1_i1.p1	DRAMP18114	29.508	61	42	1	4	183	9	69	3.11e-06	35.4
TRINITY_DN11722_c0_g1_i1.p1	DRAMP03554	26.230	61	43	1	4	180	6	66	3.42e-04	30.0
TRINITY_DN11722_c0_g1_i1.p1	DRAMP03555	26.230	61	43	1	4	180	5	65	3.42e-04	30.0
TRINITY_DN11722_c0_g1_i1.p1	DRAMP03556	26.230	61	43	1	4	180	6	66	3.64e-04	30.0
TRINITY_DN11725_c0_g1_i13.p8	DRAMP01274	43.478	46	26	0	4	141	12	57	7.22e-11	46.6
TRINITY_DN11725_c0_g1_i13.p8	DRAMP18097	40.909	44	26	0	10	141	34	77	1.07e-07	38.9
TRINITY_DN11729_c0_g1_i2.p5	DRAMP01069	23.636	55	37	1	186	22	26	75	1.1	21.2
TRINITY_DN11729_c0_g1_i3.p9	DRAMP01069	23.636	55	37	1	186	22	26	75	1.1	21.2
TRINITY_DN11729_c0_g1_i4.p8	DRAMP01069	23.636	55	37	1	186	22	26	75	1.1	21.2
TRINITY_DN11743_c0_g1_i1.p1	DRAMP00091	22.727	44	23	1	16	147	8	40	7.7	18.1
TRINITY_DN11743_c0_g1_i2.p1	DRAMP00091	22.727	44	23	1	16	147	8	40	7.7	18.1
TRINITY_DN1174_c0_g3_i1.p10	DRAMP03305	30.233	43	23	1	31	159	7	42	6.3	18.5
TRINITY_DN1174_c0_g3_i2.p10	DRAMP03305	30.233	43	23	1	31	159	7	42	6.3	18.5
TRINITY_DN11763_c0_g1_i1.p19	DRAMP00616	23.810	42	28	1	33	158	10	47	2.7	19.6
TRINITY_DN11773_c0_g1_i2.p13	DRAMP00674	21.739	46	36	0	159	22	29	74	2.8	19.6
TRINITY_DN1177_c0_g2_i1.p10	DRAMP00708	25.641	39	21	1	30	146	18	48	1.1	20.4
TRINITY_DN1177_c0_g2_i5.p9	DRAMP03620	21.739	46	34	1	162	25	2	45	1.8	20.0
TRINITY_DN1177_c0_g2_i5.p9	DRAMP02684	21.739	46	34	1	162	25	2	45	3.5	19.2
TRINITY_DN1177_c0_g2_i6.p7	DRAMP03620	21.739	46	34	1	162	25	2	45	1.8	20.0
TRINITY_DN1177_c0_g2_i6.p7	DRAMP02684	21.739	46	34	1	162	25	2	45	3.5	19.2
TRINITY_DN1177_c0_g2_i8.p8	DRAMP00708	25.641	39	21	1	30	146	18	48	1.1	20.4
TRINITY_DN11781_c0_g1_i1.p3	DRAMP02526	23.729	59	43	2	7	177	7	65	2.7	20.4
TRINITY_DN11799_c0_g1_i1.p5	DRAMP04491	31.111	45	25	2	31	165	11	49	0.80	21.2
TRINITY_DN11799_c0_g1_i2.p5	DRAMP04491	31.111	45	25	2	31	165	11	49	0.80	21.2
TRINITY_DN11820_c0_g3_i2.p3	DRAMP02435	29.167	48	32	1	170	27	10	55	0.33	21.9
TRINITY_DN11820_c0_g3_i2.p3	DRAMP03727	29.787	47	27	1	143	3	36	76	8.8	18.5
TRINITY_DN11833_c1_g1_i2.p1	DRAMP00262	23.529	68	43	2	4	186	15	80	6.3	19.6
TRINITY_DN11838_c0_g1_i1.p1	DRAMP03761	29.268	41	24	1	23	145	15	50	2.5	19.6
TRINITY_DN11838_c0_g4_i1.p16	DRAMP00617	24.528	53	40	0	1	159	2	54	0.100	23.1
TRINITY_DN11845_c0_g1_i3.p10	DRAMP00344	25.000	40	23	1	131	12	48	80	6.0	18.9
TRINITY_DN11853_c0_g1_i1.p1	DRAMP00716	25.532	47	28	1	142	23	16	62	8.1	18.1
TRINITY_DN1185_c0_g1_i1.p16	DRAMP18101	27.273	44	21	1	16	147	4	36	8.8	17.7
TRINITY_DN1185_c0_g1_i1.p16	DRAMP18102	27.273	44	21	1	16	147	4	36	9.9	17.7
TRINITY_DN11863_c0_g1_i1.p5	DRAMP04678	27.451	51	32	1	21	173	15	60	0.94	20.8
TRINITY_DN11882_c2_g1_i1.p2	DRAMP04447	28.000	50	24	2	18	155	30	71	0.99	20.8
TRINITY_DN11886_c0_g1_i1.p4	DRAMP00694	31.818	44	28	1	16	141	9	52	3.4	19.2
TRINITY_DN11886_c0_g1_i1.p4	DRAMP00601	25.532	47	23	2	12	134	15	55	3.7	18.9
TRINITY_DN11886_c0_g1_i2.p4	DRAMP00694	31.818	44	28	1	16	141	9	52	3.4	19.2
TRINITY_DN11886_c0_g1_i2.p4	DRAMP00601	25.532	47	23	2	12	134	15	55	3.7	18.9
TRINITY_DN11889_c0_g1_i3.p1	DRAMP00687	29.091	55	30	3	13	159	2	53	5.9	18.9
TRINITY_DN11913_c1_g2_i1.p2	DRAMP02558	27.083	48	34	1	4	147	34	80	1.0	21.2
TRINITY_DN11921_c1_g2_i2.p3	DRAMP04594	28.125	64	36	2	1	177	9	67	0.020	25.8
TRINITY_DN11954_c0_g1_i1.p1	DRAMP03638	31.579	57	28	3	167	9	19	68	0.007	26.9
TRINITY_DN11954_c0_g1_i1.p2	DRAMP02885	26.923	52	34	1	160	17	6	57	5.2	18.9
TRINITY_DN11965_c0_g1_i1.p1	DRAMP00694	24.444	45	31	1	28	162	4	45	3.5	19.2
TRINITY_DN11977_c0_g1_i2.p2	DRAMP00690	22.388	67	48	2	28	225	5	68	0.26	23.1
TRINITY_DN11987_c0_g1_i1.p7	DRAMP03796	21.739	46	36	0	21	158	9	54	6.1	18.9
TRINITY_DN11987_c0_g1_i2.p4	DRAMP03796	21.739	46	36	0	21	158	9	54	6.1	18.9
TRINITY_DN11987_c0_g1_i4.p2	DRAMP03796	21.739	46	36	0	21	158	9	54	6.1	18.9
TRINITY_DN11996_c0_g3_i1.p2	DRAMP00496	25.490	51	36	1	149	3	3	53	0.018	25.4
TRINITY_DN12010_c0_g1_i1.p1	DRAMP00744	30.233	43	28	1	9	131	30	72	5.3	18.9
TRINITY_DN12024_c0_g1_i1.p2	DRAMP20769	31.579	57	37	2	175	8	12	67	5.3	19.2
TRINITY_DN12038_c0_g1_i1.p3	DRAMP03415	23.913	46	35	0	30	167	35	80	2.9	19.6
TRINITY_DN12056_c0_g1_i2.p5	DRAMP00619	24.390	41	29	1	119	3	19	59	5.5	18.5
TRINITY_DN12058_c0_g1_i1.p2	DRAMP02536	30.435	46	26	2	139	2	2	41	9.7	18.1
TRINITY_DN12064_c0_g1_i1.p3	DRAMP00532	25.397	63	31	2	1	180	3	52	6.7	18.9
TRINITY_DN12064_c0_g1_i2.p3	DRAMP00532	25.397	63	31	2	1	180	3	52	6.7	18.9
TRINITY_DN1208_c0_g1_i11.p7	DRAMP03159	37.500	40	21	1	125	6	3	38	0.001	28.5
TRINITY_DN1208_c0_g1_i12.p17	DRAMP03159	37.500	40	21	1	125	6	3	38	0.001	28.5
TRINITY_DN1208_c0_g1_i16.p11	DRAMP03159	37.500	40	21	1	125	6	3	38	0.001	28.5
TRINITY_DN1208_c0_g1_i18.p7	DRAMP03159	37.500	40	21	1	125	6	3	38	0.001	28.5
TRINITY_DN1208_c0_g1_i19.p16	DRAMP03159	37.500	40	21	1	125	6	3	38	0.001	28.5
TRINITY_DN1208_c0_g1_i20.p5	DRAMP03159	37.500	40	21	1	125	6	3	38	0.001	28.5
TRINITY_DN1208_c0_g1_i21.p16	DRAMP03159	37.500	40	21	1	125	6	3	38	0.001	28.5
TRINITY_DN1208_c0_g1_i3.p11	DRAMP03159	37.500	40	21	1	125	6	3	38	0.001	28.5
TRINITY_DN1208_c0_g1_i4.p17	DRAMP03159	37.500	40	21	1	125	6	3	38	0.001	28.5
TRINITY_DN1208_c0_g1_i7.p16	DRAMP03159	37.500	40	21	1	125	6	3	38	0.001	28.5
TRINITY_DN1208_c0_g1_i8.p8	DRAMP03159	37.500	40	21	1	125	6	3	38	0.001	28.5
TRINITY_DN12107_c0_g1_i1.p9	DRAMP03428	30.952	42	25	2	1	126	5	42	1.4	20.0
TRINITY_DN12151_c0_g1_i1.p9	DRAMP03443	28.889	45	32	0	27	161	15	59	0.49	21.9
TRINITY_DN12151_c0_g1_i2.p8	DRAMP03443	28.889	45	32	0	27	161	15	59	0.49	21.9
TRINITY_DN12151_c0_g1_i3.p9	DRAMP03443	28.889	45	32	0	27	161	15	59	0.49	21.9
TRINITY_DN12152_c0_g1_i1.p2	DRAMP04450	29.310	58	35	3	3	173	12	64	9.9	18.5
TRINITY_DN12152_c0_g1_i2.p3	DRAMP04450	29.310	58	35	3	3	173	12	64	9.9	18.5
TRINITY_DN12154_c0_g1_i1.p5	DRAMP00659	20.930	43	26	1	8	136	30	64	6.7	18.5
TRINITY_DN12154_c0_g1_i4.p3	DRAMP00496	30.000	60	28	4	22	180	9	61	2.2	20.0
TRINITY_DN12154_c0_g1_i4.p5	DRAMP00659	20.930	43	26	1	8	136	30	64	6.7	18.5
TRINITY_DN12196_c0_g1_i1.p6	DRAMP03612	24.490	49	31	2	1	147	22	64	6.1	18.5
TRINITY_DN12196_c0_g1_i2.p21	DRAMP03612	24.490	49	31	2	1	147	22	64	6.1	18.5
TRINITY_DN12196_c0_g1_i3.p20	DRAMP03612	24.490	49	31	2	1	147	22	64	6.1	18.5
TRINITY_DN12198_c0_g2_i1.p3	DRAMP00373	26.000	50	29	1	8	157	1	42	0.037	24.3
TRINITY_DN12216_c1_g1_i1.p2	DRAMP00173	22.917	48	37	0	146	3	6	53	2.0	20.0
TRINITY_DN1223_c0_g4_i1.p1	DRAMP00623	23.913	46	33	2	19	156	56	99	2.7	19.6
TRINITY_DN12260_c0_g1_i1.p4	DRAMP03455	25.000	44	33	0	22	153	31	74	0.091	23.5
TRINITY_DN1229_c0_g1_i2.p7	DRAMP00526	30.952	42	22	2	1	126	10	44	5.7	18.5
TRINITY_DN1229_c0_g1_i3.p7	DRAMP00526	30.952	42	22	2	1	126	10	44	5.7	18.5
TRINITY_DN12308_c0_g1_i4.p1	DRAMP02736	31.579	57	34	3	207	37	3	54	3.8	19.6
TRINITY_DN12308_c0_g1_i4.p1	DRAMP03624	31.579	57	34	3	207	37	3	54	7.4	18.9
TRINITY_DN1230_c0_g1_i1.p14	DRAMP02528	30.952	42	24	1	128	3	44	80	1.1	20.8
TRINITY_DN1230_c0_g1_i2.p21	DRAMP02528	30.952	42	24	1	128	3	44	80	1.1	20.8
TRINITY_DN12320_c1_g1_i1.p3	DRAMP00563	28.302	53	36	2	177	25	4	56	0.038	24.6
TRINITY_DN1235_c0_g2_i1.p5	DRAMP03558	25.000	52	34	1	152	12	15	66	6.5	18.9
TRINITY_DN12364_c0_g2_i1.p3	DRAMP00623	25.000	52	33	1	25	180	10	55	4.1	19.6
TRINITY_DN12367_c0_g1_i1.p2	DRAMP00596	28.070	57	30	2	154	17	5	61	8.1	18.5
TRINITY_DN12367_c0_g1_i3.p2	DRAMP00596	28.070	57	30	2	154	17	5	61	8.1	18.5
TRINITY_DN1236_c0_g1_i6.p8	DRAMP02485	27.273	55	29	1	178	14	7	50	2.3	19.6
TRINITY_DN12376_c0_g1_i1.p2	DRAMP03380	27.273	44	31	1	13	144	16	58	7.2	18.5
TRINITY_DN12379_c0_g1_i1.p1	DRAMP00522	32.500	40	19	2	143	24	4	35	0.83	20.8
TRINITY_DN12379_c0_g1_i2.p7	DRAMP00522	32.500	40	19	2	143	24	4	35	0.83	20.8
TRINITY_DN12379_c0_g1_i4.p4	DRAMP00522	32.500	40	19	2	143	24	4	35	0.83	20.8
TRINITY_DN12389_c0_g1_i1.p4	DRAMP03559	28.571	49	32	1	10	147	10	58	3.0	19.6
TRINITY_DN1238_c0_g1_i1.p10	DRAMP00672	29.545	44	29	1	19	144	10	53	0.011	25.8
TRINITY_DN1238_c0_g1_i1.p11	DRAMP02809	31.707	41	27	1	155	33	1	40	0.11	22.7
TRINITY_DN1238_c0_g1_i2.p12	DRAMP00672	29.545	44	29	1	19	144	10	53	0.011	25.8
TRINITY_DN1238_c0_g1_i3.p11	DRAMP02809	31.707	41	27	1	155	33	1	40	0.11	22.7
TRINITY_DN1238_c0_g1_i3.p10	DRAMP00672	29.545	44	29	1	19	144	10	53	0.011	25.8
TRINITY_DN1238_c0_g1_i4.p12	DRAMP00672	29.545	44	29	1	19	144	10	53	0.011	25.8
TRINITY_DN12400_c0_g1_i1.p9	DRAMP00615	25.532	47	32	1	16	156	12	55	0.11	23.1
TRINITY_DN12400_c0_g1_i3.p10	DRAMP00615	25.532	47	32	1	16	156	12	55	0.11	23.1
TRINITY_DN12400_c0_g1_i4.p9	DRAMP00615	25.532	47	32	1	16	156	12	55	0.11	23.1
TRINITY_DN12400_c0_g1_i5.p8	DRAMP00615	25.532	47	32	1	16	156	12	55	0.11	23.1
TRINITY_DN12401_c0_g1_i1.p3	DRAMP04457	29.630	54	33	3	13	162	18	70	0.30	22.3
TRINITY_DN12418_c0_g1_i7.p3	DRAMP00437	30.233	43	27	2	130	5	6	46	0.87	20.4
TRINITY_DN12428_c0_g1_i1.p5	DRAMP03454	23.333	60	44	1	1	174	16	75	9.2	18.5
TRINITY_DN12445_c0_g1_i7.p2	DRAMP03235	27.907	43	22	2	143	15	1	34	2.6	19.2
TRINITY_DN12466_c0_g1_i2.p2	DRAMP00292	33.333	45	24	2	28	159	5	44	0.69	20.8
TRINITY_DN12498_c1_g1_i1.p3	DRAMP04591	28.571	49	29	2	162	25	27	72	2.3	20.0
TRINITY_DN12498_c1_g1_i1.p3	DRAMP02947	35.556	45	21	2	148	14	41	77	3.5	19.2
TRINITY_DN124_c0_g1_i1.p4	DRAMP04491	31.579	57	31	4	19	168	22	77	7.8	18.5
TRINITY_DN124_c0_g1_i2.p4	DRAMP04491	31.579	57	31	4	19	168	22	77	7.8	18.5
TRINITY_DN1250_c0_g1_i1.p7	DRAMP00353	25.424	59	41	1	7	183	31	86	0.42	22.3
TRINITY_DN12546_c0_g1_i4.p2	DRAMP00522	20.690	58	33	3	21	161	10	65	0.29	22.3
TRINITY_DN12546_c0_g1_i7.p2	DRAMP03303	28.571	42	28	1	148	23	33	72	5.4	18.9
TRINITY_DN12607_c1_g1_i1.p1	DRAMP00476	32.143	56	31	3	16	162	1	56	0.028	25.0
TRINITY_DN12607_c1_g1_i1.p1	DRAMP00477	26.786	56	34	2	16	162	1	56	0.14	23.1
TRINITY_DN12619_c0_g1_i2.p7	DRAMP02369	22.222	54	40	2	3	161	19	71	6.1	18.9
TRINITY_DN12620_c0_g1_i1.p11	DRAMP01078	25.532	47	35	0	7	147	2	48	2.7	20.0
TRINITY_DN1264_c0_g2_i3.p7	DRAMP02781	27.907	43	31	0	130	2	9	51	0.48	21.6
TRINITY_DN1264_c0_g2_i5.p7	DRAMP02781	27.907	43	31	0	130	2	9	51	0.48	21.6
TRINITY_DN1264_c0_g2_i8.p4	DRAMP02781	27.907	43	31	0	130	2	9	51	0.48	21.6
TRINITY_DN12650_c0_g1_i1.p2	DRAMP00620	33.333	48	26	2	141	7	14	58	9.5	18.1
TRINITY_DN12656_c0_g2_i1.p1	DRAMP00701	25.000	56	33	1	1	168	9	55	0.15	23.5
TRINITY_DN12663_c0_g1_i4.p1	DRAMP04500	25.758	66	38	1	4	201	11	65	4.2	19.6
TRINITY_DN12663_c0_g1_i7.p1	DRAMP04500	25.758	66	38	1	4	201	11	65	4.2	19.6
TRINITY_DN12683_c0_g4_i2.p17	DRAMP03455	21.739	46	33	1	22	150	29	74	8.4	18.5
TRINITY_DN12683_c0_g4_i3.p3	DRAMP03455	21.739	46	33	1	22	150	29	74	8.4	18.5
TRINITY_DN12683_c0_g4_i4.p4	DRAMP03455	21.739	46	33	1	22	150	29	74	8.4	18.5
TRINITY_DN12693_c0_g1_i1.p1	DRAMP18258	28.986	69	41	2	25	225	19	81	3.7	20.4
TRINITY_DN12694_c0_g1_i1.p1	DRAMP00742	25.373	67	33	3	1	201	14	63	1.0	21.2
TRINITY_DN12694_c0_g1_i2.p1	DRAMP00742	25.373	67	33	3	1	201	14	63	1.0	21.2
TRINITY_DN12700_c0_g2_i1.p1	DRAMP20763	32.500	40	26	1	7	126	10	48	5.2	18.9
TRINITY_DN12700_c0_g2_i1.p1	DRAMP18277	32.500	40	26	1	7	126	10	48	5.2	18.9
TRINITY_DN12700_c0_g3_i1.p1	DRAMP00702	29.310	58	35	1	174	19	2	59	0.34	22.3
TRINITY_DN12719_c0_g2_i7.p5	DRAMP01548	22.222	54	42	0	185	24	21	74	2.5	20.0
TRINITY_DN12727_c2_g3_i1.p3	DRAMP03710	26.190	42	23	1	19	144	7	40	8.4	18.1
TRINITY_DN12768_c0_g1_i1.p5	DRAMP02496	21.739	46	36	0	167	30	3	48	1.1	20.4
TRINITY_DN12768_c0_g1_i1.p5	DRAMP02502	22.222	45	35	0	164	30	4	48	1.5	20.0
TRINITY_DN12768_c0_g1_i3.p7	DRAMP00702	23.256	43	33	0	31	159	35	77	9.5	18.1
TRINITY_DN1277_c0_g3_i1.p1	DRAMP03462	25.974	77	53	2	4	231	1	74	1.01e-06	38.1
TRINITY_DN1277_c0_g3_i1.p1	DRAMP03327	27.632	76	51	2	7	231	2	74	5.79e-06	36.2
TRINITY_DN1277_c0_g3_i1.p1	DRAMP02831	28.889	90	62	1	1	270	1	88	1.64e-04	32.3
TRINITY_DN1277_c0_g3_i1.p1	DRAMP03633	26.829	82	58	1	1	246	1	80	0.006	28.1
TRINITY_DN1279_c0_g4_i2.p30	DRAMP03450	26.190	42	31	0	9	134	17	58	0.087	23.5
TRINITY_DN127_c0_g1_i4.p14	DRAMP02687	28.302	53	32	2	148	8	2	54	1.6	20.0
TRINITY_DN127_c0_g1_i6.p14	DRAMP02687	28.302	53	32	2	148	8	2	54	1.6	20.0
TRINITY_DN127_c0_g1_i7.p9	DRAMP02687	28.302	53	32	2	148	8	2	54	1.6	20.0
TRINITY_DN127_c0_g2_i2.p3	DRAMP00638	26.923	52	35	2	13	162	10	60	2.7	19.6
TRINITY_DN12818_c0_g1_i2.p6	DRAMP03766	24.444	45	31	1	141	7	20	61	1.4	20.4
TRINITY_DN12818_c0_g1_i3.p6	DRAMP03766	24.444	45	31	1	141	7	20	61	1.4	20.4
TRINITY_DN12820_c0_g1_i1.p5	DRAMP03456	31.707	41	27	1	125	3	1	40	1.1	20.4
TRINITY_DN12847_c0_g1_i3.p1	DRAMP03169	23.256	43	32	1	130	2	6	47	7.7	18.1
TRINITY_DN12850_c0_g1_i1.p5	DRAMP04468	28.261	46	32	1	1	138	11	55	0.020	25.4
TRINITY_DN12880_c0_g2_i2.p1	DRAMP03552	27.692	65	32	3	181	2	1	55	5.2	19.2
TRINITY_DN128_c0_g1_i1.p11	DRAMP02952	26.923	52	35	1	169	14	31	79	0.014	25.8
TRINITY_DN1292_c3_g1_i2.p5	DRAMP02625	31.111	45	27	2	22	156	4	44	0.23	22.3
TRINITY_DN12932_c0_g1_i1.p3	DRAMP18259	33.962	53	27	2	146	12	10	62	2.8	19.6
TRINITY_DN12932_c0_g1_i1.p3	DRAMP00170	32.609	46	29	2	156	22	9	53	7.0	18.5
TRINITY_DN12965_c0_g1_i5.p14	DRAMP00624	26.531	49	31	1	1	147	4	47	0.33	21.6
TRINITY_DN1297_c0_g4_i1.p6	DRAMP03327	26.667	45	33	0	7	141	44	88	9.3	18.5
TRINITY_DN129_c0_g2_i1.p3	DRAMP03624	31.111	45	27	3	137	6	9	50	1.5	20.4
TRINITY_DN129_c0_g2_i1.p3	DRAMP02736	31.818	44	26	3	134	6	10	50	5.1	18.9
TRINITY_DN129_c0_g2_i1.p3	DRAMP02620	27.907	43	29	1	134	6	10	50	10.0	18.1
TRINITY_DN1300_c0_g2_i10.p13	DRAMP03635	32.609	46	19	3	137	12	4	41	9.0	18.1
TRINITY_DN1300_c0_g2_i11.p13	DRAMP03635	32.609	46	19	3	137	12	4	41	9.0	18.1
TRINITY_DN1300_c0_g2_i12.p10	DRAMP03635	32.609	46	19	3	137	12	4	41	9.0	18.1
TRINITY_DN1303_c0_g1_i3.p22	DRAMP00517	27.083	48	31	1	156	13	4	47	1.8	20.0
TRINITY_DN13044_c0_g1_i1.p2	DRAMP03327	24.359	78	58	1	16	249	1	77	6.64e-09	43.9
TRINITY_DN13055_c0_g4_i1.p10	DRAMP03732	24.444	45	34	0	18	152	9	53	0.073	23.9
TRINITY_DN13055_c0_g4_i1.p10	DRAMP03731	24.444	45	34	0	18	152	9	53	0.092	23.5
TRINITY_DN13055_c0_g4_i1.p10	DRAMP03729	24.444	45	34	0	18	152	9	53	0.099	23.5
TRINITY_DN13055_c0_g4_i1.p10	DRAMP00352	26.531	49	36	0	6	152	3	51	0.30	22.3
TRINITY_DN13055_c0_g4_i1.p10	DRAMP02550	26.667	45	29	1	4	138	11	51	0.31	22.3
TRINITY_DN13055_c0_g4_i1.p10	DRAMP03730	22.222	45	35	0	18	152	9	53	3.5	19.2
TRINITY_DN1305_c0_g2_i1.p4	DRAMP04498	26.667	45	33	0	24	158	16	60	1.4	20.4
TRINITY_DN1305_c0_g2_i4.p6	DRAMP04498	26.667	45	33	0	24	158	16	60	1.4	20.4
TRINITY_DN13070_c0_g1_i3.p1	DRAMP00669	25.000	64	42	2	13	204	5	62	0.033	25.4
TRINITY_DN13106_c0_g1_i2.p2	DRAMP04592	24.590	61	38	2	19	192	23	78	3.7	20.0
TRINITY_DN13153_c0_g1_i1.p5	DRAMP03367	30.435	46	27	1	18	155	5	45	5.7	18.5
TRINITY_DN13153_c0_g1_i2.p7	DRAMP03367	30.435	46	27	1	18	155	5	45	5.7	18.5
TRINITY_DN1317_c0_g1_i1.p5	DRAMP00506	33.333	48	29	2	150	7	5	49	1.3	20.4
TRINITY_DN1317_c0_g1_i1.p5	DRAMP00507	29.167	48	31	2	150	7	5	49	5.1	18.9
TRINITY_DN1317_c0_g1_i1.p4	DRAMP00946	22.951	61	40	2	13	174	3	63	0.69	21.6
TRINITY_DN1317_c0_g1_i2.p5	DRAMP00506	33.333	48	29	2	150	7	5	49	1.3	20.4
TRINITY_DN1317_c0_g1_i2.p5	DRAMP00507	29.167	48	31	2	150	7	5	49	5.1	18.9
TRINITY_DN1317_c0_g1_i2.p4	DRAMP00946	22.951	61	40	2	13	174	3	63	0.69	21.6
TRINITY_DN1317_c0_g1_i3.p1	DRAMP00660	23.438	64	46	1	219	28	16	76	0.36	22.7
TRINITY_DN13196_c0_g5_i1.p3	DRAMP00495	26.531	49	31	2	160	20	7	52	0.51	21.6
TRINITY_DN13196_c0_g5_i1.p3	DRAMP00494	30.612	49	29	2	160	20	7	52	0.69	21.2
TRINITY_DN1319_c0_g1_i16.p5	DRAMP02553	31.818	44	27	2	153	22	41	81	0.30	22.3
TRINITY_DN13207_c0_g1_i6.p2	DRAMP03554	29.545	44	29	1	131	6	14	57	0.80	20.8
TRINITY_DN13207_c0_g1_i6.p2	DRAMP03556	29.545	44	29	1	131	6	14	57	0.80	20.8
TRINITY_DN13207_c0_g1_i6.p2	DRAMP03555	29.545	44	29	1	131	6	13	56	0.84	20.8
TRINITY_DN13228_c0_g1_i1.p10	DRAMP00467	28.889	45	28	1	13	147	14	54	0.81	20.8
TRINITY_DN13239_c0_g4_i1.p2	DRAMP03451	28.846	52	31	2	1	144	15	64	9.0	18.5
TRINITY_DN13239_c0_g4_i2.p6	DRAMP03451	28.846	52	31	2	1	144	15	64	9.0	18.5
TRINITY_DN13271_c0_g1_i1.p2	DRAMP00347	34.884	43	26	2	19	141	35	77	2.7	19.6
TRINITY_DN13287_c0_g1_i1.p16	DRAMP03951	28.889	45	29	1	163	29	6	47	3.1	19.2
TRINITY_DN13287_c0_g1_i2.p7	DRAMP03951	28.889	45	29	1	163	29	6	47	3.1	19.2
TRINITY_DN13288_c0_g1_i8.p1	DRAMP00741	23.944	71	49	3	22	222	8	77	6.2	19.6
TRINITY_DN13293_c0_g1_i2.p1	DRAMP03624	29.787	47	28	1	4	129	18	64	1.0	20.8
TRINITY_DN13293_c0_g1_i2.p1	DRAMP02736	27.660	47	29	1	4	129	18	64	2.3	19.6
TRINITY_DN13293_c0_g1_i2.p1	DRAMP02720	27.660	47	29	1	4	129	18	64	5.3	18.9
TRINITY_DN13301_c0_g1_i1.p4	DRAMP00560	25.000	56	42	0	16	183	4	59	0.019	25.4
TRINITY_DN13305_c0_g1_i1.p7	DRAMP18312	25.373	67	32	4	3	155	35	99	0.65	21.9
TRINITY_DN13305_c0_g1_i5.p8	DRAMP18312	25.373	67	32	4	3	155	35	99	0.65	21.9
TRINITY_DN13307_c0_g4_i1.p1	DRAMP00656	26.471	68	37	3	1	204	8	62	2.1	20.4
TRINITY_DN13308_c0_g1_i8.p1	DRAMP02931	24.444	45	24	1	19	153	4	38	0.45	21.2
TRINITY_DN13308_c0_g1_i9.p1	DRAMP02931	24.444	45	24	1	19	153	4	38	0.45	21.2
TRINITY_DN13311_c0_g1_i2.p1	DRAMP02800	27.273	55	23	1	15	179	6	43	0.55	21.2
TRINITY_DN13313_c0_g1_i2.p1	DRAMP02927	21.154	52	35	1	16	171	38	83	4.8	19.2
TRINITY_DN13313_c0_g1_i2.p1	DRAMP04408	21.154	52	35	1	16	171	42	87	5.7	19.2
TRINITY_DN13313_c0_g6_i1.p4	DRAMP02947	26.415	53	28	3	139	14	4	56	4.1	19.2
TRINITY_DN13313_c0_g6_i1.p4	DRAMP02946	25.926	54	29	3	142	14	3	56	7.0	18.5
TRINITY_DN13313_c1_g1_i2.p1	DRAMP02487	29.508	61	35	3	210	31	29	82	1.4	21.2
TRINITY_DN13342_c0_g1_i1.p14	DRAMP02946	21.951	41	32	0	128	6	20	60	4.1	18.9
TRINITY_DN13390_c0_g1_i1.p11	DRAMP00590	26.190	42	22	1	142	17	28	60	0.77	20.8
TRINITY_DN13408_c0_g1_i3.p13	DRAMP02875	29.630	54	28	3	4	162	14	58	2.5	20.0
TRINITY_DN13408_c0_g1_i3.p13	DRAMP03955	29.630	54	28	3	4	162	17	61	3.1	19.6
TRINITY_DN13408_c0_g1_i4.p13	DRAMP02875	29.630	54	28	3	4	162	14	58	2.5	20.0
TRINITY_DN13408_c0_g1_i4.p13	DRAMP03955	29.630	54	28	3	4	162	17	61	3.1	19.6
TRINITY_DN13408_c0_g1_i7.p13	DRAMP02875	29.630	54	28	3	4	162	14	58	2.5	20.0
TRINITY_DN13408_c0_g1_i7.p13	DRAMP03955	29.630	54	28	3	4	162	17	61	3.1	19.6
TRINITY_DN1342_c0_g1_i1.p11	DRAMP02952	23.404	47	36	0	16	156	11	57	5.5	18.9
TRINITY_DN1342_c0_g1_i3.p12	DRAMP02952	23.404	47	36	0	16	156	11	57	5.5	18.9
TRINITY_DN1342_c0_g1_i5.p12	DRAMP02952	23.404	47	36	0	16	156	11	57	5.5	18.9
TRINITY_DN13446_c0_g2_i1.p2	DRAMP02626	25.000	56	32	3	1	168	32	77	0.51	22.3
TRINITY_DN13446_c0_g2_i1.p2	DRAMP03160	25.000	56	32	3	1	168	32	77	1.0	21.2
TRINITY_DN13449_c0_g1_i11.p1	DRAMP00345	30.769	52	25	3	150	7	2	46	7.2	18.5
TRINITY_DN13449_c0_g1_i7.p1	DRAMP00345	30.769	52	25	3	150	7	2	46	7.2	18.5
TRINITY_DN13455_c2_g1_i1.p3	DRAMP20769	26.923	52	34	1	8	163	22	69	1.9	20.4
TRINITY_DN13493_c0_g1_i1.p3	DRAMP02529	19.672	61	49	0	183	1	28	88	1.6	20.8
TRINITY_DN1349_c0_g2_i2.p1	DRAMP04458	31.373	51	27	2	36	164	27	77	0.26	22.3
TRINITY_DN13505_c0_g1_i1.p7	DRAMP00108	28.571	42	23	2	18	143	8	42	7.3	18.1
TRINITY_DN1350_c0_g1_i2.p9	DRAMP00486	27.451	51	27	1	167	15	4	44	7.3	18.5
TRINITY_DN1350_c0_g1_i3.p9	DRAMP00486	27.451	51	27	1	167	15	4	44	7.3	18.5
TRINITY_DN1350_c0_g1_i4.p9	DRAMP00486	27.451	51	27	1	167	15	4	44	7.3	18.5
TRINITY_DN1351_c1_g1_i1.p3	DRAMP04595	24.000	50	38	0	16	165	11	60	0.30	22.3
TRINITY_DN1351_c5_g1_i3.p5	DRAMP00730	17.021	47	39	0	13	153	24	70	5.8	18.9
TRINITY_DN13547_c0_g1_i6.p1	DRAMP02487	31.746	63	33	2	2	169	26	85	7.1	18.9
TRINITY_DN13558_c0_g1_i1.p1	DRAMP03728	32.558	43	24	1	149	21	15	52	0.88	21.2
TRINITY_DN13558_c0_g2_i4.p2	DRAMP03501	28.889	45	27	1	11	130	14	58	5.0	18.9
TRINITY_DN13562_c0_g1_i1.p2	DRAMP00463	26.087	46	27	3	4	138	10	49	1.1	20.4
TRINITY_DN13567_c0_g1_i1.p11	DRAMP00627	27.273	44	27	1	146	30	10	53	1.6	20.0
TRINITY_DN13574_c0_g1_i1.p1	DRAMP03693	25.490	51	34	2	170	18	13	59	3.5	19.2
TRINITY_DN13613_c0_g1_i3.p2	DRAMP00547	27.083	48	35	0	18	161	3	50	8.2	18.5
TRINITY_DN1364_c0_g1_i1.p4	DRAMP00498	30.000	60	41	1	178	2	7	66	0.54	21.6
TRINITY_DN1364_c0_g1_i2.p9	DRAMP00498	30.000	60	41	1	178	2	7	66	0.54	21.6
TRINITY_DN1364_c0_g1_i3.p9	DRAMP00498	30.000	60	41	1	178	2	7	66	0.54	21.6
TRINITY_DN13662_c0_g1_i1.p7	DRAMP00678	26.190	42	26	1	1	126	37	73	8.2	18.1
TRINITY_DN13662_c0_g1_i3.p4	DRAMP00678	26.190	42	26	1	1	126	37	73	8.2	18.1
TRINITY_DN13673_c0_g1_i1.p1	DRAMP02721	28.302	53	34	2	33	191	1	49	0.023	25.4
TRINITY_DN13673_c0_g1_i1.p1	DRAMP02696	28.302	53	34	2	33	191	1	49	0.047	24.6
TRINITY_DN13675_c0_g1_i1.p1	DRAMP02487	22.222	45	30	2	22	150	14	55	1.1	20.8
TRINITY_DN13682_c0_g1_i2.p1	DRAMP03638	26.087	69	37	2	15	182	4	71	1.5	20.8
TRINITY_DN13690_c0_g1_i1.p2	DRAMP00692	32.558	43	29	0	161	33	8	50	0.41	21.6
TRINITY_DN13691_c0_g5_i1.p2	DRAMP03403	24.194	62	36	4	1	159	17	76	3.3	20.0
TRINITY_DN1369_c0_g3_i4.p2	DRAMP03694	24.490	49	30	1	149	3	5	46	6.7	18.9
TRINITY_DN13735_c0_g1_i1.p9	DRAMP03694	31.915	47	30	1	23	163	16	60	1.3	20.8
TRINITY_DN1377_c0_g2_i2.p1	DRAMP03589	24.242	66	42	3	40	225	24	85	0.26	23.1
TRINITY_DN1377_c0_g2_i2.p1	DRAMP02666	24.242	66	42	3	40	225	24	85	0.27	23.1
TRINITY_DN13805_c1_g1_i1.p2	DRAMP01321	30.952	42	29	0	131	6	16	57	1.2	20.4
TRINITY_DN13805_c1_g1_i1.p2	DRAMP01327	29.545	44	31	0	134	3	15	58	2.0	19.6
TRINITY_DN13805_c1_g1_i1.p2	DRAMP01328	30.233	43	30	0	131	3	16	58	2.7	19.2
TRINITY_DN1381_c0_g5_i1.p20	DRAMP02887	31.373	51	31	3	154	2	14	60	1.9	20.0
TRINITY_DN1381_c1_g1_i1.p4	DRAMP00580	24.490	49	33	2	147	7	3	49	0.36	21.6
TRINITY_DN1383_c0_g1_i2.p8	DRAMP02493	24.390	41	29	1	21	143	2	40	9.1	17.7
TRINITY_DN1383_c0_g1_i3.p10	DRAMP02493	24.390	41	29	1	21	143	2	40	9.1	17.7
TRINITY_DN1383_c0_g1_i4.p9	DRAMP02493	24.390	41	29	1	21	143	2	40	9.1	17.7
TRINITY_DN1383_c0_g1_i6.p9	DRAMP02493	24.390	41	29	1	21	143	2	40	9.1	17.7
TRINITY_DN13850_c0_g1_i1.p2	DRAMP00974	28.846	52	27	1	1	156	5	46	0.71	20.8
TRINITY_DN13850_c0_g1_i1.p2	DRAMP00687	23.077	52	40	0	161	6	4	55	9.1	18.5
TRINITY_DN1387_c2_g1_i1.p15	DRAMP00366	27.778	54	37	1	165	4	7	58	1.3	20.8
TRINITY_DN1387_c2_g1_i1.p15	DRAMP00367	27.778	54	37	1	165	4	7	58	1.4	20.8
TRINITY_DN1387_c2_g1_i1.p15	DRAMP00368	27.778	54	37	1	165	4	7	58	1.4	20.8
TRINITY_DN1387_c2_g1_i1.p15	DRAMP00363	27.778	54	37	1	165	4	7	58	1.4	20.8
TRINITY_DN1387_c2_g1_i1.p15	DRAMP00364	27.778	54	37	1	165	4	7	58	1.4	20.8
TRINITY_DN1387_c2_g1_i2.p11	DRAMP00366	27.778	54	37	1	165	4	7	58	1.3	20.8
TRINITY_DN1387_c2_g1_i2.p11	DRAMP00367	27.778	54	37	1	165	4	7	58	1.4	20.8
TRINITY_DN1387_c2_g1_i2.p11	DRAMP00368	27.778	54	37	1	165	4	7	58	1.4	20.8
TRINITY_DN1387_c2_g1_i2.p11	DRAMP00363	27.778	54	37	1	165	4	7	58	1.4	20.8
TRINITY_DN1387_c2_g1_i2.p11	DRAMP00364	27.778	54	37	1	165	4	7	58	1.4	20.8
TRINITY_DN1387_c2_g5_i1.p9	DRAMP00366	27.778	54	37	1	165	4	7	58	1.3	20.8
TRINITY_DN1387_c2_g5_i1.p9	DRAMP00367	27.778	54	37	1	165	4	7	58	1.4	20.8
TRINITY_DN1387_c2_g5_i1.p9	DRAMP00368	27.778	54	37	1	165	4	7	58	1.4	20.8
TRINITY_DN1387_c2_g5_i1.p9	DRAMP00363	27.778	54	37	1	165	4	7	58	1.4	20.8
TRINITY_DN1387_c2_g5_i1.p9	DRAMP00364	27.778	54	37	1	165	4	7	58	1.4	20.8
TRINITY_DN13912_c0_g1_i1.p1	DRAMP00689	21.333	75	55	2	19	231	2	76	7.7	19.2
TRINITY_DN1391_c0_g1_i2.p2	DRAMP00180	23.810	42	31	1	7	132	5	45	2.2	19.2
TRINITY_DN1391_c0_g1_i3.p5	DRAMP04463	30.769	39	27	0	1	117	1	39	0.30	21.6
TRINITY_DN1391_c0_g1_i6.p2	DRAMP00180	23.810	42	31	1	7	132	5	45	2.2	19.2
TRINITY_DN1391_c0_g1_i7.p3	DRAMP00180	23.810	42	31	1	7	132	5	45	2.2	19.2
TRINITY_DN13931_c0_g1_i1.p15	DRAMP00623	26.984	63	36	3	6	164	20	82	3.3	19.6
TRINITY_DN13931_c0_g1_i1.p8	DRAMP03401	32.759	58	29	4	20	190	8	56	1.7	20.4
TRINITY_DN13931_c0_g1_i1.p12	DRAMP00501	27.778	54	27	2	4	165	3	44	0.58	21.6
TRINITY_DN13931_c0_g1_i2.p3	DRAMP03401	32.759	58	29	4	20	190	8	56	1.7	20.4
TRINITY_DN13931_c0_g1_i4.p2	DRAMP03401	32.759	58	29	4	20	190	8	56	1.7	20.4
TRINITY_DN13931_c0_g1_i6.p8	DRAMP00501	27.778	54	27	2	4	165	3	44	0.58	21.6
TRINITY_DN13931_c0_g1_i6.p5	DRAMP03401	32.759	58	29	4	20	190	8	56	1.7	20.4
TRINITY_DN13931_c0_g1_i7.p7	DRAMP03401	32.759	58	29	4	20	190	8	56	1.7	20.4
TRINITY_DN13931_c0_g1_i7.p11	DRAMP00501	27.778	54	27	2	4	165	3	44	0.58	21.6
TRINITY_DN1394_c0_g1_i7.p11	DRAMP00463	23.404	47	36	0	9	149	1	47	2.3	19.6
TRINITY_DN13954_c0_g2_i1.p3	DRAMP02624	26.087	46	22	2	144	7	12	45	8.4	18.5
TRINITY_DN1395_c0_g1_i1.p7	DRAMP02205	26.829	41	30	0	129	7	4	44	0.072	23.5
TRINITY_DN13975_c0_g1_i1.p1	DRAMP02700	22.500	40	31	0	140	21	5	44	0.47	21.2
TRINITY_DN13975_c0_g1_i1.p1	DRAMP03606	20.000	40	32	0	140	21	5	44	1.6	19.6
TRINITY_DN13975_c0_g1_i1.p1	DRAMP02729	20.000	40	32	0	140	21	5	44	2.6	19.2
TRINITY_DN13987_c0_g1_i3.p2	DRAMP02538	26.786	56	32	2	173	6	8	54	0.47	22.3
TRINITY_DN13987_c0_g1_i4.p5	DRAMP02538	26.786	56	32	2	173	6	8	54	0.47	22.3
TRINITY_DN14002_c0_g1_i1.p2	DRAMP03451	26.984	63	43	2	1	186	1	61	0.023	26.2
TRINITY_DN14002_c0_g1_i1.p2	DRAMP03447	29.688	64	39	4	1	186	1	60	0.55	21.9
TRINITY_DN14077_c0_g1_i2.p4	DRAMP00734	24.194	62	34	1	10	195	7	55	2.0	20.4
TRINITY_DN1407_c0_g3_i1.p2	DRAMP02982	24.561	57	34	1	169	26	14	70	1.3	20.8
TRINITY_DN14089_c0_g1_i1.p6	DRAMP00493	28.846	52	26	2	169	14	14	54	3.4	19.6
TRINITY_DN14089_c0_g1_i2.p5	DRAMP00493	28.846	52	26	2	169	14	14	54	3.4	19.6
TRINITY_DN14089_c0_g1_i3.p4	DRAMP00493	28.846	52	26	2	169	14	14	54	3.4	19.6
TRINITY_DN1408_c0_g2_i1.p7	DRAMP03559	25.000	60	41	2	7	174	14	73	1.3	21.2
TRINITY_DN1411_c0_g1_i1.p17	DRAMP04478	26.923	52	32	1	11	166	12	57	8.5	18.5
TRINITY_DN1411_c0_g1_i10.p16	DRAMP04478	26.923	52	32	1	11	166	12	57	8.5	18.5
TRINITY_DN1411_c0_g1_i12.p17	DRAMP04478	26.923	52	32	1	11	166	12	57	8.5	18.5
TRINITY_DN1411_c0_g1_i3.p16	DRAMP04478	26.923	52	32	1	11	166	12	57	8.5	18.5
TRINITY_DN1411_c0_g1_i4.p17	DRAMP04478	26.923	52	32	1	11	166	12	57	8.5	18.5
TRINITY_DN1411_c0_g1_i5.p16	DRAMP04478	26.923	52	32	1	11	166	12	57	8.5	18.5
TRINITY_DN1411_c0_g1_i8.p16	DRAMP04478	26.923	52	32	1	11	166	12	57	8.5	18.5
TRINITY_DN1411_c0_g1_i9.p17	DRAMP04478	26.923	52	32	1	11	166	12	57	8.5	18.5
TRINITY_DN14142_c0_g1_i1.p2	DRAMP00374	29.412	51	32	2	9	161	37	83	0.49	21.9
TRINITY_DN14156_c0_g1_i4.p5	DRAMP02892	21.311	61	48	0	7	189	19	79	6.2	19.2
TRINITY_DN14173_c0_g1_i3.p2	DRAMP02487	28.302	53	30	1	42	200	9	53	2.5	20.4
TRINITY_DN1418_c0_g1_i1.p6	DRAMP00932	22.222	72	35	3	16	174	9	78	5.5	19.2
TRINITY_DN14196_c0_g2_i1.p2	DRAMP00595	27.273	55	35	2	7	168	1	51	0.76	21.2
TRINITY_DN14196_c0_g2_i2.p2	DRAMP00595	27.273	55	35	2	7	168	1	51	0.76	21.2
TRINITY_DN14197_c0_g2_i1.p2	DRAMP04457	24.561	57	36	2	1	171	14	63	4.7	19.6
TRINITY_DN14220_c2_g1_i1.p1	DRAMP00064	28.571	42	17	2	22	147	4	32	0.43	21.2
TRINITY_DN14224_c0_g1_i1.p4	DRAMP00668	17.500	40	33	0	28	147	11	50	2.6	19.2
TRINITY_DN14224_c0_g1_i1.p4	DRAMP03630	26.190	42	31	0	15	140	2	43	4.7	18.5
TRINITY_DN1422_c0_g4_i2.p12	DRAMP00478	22.727	44	30	1	152	21	19	58	0.57	21.2
TRINITY_DN1422_c0_g4_i3.p10	DRAMP00478	22.727	44	30	1	152	21	19	58	0.57	21.2
TRINITY_DN1424_c0_g1_i2.p5	DRAMP00678	29.412	51	23	1	25	177	29	66	1.1	20.8
TRINITY_DN1424_c0_g1_i2.p5	DRAMP00677	29.412	51	23	2	25	177	29	66	1.6	20.4
TRINITY_DN1424_c0_g1_i2.p5	DRAMP03149	31.579	57	31	2	10	174	22	72	3.6	19.6
TRINITY_DN1424_c0_g1_i9.p6	DRAMP00678	29.412	51	23	1	25	177	29	66	1.1	20.8
TRINITY_DN1424_c0_g1_i9.p6	DRAMP00677	29.412	51	23	2	25	177	29	66	1.6	20.4
TRINITY_DN1424_c0_g1_i9.p6	DRAMP03149	31.579	57	31	2	10	174	22	72	3.6	19.6
TRINITY_DN14257_c0_g1_i1.p3	DRAMP18407	23.214	56	40	1	183	25	3	58	0.37	22.3
TRINITY_DN1426_c3_g1_i1.p2	DRAMP00586	26.415	53	32	1	195	37	11	56	2.6	20.0
TRINITY_DN14291_c0_g1_i1.p1	DRAMP02546	25.000	56	34	2	19	186	1	48	2.8	20.4
TRINITY_DN14291_c0_g1_i2.p7	DRAMP02546	25.000	56	34	2	19	186	1	48	2.8	20.4
TRINITY_DN14311_c0_g2_i1.p1	DRAMP02626	24.615	65	45	2	13	201	6	68	3.0	20.4
TRINITY_DN14311_c0_g2_i1.p1	DRAMP02610	24.615	65	45	2	13	201	6	68	4.4	20.0
TRINITY_DN14311_c0_g2_i1.p1	DRAMP02652	23.077	65	46	2	13	201	6	68	6.2	19.6
TRINITY_DN14311_c0_g2_i1.p1	DRAMP03202	24.615	65	45	2	13	201	6	68	6.7	19.2
TRINITY_DN14311_c0_g2_i2.p3	DRAMP02626	24.615	65	45	2	13	201	6	68	3.0	20.4
TRINITY_DN14311_c0_g2_i2.p3	DRAMP02610	24.615	65	45	2	13	201	6	68	4.4	20.0
TRINITY_DN14311_c0_g2_i2.p3	DRAMP02652	23.077	65	46	2	13	201	6	68	6.2	19.6
TRINITY_DN14311_c0_g2_i2.p3	DRAMP03202	24.615	65	45	2	13	201	6	68	6.7	19.2
TRINITY_DN14316_c0_g1_i4.p7	DRAMP03398	31.915	47	29	2	143	3	2	45	0.15	22.7
TRINITY_DN14323_c0_g1_i3.p2	DRAMP02525	33.333	39	23	1	33	149	53	88	0.13	23.1
TRINITY_DN14323_c0_g1_i6.p1	DRAMP02525	33.333	39	23	1	33	149	53	88	0.13	23.1
TRINITY_DN14323_c0_g1_i9.p3	DRAMP02525	33.333	39	23	1	33	149	53	88	0.13	23.1
TRINITY_DN14327_c0_g1_i1.p10	DRAMP04459	19.608	51	37	1	10	162	2	48	0.69	21.2
TRINITY_DN14327_c0_g1_i5.p10	DRAMP04459	19.608	51	37	1	10	162	2	48	0.69	21.2
TRINITY_DN14358_c0_g1_i1.p2	DRAMP00369	25.862	58	35	2	4	153	12	69	6.7	18.9
TRINITY_DN14358_c0_g1_i1.p2	DRAMP01045	25.862	58	35	2	4	153	12	69	7.7	18.9
TRINITY_DN14372_c0_g1_i1.p3	DRAMP03953	26.531	49	36	0	154	8	1	49	0.40	21.6
TRINITY_DN14373_c0_g1_i1.p9	DRAMP04468	23.214	56	33	2	33	194	36	83	3.0	20.0
TRINITY_DN14373_c0_g1_i1.p9	DRAMP04459	20.896	67	50	1	3	194	15	81	5.2	19.2
TRINITY_DN14379_c0_g1_i2.p3	DRAMP00262	21.277	47	27	1	150	10	4	40	8.4	18.5
TRINITY_DN1437_c0_g2_i1.p5	DRAMP00744	29.508	61	23	3	16	168	20	70	1.8	20.4
TRINITY_DN14397_c0_g1_i1.p1	DRAMP00991	27.273	44	32	0	31	162	2	45	0.074	23.5
TRINITY_DN1439_c0_g1_i1.p11	DRAMP00640	30.952	42	28	1	139	14	4	44	0.029	24.3
TRINITY_DN1439_c0_g1_i2.p19	DRAMP00640	30.952	42	28	1	139	14	4	44	0.029	24.3
TRINITY_DN1439_c0_g1_i3.p13	DRAMP00640	30.952	42	28	1	139	14	4	44	0.029	24.3
TRINITY_DN14415_c0_g1_i1.p1	DRAMP02614	29.412	51	33	1	1	153	4	51	1.7	20.0
TRINITY_DN14447_c0_g1_i1.p4	DRAMP00487	26.531	49	33	2	19	162	9	55	2.2	19.6
TRINITY_DN14473_c0_g1_i1.p16	DRAMP00670	26.829	41	26	1	20	142	16	52	6.3	18.5
TRINITY_DN14473_c0_g1_i2.p8	DRAMP00670	26.829	41	26	1	20	142	16	52	6.3	18.5
TRINITY_DN14487_c0_g1_i1.p1	DRAMP18097	23.404	47	35	1	25	162	1	47	4.9	18.9
TRINITY_DN14554_c0_g1_i1.p2	DRAMP03305	26.923	52	35	2	156	4	7	56	0.68	21.2
TRINITY_DN1455_c0_g1_i4.p6	DRAMP00536	28.571	42	28	1	16	141	10	49	2.0	19.6
TRINITY_DN14581_c0_g2_i1.p2	DRAMP04460	32.000	50	22	3	156	10	52	90	1.9	20.0
TRINITY_DN14599_c0_g1_i1.p1	DRAMP00741	23.636	55	42	0	21	185	21	75	4.8	19.2
TRINITY_DN1467_c0_g1_i1.p21	DRAMP01408	32.692	52	33	1	7	162	2	51	1.9	20.0
TRINITY_DN1467_c0_g1_i1.p21	DRAMP01407	30.769	52	34	1	7	162	2	51	7.3	18.5
TRINITY_DN1467_c0_g1_i2.p19	DRAMP01408	32.692	52	33	1	7	162	2	51	1.9	20.0
TRINITY_DN1467_c0_g1_i2.p19	DRAMP01407	30.769	52	34	1	7	162	2	51	7.3	18.5
TRINITY_DN14684_c0_g4_i1.p7	DRAMP04516	31.111	45	26	2	1	135	1	40	9.7	18.1
TRINITY_DN14694_c0_g2_i1.p10	DRAMP02892	26.667	45	31	1	4	132	32	76	9.7	18.1
TRINITY_DN14694_c0_g5_i1.p8	DRAMP03501	15.556	45	38	0	1	135	47	91	6.5	18.5
TRINITY_DN1469_c0_g1_i6.p8	DRAMP03437	26.667	45	32	1	133	2	25	69	1.3	20.4
TRINITY_DN14747_c0_g1_i1.p8	DRAMP00539	29.268	41	27	1	2	124	36	74	3.0	19.2
TRINITY_DN14747_c0_g1_i2.p6	DRAMP00539	29.268	41	27	1	2	124	36	74	3.0	19.2
TRINITY_DN14762_c0_g1_i1.p10	DRAMP02569	28.000	50	23	2	7	156	33	69	3.7	19.2
TRINITY_DN1476_c0_g1_i1.p9	DRAMP04678	21.277	47	33	1	141	13	12	58	5.9	18.5
TRINITY_DN14772_c0_g1_i1.p1	DRAMP02980	27.273	44	25	2	19	150	35	71	2.9	19.6
TRINITY_DN1477_c0_g1_i9.p5	DRAMP00532	29.545	44	25	1	1	132	3	40	6.4	18.5
TRINITY_DN14786_c0_g1_i2.p8	DRAMP04690	30.435	46	14	1	163	26	58	85	7.0	18.9
TRINITY_DN14852_c0_g1_i3.p2	DRAMP02569	28.814	59	34	3	163	8	5	62	2.6	20.0
TRINITY_DN14852_c0_g1_i6.p3	DRAMP02569	28.814	59	34	3	163	8	5	62	2.6	20.0
TRINITY_DN14870_c0_g1_i1.p2	DRAMP00971	24.444	45	34	0	10	144	2	46	4.4	18.9
TRINITY_DN14870_c0_g1_i11.p5	DRAMP00971	24.444	45	34	0	10	144	2	46	4.4	18.9
TRINITY_DN14870_c0_g1_i3.p2	DRAMP00971	24.444	45	34	0	10	144	2	46	4.4	18.9
TRINITY_DN14870_c0_g1_i7.p5	DRAMP00971	24.444	45	34	0	10	144	2	46	4.4	18.9
TRINITY_DN14870_c0_g1_i9.p3	DRAMP00971	24.444	45	34	0	10	144	2	46	4.4	18.9
TRINITY_DN14882_c0_g1_i3.p10	DRAMP01225	30.769	52	25	3	176	27	3	45	0.052	23.9
TRINITY_DN14914_c0_g1_i1.p2	DRAMP03414	24.074	54	38	1	5	166	19	69	2.3	20.4
TRINITY_DN14937_c0_g1_i1.p1	DRAMP03558	26.923	52	38	0	1	156	8	59	0.074	23.9
TRINITY_DN14939_c0_g1_i1.p4	DRAMP00475	30.612	49	32	2	13	153	1	49	3.1	19.6
TRINITY_DN14943_c0_g2_i2.p6	DRAMP00700	26.190	42	31	0	10	135	4	45	4.5	18.9
TRINITY_DN14963_c0_g2_i1.p2	DRAMP00313	25.000	48	29	1	8	151	3	43	0.36	21.6
TRINITY_DN14963_c0_g2_i1.p2	DRAMP00315	22.917	48	30	1	8	151	3	43	0.47	21.2
TRINITY_DN14963_c0_g2_i1.p2	DRAMP00317	24.444	45	27	1	17	151	6	43	0.61	20.8
TRINITY_DN14963_c0_g2_i1.p2	DRAMP00316	24.444	45	27	1	17	151	6	43	0.61	20.8
TRINITY_DN15004_c0_g1_i1.p5	DRAMP02895	35.000	40	23	2	128	9	26	62	0.14	23.1
TRINITY_DN1501_c0_g1_i1.p8	DRAMP02892	28.000	50	28	3	9	155	32	74	3.9	19.2
TRINITY_DN1501_c0_g1_i2.p7	DRAMP02892	28.000	50	28	3	9	155	32	74	3.9	19.2
TRINITY_DN1501_c0_g1_i3.p6	DRAMP02892	28.000	50	28	3	9	155	32	74	3.9	19.2
TRINITY_DN1501_c0_g1_i5.p7	DRAMP02892	28.000	50	28	3	9	155	32	74	3.9	19.2
TRINITY_DN1501_c0_g1_i7.p8	DRAMP02892	28.000	50	28	3	9	155	32	74	3.9	19.2
TRINITY_DN15040_c0_g1_i5.p3	DRAMP00113	27.451	51	27	2	7	159	7	47	7.2	18.5
TRINITY_DN15040_c1_g1_i3.p4	DRAMP00660	28.571	42	28	1	1	120	26	67	0.13	23.1
TRINITY_DN15046_c0_g1_i1.p1	DRAMP04581	22.449	49	24	2	159	13	2	36	7.8	18.1
TRINITY_DN15087_c0_g1_i1.p2	DRAMP00279	25.862	58	32	1	3	143	37	94	3.7	19.6
TRINITY_DN15090_c0_g1_i1.p2	DRAMP03659	27.907	43	29	1	127	5	34	76	6.0	18.5
TRINITY_DN15106_c0_g1_i1.p1	DRAMP00535	20.930	43	34	0	1	129	19	61	3.1	19.2
TRINITY_DN15122_c0_g1_i1.p5	DRAMP00530	26.000	50	33	2	7	144	5	54	5.6	18.5
TRINITY_DN15129_c0_g1_i1.p1	DRAMP02666	26.923	52	34	1	1	156	27	74	0.61	21.6
TRINITY_DN15129_c0_g1_i1.p1	DRAMP03589	26.923	52	34	1	1	156	27	74	0.62	21.6
TRINITY_DN15133_c0_g1_i1.p1	DRAMP03438	26.087	46	32	1	13	144	12	57	8.9	18.5
TRINITY_DN15133_c0_g1_i1.p1	DRAMP00639	28.000	50	35	1	14	163	4	52	8.9	18.1
TRINITY_DN15138_c0_g1_i1.p2	DRAMP02894	27.419	62	36	2	16	177	27	87	1.4	21.2
TRINITY_DN1515_c0_g4_i1.p16	DRAMP00946	26.531	49	29	2	147	1	24	65	2.3	20.0
TRINITY_DN15213_c5_g1_i1.p1	DRAMP03523	19.608	51	34	1	1	132	8	58	8.4	18.1
TRINITY_DN1524_c1_g2_i1.p24	DRAMP01048	29.167	48	29	1	161	18	5	47	0.47	21.9
TRINITY_DN1524_c1_g2_i2.p17	DRAMP01048	29.167	48	29	1	161	18	5	47	0.47	21.9
TRINITY_DN1524_c1_g2_i3.p12	DRAMP01048	29.167	48	29	1	161	18	5	47	0.47	21.9
TRINITY_DN1524_c1_g2_i4.p5	DRAMP01048	29.167	48	29	1	161	18	5	47	0.47	21.9
TRINITY_DN15283_c0_g1_i1.p3	DRAMP00479	34.043	47	30	1	148	11	5	51	0.44	21.2
TRINITY_DN15314_c2_g1_i1.p1	DRAMP03484	30.769	52	32	2	1	147	21	71	2.4	20.0
TRINITY_DN15331_c0_g5_i1.p1	DRAMP02552	30.357	56	32	2	148	2	3	58	0.16	23.1
TRINITY_DN15331_c0_g5_i1.p1	DRAMP00662	28.571	49	30	2	15	161	2	45	1.7	20.0
TRINITY_DN15337_c0_g1_i2.p1	DRAMP02267	27.451	51	31	1	150	16	10	60	7.8	18.1
TRINITY_DN1533_c0_g2_i1.p4	DRAMP18258	26.923	52	35	1	7	162	5	53	3.2	19.6
TRINITY_DN1533_c0_g2_i2.p5	DRAMP18258	26.923	52	35	1	7	162	5	53	3.2	19.6
TRINITY_DN1533_c0_g2_i3.p4	DRAMP18258	26.923	52	35	1	7	162	5	53	3.2	19.6
TRINITY_DN15345_c0_g1_i1.p2	DRAMP00549	29.167	48	26	2	139	5	14	56	9.5	18.1
TRINITY_DN1537_c0_g2_i1.p10	DRAMP04473	28.571	42	16	2	17	142	19	46	7.6	18.1
TRINITY_DN1537_c0_g2_i2.p11	DRAMP04473	28.571	42	16	2	17	142	19	46	7.6	18.1
TRINITY_DN1537_c0_g2_i3.p10	DRAMP04473	28.571	42	16	2	17	142	19	46	7.6	18.1
TRINITY_DN1537_c0_g2_i4.p11	DRAMP04473	28.571	42	16	2	17	142	19	46	7.6	18.1
TRINITY_DN15390_c1_g1_i1.p2	DRAMP00537	23.729	59	43	1	15	191	4	60	0.069	24.3
TRINITY_DN15417_c0_g1_i3.p4	DRAMP01007	35.000	40	20	2	7	126	25	58	3.1	19.2
TRINITY_DN1541_c0_g1_i1.p10	DRAMP00262	24.194	62	39	3	15	194	4	59	7.6	18.9
TRINITY_DN1541_c0_g4_i1.p7	DRAMP04405	30.612	49	21	2	30	170	31	68	0.29	22.3
TRINITY_DN1541_c2_g1_i10.p4	DRAMP02665	28.000	50	32	1	15	164	1	46	0.54	21.6
TRINITY_DN1541_c2_g1_i10.p4	DRAMP02476	25.000	48	35	1	157	14	8	54	1.3	20.4
TRINITY_DN15434_c0_g2_i1.p1	DRAMP02787	27.451	51	36	1	156	4	18	67	0.031	24.6
TRINITY_DN15435_c0_g1_i1.p1	DRAMP03289	25.581	43	32	0	1	129	5	47	0.025	24.6
TRINITY_DN15436_c0_g1_i2.p5	DRAMP00530	18.519	54	40	1	4	153	3	56	7.5	18.5
TRINITY_DN15436_c0_g1_i4.p7	DRAMP00530	18.519	54	40	1	4	153	3	56	7.5	18.5
TRINITY_DN15436_c0_g1_i5.p8	DRAMP00530	18.519	54	40	1	4	153	3	56	7.5	18.5
TRINITY_DN15436_c0_g1_i6.p6	DRAMP00530	18.519	54	40	1	4	153	3	56	7.5	18.5
TRINITY_DN15437_c1_g1_i2.p2	DRAMP00670	25.424	59	39	2	187	26	1	59	0.67	21.6
TRINITY_DN15437_c1_g1_i7.p4	DRAMP02543	30.612	49	20	2	141	16	2	43	5.9	18.9
TRINITY_DN15442_c0_g1_i1.p2	DRAMP00623	27.273	77	48	3	232	14	21	93	1.8	21.6
TRINITY_DN1550_c0_g2_i1.p2	DRAMP03072	26.190	42	30	1	4	126	6	47	0.47	21.6
TRINITY_DN1550_c0_g2_i1.p2	DRAMP03071	26.190	42	30	1	4	126	6	47	0.50	21.6
TRINITY_DN15540_c0_g2_i1.p2	DRAMP03560	27.083	48	31	1	180	37	16	59	0.34	22.3
TRINITY_DN1554_c0_g1_i1.p5	DRAMP00700	34.043	47	23	2	157	17	1	39	7.5	18.5
TRINITY_DN1554_c0_g1_i5.p5	DRAMP00700	34.043	47	23	2	157	17	1	39	7.5	18.5
TRINITY_DN15556_c0_g1_i1.p2	DRAMP02950	32.308	65	39	2	188	6	7	70	6.27e-04	30.0
TRINITY_DN15575_c0_g1_i1.p5	DRAMP04466	22.807	57	34	2	188	33	13	64	2.9	20.0
TRINITY_DN15575_c0_g1_i2.p5	DRAMP04466	22.807	57	34	2	188	33	13	64	2.9	20.0
TRINITY_DN15575_c0_g1_i3.p6	DRAMP04466	22.807	57	34	2	188	33	13	64	2.9	20.0
TRINITY_DN15578_c0_g1_i1.p1	DRAMP03693	25.000	44	28	1	137	6	6	44	2.4	19.6
TRINITY_DN15603_c0_g1_i1.p1	DRAMP03728	21.277	47	37	0	10	150	26	72	7.2	18.9
TRINITY_DN15603_c0_g1_i2.p1	DRAMP03728	21.277	47	37	0	10	150	26	72	7.2	18.9
TRINITY_DN15608_c1_g1_i2.p2	DRAMP00398	28.571	42	26	1	32	157	5	42	0.088	23.1
TRINITY_DN15608_c1_g1_i2.p2	DRAMP00397	26.190	42	27	1	32	157	5	42	1.6	20.0
TRINITY_DN15608_c1_g1_i3.p2	DRAMP03439	25.455	55	39	1	22	180	18	72	4.2	19.6
TRINITY_DN15614_c1_g1_i3.p5	DRAMP00946	26.415	53	34	2	13	165	30	79	8.7	18.5
TRINITY_DN15614_c1_g1_i5.p3	DRAMP00946	26.415	53	34	2	13	165	30	79	8.7	18.5
TRINITY_DN15625_c1_g1_i1.p5	DRAMP03458	39.216	51	22	2	153	1	12	53	0.011	25.8
TRINITY_DN15629_c0_g1_i1.p1	DRAMP00631	26.829	41	28	1	131	9	16	54	7.3	18.1
TRINITY_DN1562_c0_g1_i1.p7	DRAMP03501	25.641	78	46	3	201	1	15	91	3.6	20.0
TRINITY_DN1562_c0_g1_i2.p7	DRAMP03501	25.641	78	46	3	201	1	15	91	3.6	20.0
TRINITY_DN15636_c0_g1_i1.p1	DRAMP02887	28.261	46	32	1	140	3	7	51	0.12	23.1
TRINITY_DN15636_c0_g1_i2.p9	DRAMP02887	28.261	46	32	1	140	3	7	51	0.12	23.1
TRINITY_DN15638_c0_g1_i5.p2	DRAMP01079	25.926	54	32	2	164	3	39	84	0.94	21.6
TRINITY_DN15649_c0_g2_i1.p4	DRAMP03305	26.531	49	31	2	144	1	13	57	3.4	19.2
TRINITY_DN15649_c1_g1_i1.p1	DRAMP00539	22.222	72	38	1	16	177	3	74	6.4	18.9
TRINITY_DN15659_c0_g1_i1.p3	DRAMP00613	31.111	45	26	1	149	15	9	48	0.87	20.8
TRINITY_DN1566_c3_g1_i1.p1	DRAMP02951	34.091	44	24	2	33	149	22	65	3.2	19.2
TRINITY_DN15682_c0_g1_i1.p1	DRAMP00721	33.333	51	33	1	19	168	5	55	0.11	23.5
TRINITY_DN15686_c0_g1_i2.p2	DRAMP00279	25.000	44	31	1	147	16	4	45	0.50	21.6
TRINITY_DN15686_c0_g1_i5.p1	DRAMP00279	25.000	44	31	1	147	16	4	45	0.52	21.6
TRINITY_DN1570_c0_g2_i1.p12	DRAMP00488	28.846	52	36	1	20	175	5	55	0.42	21.9
TRINITY_DN1570_c0_g2_i3.p12	DRAMP00488	28.846	52	36	1	20	175	5	55	0.42	21.9
TRINITY_DN1570_c2_g1_i3.p3	DRAMP02658	34.091	44	24	2	139	14	27	67	8.3	18.5
TRINITY_DN15738_c0_g1_i1.p4	DRAMP02526	35.714	42	25	1	27	146	46	87	4.6	18.9
TRINITY_DN15803_c0_g1_i1.p3	DRAMP02564	26.531	49	29	2	25	150	11	59	1.2	20.8
TRINITY_DN1582_c0_g1_i5.p6	DRAMP01334	30.000	40	23	1	123	4	7	41	0.52	21.6
TRINITY_DN15842_c0_g2_i1.p2	DRAMP02624	24.242	66	42	3	4	183	25	88	1.2	21.2
TRINITY_DN15849_c0_g1_i1.p3	DRAMP18259	25.000	44	32	1	1	129	16	59	5.3	18.9
TRINITY_DN1586_c0_g3_i1.p7	DRAMP00737	24.444	45	25	1	136	2	20	55	7.5	18.1
TRINITY_DN1588_c0_g1_i3.p5	DRAMP00669	24.074	54	40	1	28	189	4	56	0.27	22.7
TRINITY_DN1588_c0_g1_i4.p5	DRAMP00669	24.074	54	40	1	28	189	4	56	0.27	22.7
TRINITY_DN15908_c0_g2_i2.p9	DRAMP02543	29.412	51	33	2	22	174	7	54	1.0	21.2
TRINITY_DN15908_c0_g2_i4.p8	DRAMP02543	29.412	51	33	2	22	174	7	54	1.0	21.2
TRINITY_DN15919_c0_g1_i3.p8	DRAMP00685	25.373	67	36	3	181	2	4	63	0.35	22.3
TRINITY_DN15919_c0_g1_i4.p8	DRAMP00685	25.373	67	36	3	181	2	4	63	0.35	22.3
TRINITY_DN15919_c0_g1_i5.p9	DRAMP00685	25.373	67	36	3	181	2	4	63	0.35	22.3
TRINITY_DN15923_c0_g1_i1.p6	DRAMP00611	27.500	40	22	1	19	138	1	33	4.1	18.9
TRINITY_DN15931_c0_g1_i1.p2	DRAMP00724	28.070	57	34	2	205	35	8	57	0.29	22.7
TRINITY_DN15962_c0_g1_i1.p1	DRAMP00585	30.769	39	26	1	8	124	12	49	0.75	20.8
TRINITY_DN15969_c0_g1_i1.p1	DRAMP02936	23.529	68	44	1	201	22	10	77	7.9	18.9
TRINITY_DN15969_c0_g1_i4.p1	DRAMP02936	23.529	68	44	1	201	22	10	77	7.9	18.9
TRINITY_DN15969_c0_g1_i5.p5	DRAMP02936	23.529	68	44	1	201	22	10	77	7.9	18.9
TRINITY_DN15969_c0_g1_i6.p5	DRAMP02936	23.529	68	44	1	201	22	10	77	7.9	18.9
TRINITY_DN15995_c0_g1_i1.p1	DRAMP03790	21.739	46	33	1	162	25	15	57	2.0	20.0
TRINITY_DN15_c0_g1_i2.p21	DRAMP18272	25.000	40	30	0	146	27	3	42	0.62	21.2
TRINITY_DN15_c0_g1_i3.p21	DRAMP18272	25.000	40	30	0	146	27	3	42	0.62	21.2
TRINITY_DN16015_c0_g2_i1.p4	DRAMP00490	26.415	53	27	2	19	177	1	41	7.2	18.5
TRINITY_DN1601_c0_g7_i1.p9	DRAMP02890	25.000	44	33	0	19	150	9	52	1.2	20.4
TRINITY_DN1601_c0_g7_i1.p9	DRAMP02886	23.256	43	33	0	22	150	9	51	5.5	18.9
TRINITY_DN16077_c1_g1_i1.p1	DRAMP01561	27.778	54	36	1	4	156	4	57	6.4	18.9
TRINITY_DN16082_c0_g1_i3.p2	DRAMP02798	28.814	59	25	2	175	14	32	78	6.1	18.9
TRINITY_DN16082_c0_g4_i1.p2	DRAMP00437	33.333	42	23	2	149	27	3	40	0.66	20.8
TRINITY_DN16082_c0_g4_i1.p2	DRAMP00290	33.333	42	23	2	149	27	3	40	4.2	18.9
TRINITY_DN16082_c0_g4_i1.p2	DRAMP00281	34.146	41	22	2	149	27	3	38	6.3	18.1
TRINITY_DN16095_c0_g1_i2.p5	DRAMP03163	28.571	42	14	1	128	3	7	32	3.0	18.9
TRINITY_DN16095_c0_g1_i2.p5	DRAMP03164	28.571	42	14	1	128	3	7	32	6.7	18.1
TRINITY_DN16095_c0_g1_i2.p5	DRAMP04458	28.571	42	14	1	128	3	58	83	6.9	18.5
TRINITY_DN16101_c1_g3_i4.p1	DRAMP03387	27.083	48	26	1	148	5	8	46	3.8	18.9
TRINITY_DN16101_c1_g3_i5.p1	DRAMP03387	27.083	48	26	1	148	5	8	46	3.8	18.9
TRINITY_DN16101_c1_g3_i8.p1	DRAMP03387	27.083	48	26	1	148	5	8	46	3.8	18.9
TRINITY_DN16108_c0_g5_i1.p2	DRAMP02682	26.829	41	30	0	144	22	6	46	7.8	18.5
TRINITY_DN16149_c0_g1_i2.p4	DRAMP03447	26.087	46	27	2	6	143	25	63	0.86	20.8
TRINITY_DN16163_c0_g1_i1.p16	DRAMP03386	31.707	41	28	0	22	144	1	41	1.7	20.0
TRINITY_DN1616_c0_g9_i1.p17	DRAMP00261	32.609	46	22	2	137	3	17	54	8.7	18.1
TRINITY_DN1616_c1_g1_i3.p6	DRAMP02532	21.739	46	30	1	1	138	22	61	4.1	19.2
TRINITY_DN1621_c0_g4_i1.p7	DRAMP00539	27.273	44	27	1	3	134	4	42	0.83	20.8
TRINITY_DN16226_c0_g1_i2.p2	DRAMP20770	22.000	50	39	0	157	8	1	50	4.8	19.2
TRINITY_DN16232_c0_g2_i1.p1	DRAMP02546	26.087	46	34	0	165	28	4	49	0.56	21.6
TRINITY_DN16252_c0_g1_i1.p19	DRAMP02590	23.256	43	33	0	155	27	3	45	0.060	23.5
TRINITY_DN16252_c0_g1_i1.p19	DRAMP02587	23.256	43	33	0	155	27	3	45	0.090	23.1
TRINITY_DN16252_c0_g1_i1.p19	DRAMP02588	23.256	43	33	0	155	27	3	45	0.28	21.9
TRINITY_DN16252_c0_g1_i3.p18	DRAMP02590	23.256	43	33	0	155	27	3	45	0.060	23.5
TRINITY_DN16252_c0_g1_i3.p18	DRAMP02587	23.256	43	33	0	155	27	3	45	0.090	23.1
TRINITY_DN16252_c0_g1_i3.p18	DRAMP02588	23.256	43	33	0	155	27	3	45	0.28	21.9
TRINITY_DN16266_c0_g1_i1.p6	DRAMP01079	33.333	51	29	3	3	155	31	76	7.6	18.5
TRINITY_DN16273_c0_g1_i1.p7	DRAMP00141	28.889	45	30	1	142	8	1	43	3.8	18.9
TRINITY_DN16304_c0_g1_i1.p2	DRAMP01069	33.333	54	23	3	151	23	29	80	3.0	19.6
TRINITY_DN16312_c0_g2_i1.p4	DRAMP03612	24.138	58	44	0	213	40	9	66	2.0	20.4
TRINITY_DN16312_c0_g2_i1.p4	DRAMP02681	22.414	58	45	0	213	40	9	66	6.4	19.2
TRINITY_DN16313_c0_g1_i1.p1	DRAMP01071	27.083	48	32	2	150	7	8	52	5.0	18.9
TRINITY_DN16313_c0_g1_i1.p1	DRAMP01077	25.581	43	28	1	135	7	13	51	6.8	18.5
TRINITY_DN16313_c0_g1_i1.p1	DRAMP00359	27.083	48	32	2	150	7	8	52	7.5	18.5
TRINITY_DN16328_c0_g1_i1.p1	DRAMP02565	27.451	51	34	2	1	144	32	82	1.2	20.8
TRINITY_DN16329_c0_g1_i1.p5	DRAMP02699	27.451	51	28	2	4	156	26	67	8.6	18.1
TRINITY_DN16329_c0_g1_i1.p5	DRAMP03159	27.451	51	28	2	4	156	26	67	8.9	18.1
TRINITY_DN16329_c0_g1_i2.p2	DRAMP02699	27.451	51	28	2	4	156	26	67	8.6	18.1
TRINITY_DN16329_c0_g1_i2.p2	DRAMP03159	27.451	51	28	2	4	156	26	67	8.9	18.1
TRINITY_DN16339_c0_g3_i2.p6	DRAMP00514	19.149	47	38	0	141	1	5	51	2.2	19.6
TRINITY_DN16339_c0_g3_i4.p6	DRAMP00514	19.149	47	38	0	141	1	5	51	2.2	19.6
TRINITY_DN1633_c1_g2_i1.p5	DRAMP02936	30.769	52	35	1	7	162	20	70	0.17	23.1
TRINITY_DN1633_c1_g2_i2.p4	DRAMP02936	30.769	52	35	1	7	162	20	70	0.17	23.1
TRINITY_DN16350_c0_g1_i1.p4	DRAMP04514	28.205	39	28	0	119	3	6	44	0.79	20.8
TRINITY_DN16350_c0_g1_i1.p4	DRAMP04516	28.205	39	28	0	119	3	6	44	0.92	20.8
TRINITY_DN16350_c0_g1_i1.p4	DRAMP01863	26.829	41	30	0	125	3	4	44	1.3	20.4
TRINITY_DN16350_c0_g1_i1.p4	DRAMP04512	25.641	39	29	0	119	3	6	44	2.2	19.6
TRINITY_DN16350_c0_g1_i1.p4	DRAMP04517	25.641	39	29	0	119	3	6	44	2.4	19.6
TRINITY_DN16354_c0_g1_i1.p22	DRAMP00557	30.189	53	29	2	161	24	8	59	0.89	20.8
TRINITY_DN16358_c0_g7_i1.p4	DRAMP00567	25.581	43	31	1	5	133	11	52	0.60	21.2
TRINITY_DN1637_c0_g1_i1.p5	DRAMP03951	24.490	49	29	2	13	153	4	46	1.5	20.0
TRINITY_DN1637_c0_g1_i1.p5	DRAMP03952	24.490	49	29	2	13	153	4	46	1.9	20.0
TRINITY_DN1637_c0_g1_i1.p5	DRAMP03953	24.490	49	29	2	13	153	4	46	2.7	19.6
TRINITY_DN1637_c0_g1_i1.p5	DRAMP00415	24.490	49	29	2	13	153	4	46	3.3	19.2
TRINITY_DN1637_c0_g1_i1.p5	DRAMP00450	24.490	49	29	2	13	153	4	46	4.4	18.9
TRINITY_DN1637_c0_g1_i1.p5	DRAMP00423	24.490	49	29	2	13	153	3	45	5.7	18.5
TRINITY_DN16387_c1_g1_i1.p1	DRAMP00736	27.083	48	34	1	8	148	32	79	0.95	20.8
TRINITY_DN1639_c0_g3_i1.p9	DRAMP00352	32.787	61	30	2	201	19	11	60	2.8	20.4
TRINITY_DN1639_c0_g3_i2.p8	DRAMP00352	32.787	61	30	2	201	19	11	60	2.8	20.4
TRINITY_DN16405_c0_g1_i2.p3	DRAMP00623	29.412	51	31	2	139	2	39	89	1.5	20.4
TRINITY_DN16405_c0_g1_i2.p3	DRAMP00623	27.907	43	28	1	120	1	47	89	1.7	20.0
TRINITY_DN16409_c0_g1_i1.p1	DRAMP02502	31.111	45	24	2	8	142	10	47	2.5	19.2
TRINITY_DN16409_c0_g1_i1.p1	DRAMP02506	31.111	45	24	2	8	142	10	47	2.5	19.2
TRINITY_DN16409_c0_g1_i1.p1	DRAMP02497	31.111	45	24	2	8	142	10	47	2.6	19.2
TRINITY_DN16409_c0_g1_i1.p1	DRAMP02492	31.111	45	24	2	8	142	10	47	2.7	19.2
TRINITY_DN16409_c0_g1_i1.p1	DRAMP02499	31.818	44	23	2	11	142	11	47	3.1	19.2
TRINITY_DN16409_c0_g1_i1.p1	DRAMP02496	31.111	45	24	2	8	142	10	47	3.5	18.9
TRINITY_DN16409_c0_g1_i1.p1	DRAMP02489	29.787	47	22	3	8	142	10	47	5.2	18.5
TRINITY_DN16409_c0_g1_i1.p1	DRAMP02491	29.787	47	22	3	8	142	10	47	5.7	18.5
TRINITY_DN16409_c0_g1_i2.p2	DRAMP02502	31.111	45	24	2	8	142	10	47	2.5	19.2
TRINITY_DN16409_c0_g1_i2.p2	DRAMP02506	31.111	45	24	2	8	142	10	47	2.5	19.2
TRINITY_DN16409_c0_g1_i2.p2	DRAMP02497	31.111	45	24	2	8	142	10	47	2.6	19.2
TRINITY_DN16409_c0_g1_i2.p2	DRAMP02492	31.111	45	24	2	8	142	10	47	2.7	19.2
TRINITY_DN16409_c0_g1_i2.p2	DRAMP02499	31.818	44	23	2	11	142	11	47	3.1	19.2
TRINITY_DN16409_c0_g1_i2.p2	DRAMP02496	31.111	45	24	2	8	142	10	47	3.5	18.9
TRINITY_DN16409_c0_g1_i2.p2	DRAMP02489	29.787	47	22	3	8	142	10	47	5.2	18.5
TRINITY_DN16409_c0_g1_i2.p2	DRAMP02491	29.787	47	22	3	8	142	10	47	5.7	18.5
TRINITY_DN16409_c0_g1_i5.p1	DRAMP02502	31.111	45	24	2	8	142	10	47	2.5	19.2
TRINITY_DN16409_c0_g1_i5.p1	DRAMP02506	31.111	45	24	2	8	142	10	47	2.5	19.2
TRINITY_DN16409_c0_g1_i5.p1	DRAMP02497	31.111	45	24	2	8	142	10	47	2.6	19.2
TRINITY_DN16409_c0_g1_i5.p1	DRAMP02492	31.111	45	24	2	8	142	10	47	2.7	19.2
TRINITY_DN16409_c0_g1_i5.p1	DRAMP02499	31.818	44	23	2	11	142	11	47	3.1	19.2
TRINITY_DN16409_c0_g1_i5.p1	DRAMP02496	31.111	45	24	2	8	142	10	47	3.5	18.9
TRINITY_DN16409_c0_g1_i5.p1	DRAMP02489	29.787	47	22	3	8	142	10	47	5.2	18.5
TRINITY_DN16409_c0_g1_i5.p1	DRAMP02491	29.787	47	22	3	8	142	10	47	5.7	18.5
TRINITY_DN16418_c0_g1_i1.p1	DRAMP00728	30.000	50	31	2	22	168	28	74	0.054	24.6
TRINITY_DN16425_c1_g1_i2.p2	DRAMP00481	29.787	47	22	2	21	158	6	42	2.4	19.6
TRINITY_DN16425_c1_g1_i2.p2	DRAMP00482	28.261	46	24	2	21	158	8	44	6.5	18.5
TRINITY_DN1645_c0_g1_i1.p8	DRAMP02406	19.565	46	37	0	4	141	53	98	0.29	22.3
TRINITY_DN1645_c0_g1_i2.p8	DRAMP02406	19.565	46	37	0	4	141	53	98	0.29	22.3
TRINITY_DN16465_c0_g1_i1.p1	DRAMP02529	25.000	48	33	1	1	144	26	70	4.7	19.2
TRINITY_DN16479_c0_g1_i1.p3	DRAMP04445	25.532	47	32	1	4	135	32	78	4.6	19.2
TRINITY_DN16486_c0_g1_i2.p2	DRAMP00946	26.316	95	59	5	291	19	2	89	0.62	23.1
TRINITY_DN1649_c0_g1_i1.p9	DRAMP00508	26.531	49	20	2	1	138	26	61	0.040	24.3
TRINITY_DN1649_c0_g1_i2.p8	DRAMP00508	26.531	49	20	2	1	138	26	61	0.040	24.3
TRINITY_DN1649_c0_g1_i3.p8	DRAMP00508	26.531	49	20	2	1	138	26	61	0.040	24.3
TRINITY_DN1649_c0_g1_i4.p8	DRAMP00508	26.531	49	20	2	1	138	26	61	0.040	24.3
TRINITY_DN1649_c0_g1_i5.p8	DRAMP00508	26.531	49	20	2	1	138	26	61	0.040	24.3
TRINITY_DN1649_c0_g1_i6.p9	DRAMP00508	26.531	49	20	2	1	138	26	61	0.040	24.3
TRINITY_DN1649_c0_g1_i7.p8	DRAMP00508	26.531	49	20	2	1	138	26	61	0.040	24.3
TRINITY_DN1649_c0_g1_i8.p8	DRAMP00508	26.531	49	20	2	1	138	26	61	0.040	24.3
TRINITY_DN16509_c0_g1_i1.p1	DRAMP01014	21.818	55	30	1	13	177	3	44	7.8	18.5
TRINITY_DN16517_c0_g2_i1.p4	DRAMP18278	25.000	52	28	2	1	156	9	49	4.7	18.9
TRINITY_DN16550_c0_g1_i1.p2	DRAMP04449	35.294	51	29	2	22	174	15	61	0.002	28.1
TRINITY_DN16550_c0_g1_i1.p2	DRAMP04450	35.294	51	29	2	22	174	15	61	0.052	24.3
TRINITY_DN1661_c0_g1_i1.p4	DRAMP03325	31.818	44	23	1	159	28	3	39	0.93	20.8
TRINITY_DN1661_c0_g1_i2.p4	DRAMP03325	31.818	44	23	1	159	28	3	39	0.93	20.8
TRINITY_DN1661_c0_g1_i3.p3	DRAMP03325	31.818	44	23	1	159	28	3	39	0.93	20.8
TRINITY_DN1663_c0_g1_i10.p5	DRAMP00590	30.909	55	35	3	164	6	12	65	7.5	18.5
TRINITY_DN1663_c0_g1_i12.p7	DRAMP03160	26.786	56	27	1	170	3	43	84	0.050	24.6
TRINITY_DN1663_c0_g1_i12.p7	DRAMP02626	30.357	56	25	2	170	3	43	84	0.19	23.1
TRINITY_DN1663_c0_g1_i12.p7	DRAMP03589	26.786	56	27	1	170	3	43	84	0.33	22.7
TRINITY_DN1663_c0_g1_i12.p7	DRAMP02666	26.786	56	27	1	170	3	43	84	0.35	22.3
TRINITY_DN1663_c0_g1_i12.p7	DRAMP02610	25.455	55	27	1	170	6	43	83	0.43	22.3
TRINITY_DN1663_c0_g1_i12.p7	DRAMP02652	25.455	55	27	1	170	6	43	83	0.43	22.3
TRINITY_DN1663_c0_g1_i12.p7	DRAMP03202	25.455	55	27	1	170	6	43	83	0.44	22.3
TRINITY_DN1663_c0_g1_i12.p7	DRAMP02624	25.455	55	27	1	170	6	43	83	0.86	21.6
TRINITY_DN1663_c0_g1_i14.p8	DRAMP00590	30.909	55	35	3	164	6	12	65	7.5	18.5
TRINITY_DN1663_c0_g1_i6.p3	DRAMP00590	30.909	55	35	3	164	6	12	65	7.5	18.5
TRINITY_DN1663_c0_g1_i8.p9	DRAMP00590	30.909	55	35	3	164	6	12	65	7.5	18.5
TRINITY_DN1663_c0_g1_i8.p7	DRAMP03160	26.786	56	27	1	170	3	43	84	0.050	24.6
TRINITY_DN1663_c0_g1_i8.p7	DRAMP02626	30.357	56	25	2	170	3	43	84	0.19	23.1
TRINITY_DN1663_c0_g1_i8.p7	DRAMP03589	26.786	56	27	1	170	3	43	84	0.33	22.7
TRINITY_DN1663_c0_g1_i8.p7	DRAMP02666	26.786	56	27	1	170	3	43	84	0.35	22.3
TRINITY_DN1663_c0_g1_i8.p7	DRAMP02610	25.455	55	27	1	170	6	43	83	0.43	22.3
TRINITY_DN1663_c0_g1_i8.p7	DRAMP02652	25.455	55	27	1	170	6	43	83	0.43	22.3
TRINITY_DN1663_c0_g1_i8.p7	DRAMP03202	25.455	55	27	1	170	6	43	83	0.44	22.3
TRINITY_DN1663_c0_g1_i8.p7	DRAMP02624	25.455	55	27	1	170	6	43	83	0.86	21.6
TRINITY_DN1663_c0_g2_i2.p5	DRAMP02951	27.660	47	23	2	10	150	15	50	1.3	20.8
TRINITY_DN1663_c0_g2_i2.p8	DRAMP04452	31.111	45	24	2	139	20	26	68	0.59	21.2
TRINITY_DN16655_c0_g1_i5.p3	DRAMP01007	24.074	54	27	2	166	5	39	78	6.6	18.9
TRINITY_DN16655_c0_g1_i7.p7	DRAMP01007	24.074	54	27	2	166	5	39	78	6.6	18.9
TRINITY_DN16656_c0_g1_i2.p5	DRAMP01079	28.846	52	29	2	159	4	13	56	6.2	18.9
TRINITY_DN1665_c0_g1_i1.p5	DRAMP04458	26.230	61	36	2	7	186	26	78	2.4	20.4
TRINITY_DN1665_c0_g1_i9.p4	DRAMP04458	26.230	61	36	2	7	186	26	78	2.4	20.4
TRINITY_DN1667_c1_g1_i4.p2	DRAMP01884	27.778	54	32	1	179	18	17	63	3.4	19.6
TRINITY_DN1667_c1_g1_i5.p3	DRAMP02525	24.528	53	27	1	189	31	47	86	7.3	18.9
TRINITY_DN16710_c0_g1_i1.p6	DRAMP02155	28.571	42	29	1	16	138	24	65	2.6	19.6
TRINITY_DN16710_c0_g1_i1.p6	DRAMP02157	26.190	42	30	1	16	138	24	65	5.5	18.9
TRINITY_DN16733_c0_g1_i1.p1	DRAMP03633	30.693	101	51	3	1	288	1	87	2.28e-06	37.7
TRINITY_DN16733_c0_g1_i1.p1	DRAMP03462	26.000	100	53	3	7	288	2	86	4.10e-05	34.3
TRINITY_DN16733_c0_g1_i1.p1	DRAMP03327	25.000	92	60	2	13	288	4	86	4.75e-05	33.9
TRINITY_DN16733_c0_g1_i1.p1	DRAMP02831	24.510	102	56	2	1	288	1	87	2.13e-04	32.3
TRINITY_DN16733_c0_g1_i2.p1	DRAMP03633	30.693	101	51	3	1	288	1	87	2.28e-06	37.7
TRINITY_DN16733_c0_g1_i2.p1	DRAMP03462	26.000	100	53	3	7	288	2	86	4.10e-05	34.3
TRINITY_DN16733_c0_g1_i2.p1	DRAMP03327	25.000	92	60	2	13	288	4	86	4.75e-05	33.9
TRINITY_DN16733_c0_g1_i2.p1	DRAMP02831	24.510	102	56	2	1	288	1	87	2.13e-04	32.3
TRINITY_DN16733_c0_g1_i5.p1	DRAMP03633	28.713	101	53	3	1	288	1	87	4.87e-04	31.6
TRINITY_DN16733_c0_g1_i5.p1	DRAMP03462	25.000	100	54	3	7	288	2	86	6.31e-04	31.2
TRINITY_DN16733_c0_g1_i5.p1	DRAMP03327	23.913	92	61	2	13	288	4	86	6.78e-04	30.8
TRINITY_DN16733_c0_g1_i5.p1	DRAMP02831	22.549	102	58	2	1	288	1	87	0.029	26.6
TRINITY_DN16740_c0_g1_i2.p2	DRAMP04408	26.230	61	36	2	180	1	8	60	1.0	21.6
TRINITY_DN16740_c0_g1_i2.p2	DRAMP02927	26.230	61	36	2	180	1	4	56	1.1	21.2
TRINITY_DN1674_c0_g1_i7.p3	DRAMP02406	30.909	55	27	2	153	10	24	74	0.10	23.5
TRINITY_DN1679_c4_g1_i1.p10	DRAMP00706	26.087	46	33	1	152	15	5	49	6.4	18.5
TRINITY_DN16809_c0_g1_i4.p5	DRAMP00628	22.727	44	23	2	144	16	24	57	9.0	18.1
TRINITY_DN16817_c0_g1_i1.p3	DRAMP03670	32.653	49	30	2	161	15	10	55	0.55	21.2
TRINITY_DN16817_c0_g1_i1.p3	DRAMP03669	32.653	49	30	2	161	15	10	55	0.59	21.2
TRINITY_DN16817_c0_g1_i1.p3	DRAMP03668	30.612	49	31	2	161	15	10	55	2.0	20.0
TRINITY_DN16861_c0_g1_i1.p5	DRAMP02952	27.869	61	31	3	167	3	5	58	2.6	20.0
TRINITY_DN16869_c0_g1_i3.p4	DRAMP00358	28.070	57	40	1	173	6	39	95	0.54	21.9
TRINITY_DN16869_c0_g1_i3.p4	DRAMP01077	24.561	57	42	1	173	6	32	88	2.9	20.0
TRINITY_DN16869_c0_g1_i3.p4	DRAMP00357	26.316	57	41	1	173	6	38	94	3.4	20.0
TRINITY_DN16869_c0_g1_i3.p4	DRAMP04438	24.561	57	42	1	173	6	32	88	5.2	19.2
TRINITY_DN16875_c0_g1_i1.p16	DRAMP04462	20.000	40	32	0	8	127	22	61	1.7	20.0
TRINITY_DN16875_c0_g1_i2.p16	DRAMP04462	20.000	40	32	0	8	127	22	61	1.7	20.0
TRINITY_DN16878_c0_g1_i1.p6	DRAMP04689	34.000	50	25	2	150	19	49	96	3.0	19.6
TRINITY_DN16918_c0_g1_i3.p3	DRAMP02543	26.087	46	34	0	13	150	16	61	0.79	21.2
TRINITY_DN1694_c0_g3_i1.p6	DRAMP02529	24.490	49	26	2	10	156	47	84	2.4	20.0
TRINITY_DN16992_c0_g1_i1.p5	DRAMP00539	28.814	59	35	4	165	1	12	67	9.0	18.5
TRINITY_DN16998_c0_g1_i1.p2	DRAMP01073	23.529	51	39	0	10	162	40	90	9.2	18.5
TRINITY_DN16998_c0_g1_i1.p2	DRAMP01070	23.529	51	39	0	10	162	40	90	9.2	18.5
TRINITY_DN1700_c1_g1_i1.p2	DRAMP03149	26.087	69	36	3	13	201	30	89	1.5	20.8
TRINITY_DN1702_c0_g1_i13.p3	DRAMP01407	32.759	58	32	4	37	207	6	57	3.8	19.6
TRINITY_DN1702_c0_g1_i2.p3	DRAMP01407	32.759	58	32	4	37	207	6	57	3.8	19.6
TRINITY_DN1702_c0_g1_i4.p3	DRAMP01407	32.759	58	32	4	37	207	6	57	3.8	19.6
TRINITY_DN1702_c0_g1_i6.p3	DRAMP01407	32.759	58	32	4	37	207	6	57	3.8	19.6
TRINITY_DN1702_c0_g1_i7.p5	DRAMP02526	22.807	57	33	2	160	11	2	54	6.5	18.9
TRINITY_DN1702_c0_g1_i9.p5	DRAMP01407	32.759	58	32	4	37	207	6	57	3.8	19.6
TRINITY_DN1702_c0_g2_i1.p1	DRAMP01407	32.759	58	32	4	40	210	6	57	3.8	19.6
TRINITY_DN1703_c0_g5_i1.p14	DRAMP03304	29.167	48	31	1	166	23	15	59	3.2	19.6
TRINITY_DN17049_c0_g1_i1.p2	DRAMP00512	19.149	47	27	1	15	155	17	52	9.9	18.1
TRINITY_DN17073_c1_g1_i1.p2	DRAMP03780	21.951	41	27	1	1	123	35	70	2.1	20.0
TRINITY_DN1707_c1_g3_i2.p2	DRAMP03306	37.255	51	27	3	10	150	2	51	0.71	21.6
TRINITY_DN17092_c0_g1_i3.p5	DRAMP03142	30.435	46	23	3	2	124	5	46	5.8	18.5
TRINITY_DN17125_c1_g1_i1.p2	DRAMP00633	23.913	46	34	1	147	10	16	60	4.5	18.9
TRINITY_DN1713_c0_g6_i1.p5	DRAMP03308	27.083	48	34	1	25	165	4	51	4.1	19.2
TRINITY_DN17177_c0_g1_i1.p1	DRAMP02487	30.435	46	31	1	10	147	26	70	1.7	20.0
TRINITY_DN1721_c0_g1_i1.p7	DRAMP00560	26.531	49	30	1	149	3	17	59	9.5	18.1
TRINITY_DN17223_c0_g1_i1.p4	DRAMP03661	28.571	42	30	0	16	141	21	62	1.7	20.0
TRINITY_DN17223_c0_g1_i2.p5	DRAMP03661	28.571	42	30	0	16	141	21	62	1.7	20.0
TRINITY_DN17223_c0_g1_i3.p5	DRAMP03661	28.571	42	30	0	16	141	21	62	1.7	20.0
TRINITY_DN17223_c0_g1_i4.p4	DRAMP03661	28.571	42	30	0	16	141	21	62	1.7	20.0
TRINITY_DN17223_c0_g1_i5.p5	DRAMP03661	28.571	42	30	0	16	141	21	62	1.7	20.0
TRINITY_DN17223_c0_g1_i6.p4	DRAMP03661	28.571	42	30	0	16	141	21	62	1.7	20.0
TRINITY_DN17232_c0_g1_i1.p2	DRAMP00627	20.930	43	34	0	16	144	1	43	3.2	19.2
TRINITY_DN1723_c5_g1_i1.p1	DRAMP04585	23.214	56	36	1	174	7	2	50	2.7	20.0
TRINITY_DN1724_c0_g1_i1.p17	DRAMP00698	28.000	50	32	2	13	150	21	70	1.2	20.4
TRINITY_DN1724_c0_g1_i1.p17	DRAMP00718	29.268	41	29	0	125	3	34	74	1.5	20.0
TRINITY_DN172_c0_g1_i1.p9	DRAMP04426	27.273	44	30	1	11	142	34	75	3.7	19.2
TRINITY_DN1731_c1_g1_i1.p5	DRAMP01078	39.535	43	25	1	147	22	40	82	0.21	22.7
TRINITY_DN1731_c1_g1_i1.p5	DRAMP00676	34.091	44	28	1	1	129	3	46	0.55	21.2
TRINITY_DN17386_c0_g1_i1.p4	DRAMP03400	27.660	47	30	1	147	19	14	60	0.19	22.3
TRINITY_DN17405_c0_g1_i2.p2	DRAMP02652	27.907	43	27	2	128	6	28	68	3.0	19.6
TRINITY_DN17405_c0_g1_i2.p2	DRAMP02610	27.907	43	27	2	128	6	28	68	3.1	19.2
TRINITY_DN17417_c0_g1_i1.p5	DRAMP02338	31.373	51	21	1	161	9	16	52	6.0	18.5
TRINITY_DN17437_c2_g1_i1.p2	DRAMP18327	24.194	62	46	1	4	186	10	71	1.4	20.8
TRINITY_DN1746_c0_g1_i4.p1	DRAMP18097	28.302	53	34	1	164	6	30	78	0.89	21.2
TRINITY_DN1746_c0_g1_i5.p1	DRAMP18097	28.302	53	34	1	164	6	30	78	0.89	21.2
TRINITY_DN17485_c0_g1_i3.p7	DRAMP00426	23.529	51	31	1	20	148	3	53	4.7	18.9
TRINITY_DN17485_c0_g1_i5.p2	DRAMP00426	23.529	51	31	1	20	148	3	53	4.7	18.9
TRINITY_DN1748_c0_g1_i4.p3	DRAMP00477	31.111	45	25	2	13	147	11	49	3.4	19.2
TRINITY_DN1748_c0_g1_i4.p3	DRAMP00675	26.087	46	30	2	4	129	11	56	4.0	18.9
TRINITY_DN17507_c0_g1_i1.p2	DRAMP00671	23.404	47	36	0	162	22	13	59	0.072	23.9
TRINITY_DN1754_c0_g1_i1.p8	DRAMP02957	33.333	57	37	1	173	3	18	73	1.4	20.8
TRINITY_DN1754_c0_g1_i2.p5	DRAMP02957	33.333	57	37	1	173	3	18	73	1.4	20.8
TRINITY_DN1754_c0_g1_i4.p8	DRAMP02957	33.333	57	37	1	173	3	18	73	1.4	20.8
TRINITY_DN1754_c0_g1_i5.p3	DRAMP02957	33.333	57	37	1	173	3	18	73	1.4	20.8
TRINITY_DN17551_c0_g1_i1.p1	DRAMP00498	20.000	40	32	0	25	144	31	70	5.1	18.9
TRINITY_DN17558_c0_g1_i1.p15	DRAMP04468	33.333	51	26	3	147	1	14	58	2.1	20.0
TRINITY_DN17558_c0_g1_i2.p10	DRAMP04468	33.333	51	26	3	147	1	14	58	2.1	20.0
TRINITY_DN17591_c0_g1_i1.p14	DRAMP00702	29.412	51	27	2	13	144	13	61	0.61	21.6
TRINITY_DN17620_c0_g1_i1.p9	DRAMP03389	25.000	52	30	1	150	22	9	60	4.7	18.9
TRINITY_DN17646_c0_g1_i1.p1	DRAMP00641	22.034	59	36	1	184	8	2	50	1.8	20.0
TRINITY_DN1768_c0_g1_i2.p11	DRAMP00536	32.000	50	26	2	152	3	2	43	2.9	19.6
TRINITY_DN1768_c0_g1_i3.p15	DRAMP00536	32.000	50	26	2	152	3	2	43	2.9	19.6
TRINITY_DN1768_c0_g1_i3.p14	DRAMP00536	32.000	50	26	2	152	3	2	43	2.9	19.6
TRINITY_DN17715_c0_g1_i1.p1	DRAMP03551	23.810	42	32	0	22	147	1	42	1.4	20.0
TRINITY_DN17724_c0_g1_i1.p3	DRAMP02632	25.926	54	31	2	30	188	1	46	3.2	19.6
TRINITY_DN17729_c0_g2_i1.p2	DRAMP00351	31.111	45	29	1	149	21	19	63	9.1	18.5
TRINITY_DN17745_c0_g1_i1.p1	DRAMP00659	32.075	53	32	2	164	18	16	68	6.1	18.9
TRINITY_DN17749_c0_g1_i1.p1	DRAMP00616	28.571	56	29	2	156	1	9	57	3.7	19.2
TRINITY_DN1775_c0_g2_i1.p15	DRAMP04497	24.194	62	37	3	16	177	3	62	9.5	18.5
TRINITY_DN1775_c0_g2_i2.p15	DRAMP04497	24.194	62	37	3	16	177	3	62	9.5	18.5
TRINITY_DN17799_c0_g1_i1.p2	DRAMP03382	30.233	43	26	1	10	138	13	51	0.40	21.6
TRINITY_DN1779_c0_g1_i3.p7	DRAMP00358	25.455	55	30	3	171	10	43	87	4.2	19.6
TRINITY_DN17808_c1_g1_i1.p1	DRAMP00644	33.333	45	28	2	7	138	1	44	1.7	20.0
TRINITY_DN1780_c0_g2_i2.p15	DRAMP03303	24.074	54	41	0	3	164	23	76	0.75	21.6
TRINITY_DN17828_c0_g1_i1.p2	DRAMP00547	33.333	42	25	2	126	1	10	48	7.8	18.1
TRINITY_DN17844_c0_g1_i1.p2	DRAMP02958	26.087	46	26	2	1	132	57	96	4.6	19.2
TRINITY_DN1785_c0_g1_i1.p24	DRAMP03401	32.558	43	21	2	143	15	1	35	3.7	19.2
TRINITY_DN1785_c0_g4_i1.p7	DRAMP02783	23.913	46	22	1	143	6	10	42	7.8	18.1
TRINITY_DN17867_c1_g1_i1.p1	DRAMP00670	31.148	61	41	1	22	201	10	70	2.3	20.4
TRINITY_DN17867_c1_g1_i1.p1	DRAMP00669	24.242	66	43	1	1	198	11	69	2.9	20.0
TRINITY_DN1787_c0_g1_i1.p5	DRAMP00668	29.787	47	27	2	20	148	9	53	2.2	19.6
TRINITY_DN1787_c0_g1_i10.p5	DRAMP00668	29.787	47	27	2	20	148	9	53	2.2	19.6
TRINITY_DN1787_c0_g1_i11.p7	DRAMP00668	29.787	47	27	2	20	148	9	53	2.2	19.6
TRINITY_DN1787_c0_g1_i12.p6	DRAMP00668	29.787	47	27	2	20	148	9	53	2.2	19.6
TRINITY_DN1787_c0_g1_i13.p6	DRAMP00668	29.787	47	27	2	20	148	9	53	2.2	19.6
TRINITY_DN1787_c0_g1_i14.p5	DRAMP00668	29.787	47	27	2	20	148	9	53	2.2	19.6
TRINITY_DN1787_c0_g1_i15.p6	DRAMP00668	29.787	47	27	2	20	148	9	53	2.2	19.6
TRINITY_DN1787_c0_g1_i17.p8	DRAMP00668	29.787	47	27	2	20	148	9	53	2.2	19.6
TRINITY_DN1787_c0_g1_i2.p6	DRAMP00668	29.787	47	27	2	20	148	9	53	2.2	19.6
TRINITY_DN1787_c0_g1_i22.p5	DRAMP00668	29.787	47	27	2	20	148	9	53	2.2	19.6
TRINITY_DN1787_c0_g1_i23.p7	DRAMP00668	29.787	47	27	2	20	148	9	53	2.2	19.6
TRINITY_DN1787_c0_g1_i24.p6	DRAMP00668	29.787	47	27	2	20	148	9	53	2.2	19.6
TRINITY_DN1787_c0_g1_i25.p7	DRAMP00668	29.787	47	27	2	20	148	9	53	2.2	19.6
TRINITY_DN1787_c0_g1_i27.p5	DRAMP00668	29.787	47	27	2	20	148	9	53	2.2	19.6
TRINITY_DN1787_c0_g1_i7.p5	DRAMP00668	29.787	47	27	2	20	148	9	53	2.2	19.6
TRINITY_DN1787_c0_g1_i8.p6	DRAMP00668	29.787	47	27	2	20	148	9	53	2.2	19.6
TRINITY_DN1787_c0_g1_i9.p5	DRAMP00668	29.787	47	27	2	20	148	9	53	2.2	19.6
TRINITY_DN17985_c0_g1_i2.p7	DRAMP04438	38.298	47	25	2	150	16	29	73	1.4	20.4
TRINITY_DN17985_c0_g1_i2.p7	DRAMP01077	36.170	47	26	2	150	16	29	73	1.6	20.4
TRINITY_DN1798_c0_g1_i1.p22	DRAMP02584	31.111	45	30	1	138	4	1	44	0.12	22.7
TRINITY_DN1798_c0_g1_i1.p22	DRAMP02585	31.818	44	29	1	135	4	2	44	0.13	22.7
TRINITY_DN1798_c0_g1_i1.p22	DRAMP02591	28.889	45	31	1	138	4	1	44	1.7	19.6
TRINITY_DN1798_c0_g1_i2.p19	DRAMP02584	31.111	45	30	1	138	4	1	44	0.12	22.7
TRINITY_DN1798_c0_g1_i2.p19	DRAMP02585	31.818	44	29	1	135	4	2	44	0.13	22.7
TRINITY_DN1798_c0_g1_i2.p19	DRAMP02591	28.889	45	31	1	138	4	1	44	1.7	19.6
TRINITY_DN1798_c0_g1_i3.p22	DRAMP02584	31.111	45	30	1	138	4	1	44	0.12	22.7
TRINITY_DN1798_c0_g1_i3.p22	DRAMP02585	31.818	44	29	1	135	4	2	44	0.13	22.7
TRINITY_DN1798_c0_g1_i3.p22	DRAMP02591	28.889	45	31	1	138	4	1	44	1.7	19.6
TRINITY_DN17993_c0_g1_i1.p1	DRAMP00181	31.111	45	24	1	10	144	4	41	0.29	21.9
TRINITY_DN1805_c0_g1_i1.p4	DRAMP02567	22.222	63	44	2	31	219	16	73	8.0	19.2
TRINITY_DN1805_c0_g1_i4.p4	DRAMP02567	22.222	63	44	2	31	219	16	73	8.0	19.2
TRINITY_DN18066_c0_g1_i1.p5	DRAMP00700	21.951	41	32	0	4	126	10	50	6.7	18.1
TRINITY_DN18128_c0_g1_i1.p6	DRAMP03150	30.612	49	29	1	13	144	13	61	0.020	25.0
TRINITY_DN18128_c0_g1_i1.p6	DRAMP03143	28.571	49	30	1	13	144	33	81	0.16	23.1
TRINITY_DN1812_c0_g5_i1.p14	DRAMP02561	25.926	54	37	2	162	1	41	91	0.024	25.8
TRINITY_DN1812_c0_g5_i2.p13	DRAMP02561	25.926	54	37	2	162	1	41	91	0.024	25.8
TRINITY_DN1812_c0_g5_i3.p14	DRAMP02561	25.926	54	37	2	162	1	41	91	0.024	25.8
TRINITY_DN1812_c0_g5_i5.p14	DRAMP02561	25.926	54	37	2	162	1	41	91	0.024	25.8
TRINITY_DN18130_c0_g1_i2.p1	DRAMP02952	21.277	47	37	0	148	8	17	63	1.2	20.8
TRINITY_DN1818_c0_g1_i1.p11	DRAMP02904	37.500	48	27	2	155	12	38	82	0.72	21.2
TRINITY_DN1818_c0_g1_i2.p4	DRAMP02904	37.500	48	27	2	155	12	38	82	0.72	21.2
TRINITY_DN1818_c0_g1_i3.p4	DRAMP02904	37.500	48	27	2	155	12	38	82	0.72	21.2
TRINITY_DN1818_c0_g1_i4.p4	DRAMP02904	37.500	48	27	2	155	12	38	82	0.72	21.2
TRINITY_DN1818_c0_g1_i5.p4	DRAMP02904	37.500	48	27	2	155	12	38	82	0.72	21.2
TRINITY_DN1818_c0_g1_i6.p5	DRAMP02904	37.500	48	27	2	155	12	38	82	0.72	21.2
TRINITY_DN18246_c0_g1_i1.p1	DRAMP00352	23.077	65	34	1	195	1	10	58	6.4	19.2
TRINITY_DN18315_c0_g1_i1.p18	DRAMP00140	29.167	48	27	2	5	148	1	41	5.1	18.9
TRINITY_DN18318_c0_g1_i1.p1	DRAMP04466	32.143	56	35	1	1	168	6	58	8.9	18.5
TRINITY_DN18333_c0_g1_i1.p2	DRAMP02920	20.635	63	47	1	16	195	1	63	1.5	20.8
TRINITY_DN1833_c0_g1_i1.p11	DRAMP00261	28.302	53	33	2	180	31	5	55	6.8	18.9
TRINITY_DN18401_c0_g1_i2.p9	DRAMP00495	21.951	41	32	0	150	28	18	58	3.2	19.2
TRINITY_DN18406_c0_g1_i1.p3	DRAMP00480	26.667	45	22	1	153	19	20	53	2.3	19.6
TRINITY_DN18406_c0_g1_i2.p8	DRAMP00480	26.667	45	22	1	153	19	20	53	2.3	19.6
TRINITY_DN18406_c0_g1_i2.p7	DRAMP00480	26.667	45	22	1	153	19	20	53	2.3	19.6
TRINITY_DN18415_c0_g1_i1.p6	DRAMP00599	24.390	41	29	1	9	131	15	53	1.4	20.0
TRINITY_DN1843_c0_g2_i1.p13	DRAMP00169	26.531	49	29	1	7	153	13	54	4.9	19.2
TRINITY_DN18459_c0_g1_i2.p8	DRAMP00485	23.404	47	36	0	1	141	3	49	8.0	18.1
TRINITY_DN18463_c0_g1_i1.p1	DRAMP00648	23.404	47	36	0	152	12	7	53	8.7	18.5
TRINITY_DN18476_c0_g1_i1.p6	DRAMP00466	32.653	49	28	2	155	9	2	45	0.040	23.9
TRINITY_DN18476_c0_g1_i3.p5	DRAMP00466	32.653	49	28	2	155	9	2	45	0.040	23.9
TRINITY_DN1847_c0_g3_i1.p24	DRAMP00664	23.810	42	32	0	141	16	17	58	3.7	19.2
TRINITY_DN18490_c0_g1_i1.p2	DRAMP20767	26.562	64	34	2	216	25	26	76	3.9	20.0
TRINITY_DN18490_c0_g1_i1.p2	DRAMP03318	26.562	64	34	2	216	25	26	76	3.9	20.0
TRINITY_DN18490_c0_g1_i1.p2	DRAMP04472	25.000	64	35	2	216	25	45	95	9.2	18.9
TRINITY_DN18502_c0_g1_i1.p5	DRAMP00141	26.531	49	31	1	161	15	4	47	6.1	18.5
TRINITY_DN18519_c0_g1_i1.p1	DRAMP01243	30.612	49	33	1	10	156	12	59	7.2	18.9
TRINITY_DN1854_c0_g1_i1.p18	DRAMP03455	31.915	47	24	2	124	8	31	77	0.073	23.9
TRINITY_DN1854_c0_g1_i2.p14	DRAMP03262	25.926	54	33	2	5	163	8	55	0.028	25.0
TRINITY_DN1854_c0_g1_i2.p14	DRAMP03265	25.926	54	33	2	5	163	8	55	0.032	24.6
TRINITY_DN1854_c0_g1_i2.p14	DRAMP03260	25.926	54	33	2	5	163	8	55	0.032	24.6
TRINITY_DN1854_c0_g1_i4.p13	DRAMP03262	25.926	54	33	2	5	163	8	55	0.028	25.0
TRINITY_DN1854_c0_g1_i4.p13	DRAMP03265	25.926	54	33	2	5	163	8	55	0.032	24.6
TRINITY_DN1854_c0_g1_i4.p13	DRAMP03260	25.926	54	33	2	5	163	8	55	0.032	24.6
TRINITY_DN1854_c0_g1_i5.p20	DRAMP03455	31.915	47	24	2	124	8	31	77	0.073	23.9
TRINITY_DN1856_c0_g1_i1.p3	DRAMP04459	32.609	46	30	1	135	1	12	57	8.8	18.1
TRINITY_DN1856_c0_g1_i4.p9	DRAMP00751	30.435	46	29	1	8	136	4	49	2.9	19.2
TRINITY_DN1856_c0_g1_i4.p9	DRAMP00752	29.412	51	23	3	8	136	4	49	7.0	18.1
TRINITY_DN1856_c0_g1_i5.p9	DRAMP00751	30.435	46	29	1	8	136	4	49	2.9	19.2
TRINITY_DN1856_c0_g1_i5.p9	DRAMP00752	29.412	51	23	3	8	136	4	49	7.0	18.1
TRINITY_DN1856_c0_g1_i7.p12	DRAMP00751	30.435	46	29	1	8	136	4	49	2.9	19.2
TRINITY_DN1856_c0_g1_i7.p12	DRAMP00752	29.412	51	23	3	8	136	4	49	7.0	18.1
TRINITY_DN1856_c0_g1_i8.p11	DRAMP00751	30.435	46	29	1	8	136	4	49	2.9	19.2
TRINITY_DN1856_c0_g1_i8.p11	DRAMP00752	29.412	51	23	3	8	136	4	49	7.0	18.1
TRINITY_DN18591_c0_g1_i1.p2	DRAMP00358	27.778	54	24	3	164	3	60	98	3.0	19.6
TRINITY_DN18591_c0_g1_i1.p2	DRAMP01078	29.630	54	23	3	164	3	54	92	3.7	19.6
TRINITY_DN1864_c0_g1_i1.p8	DRAMP02502	20.455	44	33	1	7	138	7	48	1.3	20.0
TRINITY_DN1864_c0_g1_i1.p8	DRAMP02496	20.455	44	33	1	7	138	7	48	3.0	19.2
TRINITY_DN1864_c0_g1_i10.p8	DRAMP02502	20.455	44	33	1	7	138	7	48	1.3	20.0
TRINITY_DN1864_c0_g1_i10.p8	DRAMP02496	20.455	44	33	1	7	138	7	48	3.0	19.2
TRINITY_DN1864_c0_g1_i2.p8	DRAMP02502	20.455	44	33	1	7	138	7	48	1.3	20.0
TRINITY_DN1864_c0_g1_i2.p8	DRAMP02496	20.455	44	33	1	7	138	7	48	3.0	19.2
TRINITY_DN1864_c0_g1_i5.p8	DRAMP02502	20.455	44	33	1	7	138	7	48	1.3	20.0
TRINITY_DN1864_c0_g1_i5.p8	DRAMP02496	20.455	44	33	1	7	138	7	48	3.0	19.2
TRINITY_DN1864_c0_g1_i6.p8	DRAMP02502	20.455	44	33	1	7	138	7	48	1.3	20.0
TRINITY_DN1864_c0_g1_i6.p8	DRAMP02496	20.455	44	33	1	7	138	7	48	3.0	19.2
TRINITY_DN1864_c0_g1_i9.p8	DRAMP02502	20.455	44	33	1	7	138	7	48	1.3	20.0
TRINITY_DN1864_c0_g1_i9.p8	DRAMP02496	20.455	44	33	1	7	138	7	48	3.0	19.2
TRINITY_DN18698_c0_g2_i1.p1	DRAMP04476	22.414	58	38	1	7	180	5	55	4.8	19.2
TRINITY_DN1871_c0_g1_i2.p5	DRAMP00621	33.333	45	28	1	141	7	14	56	0.71	21.2
TRINITY_DN1871_c0_g1_i3.p6	DRAMP00617	34.043	47	22	3	32	151	6	50	0.48	21.2
TRINITY_DN1871_c0_g1_i5.p7	DRAMP00621	33.333	45	28	1	141	7	14	56	0.71	21.2
TRINITY_DN1871_c0_g1_i8.p4	DRAMP00621	33.333	45	28	1	141	7	14	56	0.71	21.2
TRINITY_DN1871_c0_g2_i1.p7	DRAMP20763	26.531	49	33	1	3	140	17	65	0.35	21.9
TRINITY_DN1871_c0_g2_i1.p7	DRAMP18277	26.531	49	33	1	3	140	17	65	0.35	21.9
TRINITY_DN1871_c0_g2_i1.p7	DRAMP00646	30.357	56	28	3	163	2	6	52	2.9	19.2
TRINITY_DN1871_c0_g2_i2.p6	DRAMP20763	26.531	49	33	1	3	140	17	65	0.35	21.9
TRINITY_DN1871_c0_g2_i2.p6	DRAMP18277	26.531	49	33	1	3	140	17	65	0.35	21.9
TRINITY_DN1871_c0_g2_i2.p6	DRAMP00646	30.357	56	28	3	163	2	6	52	2.9	19.2
TRINITY_DN18743_c1_g1_i1.p1	DRAMP00605	27.273	44	30	1	141	10	1	42	7.2	18.5
TRINITY_DN18745_c0_g4_i1.p2	DRAMP03482	27.500	80	45	3	1	237	11	78	0.17	23.9
TRINITY_DN1874_c0_g4_i1.p2	DRAMP02346	28.571	56	37	1	168	1	16	68	4.3	19.6
TRINITY_DN18778_c0_g1_i3.p2	DRAMP00647	30.612	49	30	3	175	29	21	65	5.5	19.2
TRINITY_DN18778_c0_g1_i4.p1	DRAMP00647	30.612	49	30	3	175	29	21	65	5.5	19.2
TRINITY_DN18831_c0_g1_i1.p2	DRAMP02562	33.333	51	28	2	177	28	25	70	0.64	21.6
TRINITY_DN18833_c0_g1_i1.p1	DRAMP03434	26.087	46	32	1	1	132	9	54	0.52	21.6
TRINITY_DN18849_c0_g1_i1.p5	DRAMP02462	27.660	47	31	1	19	150	47	93	2.1	20.0
TRINITY_DN18859_c0_g5_i1.p2	DRAMP02777	30.769	52	26	2	152	9	8	53	1.6	20.4
TRINITY_DN18872_c0_g1_i1.p2	DRAMP01407	21.429	42	33	0	146	21	12	53	4.1	18.9
TRINITY_DN18876_c0_g1_i2.p1	DRAMP03483	26.000	50	35	1	1	144	5	54	0.17	22.3
TRINITY_DN18878_c0_g2_i1.p3	DRAMP00572	31.250	48	31	1	147	4	5	50	8.3	18.1
TRINITY_DN18887_c0_g1_i1.p1	DRAMP18259	19.643	56	41	1	1	168	17	68	0.064	24.3
TRINITY_DN1899_c0_g1_i1.p4	DRAMP02532	32.727	55	30	2	13	177	37	84	0.083	24.3
TRINITY_DN1899_c0_g1_i2.p1	DRAMP02532	32.727	55	30	2	13	177	37	84	0.083	24.3
TRINITY_DN19014_c0_g1_i1.p4	DRAMP00636	22.078	77	45	2	243	13	6	67	9.1	18.9
TRINITY_DN19020_c0_g1_i1.p2	DRAMP00650	26.667	45	32	1	30	164	10	53	9.6	18.1
TRINITY_DN19037_c0_g2_i1.p5	DRAMP03522	26.829	41	30	0	147	25	3	43	1.3	20.4
TRINITY_DN19048_c0_g1_i1.p4	DRAMP00562	23.404	47	29	1	10	150	14	53	1.5	20.4
TRINITY_DN1905_c0_g1_i1.p15	DRAMP00661	22.000	50	33	1	16	147	2	51	6.6	18.5
TRINITY_DN1905_c0_g1_i2.p16	DRAMP00661	22.000	50	33	1	16	147	2	51	6.6	18.5
TRINITY_DN19064_c0_g1_i1.p2	DRAMP04473	27.778	54	30	3	4	156	6	53	4.2	19.2
TRINITY_DN1908_c0_g1_i1.p15	DRAMP02440	23.256	43	31	1	31	159	7	47	9.8	18.1
TRINITY_DN1908_c0_g1_i2.p15	DRAMP02440	23.256	43	31	1	31	159	7	47	9.8	18.1
TRINITY_DN19110_c0_g1_i1.p2	DRAMP01070	27.907	43	30	1	141	13	36	77	5.9	18.9
TRINITY_DN19110_c0_g1_i1.p2	DRAMP01073	27.907	43	30	1	141	13	36	77	6.0	18.9
TRINITY_DN19110_c0_g1_i2.p3	DRAMP01070	27.907	43	30	1	141	13	36	77	5.9	18.9
TRINITY_DN19110_c0_g1_i2.p3	DRAMP01073	27.907	43	30	1	141	13	36	77	6.0	18.9
TRINITY_DN1915_c0_g1_i2.p27	DRAMP00621	23.529	51	37	2	170	21	41	90	5.7	19.2
TRINITY_DN19164_c0_g1_i1.p1	DRAMP02532	25.641	78	35	5	16	234	26	85	7.9	19.2
TRINITY_DN1917_c0_g1_i2.p7	DRAMP01716	20.408	49	32	1	14	160	20	61	0.59	21.6
TRINITY_DN19185_c0_g1_i1.p3	DRAMP00519	28.571	42	30	0	155	30	25	66	1.2	20.4
TRINITY_DN1919_c0_g5_i1.p6	DRAMP03367	31.818	44	29	1	22	150	1	44	0.30	21.9
TRINITY_DN1919_c0_g5_i2.p5	DRAMP03367	31.818	44	29	1	22	150	1	44	0.30	21.9
TRINITY_DN19209_c0_g2_i1.p5	DRAMP02682	26.316	76	41	5	1	195	2	73	0.71	21.9
TRINITY_DN19209_c0_g2_i2.p5	DRAMP02682	26.316	76	41	5	1	195	2	73	0.71	21.9
TRINITY_DN19209_c0_g2_i3.p5	DRAMP02682	26.316	76	41	5	1	195	2	73	0.71	21.9
TRINITY_DN192_c0_g2_i2.p4	DRAMP00419	26.667	45	32	1	30	161	5	49	10.0	18.1
TRINITY_DN19326_c1_g2_i2.p10	DRAMP04426	23.529	51	30	1	10	162	25	66	1.7	20.4
TRINITY_DN1932_c1_g1_i1.p4	DRAMP00344	28.302	53	35	1	157	8	25	77	5.9	18.9
TRINITY_DN19371_c0_g1_i1.p2	DRAMP04408	27.273	55	35	2	155	3	16	69	2.7	19.6
TRINITY_DN19371_c0_g1_i1.p2	DRAMP02927	27.273	55	35	2	155	3	12	65	3.2	19.6
TRINITY_DN19427_c0_g1_i1.p1	DRAMP02433	30.000	50	30	2	19	165	15	60	0.37	22.3
TRINITY_DN1942_c0_g1_i2.p4	DRAMP01071	32.143	56	36	1	162	1	7	62	0.002	28.1
TRINITY_DN1942_c0_g1_i2.p4	DRAMP00362	29.787	47	33	0	141	1	15	61	0.16	23.1
TRINITY_DN1942_c0_g1_i2.p4	DRAMP00357	30.435	46	30	1	162	31	12	57	0.17	23.1
TRINITY_DN1942_c0_g1_i2.p4	DRAMP01075	25.926	54	38	1	162	7	7	60	1.4	20.8
TRINITY_DN1959_c0_g2_i1.p4	DRAMP04445	27.119	59	38	2	3	176	28	82	0.094	24.3
TRINITY_DN19680_c0_g1_i1.p2	DRAMP03401	37.209	43	23	2	25	153	11	49	0.12	23.1
TRINITY_DN1969_c0_g5_i2.p13	DRAMP00672	24.528	53	34	1	19	177	13	59	9.9	18.1
TRINITY_DN19712_c0_g5_i1.p1	DRAMP02527	25.610	82	57	3	270	34	10	90	3.8	20.4
TRINITY_DN19790_c1_g1_i1.p2	DRAMP04708	35.000	40	23	1	1	120	6	42	0.074	23.1
TRINITY_DN19790_c1_g1_i1.p2	DRAMP04705	32.500	40	24	1	1	120	6	42	0.19	21.9
TRINITY_DN19790_c1_g1_i1.p2	DRAMP04711	32.500	40	24	1	1	120	6	42	0.39	21.2
TRINITY_DN19831_c0_g1_i1.p1	DRAMP18097	31.111	45	26	2	19	153	3	42	0.47	21.6
TRINITY_DN19957_c0_g1_i1.p2	DRAMP00664	22.414	58	44	1	13	186	15	71	1.3	20.8
TRINITY_DN19_c0_g1_i3.p6	DRAMP02345	27.660	47	34	0	19	159	7	53	0.78	20.8
TRINITY_DN2003_c0_g1_i3.p2	DRAMP03451	38.000	50	30	1	13	162	14	62	4.68e-07	37.4
TRINITY_DN2003_c0_g1_i3.p2	DRAMP04476	38.182	55	27	4	13	165	13	64	0.008	26.2
TRINITY_DN2003_c0_g1_i3.p2	DRAMP00556	29.825	57	29	3	13	159	3	56	0.62	21.2
TRINITY_DN2003_c0_g1_i3.p2	DRAMP04452	30.357	56	25	4	4	153	32	79	2.8	19.6
TRINITY_DN2006_c0_g1_i1.p1	DRAMP03554	30.952	42	29	0	133	8	23	64	4.7	18.9
TRINITY_DN2006_c0_g1_i1.p1	DRAMP03556	30.952	42	29	0	133	8	23	64	5.3	18.9
TRINITY_DN2006_c0_g1_i1.p1	DRAMP03555	30.952	42	29	0	133	8	22	63	5.7	18.9
TRINITY_DN2008_c0_g1_i3.p4	DRAMP02947	36.170	47	24	3	16	144	36	80	1.3	20.8
TRINITY_DN20093_c0_g1_i1.p1	DRAMP02720	26.316	76	47	3	7	216	1	73	8.0	19.2
TRINITY_DN20094_c0_g1_i1.p1	DRAMP00672	20.455	44	32	1	4	126	14	57	3.6	19.2
TRINITY_DN2016_c0_g1_i2.p2	DRAMP04488	26.786	56	40	1	189	22	22	76	1.7	20.8
TRINITY_DN2020_c0_g1_i1.p5	DRAMP00292	30.233	43	28	1	21	149	3	43	1.1	20.4
TRINITY_DN2020_c0_g1_i2.p5	DRAMP00292	30.233	43	28	1	21	149	3	43	1.1	20.4
TRINITY_DN2020_c0_g1_i3.p6	DRAMP00292	30.233	43	28	1	21	149	3	43	1.1	20.4
TRINITY_DN2020_c0_g1_i4.p5	DRAMP00292	30.233	43	28	1	21	149	3	43	1.1	20.4
TRINITY_DN2020_c0_g1_i5.p5	DRAMP00292	30.233	43	28	1	21	149	3	43	1.1	20.4
TRINITY_DN2020_c0_g1_i8.p6	DRAMP00292	30.233	43	28	1	21	149	3	43	1.1	20.4
TRINITY_DN20215_c0_g3_i1.p14	DRAMP02619	28.889	45	24	2	33	167	4	40	1.4	20.4
TRINITY_DN20215_c0_g3_i2.p6	DRAMP02619	28.889	45	24	2	33	167	4	40	1.4	20.4
TRINITY_DN2025_c0_g2_i5.p2	DRAMP00552	33.333	45	24	1	159	25	1	39	0.35	21.9
TRINITY_DN2025_c4_g1_i4.p8	DRAMP02614	24.074	54	36	1	177	16	2	50	1.3	20.4
TRINITY_DN2025_c4_g1_i4.p8	DRAMP02212	27.119	59	34	3	158	9	7	65	1.9	20.4
TRINITY_DN2026_c0_g2_i7.p1	DRAMP02212	27.907	43	31	0	155	27	18	60	2.7	19.6
TRINITY_DN2031_c0_g1_i6.p7	DRAMP04500	27.586	58	33	2	12	182	7	56	3.7	19.6
TRINITY_DN20403_c0_g1_i1.p2	DRAMP20878	22.222	45	35	0	149	15	3	47	0.65	20.8
TRINITY_DN2040_c0_g2_i3.p2	DRAMP00479	18.750	48	39	0	181	38	8	55	9.8	18.1
TRINITY_DN2043_c0_g1_i1.p17	DRAMP00552	27.660	47	27	1	10	150	20	59	1.6	20.4
TRINITY_DN2043_c0_g1_i1.p23	DRAMP03412	26.829	41	30	0	19	141	1	41	0.83	20.8
TRINITY_DN2043_c0_g1_i2.p23	DRAMP03412	26.829	41	30	0	19	141	1	41	0.83	20.8
TRINITY_DN2043_c0_g1_i2.p17	DRAMP00552	27.660	47	27	1	10	150	20	59	1.6	20.4
TRINITY_DN2043_c0_g1_i3.p17	DRAMP03412	26.829	41	30	0	19	141	1	41	0.83	20.8
TRINITY_DN2043_c0_g1_i3.p10	DRAMP00552	27.660	47	27	1	10	150	20	59	1.6	20.4
TRINITY_DN2050_c0_g1_i1.p6	DRAMP00649	27.778	54	25	2	183	22	3	42	0.17	23.1
TRINITY_DN2050_c0_g2_i1.p11	DRAMP03367	25.455	55	29	2	186	31	5	50	2.7	19.6
TRINITY_DN2050_c0_g2_i4.p11	DRAMP03367	25.455	55	29	2	186	31	5	50	2.7	19.6
TRINITY_DN2050_c2_g1_i3.p1	DRAMP03735	23.256	43	33	0	6	134	1	43	5.3	18.1
TRINITY_DN2050_c2_g1_i3.p1	DRAMP03736	23.256	43	33	0	6	134	1	43	8.5	17.7
TRINITY_DN2050_c2_g1_i4.p1	DRAMP03735	22.727	44	34	0	6	137	1	44	8.3	17.7
TRINITY_DN20535_c2_g1_i1.p1	DRAMP04491	30.000	60	25	3	4	162	28	77	4.9	19.2
TRINITY_DN2054_c1_g1_i1.p6	DRAMP04501	26.667	45	33	0	18	152	4	48	9.8	18.1
TRINITY_DN20592_c1_g1_i1.p2	DRAMP02569	27.907	43	25	1	2	130	9	45	0.58	21.2
TRINITY_DN2062_c0_g1_i1.p5	DRAMP00346	28.571	70	35	2	7	204	19	77	2.1	20.8
TRINITY_DN2062_c0_g1_i2.p5	DRAMP00346	28.571	70	35	2	7	204	19	77	2.1	20.8
TRINITY_DN2062_c0_g1_i3.p6	DRAMP00346	28.571	70	35	2	7	204	19	77	2.1	20.8
TRINITY_DN20720_c0_g2_i1.p2	DRAMP00732	36.364	44	23	2	25	153	6	45	0.011	25.4
TRINITY_DN20720_c0_g2_i1.p2	DRAMP00487	31.111	45	25	2	157	26	15	54	8.9	18.1
TRINITY_DN2077_c0_g2_i1.p5	DRAMP00401	31.148	61	32	4	176	12	1	57	0.26	22.7
TRINITY_DN20815_c0_g1_i1.p2	DRAMP04487	29.630	54	25	2	169	8	16	56	4.7	19.2
TRINITY_DN20815_c0_g1_i2.p2	DRAMP04487	29.630	54	25	2	169	8	16	56	4.7	19.2
TRINITY_DN2081_c0_g3_i3.p13	DRAMP02734	23.333	60	35	2	1	171	8	59	2.2	20.0
TRINITY_DN2081_c0_g4_i1.p13	DRAMP02734	23.333	60	35	2	1	171	8	59	2.2	20.0
TRINITY_DN2081_c0_g4_i2.p12	DRAMP02734	23.333	60	35	2	1	171	8	59	2.2	20.0
TRINITY_DN2081_c0_g4_i3.p12	DRAMP02734	23.333	60	35	2	1	171	8	59	2.2	20.0
TRINITY_DN2084_c0_g2_i2.p10	DRAMP00550	33.333	45	28	1	7	141	12	54	0.51	21.6
TRINITY_DN2084_c0_g2_i2.p10	DRAMP00536	27.907	43	30	1	7	135	2	43	3.6	19.2
TRINITY_DN20864_c0_g1_i1.p1	DRAMP01079	27.778	54	35	2	162	1	29	78	0.60	21.6
TRINITY_DN20875_c0_g1_i1.p1	DRAMP01069	32.558	43	27	1	4	132	26	66	8.8	18.5
TRINITY_DN2087_c0_g3_i1.p5	DRAMP00590	27.907	43	30	1	142	14	7	48	9.9	18.1
TRINITY_DN2087_c0_g3_i2.p4	DRAMP00590	27.907	43	30	1	142	14	7	48	9.9	18.1
TRINITY_DN2087_c0_g3_i3.p4	DRAMP00590	27.907	43	30	1	142	14	7	48	9.9	18.1
TRINITY_DN20910_c0_g1_i1.p1	DRAMP02545	27.907	43	27	1	33	161	39	77	0.32	22.3
TRINITY_DN20910_c1_g1_i2.p1	DRAMP00715	28.070	57	28	2	197	33	1	46	8.1	18.5
TRINITY_DN20917_c0_g1_i1.p1	DRAMP04525	24.590	61	42	2	1	174	8	67	3.1	19.6
TRINITY_DN2092_c3_g1_i2.p4	DRAMP00741	26.923	52	32	2	143	6	9	60	1.2	20.4
TRINITY_DN2092_c3_g1_i3.p3	DRAMP00741	26.923	52	32	2	143	6	9	60	1.2	20.4
TRINITY_DN2103_c0_g4_i1.p1	DRAMP02705	23.913	46	35	0	5	142	22	67	3.0	19.2
TRINITY_DN21059_c0_g1_i1.p2	DRAMP03399	22.727	44	26	1	9	140	4	39	1.7	20.0
TRINITY_DN21059_c0_g1_i1.p2	DRAMP03423	22.727	44	26	1	9	140	2	37	2.2	19.6
TRINITY_DN2106_c0_g3_i1.p5	DRAMP04527	30.000	50	26	1	139	17	5	54	1.1	20.8
TRINITY_DN2106_c0_g3_i1.p5	DRAMP01056	22.500	40	28	1	13	132	13	49	4.3	18.9
TRINITY_DN21091_c0_g1_i5.p4	DRAMP18245	28.571	42	29	1	1	126	2	42	3.3	18.9
TRINITY_DN2110_c0_g2_i4.p5	DRAMP00483	30.612	49	29	2	2	142	10	55	2.9	19.2
TRINITY_DN2111_c0_g1_i2.p2	DRAMP00184	31.915	47	29	1	28	168	12	55	0.70	21.2
TRINITY_DN2111_c0_g1_i3.p4	DRAMP00184	31.915	47	29	1	28	168	12	55	0.70	21.2
TRINITY_DN2111_c0_g1_i4.p5	DRAMP00184	31.915	47	29	1	28	168	12	55	0.70	21.2
TRINITY_DN21132_c0_g2_i2.p1	DRAMP00734	28.000	50	25	2	166	17	18	56	1.8	20.4
TRINITY_DN21139_c0_g1_i1.p2	DRAMP00623	27.907	43	28	1	6	134	2	41	2.5	20.0
TRINITY_DN21142_c0_g1_i2.p3	DRAMP00747	30.000	50	35	0	152	3	25	74	0.10	23.5
TRINITY_DN21157_c0_g1_i1.p4	DRAMP03455	31.373	51	30	3	158	9	24	70	5.6	18.9
TRINITY_DN2115_c0_g3_i1.p6	DRAMP00498	32.609	46	31	0	157	20	8	53	0.16	22.7
TRINITY_DN2115_c0_g3_i1.p6	DRAMP02552	32.558	43	28	1	3	131	51	92	9.1	18.1
TRINITY_DN21171_c0_g1_i2.p3	DRAMP00522	24.490	49	29	2	153	28	16	63	1.1	20.8
TRINITY_DN21224_c0_g1_i1.p10	DRAMP02551	22.388	67	30	3	157	2	17	76	3.5	19.6
TRINITY_DN2122_c0_g2_i1.p4	DRAMP03482	26.984	63	36	3	40	210	37	95	8.9	18.9
TRINITY_DN2129_c0_g1_i5.p4	DRAMP00673	23.913	46	33	1	7	138	15	60	0.79	21.2
TRINITY_DN2129_c0_g1_i8.p3	DRAMP02887	27.869	61	38	2	175	5	3	61	1.2	20.8
TRINITY_DN21312_c0_g1_i1.p4	DRAMP02462	31.481	54	29	2	184	23	49	94	3.8	19.6
TRINITY_DN21313_c0_g1_i2.p3	DRAMP02980	27.660	47	25	2	128	3	20	62	4.1	19.2
TRINITY_DN21359_c0_g1_i1.p12	DRAMP03842	22.727	44	28	1	134	3	2	39	9.1	18.1
TRINITY_DN2136_c0_g1_i4.p9	DRAMP18286	24.000	50	36	1	12	155	4	53	8.5	18.5
TRINITY_DN2136_c0_g1_i4.p9	DRAMP00688	25.532	47	34	1	10	147	9	55	9.0	18.1
TRINITY_DN2137_c0_g1_i2.p5	DRAMP00684	29.630	54	25	3	16	165	20	64	1.4	20.4
TRINITY_DN2137_c0_g1_i4.p7	DRAMP00684	29.630	54	25	3	16	165	20	64	1.4	20.4
TRINITY_DN2137_c0_g1_i5.p6	DRAMP00684	29.630	54	25	3	16	165	20	64	1.4	20.4
TRINITY_DN2143_c0_g1_i14.p8	DRAMP00722	23.810	42	28	1	29	154	24	61	7.6	18.5
TRINITY_DN2143_c0_g1_i2.p13	DRAMP00722	23.810	42	28	1	29	154	24	61	7.6	18.5
TRINITY_DN2143_c0_g1_i4.p13	DRAMP00722	23.810	42	28	1	29	154	24	61	7.6	18.5
TRINITY_DN2144_c0_g1_i2.p9	DRAMP20770	32.000	50	33	1	148	2	34	83	0.45	21.9
TRINITY_DN2144_c0_g1_i7.p14	DRAMP20770	32.000	50	33	1	148	2	34	83	0.45	21.9
TRINITY_DN21456_c0_g1_i1.p1	DRAMP03462	28.000	50	32	1	4	153	21	66	5.0	19.2
TRINITY_DN2147_c0_g2_i2.p9	DRAMP03423	26.087	46	25	2	149	12	3	39	9.2	17.7
TRINITY_DN21480_c0_g1_i1.p1	DRAMP01048	28.889	45	22	1	15	149	34	68	1.1	20.8
TRINITY_DN21480_c0_g1_i4.p2	DRAMP01048	28.889	45	22	1	15	149	34	68	1.1	20.8
TRINITY_DN21480_c0_g1_i5.p10	DRAMP01048	28.889	45	22	1	15	149	34	68	1.1	20.8
TRINITY_DN21480_c0_g1_i6.p11	DRAMP01048	28.889	45	22	1	15	149	34	68	1.1	20.8
TRINITY_DN21499_c1_g1_i4.p2	DRAMP00673	32.000	50	20	2	1	138	2	41	1.6	20.4
TRINITY_DN2149_c0_g1_i1.p2	DRAMP02540	33.333	63	25	4	1	153	23	80	3.0	20.0
TRINITY_DN21501_c0_g1_i1.p1	DRAMP00526	24.528	53	33	1	1	159	16	61	1.5	20.0
TRINITY_DN21516_c0_g2_i3.p4	DRAMP04488	27.419	62	38	2	40	204	11	72	1.0	21.6
TRINITY_DN21575_c0_g1_i1.p1	DRAMP02947	28.846	52	29	2	157	5	40	84	2.1	20.0
TRINITY_DN21608_c1_g1_i1.p4	DRAMP01021	30.952	42	18	1	135	10	6	36	6.5	18.1
TRINITY_DN2163_c0_g1_i1.p13	DRAMP03270	28.889	45	27	2	134	9	24	66	2.8	19.2
TRINITY_DN2163_c0_g1_i1.p13	DRAMP03269	28.889	45	27	2	134	9	24	66	6.5	18.5
TRINITY_DN2163_c0_g1_i1.p13	DRAMP03277	28.889	45	27	2	134	9	24	66	6.6	18.5
TRINITY_DN2163_c0_g1_i1.p13	DRAMP03266	28.889	45	27	2	134	9	24	66	7.1	18.5
TRINITY_DN2163_c0_g1_i1.p13	DRAMP03273	28.889	45	27	2	134	9	24	66	7.1	18.5
TRINITY_DN2163_c0_g1_i1.p13	DRAMP03276	28.889	45	27	2	134	9	24	66	7.3	18.1
TRINITY_DN2163_c0_g1_i1.p13	DRAMP03267	28.889	45	27	2	134	9	24	66	7.4	18.1
TRINITY_DN2163_c0_g1_i2.p12	DRAMP03270	28.889	45	27	2	134	9	24	66	2.8	19.2
TRINITY_DN2163_c0_g1_i2.p12	DRAMP03269	28.889	45	27	2	134	9	24	66	6.5	18.5
TRINITY_DN2163_c0_g1_i2.p12	DRAMP03277	28.889	45	27	2	134	9	24	66	6.6	18.5
TRINITY_DN2163_c0_g1_i2.p12	DRAMP03266	28.889	45	27	2	134	9	24	66	7.1	18.5
TRINITY_DN2163_c0_g1_i2.p12	DRAMP03273	28.889	45	27	2	134	9	24	66	7.1	18.5
TRINITY_DN2163_c0_g1_i2.p12	DRAMP03276	28.889	45	27	2	134	9	24	66	7.3	18.1
TRINITY_DN2163_c0_g1_i2.p12	DRAMP03267	28.889	45	27	2	134	9	24	66	7.4	18.1
TRINITY_DN2163_c0_g1_i3.p12	DRAMP03270	28.889	45	27	2	134	9	24	66	2.8	19.2
TRINITY_DN2163_c0_g1_i3.p12	DRAMP03269	28.889	45	27	2	134	9	24	66	6.5	18.5
TRINITY_DN2163_c0_g1_i3.p12	DRAMP03277	28.889	45	27	2	134	9	24	66	6.6	18.5
TRINITY_DN2163_c0_g1_i3.p12	DRAMP03266	28.889	45	27	2	134	9	24	66	7.1	18.5
TRINITY_DN2163_c0_g1_i3.p12	DRAMP03273	28.889	45	27	2	134	9	24	66	7.1	18.5
TRINITY_DN2163_c0_g1_i3.p12	DRAMP03276	28.889	45	27	2	134	9	24	66	7.3	18.1
TRINITY_DN2163_c0_g1_i3.p12	DRAMP03267	28.889	45	27	2	134	9	24	66	7.4	18.1
TRINITY_DN2163_c0_g1_i4.p13	DRAMP03270	28.889	45	27	2	134	9	24	66	2.8	19.2
TRINITY_DN2163_c0_g1_i4.p13	DRAMP03269	28.889	45	27	2	134	9	24	66	6.5	18.5
TRINITY_DN2163_c0_g1_i4.p13	DRAMP03277	28.889	45	27	2	134	9	24	66	6.6	18.5
TRINITY_DN2163_c0_g1_i4.p13	DRAMP03266	28.889	45	27	2	134	9	24	66	7.1	18.5
TRINITY_DN2163_c0_g1_i4.p13	DRAMP03273	28.889	45	27	2	134	9	24	66	7.1	18.5
TRINITY_DN2163_c0_g1_i4.p13	DRAMP03276	28.889	45	27	2	134	9	24	66	7.3	18.1
TRINITY_DN2163_c0_g1_i4.p13	DRAMP03267	28.889	45	27	2	134	9	24	66	7.4	18.1
TRINITY_DN2168_c0_g2_i2.p1	DRAMP03522	31.667	60	27	3	43	222	14	59	0.65	21.9
TRINITY_DN21694_c0_g1_i1.p1	DRAMP00623	24.528	53	34	1	154	14	17	69	2.4	20.0
TRINITY_DN2169_c0_g1_i2.p23	DRAMP00351	32.558	43	25	1	152	24	45	83	5.0	18.9
TRINITY_DN2169_c0_g1_i3.p21	DRAMP00351	32.558	43	25	1	152	24	45	83	5.0	18.9
TRINITY_DN21750_c0_g1_i1.p2	DRAMP02831	31.395	86	52	2	16	264	3	84	3.08e-10	47.0
TRINITY_DN21750_c0_g1_i1.p2	DRAMP03633	31.034	87	53	2	16	267	3	85	3.86e-10	47.0
TRINITY_DN21750_c0_g1_i1.p2	DRAMP03462	31.034	87	49	3	16	261	2	82	5.76e-10	46.2
TRINITY_DN21750_c0_g1_i1.p2	DRAMP03327	32.184	87	48	3	16	261	2	82	1.77e-09	45.1
TRINITY_DN21757_c0_g1_i2.p1	DRAMP03277	27.273	44	28	2	160	32	27	67	0.10	23.5
TRINITY_DN21757_c0_g1_i2.p1	DRAMP03266	27.273	44	28	2	160	32	27	67	0.11	23.1
TRINITY_DN21763_c0_g1_i1.p1	DRAMP00665	27.451	51	28	2	4	150	8	51	5.4	18.9
TRINITY_DN21808_c0_g1_i1.p2	DRAMP00948	29.787	47	19	1	153	13	11	43	0.92	20.8
TRINITY_DN2182_c0_g2_i1.p9	DRAMP04675	27.778	54	29	1	28	189	12	55	0.58	21.6
TRINITY_DN2183_c0_g3_i1.p9	DRAMP03659	33.333	66	31	5	223	26	29	81	0.39	22.7
TRINITY_DN2183_c0_g3_i2.p9	DRAMP03659	33.333	66	31	5	223	26	29	81	0.39	22.7
TRINITY_DN21889_c0_g1_i1.p2	DRAMP02542	24.658	73	49	1	22	222	15	87	7.9	19.2
TRINITY_DN21893_c0_g1_i1.p5	DRAMP01561	31.707	41	28	0	131	9	24	64	3.4	19.2
TRINITY_DN21928_c0_g1_i3.p6	DRAMP02469	21.739	46	31	2	1	135	16	57	0.40	21.6
TRINITY_DN21943_c0_g1_i3.p8	DRAMP04426	31.111	45	29	1	16	150	3	45	2.5	20.0
TRINITY_DN21967_c0_g1_i1.p2	DRAMP01068	29.787	47	28	1	167	27	21	62	6.3	18.9
TRINITY_DN21967_c0_g1_i2.p3	DRAMP01068	29.787	47	28	1	167	27	21	62	6.3	18.9
TRINITY_DN21967_c0_g1_i2.p6	DRAMP00729	30.769	39	27	0	121	5	34	72	0.14	22.7
TRINITY_DN21994_c0_g1_i1.p2	DRAMP00676	33.333	45	28	1	156	22	21	63	1.4	20.4
TRINITY_DN2199_c0_g1_i2.p8	DRAMP00559	26.667	60	32	2	196	17	4	51	0.67	21.9
TRINITY_DN22013_c2_g1_i1.p1	DRAMP00494	28.000	50	34	1	16	159	3	52	5.5	18.9
TRINITY_DN22026_c0_g1_i1.p1	DRAMP00374	27.660	47	33	1	30	170	25	70	3.3	19.6
TRINITY_DN2202_c0_g2_i3.p18	DRAMP00530	26.667	45	29	1	153	19	11	51	9.0	18.1
TRINITY_DN22035_c0_g1_i2.p1	DRAMP00426	33.962	53	32	2	22	174	1	52	0.13	23.1
TRINITY_DN22102_c0_g1_i1.p1	DRAMP02527	27.273	55	32	2	1	165	42	88	3.2	20.0
TRINITY_DN22114_c0_g1_i2.p2	DRAMP01068	35.000	40	24	1	134	15	46	83	0.64	21.2
TRINITY_DN22166_c0_g1_i1.p3	DRAMP04700	27.083	48	29	1	166	23	7	48	1.8	20.0
TRINITY_DN22170_c0_g1_i2.p3	DRAMP03400	25.000	48	34	1	19	162	19	64	2.4	20.0
TRINITY_DN22184_c0_g1_i1.p2	DRAMP00344	34.043	47	26	1	159	19	31	72	2.6	20.0
TRINITY_DN2222_c0_g1_i9.p2	DRAMP04527	32.653	49	28	2	156	13	10	54	1.3	20.8
TRINITY_DN2222_c2_g2_i1.p2	DRAMP00725	30.233	43	24	2	146	18	25	61	1.8	20.0
TRINITY_DN22247_c0_g1_i1.p4	DRAMP03382	22.727	44	31	1	134	12	2	45	8.2	18.1
TRINITY_DN2224_c0_g1_i1.p3	DRAMP02542	25.000	52	37	1	28	183	10	59	1.7	20.8
TRINITY_DN2224_c0_g1_i1.p3	DRAMP02702	21.154	52	41	0	23	178	7	58	8.9	18.5
TRINITY_DN2224_c0_g1_i2.p12	DRAMP02542	25.000	52	37	1	28	183	10	59	1.7	20.8
TRINITY_DN2224_c0_g1_i2.p12	DRAMP02702	21.154	52	41	0	23	178	7	58	8.9	18.5
TRINITY_DN2224_c0_g1_i3.p12	DRAMP02542	25.000	52	37	1	28	183	10	59	1.7	20.8
TRINITY_DN2224_c0_g1_i3.p12	DRAMP02702	21.154	52	41	0	23	178	7	58	8.9	18.5
TRINITY_DN2224_c0_g1_i6.p3	DRAMP02542	25.000	52	37	1	28	183	10	59	1.7	20.8
TRINITY_DN2224_c0_g1_i6.p3	DRAMP02702	21.154	52	41	0	23	178	7	58	8.9	18.5
TRINITY_DN22316_c0_g1_i1.p2	DRAMP00497	25.641	39	29	0	122	6	15	53	3.0	19.2
TRINITY_DN2233_c0_g1_i1.p4	DRAMP00682	25.000	52	38	1	7	159	1	52	5.0	19.2
TRINITY_DN2233_c0_g1_i2.p4	DRAMP00682	25.000	52	38	1	7	159	1	52	5.0	19.2
TRINITY_DN2233_c0_g1_i4.p3	DRAMP00682	25.000	52	38	1	7	159	1	52	5.0	19.2
TRINITY_DN2233_c0_g1_i8.p10	DRAMP00682	25.000	52	38	1	7	159	1	52	5.0	19.2
TRINITY_DN2233_c0_g1_i9.p3	DRAMP00682	25.000	52	38	1	7	159	1	52	5.0	19.2
TRINITY_DN2234_c0_g1_i6.p4	DRAMP04490	31.915	47	28	1	146	6	21	63	6.5	18.5
TRINITY_DN2234_c0_g1_i8.p4	DRAMP04490	31.915	47	28	1	146	6	21	63	6.5	18.5
TRINITY_DN22357_c0_g1_i2.p4	DRAMP00731	34.694	49	22	3	5	151	19	57	1.5	20.0
TRINITY_DN22370_c0_g1_i1.p1	DRAMP03638	23.333	60	45	1	200	24	8	67	2.8	20.4
TRINITY_DN22370_c0_g1_i1.p1	DRAMP02555	28.571	63	36	4	31	213	18	73	4.8	19.6
TRINITY_DN2237_c0_g3_i1.p2	DRAMP03727	28.889	45	30	1	155	27	20	64	1.4	20.4
TRINITY_DN22392_c0_g1_i1.p4	DRAMP02950	29.787	47	25	3	134	9	12	55	2.2	19.6
TRINITY_DN22410_c0_g1_i2.p1	DRAMP01867	27.273	44	30	1	19	144	18	61	1.4	20.4
TRINITY_DN2243_c0_g2_i1.p13	DRAMP18286	21.667	60	33	2	10	153	11	68	1.9	20.0
TRINITY_DN2243_c0_g2_i2.p5	DRAMP18286	21.667	60	33	2	10	153	11	68	1.9	20.0
TRINITY_DN22461_c0_g1_i1.p2	DRAMP00615	21.569	51	33	1	7	159	12	55	0.55	21.2
TRINITY_DN22473_c0_g1_i1.p5	DRAMP00741	30.233	43	28	1	5	133	15	55	2.6	19.6
TRINITY_DN22481_c0_g1_i2.p2	DRAMP00659	29.545	44	29	1	19	144	3	46	0.21	22.3
TRINITY_DN22483_c0_g2_i1.p1	DRAMP03614	32.812	64	27	4	10	171	2	59	2.2	20.0
TRINITY_DN22512_c0_g2_i1.p7	DRAMP00630	28.302	53	34	2	170	15	10	59	0.49	21.6
TRINITY_DN22512_c0_g2_i3.p3	DRAMP00630	28.302	53	34	2	170	15	10	59	0.49	21.6
TRINITY_DN2252_c0_g4_i1.p2	DRAMP00275	28.571	49	20	2	6	152	18	51	1.5	20.4
TRINITY_DN22550_c0_g1_i1.p2	DRAMP04463	29.268	41	19	1	123	1	6	36	7.3	18.1
TRINITY_DN22590_c0_g1_i1.p6	DRAMP02894	20.833	48	36	1	4	147	35	80	1.3	20.4
TRINITY_DN22599_c0_g1_i2.p4	DRAMP03306	23.636	55	31	2	22	186	30	73	2.1	20.4
TRINITY_DN22599_c0_g1_i3.p2	DRAMP03306	23.636	55	31	2	22	186	30	73	2.1	20.4
TRINITY_DN225_c0_g2_i1.p11	DRAMP00479	24.444	45	29	1	144	10	15	54	1.6	20.0
TRINITY_DN22601_c0_g1_i1.p11	DRAMP04472	30.435	46	31	1	1	138	43	87	4.6	19.2
TRINITY_DN22601_c1_g1_i1.p2	DRAMP02885	30.303	66	42	3	210	19	7	70	0.42	22.3
TRINITY_DN22605_c0_g1_i1.p4	DRAMP03451	27.119	59	35	1	1	177	15	65	0.37	22.3
TRINITY_DN22608_c0_g1_i1.p1	DRAMP00648	25.000	44	33	0	16	147	3	46	0.001	28.5
TRINITY_DN22608_c0_g1_i1.p1	DRAMP00647	25.581	43	32	0	19	147	4	46	0.025	25.0
TRINITY_DN22637_c0_g1_i3.p1	DRAMP04472	27.778	72	46	4	221	12	27	94	0.90	21.9
TRINITY_DN2265_c0_g5_i1.p14	DRAMP00748	34.000	50	29	2	28	174	1	47	0.98	20.8
TRINITY_DN22687_c0_g1_i3.p3	DRAMP00523	22.951	61	47	0	19	201	3	63	0.63	21.9
TRINITY_DN22690_c0_g1_i2.p3	DRAMP02621	25.424	59	28	2	8	181	18	61	1.8	20.8
TRINITY_DN22699_c0_g1_i1.p1	DRAMP02549	24.074	54	39	1	24	185	12	63	0.17	23.5
TRINITY_DN22727_c0_g1_i2.p2	DRAMP00648	29.508	61	36	3	195	31	9	68	5.7	19.2
TRINITY_DN2275_c0_g1_i1.p3	DRAMP20768	33.333	63	38	2	7	183	1	63	0.039	25.0
TRINITY_DN2275_c0_g1_i1.p3	DRAMP03319	33.333	63	38	2	7	183	1	63	0.039	25.0
TRINITY_DN2275_c0_g1_i3.p3	DRAMP20768	33.333	63	38	2	7	183	1	63	0.039	25.0
TRINITY_DN2275_c0_g1_i3.p3	DRAMP03319	33.333	63	38	2	7	183	1	63	0.039	25.0
TRINITY_DN2275_c0_g1_i4.p2	DRAMP20768	33.333	63	38	2	7	183	1	63	0.039	25.0
TRINITY_DN2275_c0_g1_i4.p2	DRAMP03319	33.333	63	38	2	7	183	1	63	0.039	25.0
TRINITY_DN2275_c0_g1_i5.p2	DRAMP20768	33.333	63	38	2	19	195	1	63	0.033	25.4
TRINITY_DN2275_c0_g1_i5.p2	DRAMP03319	33.333	63	38	2	19	195	1	63	0.033	25.4
TRINITY_DN22798_c0_g1_i2.p2	DRAMP02406	19.767	86	50	2	201	1	1	86	1.3	21.2
TRINITY_DN22824_c0_g1_i1.p2	DRAMP00734	23.077	52	35	1	148	8	18	69	4.0	19.2
TRINITY_DN22840_c0_g1_i1.p3	DRAMP00628	31.373	51	26	3	22	156	6	53	8.3	18.1
TRINITY_DN22893_c0_g2_i2.p8	DRAMP00566	29.545	44	31	0	19	150	11	54	0.009	25.8
TRINITY_DN22893_c0_g2_i2.p6	DRAMP04595	28.571	49	29	1	6	152	35	77	7.4	18.5
TRINITY_DN22893_c0_g2_i4.p4	DRAMP04595	28.571	49	29	1	6	152	35	77	7.4	18.5
TRINITY_DN22893_c0_g2_i4.p5	DRAMP00566	29.545	44	31	0	19	150	11	54	0.009	25.8
TRINITY_DN22893_c0_g2_i5.p9	DRAMP00566	29.545	44	31	0	19	150	11	54	0.009	25.8
TRINITY_DN22893_c0_g2_i5.p7	DRAMP04595	28.571	49	29	1	6	152	35	77	7.4	18.5
TRINITY_DN22918_c0_g2_i1.p1	DRAMP03243	23.529	51	37	2	171	22	4	53	3.8	19.2
TRINITY_DN2295_c0_g1_i1.p11	DRAMP04479	23.913	46	33	1	16	147	15	60	5.9	18.5
TRINITY_DN2295_c0_g1_i2.p11	DRAMP04479	23.913	46	33	1	16	147	15	60	5.9	18.5
TRINITY_DN22960_c0_g1_i1.p3	DRAMP03143	25.424	59	39	2	4	165	3	61	2.1	20.0
TRINITY_DN22969_c0_g1_i1.p2	DRAMP03458	24.324	74	42	3	5	205	19	85	1.1	21.6
TRINITY_DN22988_c0_g1_i3.p2	DRAMP03437	37.037	54	32	2	9	167	15	67	0.008	26.6
TRINITY_DN2298_c0_g1_i1.p8	DRAMP00678	31.250	48	29	2	147	4	9	52	0.98	20.8
TRINITY_DN23016_c0_g2_i1.p2	DRAMP18406	31.707	41	21	2	150	28	13	46	1.6	20.0
TRINITY_DN23017_c0_g1_i1.p3	DRAMP02562	23.810	42	32	0	132	7	2	43	1.1	20.8
TRINITY_DN23017_c0_g1_i1.p3	DRAMP02563	23.810	42	32	0	132	7	2	43	2.5	19.6
TRINITY_DN2301_c0_g1_i4.p3	DRAMP04445	24.000	75	49	2	11	211	3	77	3.8	20.0
TRINITY_DN23027_c0_g1_i1.p1	DRAMP04522	26.154	65	39	3	1	195	11	66	4.9	19.2
TRINITY_DN2305_c0_g2_i3.p2	DRAMP00523	28.302	53	33	3	174	19	6	54	0.087	23.9
TRINITY_DN23111_c0_g2_i1.p21	DRAMP03434	28.889	45	29	1	131	6	3	47	2.1	19.6
TRINITY_DN23111_c0_g2_i2.p20	DRAMP03434	28.889	45	29	1	131	6	3	47	2.1	19.6
TRINITY_DN23162_c0_g1_i1.p7	DRAMP03449	31.915	47	31	1	142	5	1	47	0.50	21.2
TRINITY_DN23162_c0_g1_i1.p7	DRAMP00426	30.769	39	26	1	9	125	15	52	3.2	19.2
TRINITY_DN2320_c0_g1_i3.p1	DRAMP03438	25.373	67	31	2	222	22	9	56	3.2	20.4
TRINITY_DN23220_c0_g1_i1.p1	DRAMP00596	22.222	63	43	1	10	198	3	59	7.5	18.9
TRINITY_DN2322_c0_g1_i1.p2	DRAMP00344	21.429	42	33	0	130	5	48	89	6.2	18.5
TRINITY_DN2322_c0_g1_i8.p3	DRAMP00726	27.660	47	23	3	1	129	21	60	7.5	18.1
TRINITY_DN23232_c0_g1_i1.p2	DRAMP00653	22.727	44	33	1	7	135	10	53	1.7	20.0
TRINITY_DN23232_c0_g1_i1.p2	DRAMP00654	22.727	44	33	1	7	135	10	53	1.8	20.0
TRINITY_DN23234_c1_g1_i1.p2	DRAMP00566	25.532	47	32	2	25	156	8	54	3.9	19.2
TRINITY_DN23306_c0_g1_i1.p1	DRAMP02949	21.212	66	46	1	7	186	30	95	2.9	20.0
TRINITY_DN23310_c0_g1_i1.p1	DRAMP03377	24.444	45	32	1	4	132	1	45	3.9	18.9
TRINITY_DN23326_c4_g1_i1.p6	DRAMP03668	23.913	46	31	2	6	137	13	56	1.8	20.0
TRINITY_DN2332_c0_g4_i3.p2	DRAMP00557	29.032	62	41	2	7	192	10	68	0.086	24.3
TRINITY_DN23352_c0_g1_i1.p2	DRAMP18327	25.000	48	36	0	4	147	15	62	0.60	21.6
TRINITY_DN23366_c0_g1_i1.p1	DRAMP00644	31.707	41	28	0	124	2	7	47	2.4	19.2
TRINITY_DN23384_c0_g1_i1.p1	DRAMP02904	27.273	44	31	1	25	156	35	77	1.0	20.8
TRINITY_DN2343_c1_g1_i1.p2	DRAMP00279	32.000	50	30	1	4	153	51	96	6.5	18.9
TRINITY_DN23454_c0_g1_i1.p1	DRAMP03728	25.000	48	36	0	161	18	10	57	5.0	19.2
TRINITY_DN2345_c0_g1_i1.p2	DRAMP02892	18.750	48	33	1	25	150	38	85	5.2	18.9
TRINITY_DN23470_c1_g1_i1.p2	DRAMP00622	28.889	45	29	1	147	22	36	80	3.5	19.2
TRINITY_DN2347_c0_g1_i2.p8	DRAMP04497	24.490	49	35	1	11	157	6	52	5.3	18.9
TRINITY_DN2347_c0_g1_i4.p6	DRAMP04497	24.490	49	35	1	11	157	6	52	5.3	18.9
TRINITY_DN23493_c0_g1_i1.p2	DRAMP00651	26.923	52	34	1	17	172	5	52	6.8	18.9
TRINITY_DN23493_c0_g1_i1.p2	DRAMP00650	26.923	52	34	1	17	172	5	52	9.4	18.5
TRINITY_DN2357_c0_g2_i2.p13	DRAMP02666	24.074	54	40	1	1	159	1	54	4.8	19.2
TRINITY_DN2357_c0_g2_i2.p13	DRAMP02699	24.074	54	40	1	1	159	1	54	5.1	18.9
TRINITY_DN2357_c0_g2_i2.p13	DRAMP03589	24.074	54	40	1	1	159	1	54	5.9	18.9
TRINITY_DN2357_c0_g2_i4.p14	DRAMP02666	24.074	54	40	1	1	159	1	54	4.8	19.2
TRINITY_DN2357_c0_g2_i4.p14	DRAMP02699	24.074	54	40	1	1	159	1	54	5.1	18.9
TRINITY_DN2357_c0_g2_i4.p14	DRAMP03589	24.074	54	40	1	1	159	1	54	5.9	18.9
TRINITY_DN2357_c0_g2_i5.p13	DRAMP02666	24.074	54	40	1	1	159	1	54	4.8	19.2
TRINITY_DN2357_c0_g2_i5.p13	DRAMP02699	24.074	54	40	1	1	159	1	54	5.1	18.9
TRINITY_DN2357_c0_g2_i5.p13	DRAMP03589	24.074	54	40	1	1	159	1	54	5.9	18.9
TRINITY_DN235_c0_g1_i2.p3	DRAMP00933	23.636	55	42	0	176	12	14	68	1.4	20.8
TRINITY_DN2361_c0_g1_i1.p6	DRAMP02476	26.829	41	26	2	145	26	7	44	3.5	19.2
TRINITY_DN2361_c0_g1_i3.p6	DRAMP02476	26.829	41	26	2	145	26	7	44	3.5	19.2
TRINITY_DN2361_c0_g1_i6.p5	DRAMP02476	26.829	41	26	2	145	26	7	44	3.5	19.2
TRINITY_DN2362_c0_g1_i8.p1	DRAMP03413	30.435	69	37	5	201	7	29	90	9.3	19.2
TRINITY_DN2362_c1_g2_i1.p2	DRAMP00352	22.951	61	36	1	13	195	14	63	2.3	20.8
TRINITY_DN23692_c0_g1_i1.p2	DRAMP02333	30.000	40	28	0	6	125	2	41	0.57	20.8
TRINITY_DN236_c0_g1_i2.p8	DRAMP00559	21.569	51	39	1	4	156	4	53	7.3	18.5
TRINITY_DN2374_c0_g1_i4.p2	DRAMP00933	26.389	72	36	4	2	169	6	76	4.7	19.2
TRINITY_DN2374_c0_g1_i5.p5	DRAMP00933	26.389	72	36	4	2	169	6	76	4.7	19.2
TRINITY_DN2375_c0_g1_i1.p21	DRAMP02696	26.531	49	27	2	5	151	11	50	4.2	18.9
TRINITY_DN2375_c0_g1_i10.p24	DRAMP02696	26.531	49	27	2	5	151	11	50	4.2	18.9
TRINITY_DN2375_c0_g1_i2.p18	DRAMP02696	26.531	49	27	2	5	151	11	50	4.2	18.9
TRINITY_DN2375_c0_g1_i5.p21	DRAMP02696	26.531	49	27	2	5	151	11	50	4.2	18.9
TRINITY_DN2375_c0_g1_i6.p18	DRAMP02696	26.531	49	27	2	5	151	11	50	4.2	18.9
TRINITY_DN2376_c0_g7_i1.p11	DRAMP02531	32.759	58	33	2	12	185	27	78	0.92	21.2
TRINITY_DN23838_c0_g1_i4.p2	DRAMP00689	25.000	60	44	1	1	177	9	68	0.73	21.6
TRINITY_DN23838_c0_g1_i6.p1	DRAMP00689	25.000	60	44	1	1	177	9	68	0.73	21.6
TRINITY_DN23852_c0_g1_i1.p3	DRAMP04441	31.111	45	27	2	152	30	2	46	0.40	21.6
TRINITY_DN23858_c0_g1_i1.p10	DRAMP00582	25.532	47	33	1	11	145	1	47	2.3	19.6
TRINITY_DN23863_c0_g1_i1.p2	DRAMP03668	33.333	45	27	2	3	134	6	48	0.84	20.8
TRINITY_DN23863_c0_g1_i1.p2	DRAMP03669	31.111	45	28	2	3	134	6	48	2.8	19.2
TRINITY_DN23863_c0_g1_i1.p2	DRAMP03670	31.111	45	28	2	3	134	6	48	4.2	18.9
TRINITY_DN2388_c0_g1_i2.p9	DRAMP18308	29.787	47	21	3	1	132	18	55	8.5	18.1
TRINITY_DN23893_c0_g2_i1.p2	DRAMP00679	33.333	48	28	2	161	24	19	64	0.54	21.6
TRINITY_DN23893_c0_g2_i3.p2	DRAMP00679	33.333	48	28	2	161	24	19	64	0.54	21.6
TRINITY_DN23955_c1_g1_i1.p1	DRAMP03136	27.273	44	28	1	135	4	1	40	6.0	18.1
TRINITY_DN23955_c1_g1_i1.p1	DRAMP04421	27.273	44	28	1	135	4	1	40	7.6	18.1
TRINITY_DN24007_c0_g1_i1.p2	DRAMP00602	26.190	42	28	1	128	3	4	42	2.2	19.6
TRINITY_DN2401_c0_g1_i1.p8	DRAMP03633	22.034	59	39	2	15	173	16	73	8.4	18.9
TRINITY_DN2401_c0_g1_i2.p8	DRAMP03633	22.034	59	39	2	15	173	16	73	8.4	18.9
TRINITY_DN2401_c0_g1_i3.p1	DRAMP03633	22.034	59	39	2	15	173	16	73	8.4	18.9
TRINITY_DN24020_c0_g1_i1.p3	DRAMP02888	31.707	41	22	2	124	17	28	67	1.8	19.6
TRINITY_DN24020_c0_g1_i1.p3	DRAMP03094	31.707	41	22	2	124	17	2	41	1.9	19.2
TRINITY_DN24020_c0_g1_i1.p3	DRAMP00601	23.684	38	29	0	13	126	17	54	3.7	18.9
TRINITY_DN24020_c0_g1_i1.p3	DRAMP02885	28.571	42	24	2	124	14	29	69	7.6	18.1
TRINITY_DN2403_c0_g4_i2.p19	DRAMP02525	33.333	54	33	2	163	8	32	84	0.077	24.3
TRINITY_DN2404_c0_g2_i1.p15	DRAMP00944	31.707	41	28	0	16	138	4	44	0.009	25.4
TRINITY_DN2404_c0_g2_i1.p15	DRAMP02800	38.095	42	24	2	149	27	6	46	2.0	19.6
TRINITY_DN2404_c0_g2_i1.p15	DRAMP00692	30.233	43	27	2	10	135	19	59	9.9	18.1
TRINITY_DN24060_c0_g1_i1.p3	DRAMP00552	25.490	51	30	1	1	153	1	43	2.9	19.6
TRINITY_DN24077_c0_g2_i1.p17	DRAMP00946	23.256	43	31	1	25	153	13	53	3.3	19.6
TRINITY_DN24077_c0_g2_i2.p17	DRAMP00946	23.256	43	31	1	25	153	13	53	3.3	19.6
TRINITY_DN24077_c0_g4_i1.p1	DRAMP02567	28.049	82	43	4	25	228	6	85	10.0	19.2
TRINITY_DN24077_c0_g4_i2.p1	DRAMP02567	28.049	82	43	4	25	228	6	85	10.0	19.2
TRINITY_DN2409_c0_g1_i1.p16	DRAMP00367	21.951	41	32	0	25	147	50	90	8.8	18.1
TRINITY_DN2409_c0_g1_i1.p16	DRAMP00363	21.951	41	32	0	25	147	50	90	8.9	18.1
TRINITY_DN2409_c0_g1_i1.p16	DRAMP00362	21.951	41	32	0	25	147	50	90	9.7	18.1
TRINITY_DN2409_c0_g1_i15.p16	DRAMP00367	21.951	41	32	0	25	147	50	90	8.8	18.1
TRINITY_DN2409_c0_g1_i15.p16	DRAMP00363	21.951	41	32	0	25	147	50	90	8.9	18.1
TRINITY_DN2409_c0_g1_i15.p16	DRAMP00362	21.951	41	32	0	25	147	50	90	9.7	18.1
TRINITY_DN2409_c0_g1_i17.p20	DRAMP00367	21.951	41	32	0	25	147	50	90	8.8	18.1
TRINITY_DN2409_c0_g1_i17.p20	DRAMP00363	21.951	41	32	0	25	147	50	90	8.9	18.1
TRINITY_DN2409_c0_g1_i17.p20	DRAMP00362	21.951	41	32	0	25	147	50	90	9.7	18.1
TRINITY_DN2409_c0_g1_i3.p24	DRAMP00367	21.951	41	32	0	25	147	50	90	8.8	18.1
TRINITY_DN2409_c0_g1_i3.p24	DRAMP00363	21.951	41	32	0	25	147	50	90	8.9	18.1
TRINITY_DN2409_c0_g1_i3.p24	DRAMP00362	21.951	41	32	0	25	147	50	90	9.7	18.1
TRINITY_DN2409_c0_g1_i4.p24	DRAMP00367	21.951	41	32	0	25	147	50	90	8.8	18.1
TRINITY_DN2409_c0_g1_i4.p24	DRAMP00363	21.951	41	32	0	25	147	50	90	8.9	18.1
TRINITY_DN2409_c0_g1_i4.p24	DRAMP00362	21.951	41	32	0	25	147	50	90	9.7	18.1
TRINITY_DN2409_c0_g1_i5.p16	DRAMP00367	21.951	41	32	0	25	147	50	90	8.8	18.1
TRINITY_DN2409_c0_g1_i5.p16	DRAMP00363	21.951	41	32	0	25	147	50	90	8.9	18.1
TRINITY_DN2409_c0_g1_i5.p16	DRAMP00362	21.951	41	32	0	25	147	50	90	9.7	18.1
TRINITY_DN2409_c0_g1_i6.p20	DRAMP00367	21.951	41	32	0	25	147	50	90	8.8	18.1
TRINITY_DN2409_c0_g1_i6.p20	DRAMP00363	21.951	41	32	0	25	147	50	90	8.9	18.1
TRINITY_DN2409_c0_g1_i6.p20	DRAMP00362	21.951	41	32	0	25	147	50	90	9.7	18.1
TRINITY_DN2409_c0_g1_i9.p16	DRAMP00367	21.951	41	32	0	25	147	50	90	8.8	18.1
TRINITY_DN2409_c0_g1_i9.p16	DRAMP00363	21.951	41	32	0	25	147	50	90	8.9	18.1
TRINITY_DN2409_c0_g1_i9.p16	DRAMP00362	21.951	41	32	0	25	147	50	90	9.7	18.1
TRINITY_DN24129_c0_g1_i1.p1	DRAMP04491	25.316	79	48	3	1	237	26	93	9.0	19.6
TRINITY_DN2424_c0_g1_i2.p3	DRAMP04449	25.862	58	37	1	4	177	29	80	5.8	19.2
TRINITY_DN2428_c0_g1_i1.p13	DRAMP00725	27.907	43	31	0	159	31	7	49	8.0	18.5
TRINITY_DN24327_c0_g1_i1.p1	DRAMP00649	30.189	53	34	1	165	16	3	55	0.55	21.6
TRINITY_DN2432_c0_g1_i1.p22	DRAMP03306	27.660	47	26	2	159	22	20	59	0.19	22.7
TRINITY_DN2432_c0_g1_i1.p22	DRAMP02454	27.083	48	27	2	159	19	20	60	0.20	22.7
TRINITY_DN2433_c0_g1_i2.p4	DRAMP02929	28.571	42	18	1	150	25	22	51	2.9	19.6
TRINITY_DN2433_c0_g1_i3.p2	DRAMP02929	28.571	42	18	1	150	25	22	51	2.9	19.6
TRINITY_DN2433_c0_g1_i4.p3	DRAMP02929	28.571	42	18	1	150	25	22	51	2.2	20.0
TRINITY_DN2433_c0_g1_i7.p2	DRAMP02929	28.571	42	18	1	150	25	22	51	2.9	19.6
TRINITY_DN24476_c0_g1_i1.p1	DRAMP02469	28.571	42	27	1	7	132	1	39	7.0	18.5
TRINITY_DN2449_c0_g3_i1.p8	DRAMP00362	25.926	54	22	1	164	3	14	49	1.0	20.8
TRINITY_DN2449_c0_g3_i2.p6	DRAMP00362	25.926	54	22	1	164	3	14	49	1.0	20.8
TRINITY_DN2449_c1_g1_i2.p15	DRAMP00440	28.571	42	30	0	140	15	7	48	0.83	20.8
TRINITY_DN2449_c1_g1_i2.p15	DRAMP00481	24.390	41	31	0	9	131	9	49	1.0	20.4
TRINITY_DN2449_c1_g1_i2.p15	DRAMP00482	24.390	41	31	0	9	131	11	51	4.8	18.9
TRINITY_DN24598_c0_g1_i1.p6	DRAMP02694	28.571	42	26	2	125	3	6	44	2.6	19.2
TRINITY_DN24601_c0_g1_i2.p2	DRAMP00552	30.000	50	21	1	160	11	5	40	6.7	18.9
TRINITY_DN24601_c0_g1_i3.p1	DRAMP00552	30.000	50	21	1	160	11	5	40	6.7	18.9
TRINITY_DN2467_c0_g1_i1.p12	DRAMP00353	24.000	50	34	1	4	141	9	58	0.55	21.6
TRINITY_DN2467_c0_g1_i2.p14	DRAMP00353	24.000	50	34	1	4	141	9	58	0.55	21.6
TRINITY_DN2472_c0_g2_i1.p17	DRAMP02434	26.667	45	27	1	13	147	9	47	1.3	20.4
TRINITY_DN2472_c0_g2_i2.p16	DRAMP02434	26.667	45	27	1	13	147	9	47	1.3	20.4
TRINITY_DN24731_c0_g1_i1.p2	DRAMP03308	36.170	47	22	3	6	146	17	55	1.2	20.8
TRINITY_DN24743_c0_g1_i1.p3	DRAMP04461	22.449	49	38	0	26	172	10	58	2.5	20.0
TRINITY_DN24839_c0_g1_i2.p2	DRAMP18312	28.846	52	30	2	28	162	46	97	0.39	22.3
TRINITY_DN24856_c0_g1_i2.p3	DRAMP00622	26.087	46	29	2	10	147	55	95	4.6	19.2
TRINITY_DN24856_c0_g1_i3.p4	DRAMP00622	26.087	46	29	2	10	147	55	95	4.6	19.2
TRINITY_DN24861_c0_g1_i1.p1	DRAMP03451	26.984	63	45	1	1	189	1	62	0.005	27.7
TRINITY_DN24861_c0_g1_i1.p1	DRAMP03412	31.343	67	40	2	1	183	1	67	5.3	19.6
TRINITY_DN24861_c0_g1_i1.p1	DRAMP03440	28.125	64	40	2	1	192	1	58	5.6	19.6
TRINITY_DN24909_c0_g1_i1.p3	DRAMP00141	23.404	47	35	1	141	1	2	47	0.051	23.9
TRINITY_DN2494_c0_g3_i2.p3	DRAMP02620	26.000	50	29	2	142	17	11	60	7.5	18.5
TRINITY_DN2496_c0_g1_i1.p16	DRAMP00277	27.907	43	31	0	141	13	5	47	0.30	21.6
TRINITY_DN24971_c0_g6_i1.p3	DRAMP03630	23.404	47	33	1	10	150	6	49	1.8	20.0
TRINITY_DN2500_c0_g5_i1.p2	DRAMP00937	29.167	48	30	1	19	162	3	46	0.23	21.9
TRINITY_DN2501_c0_g1_i10.p16	DRAMP00664	28.571	42	29	1	14	139	5	45	1.1	20.4
TRINITY_DN2501_c0_g1_i2.p16	DRAMP00664	28.571	42	29	1	14	139	5	45	1.1	20.4
TRINITY_DN2501_c0_g1_i9.p16	DRAMP00664	28.571	42	29	1	14	139	5	45	1.1	20.4
TRINITY_DN25041_c0_g1_i1.p3	DRAMP00701	22.727	44	29	1	3	134	19	57	6.3	18.5
TRINITY_DN25066_c0_g1_i2.p3	DRAMP03149	22.388	67	50	1	4	204	12	76	3.2	20.4
TRINITY_DN25081_c1_g1_i1.p8	DRAMP01043	27.660	47	25	1	153	13	10	47	0.33	21.6
TRINITY_DN25081_c1_g1_i1.p8	DRAMP02556	34.884	43	22	1	25	153	17	53	0.35	22.3
TRINITY_DN25081_c1_g1_i1.p8	DRAMP02665	29.787	47	28	1	158	18	26	67	2.5	19.6
TRINITY_DN25088_c0_g1_i1.p4	DRAMP03441	28.571	42	26	2	19	144	5	42	3.1	19.2
TRINITY_DN2508_c0_g1_i1.p5	DRAMP00261	27.660	47	30	1	7	147	44	86	8.3	18.5
TRINITY_DN2508_c0_g1_i2.p6	DRAMP00261	27.660	47	30	1	7	147	44	86	8.3	18.5
TRINITY_DN25161_c0_g1_i1.p4	DRAMP18369	23.256	43	30	1	146	18	1	40	0.70	20.8
TRINITY_DN2524_c0_g1_i1.p3	DRAMP04457	32.812	64	35	4	10	183	13	74	0.46	22.3
TRINITY_DN25253_c0_g3_i1.p1	DRAMP00533	29.167	48	28	2	18	152	9	53	0.17	22.3
TRINITY_DN2528_c0_g1_i2.p10	DRAMP02618	30.769	39	23	1	33	149	1	35	3.2	18.9
TRINITY_DN2529_c0_g2_i8.p1	DRAMP04424	28.571	42	19	2	10	135	12	42	0.058	23.5
TRINITY_DN252_c0_g1_i2.p10	DRAMP01073	27.273	66	45	2	3	191	24	89	0.15	23.5
TRINITY_DN252_c0_g1_i2.p10	DRAMP01070	27.273	66	45	2	3	191	24	89	0.17	23.5
TRINITY_DN252_c0_g1_i2.p10	DRAMP00347	22.951	61	47	0	3	185	24	84	0.50	21.9
TRINITY_DN252_c0_g1_i2.p10	DRAMP03671	37.736	53	31	2	157	2	1	52	6.5	18.9
TRINITY_DN252_c0_g1_i3.p15	DRAMP01073	27.273	66	45	2	3	191	24	89	0.15	23.5
TRINITY_DN252_c0_g1_i3.p15	DRAMP01070	27.273	66	45	2	3	191	24	89	0.17	23.5
TRINITY_DN252_c0_g1_i3.p15	DRAMP00347	22.951	61	47	0	3	185	24	84	0.50	21.9
TRINITY_DN252_c0_g1_i3.p15	DRAMP03671	37.736	53	31	2	157	2	1	52	6.5	18.9
TRINITY_DN252_c0_g2_i2.p19	DRAMP00702	24.490	49	37	0	10	156	10	58	0.23	22.7
TRINITY_DN252_c0_g2_i4.p19	DRAMP00702	24.490	49	37	0	10	156	10	58	0.23	22.7
TRINITY_DN25309_c0_g1_i1.p5	DRAMP02346	28.571	56	36	2	1	159	10	64	0.039	24.6
TRINITY_DN2531_c0_g3_i1.p5	DRAMP00517	35.556	45	25	2	148	14	5	45	0.24	22.3
TRINITY_DN25327_c0_g1_i1.p6	DRAMP04700	29.787	47	32	1	139	2	2	48	0.010	25.8
TRINITY_DN25327_c0_g1_i1.p7	DRAMP00140	33.333	42	28	0	131	6	3	44	0.74	20.8
TRINITY_DN2533_c0_g3_i1.p11	DRAMP00545	28.571	56	33	3	4	171	9	57	4.8	18.9
TRINITY_DN25343_c0_g1_i1.p2	DRAMP04581	20.408	49	35	1	4	150	2	46	0.039	24.3
TRINITY_DN2534_c0_g1_i1.p15	DRAMP02777	26.829	41	24	1	128	6	32	66	3.0	19.2
TRINITY_DN2538_c0_g1_i1.p13	DRAMP00352	25.532	47	32	1	3	143	22	65	8.7	18.1
TRINITY_DN2538_c0_g2_i1.p17	DRAMP03631	20.408	49	39	0	34	180	7	55	1.2	20.8
TRINITY_DN2538_c0_g2_i1.p17	DRAMP02688	20.408	49	39	0	34	180	7	55	2.6	19.6
TRINITY_DN2538_c0_g2_i5.p6	DRAMP03631	20.408	49	39	0	34	180	7	55	1.2	20.8
TRINITY_DN2538_c0_g2_i5.p6	DRAMP02688	20.408	49	39	0	34	180	7	55	2.6	19.6
TRINITY_DN2538_c0_g2_i6.p17	DRAMP03631	20.408	49	39	0	34	180	7	55	1.2	20.8
TRINITY_DN2538_c0_g2_i6.p17	DRAMP02688	20.408	49	39	0	34	180	7	55	2.6	19.6
TRINITY_DN2538_c0_g2_i7.p16	DRAMP03631	20.408	49	39	0	34	180	7	55	1.2	20.8
TRINITY_DN2538_c0_g2_i7.p16	DRAMP02688	20.408	49	39	0	34	180	7	55	2.6	19.6
TRINITY_DN2538_c0_g2_i8.p15	DRAMP03631	20.408	49	39	0	34	180	7	55	1.2	20.8
TRINITY_DN2538_c0_g2_i8.p15	DRAMP02688	20.408	49	39	0	34	180	7	55	2.6	19.6
TRINITY_DN25390_c0_g1_i1.p5	DRAMP03111	23.404	47	33	2	16	147	1	47	6.7	18.1
TRINITY_DN2548_c0_g1_i6.p8	DRAMP03241	23.913	46	20	1	140	3	30	60	9.7	18.1
TRINITY_DN2550_c0_g1_i10.p3	DRAMP00320	30.435	46	31	1	9	146	25	69	0.81	20.8
TRINITY_DN2550_c0_g1_i2.p11	DRAMP03601	27.660	47	25	3	13	144	1	41	1.7	19.6
TRINITY_DN2550_c0_g1_i6.p5	DRAMP00320	30.435	46	31	1	9	146	25	69	0.81	20.8
TRINITY_DN2550_c0_g1_i8.p2	DRAMP00320	30.435	46	31	1	9	146	25	69	0.81	20.8
TRINITY_DN2550_c0_g1_i9.p2	DRAMP00320	30.435	46	31	1	9	146	25	69	0.81	20.8
TRINITY_DN25587_c0_g2_i1.p5	DRAMP00344	26.154	65	37	2	10	171	27	91	4.1	19.6
TRINITY_DN25587_c0_g2_i4.p6	DRAMP00344	26.154	65	37	2	10	171	27	91	4.1	19.6
TRINITY_DN25589_c0_g1_i1.p3	DRAMP00552	27.907	43	31	0	155	27	2	44	0.77	20.8
TRINITY_DN25589_c0_g1_i1.p3	DRAMP02777	30.612	49	25	2	10	147	30	72	6.6	18.5
TRINITY_DN25589_c0_g1_i2.p3	DRAMP00552	27.907	43	31	0	155	27	2	44	0.77	20.8
TRINITY_DN25589_c0_g1_i2.p3	DRAMP02777	30.612	49	25	2	10	147	30	72	6.6	18.5
TRINITY_DN25593_c0_g1_i1.p1	DRAMP02626	24.359	78	36	4	7	186	9	81	3.3	20.0
TRINITY_DN25594_c0_g1_i3.p4	DRAMP03443	31.373	51	27	3	183	31	12	54	7.8	18.9
TRINITY_DN25647_c0_g1_i1.p1	DRAMP18438	28.571	42	30	0	145	20	6	47	7.0	18.5
TRINITY_DN25647_c0_g1_i1.p1	DRAMP18200	28.571	42	30	0	145	20	6	47	7.0	18.5
TRINITY_DN25655_c0_g1_i1.p2	DRAMP03561	35.714	42	25	2	146	24	14	54	2.3	19.6
TRINITY_DN25670_c0_g1_i1.p3	DRAMP02540	24.528	53	28	1	10	132	5	57	6.3	18.5
TRINITY_DN25671_c0_g1_i3.p7	DRAMP00701	29.167	48	33	1	16	159	14	60	0.42	21.9
TRINITY_DN25687_c0_g1_i1.p2	DRAMP03180	23.333	60	37	3	184	8	18	69	6.6	19.2
TRINITY_DN2570_c0_g1_i1.p7	DRAMP02734	23.810	63	38	3	8	184	6	62	9.0	18.5
TRINITY_DN2570_c0_g1_i2.p10	DRAMP02734	23.810	63	38	3	8	184	6	62	9.0	18.5
TRINITY_DN25760_c0_g1_i1.p3	DRAMP00744	25.000	48	36	0	164	21	15	62	1.5	20.8
TRINITY_DN25801_c0_g1_i1.p2	DRAMP01537	24.138	58	35	2	26	175	1	57	4.4	19.2
TRINITY_DN258_c0_g4_i2.p14	DRAMP04510	32.000	50	27	3	143	9	16	63	0.55	21.2
TRINITY_DN258_c0_g4_i2.p14	DRAMP04511	34.783	46	23	3	143	21	16	59	2.2	19.6
TRINITY_DN258_c1_g1_i1.p3	DRAMP03761	21.154	52	34	1	1	156	13	57	3.5	19.2
TRINITY_DN2591_c1_g1_i4.p7	DRAMP00532	31.373	51	28	2	21	152	1	51	5.4	18.5
TRINITY_DN2591_c1_g1_i7.p6	DRAMP00532	31.373	51	28	2	21	152	1	51	5.4	18.5
TRINITY_DN2591_c1_g2_i1.p4	DRAMP00525	26.829	41	27	1	147	25	12	49	0.43	21.6
TRINITY_DN2598_c0_g1_i2.p14	DRAMP03454	24.000	50	37	1	3	149	19	68	6.9	18.5
TRINITY_DN2598_c0_g1_i3.p14	DRAMP03454	24.000	50	37	1	3	149	19	68	6.9	18.5
TRINITY_DN2599_c0_g1_i2.p4	DRAMP00507	31.707	41	28	0	131	9	8	48	0.84	20.4
TRINITY_DN2599_c0_g1_i7.p5	DRAMP00507	31.707	41	28	0	131	9	8	48	0.84	20.4
TRINITY_DN26046_c0_g1_i1.p2	DRAMP00697	22.449	49	26	1	35	181	8	44	6.7	18.9
TRINITY_DN26072_c0_g1_i1.p1	DRAMP04445	28.333	60	35	1	31	186	27	86	0.15	23.5
TRINITY_DN26072_c0_g1_i2.p1	DRAMP04445	28.333	60	35	1	31	186	27	86	0.15	23.5
TRINITY_DN26098_c0_g1_i1.p1	DRAMP04510	25.000	60	38	2	179	3	12	65	3.1	19.6
TRINITY_DN26114_c1_g1_i1.p4	DRAMP02408	23.913	46	25	1	22	159	1	36	2.4	19.6
TRINITY_DN26114_c1_g1_i2.p2	DRAMP02408	23.913	46	25	1	22	159	1	36	2.4	19.6
TRINITY_DN26134_c0_g1_i1.p5	DRAMP03624	25.000	48	30	2	2	139	13	56	1.5	20.4
TRINITY_DN26134_c0_g1_i1.p5	DRAMP02736	25.000	48	30	2	2	139	13	56	1.7	20.0
TRINITY_DN26159_c0_g1_i1.p2	DRAMP18312	25.455	55	38	2	14	178	27	78	2.4	20.4
TRINITY_DN2615_c0_g3_i1.p1	DRAMP18186	20.339	59	37	1	4	180	1	49	1.7	20.4
TRINITY_DN26179_c0_g2_i1.p18	DRAMP00606	27.083	48	32	2	16	156	3	48	4.2	18.9
TRINITY_DN26179_c0_g2_i2.p12	DRAMP00606	27.083	48	32	2	16	156	3	48	4.2	18.9
TRINITY_DN26179_c0_g2_i3.p16	DRAMP00606	27.083	48	32	2	16	156	3	48	4.2	18.9
TRINITY_DN26179_c0_g2_i4.p11	DRAMP00606	27.083	48	32	2	16	156	3	48	4.2	18.9
TRINITY_DN26192_c0_g2_i1.p9	DRAMP02533	32.075	53	34	2	1	156	22	73	1.6	20.8
TRINITY_DN26345_c1_g1_i1.p3	DRAMP00721	28.261	46	21	2	13	147	23	57	0.60	21.2
TRINITY_DN26345_c1_g1_i6.p3	DRAMP00721	28.261	46	21	2	13	147	23	57	0.60	21.2
TRINITY_DN26345_c1_g1_i8.p3	DRAMP00721	28.261	46	21	2	13	147	23	57	0.60	21.2
TRINITY_DN2636_c0_g1_i2.p8	DRAMP00748	32.558	43	21	2	10	129	4	41	8.1	18.1
TRINITY_DN26371_c0_g1_i1.p3	DRAMP00477	25.000	44	27	1	135	4	5	42	1.2	20.4
TRINITY_DN26371_c0_g1_i2.p5	DRAMP00695	33.333	45	27	1	147	13	1	42	0.53	21.2
TRINITY_DN26371_c0_g1_i5.p6	DRAMP00477	25.000	44	27	1	135	4	5	42	1.2	20.4
TRINITY_DN2639_c0_g3_i1.p4	DRAMP03445	34.884	43	24	2	154	29	11	50	4.0	18.9
TRINITY_DN2641_c0_g1_i2.p3	DRAMP00594	23.913	46	32	2	152	24	2	47	1.6	20.0
TRINITY_DN2641_c0_g1_i8.p2	DRAMP00594	23.913	46	32	2	152	24	2	47	1.6	20.0
TRINITY_DN26479_c0_g1_i1.p3	DRAMP01883	30.769	65	42	2	8	199	2	64	3.3	19.6
TRINITY_DN2647_c0_g1_i1.p10	DRAMP02682	28.000	50	28	2	148	2	12	54	1.1	20.8
TRINITY_DN2647_c0_g1_i3.p10	DRAMP02682	28.000	50	28	2	148	2	12	54	1.1	20.8
TRINITY_DN2649_c0_g2_i4.p2	DRAMP00519	19.753	81	41	1	4	246	1	57	0.83	21.9
TRINITY_DN2650_c0_g5_i1.p1	DRAMP03800	26.087	46	19	1	9	146	2	32	4.4	18.5
TRINITY_DN26511_c0_g1_i1.p1	DRAMP02555	27.397	73	48	2	20	238	12	79	0.060	25.0
TRINITY_DN26583_c0_g1_i2.p2	DRAMP00670	27.869	61	31	3	4	165	10	64	5.2	19.2
TRINITY_DN26583_c0_g1_i3.p2	DRAMP00670	27.869	61	31	3	4	165	10	64	5.2	19.2
TRINITY_DN2662_c0_g1_i1.p2	DRAMP00638	26.190	42	31	0	1	126	17	58	1.3	20.4
TRINITY_DN2662_c0_g1_i2.p1	DRAMP00638	26.190	42	31	0	1	126	17	58	1.3	20.4
TRINITY_DN26637_c0_g1_i1.p1	DRAMP02909	34.783	46	23	3	9	140	1	41	8.8	18.1
TRINITY_DN2664_c0_g1_i2.p16	DRAMP03431	20.455	44	35	0	16	147	6	49	7.3	18.1
TRINITY_DN26745_c0_g1_i1.p1	DRAMP02454	25.000	56	38	2	14	175	6	59	5.4	19.2
TRINITY_DN2678_c0_g2_i2.p9	DRAMP00206	35.294	51	24	3	155	21	4	51	0.036	24.3
TRINITY_DN2678_c0_g2_i2.p9	DRAMP03149	29.268	41	29	0	124	2	53	93	9.1	18.1
TRINITY_DN2678_c0_g2_i3.p11	DRAMP00206	35.294	51	24	3	155	21	4	51	0.036	24.3
TRINITY_DN2678_c0_g2_i3.p11	DRAMP03149	29.268	41	29	0	124	2	53	93	9.1	18.1
TRINITY_DN26792_c0_g1_i1.p1	DRAMP02957	34.043	47	31	0	143	3	27	73	5.9	18.9
TRINITY_DN26807_c0_g1_i1.p2	DRAMP04407	34.615	52	27	3	31	165	14	65	0.14	23.1
TRINITY_DN26807_c0_g1_i1.p2	DRAMP04517	29.412	51	30	2	31	165	15	65	6.7	18.9
TRINITY_DN2681_c0_g1_i1.p12	DRAMP02666	32.558	43	26	2	23	145	32	73	0.15	23.1
TRINITY_DN2681_c0_g1_i1.p12	DRAMP03589	32.558	43	26	2	23	145	32	73	0.19	22.7
TRINITY_DN2681_c0_g1_i1.p12	DRAMP02624	32.558	43	26	2	23	145	32	73	0.20	22.7
TRINITY_DN2681_c0_g1_i1.p12	DRAMP02610	32.558	43	26	2	23	145	32	73	0.27	22.3
TRINITY_DN2681_c0_g1_i1.p12	DRAMP02652	32.558	43	26	2	23	145	32	73	0.30	22.3
TRINITY_DN2681_c0_g1_i10.p12	DRAMP02666	32.558	43	26	2	23	145	32	73	0.15	23.1
TRINITY_DN2681_c0_g1_i10.p12	DRAMP03589	32.558	43	26	2	23	145	32	73	0.19	22.7
TRINITY_DN2681_c0_g1_i10.p12	DRAMP02624	32.558	43	26	2	23	145	32	73	0.20	22.7
TRINITY_DN2681_c0_g1_i10.p12	DRAMP02610	32.558	43	26	2	23	145	32	73	0.27	22.3
TRINITY_DN2681_c0_g1_i10.p12	DRAMP02652	32.558	43	26	2	23	145	32	73	0.30	22.3
TRINITY_DN2681_c0_g1_i11.p11	DRAMP02666	32.558	43	26	2	23	145	32	73	0.15	23.1
TRINITY_DN2681_c0_g1_i11.p11	DRAMP03589	32.558	43	26	2	23	145	32	73	0.19	22.7
TRINITY_DN2681_c0_g1_i11.p11	DRAMP02624	32.558	43	26	2	23	145	32	73	0.20	22.7
TRINITY_DN2681_c0_g1_i11.p11	DRAMP02610	32.558	43	26	2	23	145	32	73	0.27	22.3
TRINITY_DN2681_c0_g1_i11.p11	DRAMP02652	32.558	43	26	2	23	145	32	73	0.30	22.3
TRINITY_DN2681_c0_g1_i12.p10	DRAMP02666	32.558	43	26	2	23	145	32	73	0.15	23.1
TRINITY_DN2681_c0_g1_i12.p10	DRAMP03589	32.558	43	26	2	23	145	32	73	0.19	22.7
TRINITY_DN2681_c0_g1_i12.p10	DRAMP02624	32.558	43	26	2	23	145	32	73	0.20	22.7
TRINITY_DN2681_c0_g1_i12.p10	DRAMP02610	32.558	43	26	2	23	145	32	73	0.27	22.3
TRINITY_DN2681_c0_g1_i12.p10	DRAMP02652	32.558	43	26	2	23	145	32	73	0.30	22.3
TRINITY_DN2681_c0_g1_i13.p11	DRAMP02666	32.558	43	26	2	23	145	32	73	0.15	23.1
TRINITY_DN2681_c0_g1_i13.p11	DRAMP03589	32.558	43	26	2	23	145	32	73	0.19	22.7
TRINITY_DN2681_c0_g1_i13.p11	DRAMP02624	32.558	43	26	2	23	145	32	73	0.20	22.7
TRINITY_DN2681_c0_g1_i13.p11	DRAMP02610	32.558	43	26	2	23	145	32	73	0.27	22.3
TRINITY_DN2681_c0_g1_i13.p11	DRAMP02652	32.558	43	26	2	23	145	32	73	0.30	22.3
TRINITY_DN2681_c0_g1_i16.p9	DRAMP02666	32.558	43	26	2	23	145	32	73	0.15	23.1
TRINITY_DN2681_c0_g1_i16.p9	DRAMP03589	32.558	43	26	2	23	145	32	73	0.19	22.7
TRINITY_DN2681_c0_g1_i16.p9	DRAMP02624	32.558	43	26	2	23	145	32	73	0.20	22.7
TRINITY_DN2681_c0_g1_i16.p9	DRAMP02610	32.558	43	26	2	23	145	32	73	0.27	22.3
TRINITY_DN2681_c0_g1_i16.p9	DRAMP02652	32.558	43	26	2	23	145	32	73	0.30	22.3
TRINITY_DN2681_c0_g1_i18.p10	DRAMP02666	32.558	43	26	2	23	145	32	73	0.15	23.1
TRINITY_DN2681_c0_g1_i18.p10	DRAMP03589	32.558	43	26	2	23	145	32	73	0.19	22.7
TRINITY_DN2681_c0_g1_i18.p10	DRAMP02624	32.558	43	26	2	23	145	32	73	0.20	22.7
TRINITY_DN2681_c0_g1_i18.p10	DRAMP02610	32.558	43	26	2	23	145	32	73	0.27	22.3
TRINITY_DN2681_c0_g1_i18.p10	DRAMP02652	32.558	43	26	2	23	145	32	73	0.30	22.3
TRINITY_DN2681_c0_g1_i2.p12	DRAMP02666	32.558	43	26	2	23	145	32	73	0.15	23.1
TRINITY_DN2681_c0_g1_i2.p12	DRAMP03589	32.558	43	26	2	23	145	32	73	0.19	22.7
TRINITY_DN2681_c0_g1_i2.p12	DRAMP02624	32.558	43	26	2	23	145	32	73	0.20	22.7
TRINITY_DN2681_c0_g1_i2.p12	DRAMP02610	32.558	43	26	2	23	145	32	73	0.27	22.3
TRINITY_DN2681_c0_g1_i2.p12	DRAMP02652	32.558	43	26	2	23	145	32	73	0.30	22.3
TRINITY_DN2681_c0_g1_i21.p13	DRAMP02666	32.558	43	26	2	23	145	32	73	0.15	23.1
TRINITY_DN2681_c0_g1_i21.p13	DRAMP03589	32.558	43	26	2	23	145	32	73	0.19	22.7
TRINITY_DN2681_c0_g1_i21.p13	DRAMP02624	32.558	43	26	2	23	145	32	73	0.20	22.7
TRINITY_DN2681_c0_g1_i21.p13	DRAMP02610	32.558	43	26	2	23	145	32	73	0.27	22.3
TRINITY_DN2681_c0_g1_i21.p13	DRAMP02652	32.558	43	26	2	23	145	32	73	0.30	22.3
TRINITY_DN2681_c0_g1_i3.p10	DRAMP02666	32.558	43	26	2	23	145	32	73	0.15	23.1
TRINITY_DN2681_c0_g1_i3.p10	DRAMP03589	32.558	43	26	2	23	145	32	73	0.19	22.7
TRINITY_DN2681_c0_g1_i3.p10	DRAMP02624	32.558	43	26	2	23	145	32	73	0.20	22.7
TRINITY_DN2681_c0_g1_i3.p10	DRAMP02610	32.558	43	26	2	23	145	32	73	0.27	22.3
TRINITY_DN2681_c0_g1_i3.p10	DRAMP02652	32.558	43	26	2	23	145	32	73	0.30	22.3
TRINITY_DN2681_c0_g1_i4.p11	DRAMP02666	32.558	43	26	2	23	145	32	73	0.15	23.1
TRINITY_DN2681_c0_g1_i4.p11	DRAMP03589	32.558	43	26	2	23	145	32	73	0.19	22.7
TRINITY_DN2681_c0_g1_i4.p11	DRAMP02624	32.558	43	26	2	23	145	32	73	0.20	22.7
TRINITY_DN2681_c0_g1_i4.p11	DRAMP02610	32.558	43	26	2	23	145	32	73	0.27	22.3
TRINITY_DN2681_c0_g1_i4.p11	DRAMP02652	32.558	43	26	2	23	145	32	73	0.30	22.3
TRINITY_DN2681_c0_g1_i8.p13	DRAMP02666	32.558	43	26	2	23	145	32	73	0.15	23.1
TRINITY_DN2681_c0_g1_i8.p13	DRAMP03589	32.558	43	26	2	23	145	32	73	0.19	22.7
TRINITY_DN2681_c0_g1_i8.p13	DRAMP02624	32.558	43	26	2	23	145	32	73	0.20	22.7
TRINITY_DN2681_c0_g1_i8.p13	DRAMP02610	32.558	43	26	2	23	145	32	73	0.27	22.3
TRINITY_DN2681_c0_g1_i8.p13	DRAMP02652	32.558	43	26	2	23	145	32	73	0.30	22.3
TRINITY_DN2682_c5_g1_i1.p1	DRAMP02895	22.222	63	42	2	6	194	14	69	6.7	19.2
TRINITY_DN2688_c0_g1_i1.p15	DRAMP01330	25.000	52	36	1	4	159	15	63	0.43	21.9
TRINITY_DN2688_c0_g6_i2.p4	DRAMP04476	31.746	63	41	2	1	183	1	63	0.001	28.5
TRINITY_DN2689_c0_g1_i2.p13	DRAMP01074	34.615	52	27	2	33	188	9	53	1.3	20.8
TRINITY_DN2695_c0_g1_i3.p8	DRAMP00564	25.424	59	22	2	27	203	7	43	10.0	18.5
TRINITY_DN2695_c0_g1_i4.p8	DRAMP00564	25.424	59	22	2	27	203	7	43	10.0	18.5
TRINITY_DN26997_c0_g1_i1.p1	DRAMP02625	29.545	44	31	0	142	11	26	69	0.90	20.8
TRINITY_DN26997_c0_g1_i1.p1	DRAMP02626	29.545	44	31	0	142	11	26	69	1.3	20.4
TRINITY_DN26997_c0_g1_i1.p1	DRAMP03160	29.545	44	31	0	142	11	26	69	1.7	20.4
TRINITY_DN2701_c0_g1_i1.p7	DRAMP02952	18.333	60	48	1	34	213	12	70	2.7	20.4
TRINITY_DN2701_c0_g1_i2.p10	DRAMP02952	18.333	60	48	1	34	213	12	70	2.7	20.4
TRINITY_DN2701_c0_g1_i3.p10	DRAMP02952	18.333	60	48	1	34	213	12	70	2.7	20.4
TRINITY_DN2701_c0_g1_i4.p10	DRAMP02952	18.333	60	48	1	34	213	12	70	2.7	20.4
TRINITY_DN2701_c0_g1_i5.p10	DRAMP02952	18.333	60	48	1	34	213	12	70	2.7	20.4
TRINITY_DN2701_c0_g1_i6.p7	DRAMP02952	18.333	60	48	1	34	213	12	70	2.7	20.4
TRINITY_DN27025_c0_g1_i1.p3	DRAMP01274	30.000	50	29	3	148	2	14	58	3.1	19.2
TRINITY_DN2702_c0_g1_i1.p3	DRAMP02936	27.273	55	40	0	1	165	21	75	0.95	21.6
TRINITY_DN2702_c0_g1_i2.p2	DRAMP02936	27.273	55	40	0	1	165	21	75	0.95	21.6
TRINITY_DN27033_c0_g1_i2.p2	DRAMP04465	23.913	46	32	1	5	133	27	72	4.5	18.9
TRINITY_DN2704_c0_g1_i1.p17	DRAMP03618	23.913	46	34	1	28	165	1	45	6.2	18.5
TRINITY_DN2704_c0_g1_i1.p17	DRAMP02683	23.913	46	34	1	28	165	1	45	7.3	18.5
TRINITY_DN2704_c0_g1_i2.p17	DRAMP03618	23.913	46	34	1	28	165	1	45	6.2	18.5
TRINITY_DN2704_c0_g1_i2.p17	DRAMP02683	23.913	46	34	1	28	165	1	45	7.3	18.5
TRINITY_DN27072_c0_g1_i1.p3	DRAMP00552	27.419	62	43	1	31	216	1	60	7.8	18.9
TRINITY_DN2716_c0_g1_i21.p8	DRAMP20765	29.268	41	28	1	17	136	22	62	0.79	20.8
TRINITY_DN27178_c0_g1_i1.p3	DRAMP00710	30.435	46	31	1	23	160	9	53	9.7	18.1
TRINITY_DN27178_c0_g1_i3.p3	DRAMP00710	30.435	46	31	1	23	160	9	53	9.7	18.1
TRINITY_DN2718_c0_g1_i2.p11	DRAMP02781	25.862	58	42	1	174	1	11	67	7.0	18.9
TRINITY_DN2718_c0_g1_i6.p8	DRAMP02781	25.862	58	42	1	174	1	11	67	7.0	18.9
TRINITY_DN2722_c0_g1_i19.p5	DRAMP03727	22.414	58	42	1	5	169	14	71	3.6	19.2
TRINITY_DN2722_c0_g1_i5.p5	DRAMP03727	22.414	58	42	1	5	169	14	71	3.6	19.2
TRINITY_DN27264_c0_g1_i3.p5	DRAMP04459	31.250	48	30	2	13	153	21	66	0.010	26.2
TRINITY_DN2727_c0_g1_i1.p6	DRAMP00369	26.087	46	29	1	18	155	10	50	8.9	18.5
TRINITY_DN2727_c0_g1_i1.p6	DRAMP01045	26.087	46	29	1	18	155	10	50	9.1	18.1
TRINITY_DN2728_c0_g4_i1.p1	DRAMP02555	27.083	48	31	2	13	144	7	54	3.3	19.2
TRINITY_DN27331_c0_g1_i1.p10	DRAMP02487	34.091	44	26	2	152	24	8	49	3.7	19.2
TRINITY_DN2734_c0_g2_i2.p12	DRAMP02560	32.143	56	37	1	174	7	36	90	0.10	23.9
TRINITY_DN27358_c1_g1_i1.p1	DRAMP00612	26.000	50	36	1	16	165	4	52	0.70	21.2
TRINITY_DN27365_c0_g1_i1.p5	DRAMP03447	27.273	44	21	1	162	31	8	40	4.6	18.9
TRINITY_DN27385_c0_g1_i1.p5	DRAMP02547	26.786	56	31	3	13	165	35	85	7.8	18.9
TRINITY_DN2739_c0_g5_i1.p7	DRAMP00480	24.390	41	23	1	129	7	15	47	7.4	18.5
TRINITY_DN27449_c0_g1_i1.p2	DRAMP00961	29.787	47	21	2	14	154	8	42	7.5	18.5
TRINITY_DN274_c0_g3_i1.p17	DRAMP03653	22.222	45	28	2	129	1	1	40	2.6	19.2
TRINITY_DN274_c0_g3_i1.p17	DRAMP00668	23.256	43	24	1	1	129	26	59	6.6	18.5
TRINITY_DN274_c0_g3_i1.p18	DRAMP04483	23.810	42	29	1	137	12	8	46	7.3	18.1
TRINITY_DN2750_c0_g2_i1.p6	DRAMP03403	25.532	47	34	1	138	1	31	77	0.31	22.3
TRINITY_DN2750_c0_g2_i2.p9	DRAMP03403	25.532	47	34	1	138	1	31	77	0.31	22.3
TRINITY_DN2750_c1_g1_i1.p3	DRAMP00522	21.053	76	46	2	207	22	4	79	7.8	19.2
TRINITY_DN2750_c1_g1_i2.p4	DRAMP00522	21.053	76	46	2	207	22	4	79	7.8	19.2
TRINITY_DN27526_c0_g1_i1.p5	DRAMP03433	34.043	47	25	3	9	146	1	42	6.0	18.1
TRINITY_DN27526_c0_g1_i1.p3	DRAMP02626	32.653	49	27	2	154	11	35	78	4.4	19.2
TRINITY_DN27536_c0_g1_i1.p2	DRAMP00650	36.538	52	28	2	149	3	7	56	0.057	23.9
TRINITY_DN27568_c0_g1_i1.p3	DRAMP00681	25.000	52	31	2	10	141	10	61	1.3	20.4
TRINITY_DN27568_c0_g1_i2.p3	DRAMP00681	25.000	52	31	2	10	141	10	61	1.3	20.4
TRINITY_DN27573_c0_g1_i1.p2	DRAMP03265	22.807	57	43	1	174	4	6	61	6.3	18.9
TRINITY_DN27573_c0_g1_i1.p2	DRAMP03262	22.807	57	43	1	174	4	6	61	7.1	18.5
TRINITY_DN27578_c0_g1_i1.p2	DRAMP00488	26.531	49	36	0	5	151	1	49	0.11	23.1
TRINITY_DN27586_c0_g1_i1.p2	DRAMP02564	27.451	51	35	1	22	174	3	51	2.4	20.0
TRINITY_DN27635_c0_g1_i1.p1	DRAMP02526	22.857	70	47	3	13	207	16	83	2.7	20.4
TRINITY_DN27847_c0_g1_i2.p2	DRAMP03789	31.481	54	33	1	1	150	12	65	1.0	20.8
TRINITY_DN2785_c0_g1_i10.p2	DRAMP02542	31.111	45	22	3	144	10	4	39	6.2	18.9
TRINITY_DN2785_c0_g1_i8.p2	DRAMP02542	31.111	45	22	3	144	10	4	39	6.2	18.9
TRINITY_DN2786_c0_g1_i1.p9	DRAMP03445	25.532	47	33	1	1	135	4	50	9.5	18.1
TRINITY_DN2786_c0_g1_i2.p10	DRAMP03445	25.532	47	33	1	1	135	4	50	9.5	18.1
TRINITY_DN2786_c0_g1_i4.p10	DRAMP03445	25.532	47	33	1	1	135	4	50	9.5	18.1
TRINITY_DN2786_c0_g1_i5.p9	DRAMP03445	25.532	47	33	1	1	135	4	50	9.5	18.1
TRINITY_DN2788_c0_g1_i1.p8	DRAMP00116	27.083	48	28	2	1	144	5	45	0.61	21.2
TRINITY_DN2788_c0_g1_i5.p10	DRAMP00116	27.083	48	28	2	1	144	5	45	0.61	21.2
TRINITY_DN27916_c0_g1_i2.p4	DRAMP02697	32.000	50	25	3	126	4	15	64	8.1	18.5
TRINITY_DN2793_c0_g1_i1.p21	DRAMP02487	22.727	66	35	1	1	150	3	68	1.1	20.8
TRINITY_DN27949_c0_g1_i1.p2	DRAMP00749	25.000	48	35	1	10	153	1	47	0.98	20.8
TRINITY_DN27949_c0_g1_i1.p2	DRAMP01056	27.083	48	34	1	10	153	1	47	1.2	20.4
TRINITY_DN28007_c0_g2_i1.p2	DRAMP03443	32.075	53	29	2	11	169	18	63	0.072	24.3
TRINITY_DN28025_c3_g1_i2.p7	DRAMP00492	33.333	39	20	2	125	9	16	48	3.5	18.9
TRINITY_DN2802_c0_g1_i2.p16	DRAMP02666	25.532	47	32	1	152	12	33	76	3.8	19.6
TRINITY_DN2802_c0_g1_i2.p16	DRAMP03589	25.532	47	32	1	152	12	33	76	3.9	19.6
TRINITY_DN2802_c0_g1_i2.p16	DRAMP02626	27.083	48	32	1	146	3	35	79	3.9	19.6
TRINITY_DN2802_c0_g1_i2.p16	DRAMP03160	27.083	48	32	1	146	3	35	79	4.5	19.2
TRINITY_DN2802_c0_g1_i3.p17	DRAMP02666	25.532	47	32	1	152	12	33	76	3.8	19.6
TRINITY_DN2802_c0_g1_i3.p17	DRAMP03589	25.532	47	32	1	152	12	33	76	3.9	19.6
TRINITY_DN2802_c0_g1_i3.p17	DRAMP02626	27.083	48	32	1	146	3	35	79	3.9	19.6
TRINITY_DN2802_c0_g1_i3.p17	DRAMP03160	27.083	48	32	1	146	3	35	79	4.5	19.2
TRINITY_DN2804_c0_g1_i1.p6	DRAMP03400	25.532	47	22	2	11	151	9	42	0.51	21.6
TRINITY_DN2804_c0_g1_i1.p6	DRAMP03460	27.273	44	19	2	20	151	12	42	3.2	19.2
TRINITY_DN28052_c0_g1_i1.p2	DRAMP00617	30.769	39	23	1	124	8	8	42	3.3	19.2
TRINITY_DN28070_c0_g1_i1.p1	DRAMP02737	25.352	71	41	3	31	222	8	73	0.45	22.3
TRINITY_DN28078_c0_g2_i1.p1	DRAMP02927	26.667	60	35	3	7	186	23	73	1.5	20.8
TRINITY_DN28078_c0_g2_i1.p1	DRAMP04408	26.667	60	35	3	7	186	27	77	1.6	20.8
TRINITY_DN28078_c0_g2_i1.p1	DRAMP04593	25.000	60	36	3	7	186	29	79	7.7	18.9
TRINITY_DN2811_c0_g1_i2.p7	DRAMP03433	26.087	46	25	1	165	28	5	41	8.5	18.1
TRINITY_DN28143_c0_g1_i1.p2	DRAMP03297	25.581	43	30	1	146	18	16	56	3.0	19.2
TRINITY_DN28143_c0_g1_i2.p1	DRAMP03297	25.581	43	30	1	146	18	16	56	3.0	19.2
TRINITY_DN2821_c0_g2_i1.p19	DRAMP00450	26.415	53	26	2	152	3	1	43	6.6	18.1
TRINITY_DN28248_c0_g1_i1.p8	DRAMP02484	30.233	43	27	2	7	132	1	41	0.88	20.8
TRINITY_DN2825_c0_g2_i1.p15	DRAMP00523	30.435	46	29	2	141	13	20	65	2.7	19.6
TRINITY_DN2825_c0_g2_i4.p17	DRAMP00523	30.435	46	29	2	141	13	20	65	2.7	19.6
TRINITY_DN28314_c0_g1_i1.p2	DRAMP20769	29.412	68	36	3	22	198	4	68	0.34	22.7
TRINITY_DN28339_c1_g1_i1.p2	DRAMP00262	27.273	66	42	2	25	219	31	91	0.024	26.2
TRINITY_DN28349_c0_g1_i1.p1	DRAMP04690	23.288	73	42	3	1	177	23	95	0.10	23.9
TRINITY_DN28349_c0_g1_i1.p1	DRAMP04478	19.231	52	40	1	22	177	18	67	0.73	21.6
TRINITY_DN28355_c0_g1_i1.p7	DRAMP00660	26.000	50	35	1	149	6	11	60	3.3	19.6
TRINITY_DN28355_c0_g1_i2.p8	DRAMP00660	26.000	50	35	1	149	6	11	60	3.3	19.6
TRINITY_DN2835_c0_g5_i1.p15	DRAMP00602	21.429	42	33	0	8	133	9	50	0.91	20.4
TRINITY_DN28365_c0_g1_i1.p1	DRAMP02155	29.032	62	38	2	33	218	24	79	0.64	21.9
TRINITY_DN28365_c0_g1_i1.p1	DRAMP02157	27.419	62	39	2	33	218	24	79	1.9	20.8
TRINITY_DN28369_c0_g2_i2.p1	DRAMP03633	28.571	91	58	2	16	279	3	89	3.04e-10	47.8
TRINITY_DN28369_c0_g2_i2.p1	DRAMP03462	28.571	91	58	3	16	279	2	88	3.18e-10	47.4
TRINITY_DN28369_c0_g2_i2.p1	DRAMP03327	28.571	91	58	3	16	279	2	88	1.27e-09	45.8
TRINITY_DN28369_c0_g2_i2.p1	DRAMP02831	27.473	91	59	2	16	279	3	89	5.69e-08	41.6
TRINITY_DN2836_c0_g3_i1.p4	DRAMP02487	25.000	72	35	4	1	159	3	74	3.4	19.6
TRINITY_DN2836_c0_g3_i2.p11	DRAMP02487	25.000	72	35	4	1	159	3	74	3.4	19.6
TRINITY_DN2836_c0_g3_i3.p3	DRAMP02487	25.000	72	35	4	1	159	3	74	3.4	19.6
TRINITY_DN2837_c0_g3_i1.p7	DRAMP00403	27.083	48	34	1	10	153	2	48	0.089	23.1
TRINITY_DN2837_c0_g3_i2.p6	DRAMP00403	27.083	48	34	1	10	153	2	48	0.089	23.1
TRINITY_DN28427_c0_g1_i2.p1	DRAMP02525	30.303	66	37	3	7	195	22	81	0.27	23.1
TRINITY_DN28471_c0_g1_i1.p3	DRAMP02369	33.333	45	28	1	4	138	5	47	3.9	19.2
TRINITY_DN28480_c0_g1_i1.p2	DRAMP04491	29.630	54	22	2	28	174	51	93	1.2	21.2
TRINITY_DN28520_c0_g1_i1.p7	DRAMP03149	32.653	49	31	1	4	144	17	65	1.3	20.4
TRINITY_DN28558_c0_g1_i1.p1	DRAMP18097	21.739	46	36	0	146	9	15	60	9.2	18.1
TRINITY_DN28571_c0_g2_i1.p1	DRAMP20768	31.148	61	41	1	43	222	3	63	0.72	21.9
TRINITY_DN28571_c0_g2_i1.p1	DRAMP03319	31.148	61	41	1	43	222	3	63	0.72	21.9
TRINITY_DN28576_c0_g1_i1.p6	DRAMP00519	25.000	44	32	1	25	153	17	60	0.034	24.6
TRINITY_DN2857_c0_g1_i2.p12	DRAMP00745	31.250	48	30	1	146	12	2	49	1.0	20.4
TRINITY_DN2857_c0_g1_i7.p13	DRAMP00745	31.250	48	30	1	146	12	2	49	1.0	20.4
TRINITY_DN2859_c0_g1_i1.p11	DRAMP00735	31.148	61	36	3	13	183	18	76	5.9	19.2
TRINITY_DN28635_c0_g1_i1.p2	DRAMP03654	23.810	42	23	1	139	14	9	41	6.9	18.1
TRINITY_DN28642_c0_g1_i1.p4	DRAMP03633	30.357	56	34	3	1	156	2	56	4.3	19.2
TRINITY_DN28681_c0_g1_i1.p3	DRAMP00695	30.000	40	24	1	141	22	9	44	2.0	19.6
TRINITY_DN2873_c0_g1_i3.p9	DRAMP03716	25.000	48	28	1	5	148	1	40	3.2	19.2
TRINITY_DN2876_c0_g1_i12.p2	DRAMP02889	24.000	50	27	1	23	172	4	42	6.3	18.9
TRINITY_DN2878_c0_g5_i1.p2	DRAMP02937	26.829	82	43	4	237	1	6	73	0.026	25.8
TRINITY_DN2880_c0_g1_i1.p8	DRAMP04595	23.729	59	45	0	209	33	17	75	0.34	22.7
TRINITY_DN2880_c0_g1_i2.p8	DRAMP04595	23.729	59	45	0	209	33	17	75	0.34	22.7
TRINITY_DN2880_c0_g1_i3.p8	DRAMP04595	23.729	59	45	0	209	33	17	75	0.34	22.7
TRINITY_DN28834_c0_g1_i1.p1	DRAMP03561	28.889	45	26	2	18	149	4	43	9.9	18.1
TRINITY_DN28861_c0_g1_i1.p3	DRAMP02687	34.091	44	15	2	147	22	23	54	4.2	18.9
TRINITY_DN28963_c0_g1_i1.p6	DRAMP00591	27.273	44	26	1	14	145	12	49	1.0	20.4
TRINITY_DN28983_c0_g1_i1.p4	DRAMP00374	34.091	44	26	2	21	146	4	46	0.30	22.3
TRINITY_DN28983_c0_g1_i1.p4	DRAMP00362	30.233	43	29	1	21	146	4	46	1.0	20.8
TRINITY_DN28991_c0_g1_i1.p2	DRAMP03376	31.111	45	23	2	16	150	1	37	2.2	19.6
TRINITY_DN2899_c0_g1_i7.p9	DRAMP00692	29.825	57	29	2	1	168	16	62	2.4	20.0
TRINITY_DN29002_c0_g1_i1.p2	DRAMP03297	22.727	44	29	1	1	132	19	57	4.3	18.9
TRINITY_DN29031_c0_g1_i1.p1	DRAMP00347	32.653	49	31	1	22	168	12	58	0.16	23.1
TRINITY_DN2904_c0_g1_i1.p7	DRAMP00435	29.268	41	25	2	140	18	6	42	3.2	18.9
TRINITY_DN29050_c0_g1_i1.p5	DRAMP02532	33.333	42	23	2	150	31	39	77	1.2	20.4
TRINITY_DN29050_c0_g1_i2.p4	DRAMP02532	33.333	42	23	2	150	31	39	77	1.2	20.4
TRINITY_DN29141_c0_g1_i1.p8	DRAMP02820	21.429	42	33	0	13	138	2	43	5.8	18.5
TRINITY_DN2914_c0_g1_i1.p2	DRAMP00596	25.397	63	35	2	28	216	8	58	3.9	19.6
TRINITY_DN2914_c0_g1_i2.p6	DRAMP00596	25.397	63	35	2	28	216	8	58	3.9	19.6
TRINITY_DN2914_c0_g1_i3.p6	DRAMP00596	25.397	63	35	2	28	216	8	58	3.9	19.6
TRINITY_DN29205_c0_g1_i1.p1	DRAMP00660	31.481	54	29	2	7	156	10	59	3.0	19.6
TRINITY_DN2922_c1_g1_i1.p4	DRAMP02909	28.205	39	24	2	136	20	5	39	8.2	17.7
TRINITY_DN2926_c1_g5_i1.p1	DRAMP02699	29.231	65	40	2	1	195	1	59	2.0	20.4
TRINITY_DN2926_c1_g5_i1.p1	DRAMP03589	29.231	65	40	2	1	195	1	59	2.8	20.4
TRINITY_DN2926_c1_g5_i1.p1	DRAMP02666	29.231	65	40	2	1	195	1	59	3.3	20.0
TRINITY_DN2926_c2_g2_i2.p15	DRAMP02532	24.444	45	31	1	143	9	37	78	4.9	18.9
TRINITY_DN2929_c0_g3_i1.p3	DRAMP00608	33.333	42	23	2	3	122	3	41	1.0	20.4
TRINITY_DN2929_c0_g4_i1.p3	DRAMP04510	32.609	46	27	1	1	138	4	45	1.3	20.4
TRINITY_DN292_c0_g1_i4.p5	DRAMP01073	30.952	42	29	0	27	152	25	66	3.0	19.6
TRINITY_DN292_c0_g1_i4.p5	DRAMP01070	30.952	42	29	0	27	152	25	66	3.1	19.6
TRINITY_DN292_c0_g1_i5.p7	DRAMP01073	30.952	42	29	0	27	152	25	66	3.0	19.6
TRINITY_DN292_c0_g1_i5.p7	DRAMP01070	30.952	42	29	0	27	152	25	66	3.1	19.6
TRINITY_DN292_c0_g1_i7.p21	DRAMP01073	30.952	42	29	0	27	152	25	66	3.0	19.6
TRINITY_DN292_c0_g1_i7.p21	DRAMP01070	30.952	42	29	0	27	152	25	66	3.1	19.6
TRINITY_DN292_c0_g1_i8.p14	DRAMP01073	30.952	42	29	0	27	152	25	66	3.0	19.6
TRINITY_DN292_c0_g1_i8.p14	DRAMP01070	30.952	42	29	0	27	152	25	66	3.1	19.6
TRINITY_DN2934_c0_g4_i1.p1	DRAMP00733	22.642	53	41	0	13	171	10	62	1.6	20.4
TRINITY_DN2946_c0_g1_i14.p6	DRAMP00722	22.917	48	37	0	144	1	6	53	0.84	21.2
TRINITY_DN29520_c0_g1_i1.p2	DRAMP00673	30.233	43	30	0	155	27	29	71	3.2	19.2
TRINITY_DN29523_c0_g1_i1.p1	DRAMP00698	23.810	42	19	1	1	126	17	45	3.3	19.2
TRINITY_DN2953_c0_g1_i1.p7	DRAMP00555	30.612	49	23	1	26	172	20	57	0.44	21.9
TRINITY_DN2955_c0_g1_i1.p13	DRAMP00946	35.088	57	27	3	170	12	25	75	7.7	18.5
TRINITY_DN29561_c0_g1_i1.p2	DRAMP00467	28.205	39	28	0	137	21	18	56	2.8	19.2
TRINITY_DN29566_c0_g1_i1.p2	DRAMP04478	32.692	52	29	1	146	9	12	63	0.084	23.5
TRINITY_DN29581_c0_g1_i1.p5	DRAMP02624	28.846	52	35	2	172	20	33	83	3.2	19.6
TRINITY_DN29581_c0_g1_i1.p5	DRAMP02666	28.846	52	35	2	172	20	33	83	5.7	18.9
TRINITY_DN29581_c0_g1_i1.p5	DRAMP03589	28.846	52	35	2	172	20	33	83	6.0	18.9
TRINITY_DN29581_c0_g1_i1.p5	DRAMP02652	28.846	52	35	2	172	20	33	83	6.7	18.9
TRINITY_DN29581_c0_g1_i1.p5	DRAMP02610	28.846	52	35	2	172	20	33	83	6.9	18.9
TRINITY_DN29627_c0_g1_i1.p2	DRAMP02526	24.638	69	47	1	1	207	28	91	1.2	21.6
TRINITY_DN2962_c0_g2_i3.p11	DRAMP00704	29.787	47	20	2	15	155	28	61	1.6	20.0
TRINITY_DN2962_c0_g2_i4.p5	DRAMP00704	29.787	47	20	2	15	155	28	61	1.6	20.0
TRINITY_DN2962_c0_g2_i6.p15	DRAMP00704	29.787	47	20	2	15	155	28	61	1.6	20.0
TRINITY_DN2963_c2_g1_i2.p2	DRAMP00582	29.268	41	27	1	24	146	10	48	3.3	19.2
TRINITY_DN29710_c0_g1_i1.p3	DRAMP00739	30.189	53	30	2	31	186	4	50	2.3	20.0
TRINITY_DN29718_c0_g1_i1.p2	DRAMP03732	33.333	51	29	2	156	4	21	66	0.17	22.7
TRINITY_DN29718_c0_g1_i1.p2	DRAMP03731	33.333	51	29	2	156	4	21	66	0.22	22.3
TRINITY_DN29718_c0_g1_i1.p2	DRAMP03729	33.333	51	29	2	156	4	21	66	0.23	22.3
TRINITY_DN29718_c0_g1_i1.p2	DRAMP03738	26.923	52	30	2	156	4	21	65	10.0	18.1
TRINITY_DN2974_c0_g1_i2.p1	DRAMP00552	27.692	65	34	4	31	216	8	62	3.4	20.0
TRINITY_DN29772_c0_g1_i1.p2	DRAMP00745	24.444	45	34	0	156	22	3	47	9.7	18.1
TRINITY_DN29776_c0_g1_i1.p2	DRAMP00503	21.538	65	42	1	212	18	1	56	7.9	18.9
TRINITY_DN2977_c0_g1_i16.p4	DRAMP00539	29.412	51	30	2	7	159	11	55	0.084	23.9
TRINITY_DN2977_c0_g1_i2.p5	DRAMP00539	29.412	51	30	2	7	159	11	55	0.084	23.9
TRINITY_DN2977_c0_g1_i3.p8	DRAMP00539	29.412	51	30	2	7	159	11	55	0.084	23.9
TRINITY_DN2990_c0_g4_i1.p15	DRAMP18286	26.829	41	30	0	1	123	18	58	3.2	19.2
TRINITY_DN2990_c0_g6_i1.p4	DRAMP02472	27.660	47	34	0	147	7	7	53	3.7	19.2
TRINITY_DN2990_c0_g6_i1.p4	DRAMP03104	30.000	40	23	1	1	120	6	40	5.6	18.1
TRINITY_DN2990_c0_g6_i1.p4	DRAMP03066	30.000	40	23	1	1	120	6	40	5.9	18.1
TRINITY_DN2990_c0_g6_i1.p4	DRAMP03437	29.787	47	26	1	4	123	18	64	9.9	18.1
TRINITY_DN29914_c0_g1_i1.p2	DRAMP02485	30.233	43	24	1	130	2	15	51	1.5	20.0
[truncated: 3,036 more rows]
