# Supplementary material for: De novo transcriptome assembly and annotation of parthenogenetic lizard Darevskia unisexualis and its parental ancestors Darevskia valentini and Darevskia raddei nairensis
Source: Data Brief. 2021 Dec 6;39:107685. doi: 10.1016/j.dib.2021.107685 (PMC8666336; doi:10.1016/j.dib.2021.107685)
Supplement: Supplementary file 1 [file mmc1.zip › Supplementary materials/Supplementary_5.3_duni_AMP_blast.txt]

TRINITY_DN0_c0_g2_i1.p7	DRAMP01048	29.032	62	36	2	12	179	12	71	0.37	21.9
TRINITY_DN0_c0_g2_i1.p8	DRAMP03416	26.415	53	34	1	4	162	24	71	3.3	19.6
TRINITY_DN100011_c0_g1_i1.p4	DRAMP00522	33.333	42	27	1	139	14	3	43	0.34	21.9
TRINITY_DN10003_c0_g2_i1.p6	DRAMP00450	26.415	53	26	2	152	3	1	43	6.6	18.1
TRINITY_DN10003_c0_g2_i3.p7	DRAMP00450	26.415	53	26	2	152	3	1	43	6.6	18.1
TRINITY_DN10003_c0_g2_i4.p7	DRAMP00450	26.415	53	26	2	152	3	1	43	6.6	18.1
TRINITY_DN100054_c0_g1_i1.p3	DRAMP04593	25.490	51	37	1	17	166	26	76	5.7	18.9
TRINITY_DN100065_c0_g1_i1.p3	DRAMP02978	20.000	40	26	1	6	125	3	36	3.2	18.9
TRINITY_DN100065_c0_g1_i1.p3	DRAMP02918	22.500	40	25	1	6	125	35	68	4.2	18.9
TRINITY_DN100065_c0_g1_i1.p3	DRAMP02627	20.513	39	25	1	6	122	3	35	5.9	18.1
TRINITY_DN100065_c0_g1_i2.p4	DRAMP02978	20.000	40	26	1	6	125	3	36	3.2	18.9
TRINITY_DN100065_c0_g1_i2.p4	DRAMP02918	22.500	40	25	1	6	125	35	68	4.2	18.9
TRINITY_DN100065_c0_g1_i2.p4	DRAMP02627	20.513	39	25	1	6	122	3	35	5.9	18.1
TRINITY_DN10013_c0_g2_i1.p5	DRAMP00562	26.786	56	34	1	177	10	3	51	0.39	22.3
TRINITY_DN10013_c0_g2_i2.p3	DRAMP00562	26.786	56	34	1	177	10	3	51	0.39	22.3
TRINITY_DN10013_c0_g2_i3.p3	DRAMP00562	26.786	56	34	1	177	10	3	51	0.39	22.3
TRINITY_DN10013_c0_g2_i4.p5	DRAMP00562	26.786	56	34	1	177	10	3	51	0.39	22.3
TRINITY_DN10013_c1_g1_i1.p2	DRAMP03447	26.415	53	24	2	178	29	23	63	7.7	18.5
TRINITY_DN10013_c1_g1_i1.p4	DRAMP00362	33.333	51	28	1	158	6	8	52	2.0	20.0
TRINITY_DN10013_c1_g1_i1.p4	DRAMP04591	21.569	51	39	1	157	5	15	64	5.3	18.9
TRINITY_DN10014_c0_g2_i1.p8	DRAMP00657	26.667	60	33	2	18	188	27	78	7.8	18.9
TRINITY_DN10014_c0_g2_i2.p5	DRAMP00657	26.667	60	33	2	18	188	27	78	6.9	18.9
TRINITY_DN10014_c0_g2_i3.p8	DRAMP00657	26.667	60	33	2	18	188	27	78	6.9	18.9
TRINITY_DN10014_c0_g2_i4.p7	DRAMP00657	26.667	60	33	2	18	188	27	78	7.8	18.9
TRINITY_DN10014_c0_g2_i5.p8	DRAMP00657	26.667	60	33	2	18	188	27	78	7.8	18.9
TRINITY_DN100193_c0_g1_i1.p2	DRAMP20766	23.611	72	53	2	214	2	1	71	1.0	21.9
TRINITY_DN100193_c0_g1_i1.p2	DRAMP03320	23.611	72	53	2	214	2	1	71	1.0	21.9
TRINITY_DN10021_c0_g3_i1.p1	DRAMP02556	22.535	71	51	2	202	2	23	93	2.5	20.4
TRINITY_DN100319_c0_g1_i1.p1	DRAMP00368	24.638	69	49	2	237	37	2	69	1.4	21.6
TRINITY_DN100319_c0_g1_i1.p1	DRAMP00367	24.638	69	49	2	237	37	2	69	1.4	21.6
TRINITY_DN100319_c0_g1_i1.p1	DRAMP00366	24.638	69	49	2	237	37	2	69	1.4	21.6
TRINITY_DN100319_c0_g1_i1.p1	DRAMP00364	24.638	69	49	2	237	37	2	69	1.5	21.2
TRINITY_DN100319_c0_g1_i1.p1	DRAMP00363	24.638	69	49	2	237	37	2	69	1.5	21.2
TRINITY_DN100334_c0_g1_i1.p2	DRAMP02546	18.750	48	36	1	141	7	16	63	4.4	19.2
TRINITY_DN100440_c0_g1_i1.p1	DRAMP00357	26.984	63	45	1	202	14	14	75	0.69	21.9
TRINITY_DN100491_c0_g1_i1.p2	DRAMP00672	22.449	49	29	1	147	1	1	40	1.8	20.0
TRINITY_DN10056_c0_g1_i3.p1	DRAMP02716	27.083	48	35	0	31	174	4	51	2.0	20.0
TRINITY_DN10056_c0_g1_i3.p1	DRAMP02675	25.000	48	36	0	31	174	4	51	5.4	18.9
TRINITY_DN10056_c0_g1_i3.p1	DRAMP18375	25.000	48	36	0	31	174	4	51	5.4	18.9
TRINITY_DN100669_c0_g1_i1.p1	DRAMP03459	34.783	46	16	3	143	6	19	50	2.3	19.6
TRINITY_DN100669_c0_g1_i1.p1	DRAMP03440	34.783	46	16	3	143	6	38	69	3.8	19.2
TRINITY_DN10067_c0_g1_i1.p3	DRAMP04460	26.923	52	38	0	16	171	22	73	0.33	22.3
TRINITY_DN10089_c0_g1_i2.p1	DRAMP02696	28.261	46	32	1	7	144	6	50	3.3	19.6
TRINITY_DN100904_c0_g1_i1.p2	DRAMP02536	20.833	48	38	0	11	154	44	91	1.1	21.2
TRINITY_DN101014_c0_g1_i1.p1	DRAMP00678	26.667	45	31	1	19	147	30	74	1.2	20.4
TRINITY_DN101062_c0_g1_i1.p1	DRAMP00623	20.000	55	42	1	33	197	31	83	1.4	21.2
TRINITY_DN101073_c0_g1_i1.p1	DRAMP04490	29.412	51	35	1	16	168	7	56	5.9	18.9
TRINITY_DN101090_c0_g1_i1.p1	DRAMP00690	24.490	49	30	2	156	10	12	53	4.1	19.2
TRINITY_DN101131_c0_g1_i1.p2	DRAMP02565	21.154	52	37	1	165	10	36	83	4.1	19.2
TRINITY_DN101131_c0_g1_i1.p2	DRAMP00419	25.490	51	24	2	165	13	3	39	7.1	18.5
TRINITY_DN101148_c0_g1_i1.p9	DRAMP00655	23.529	51	38	1	150	1	7	57	2.3	20.0
TRINITY_DN10117_c0_g1_i3.p17	DRAMP00602	39.130	46	24	2	154	20	8	50	7.3	18.1
TRINITY_DN101198_c0_g1_i1.p1	DRAMP00355	37.778	45	24	2	140	6	26	66	3.2	19.2
TRINITY_DN101198_c0_g1_i1.p1	DRAMP00354	35.556	45	25	2	140	6	26	66	6.9	18.5
TRINITY_DN1011_c0_g1_i10.p4	DRAMP01407	25.424	59	25	1	186	10	19	58	4.0	19.6
TRINITY_DN1011_c0_g1_i10.p4	DRAMP01332	22.034	59	27	1	186	10	19	58	7.4	18.9
TRINITY_DN1011_c0_g1_i4.p5	DRAMP01407	25.424	59	25	1	186	10	19	58	4.0	19.6
TRINITY_DN1011_c0_g1_i4.p5	DRAMP01332	22.034	59	27	1	186	10	19	58	7.4	18.9
TRINITY_DN1011_c0_g1_i7.p6	DRAMP01407	25.424	59	25	1	186	10	19	58	4.0	19.6
TRINITY_DN1011_c0_g1_i7.p6	DRAMP01332	22.034	59	27	1	186	10	19	58	7.4	18.9
TRINITY_DN101286_c0_g1_i1.p3	DRAMP03732	22.581	62	44	1	8	181	3	64	3.0	20.0
TRINITY_DN101286_c0_g1_i1.p3	DRAMP03731	22.581	62	44	1	8	181	3	64	3.5	19.6
TRINITY_DN1013_c0_g1_i3.p4	DRAMP02532	27.451	51	26	2	176	24	43	82	1.5	20.8
TRINITY_DN1013_c0_g1_i4.p5	DRAMP02532	27.451	51	26	2	176	24	43	82	1.5	20.8
TRINITY_DN101410_c0_g1_i1.p2	DRAMP04438	24.490	49	37	0	151	5	28	76	4.0	19.6
TRINITY_DN101465_c0_g1_i1.p2	DRAMP03557	23.214	56	34	1	191	24	36	82	0.66	21.9
TRINITY_DN101482_c0_g1_i1.p3	DRAMP02215	32.653	49	29	2	3	143	15	61	3.5	19.2
TRINITY_DN10153_c0_g1_i8.p3	DRAMP02568	30.508	59	26	1	200	24	8	51	0.48	21.9
TRINITY_DN101553_c0_g1_i1.p1	DRAMP00585	21.154	52	41	0	175	20	5	56	6.9	18.9
TRINITY_DN10156_c0_g1_i1.p9	DRAMP04457	22.000	50	39	0	150	1	2	51	6.8	18.9
TRINITY_DN101590_c0_g1_i1.p4	DRAMP02946	24.528	53	29	2	30	164	15	64	0.55	21.6
TRINITY_DN101590_c0_g1_i1.p4	DRAMP02591	27.660	47	24	1	146	6	3	39	0.59	21.2
TRINITY_DN101590_c0_g1_i1.p4	DRAMP02584	27.660	47	24	1	146	6	3	39	1.1	20.4
TRINITY_DN101590_c0_g1_i1.p4	DRAMP02585	27.660	47	24	1	146	6	3	39	1.4	20.0
TRINITY_DN101602_c0_g1_i1.p1	DRAMP00722	30.435	46	25	1	162	25	2	40	2.0	20.0
TRINITY_DN101607_c0_g1_i1.p1	DRAMP00426	30.769	39	22	2	127	11	13	46	3.0	19.2
TRINITY_DN101713_c0_g1_i1.p1	DRAMP01274	21.154	52	37	1	25	168	4	55	9.0	18.1
TRINITY_DN10172_c0_g1_i1.p11	DRAMP02485	29.412	51	24	2	12	164	14	52	2.2	19.6
TRINITY_DN10177_c0_g1_i3.p1	DRAMP00710	26.786	56	36	2	10	162	1	56	6.4	18.9
TRINITY_DN10177_c1_g1_i4.p5	DRAMP04700	26.190	42	25	1	25	150	9	44	6.4	18.5
TRINITY_DN10177_c1_g1_i6.p5	DRAMP04700	26.190	42	25	1	25	150	9	44	6.4	18.5
TRINITY_DN101907_c0_g1_i1.p2	DRAMP00565	31.111	45	25	2	147	13	15	53	0.11	23.1
TRINITY_DN10191_c0_g1_i1.p2	DRAMP03175	33.333	45	26	2	131	3	6	48	0.50	21.2
TRINITY_DN101957_c0_g1_i1.p2	DRAMP00507	24.000	50	36	2	179	30	2	49	8.7	18.1
TRINITY_DN10196_c1_g1_i10.p4	DRAMP02681	28.302	53	36	2	177	19	1	51	0.68	21.6
TRINITY_DN10196_c1_g1_i11.p4	DRAMP02681	28.302	53	36	2	177	19	1	51	0.68	21.6
TRINITY_DN10196_c1_g1_i2.p5	DRAMP02681	28.302	53	36	2	177	19	1	51	0.68	21.6
TRINITY_DN10196_c1_g1_i4.p5	DRAMP02681	28.302	53	36	2	177	19	1	51	0.68	21.6
TRINITY_DN10196_c1_g1_i5.p4	DRAMP02681	28.302	53	36	2	177	19	1	51	0.68	21.6
TRINITY_DN10196_c1_g1_i6.p4	DRAMP02681	28.302	53	36	2	177	19	1	51	0.68	21.6
TRINITY_DN10196_c1_g1_i7.p4	DRAMP02681	28.302	53	36	2	177	19	1	51	0.68	21.6
TRINITY_DN10196_c1_g1_i8.p4	DRAMP02681	28.302	53	36	2	177	19	1	51	0.68	21.6
TRINITY_DN10196_c1_g1_i9.p4	DRAMP02681	28.302	53	36	2	177	19	1	51	0.68	21.6
TRINITY_DN10207_c0_g1_i6.p7	DRAMP03352	30.000	60	29	2	175	8	1	51	3.5	19.6
TRINITY_DN102098_c0_g1_i1.p1	DRAMP02551	31.373	51	31	3	1	144	34	83	1.00	20.8
TRINITY_DN102110_c0_g1_i1.p1	DRAMP00622	31.915	47	31	1	10	150	8	53	4.2	19.2
TRINITY_DN102165_c0_g1_i1.p3	DRAMP02887	30.435	46	30	2	1	132	7	52	3.9	18.9
TRINITY_DN102298_c0_g1_i1.p1	DRAMP18312	28.788	66	40	2	204	7	12	70	4.9	19.6
TRINITY_DN1022_c0_g1_i2.p15	DRAMP04478	27.451	51	31	1	178	26	2	46	1.6	20.4
TRINITY_DN1022_c0_g1_i4.p13	DRAMP04478	27.451	51	31	1	178	26	2	46	1.6	20.4
TRINITY_DN102320_c0_g1_i1.p1	DRAMP00261	26.966	89	59	4	294	37	3	88	4.9	20.4
TRINITY_DN10233_c1_g1_i1.p3	DRAMP00523	22.727	44	34	0	136	5	26	69	7.4	18.5
TRINITY_DN10233_c1_g1_i2.p3	DRAMP00523	22.727	44	34	0	136	5	26	69	7.4	18.5
TRINITY_DN102344_c0_g1_i1.p2	DRAMP02665	27.778	54	39	0	4	165	16	69	9.4	18.5
TRINITY_DN102356_c0_g1_i1.p2	DRAMP04447	25.000	52	38	1	191	36	26	76	0.35	22.3
TRINITY_DN102356_c0_g1_i1.p2	DRAMP04448	23.077	52	39	1	191	36	26	76	1.5	20.8
TRINITY_DN1023_c0_g1_i1.p6	DRAMP00235	28.571	49	32	2	7	147	7	54	7.5	18.5
TRINITY_DN1023_c0_g1_i2.p6	DRAMP00235	28.571	49	32	2	7	147	7	54	7.5	18.5
TRINITY_DN10246_c0_g1_i1.p7	DRAMP00501	27.778	54	27	2	4	165	3	44	0.58	21.6
TRINITY_DN10246_c0_g1_i3.p7	DRAMP00501	27.778	54	27	2	4	165	3	44	0.58	21.6
TRINITY_DN102473_c0_g1_i1.p2	DRAMP00741	27.119	59	27	2	1	129	22	80	3.7	19.2
TRINITY_DN10247_c0_g1_i1.p2	DRAMP18097	23.913	46	35	0	10	147	8	53	1.7	20.0
TRINITY_DN10253_c0_g1_i1.p3	DRAMP03460	27.083	48	29	2	9	152	16	57	7.0	18.5
TRINITY_DN102550_c0_g1_i1.p1	DRAMP00624	32.075	53	22	2	7	144	6	51	0.52	21.2
TRINITY_DN10259_c0_g1_i1.p3	DRAMP00358	27.778	54	24	3	164	3	60	98	9.6	18.5
TRINITY_DN10261_c0_g1_i7.p2	DRAMP03638	23.333	60	43	2	184	8	7	64	3.9	20.0
TRINITY_DN10261_c0_g1_i9.p2	DRAMP03638	23.333	60	43	2	184	8	7	64	3.9	20.0
TRINITY_DN102638_c0_g1_i1.p1	DRAMP00736	29.787	47	31	1	16	156	25	69	3.0	19.6
TRINITY_DN102639_c0_g1_i1.p1	DRAMP00277	25.000	48	30	1	1	144	1	42	1.9	19.6
TRINITY_DN102644_c0_g1_i1.p3	DRAMP00572	21.569	51	40	0	185	33	11	61	1.7	20.4
TRINITY_DN102699_c0_g1_i1.p1	DRAMP02535	22.807	57	44	0	22	192	26	82	0.053	25.0
TRINITY_DN10269_c0_g2_i1.p6	DRAMP02946	29.412	51	33	2	3	146	1	51	6.8	18.9
TRINITY_DN10269_c0_g2_i2.p1	DRAMP02946	29.412	51	33	2	3	146	1	51	6.8	18.9
TRINITY_DN10277_c0_g1_i1.p7	DRAMP02952	29.412	51	32	2	1	141	16	66	5.8	18.9
TRINITY_DN10277_c0_g1_i1.p4	DRAMP02542	26.667	60	42	2	13	189	29	87	0.39	22.3
TRINITY_DN10277_c0_g1_i2.p5	DRAMP02542	26.667	60	42	2	13	189	29	87	0.39	22.3
TRINITY_DN10277_c0_g1_i2.p8	DRAMP02952	29.412	51	32	2	1	141	16	66	5.8	18.9
TRINITY_DN102802_c0_g1_i1.p1	DRAMP00597	29.870	77	35	4	48	275	14	72	9.5	19.2
TRINITY_DN10283_c0_g2_i2.p5	DRAMP04464	32.692	52	31	2	155	12	19	70	9.4	18.5
TRINITY_DN102929_c0_g1_i1.p1	DRAMP00536	27.907	43	29	1	21	149	20	60	1.9	19.6
TRINITY_DN102933_c0_g1_i1.p1	DRAMP02920	26.923	52	36	1	179	24	12	61	4.7	19.2
TRINITY_DN102957_c0_g1_i1.p2	DRAMP04514	25.862	58	42	1	194	21	8	64	6.6	19.2
TRINITY_DN102957_c0_g1_i1.p2	DRAMP04512	25.862	58	42	1	194	21	8	64	7.7	18.9
TRINITY_DN102962_c0_g1_i1.p4	DRAMP02958	24.490	49	34	1	1	147	25	70	1.5	20.8
TRINITY_DN10297_c0_g1_i1.p5	DRAMP03443	21.311	61	30	1	21	149	6	66	3.9	19.2
TRINITY_DN10297_c0_g1_i2.p8	DRAMP03443	21.311	61	30	1	21	149	6	66	3.9	19.2
TRINITY_DN10297_c0_g1_i3.p4	DRAMP03443	21.311	61	30	1	21	149	6	66	3.9	19.2
TRINITY_DN10301_c0_g1_i3.p6	DRAMP00353	24.590	61	35	2	12	173	20	76	4.0	19.2
TRINITY_DN103039_c0_g1_i1.p3	DRAMP03638	33.333	54	26	3	156	13	21	70	1.0	20.8
TRINITY_DN103059_c0_g1_i1.p3	DRAMP01007	29.825	57	32	1	154	8	3	59	2.1	20.0
TRINITY_DN103076_c0_g1_i1.p2	DRAMP04458	27.778	54	37	2	2	163	24	75	0.18	23.5
TRINITY_DN103076_c0_g1_i1.p2	DRAMP04426	29.630	54	36	2	2	163	24	75	1.2	21.2
TRINITY_DN103141_c0_g1_i1.p1	DRAMP00613	21.429	56	43	1	4	168	9	64	1.2	20.8
TRINITY_DN103152_c0_g1_i1.p1	DRAMP00600	25.581	43	31	1	16	144	4	45	1.2	20.4
TRINITY_DN103165_c0_g1_i1.p5	DRAMP00623	26.230	61	29	2	4	177	26	73	3.8	20.0
TRINITY_DN10316_c1_g1_i1.p7	DRAMP02821	22.807	57	41	1	4	165	11	67	0.27	22.3
TRINITY_DN10316_c1_g1_i1.p7	DRAMP02777	28.070	57	38	2	4	165	11	67	0.35	21.9
TRINITY_DN103178_c0_g1_i1.p1	DRAMP00735	21.667	60	43	2	193	20	1	58	1.0	21.2
TRINITY_DN103220_c0_g1_i1.p3	DRAMP04581	25.000	44	31	1	158	33	2	45	3.6	18.9
TRINITY_DN103283_c0_g1_i1.p5	DRAMP02929	32.653	49	15	4	2	133	30	65	5.3	18.9
TRINITY_DN103336_c0_g1_i1.p1	DRAMP00535	26.562	64	39	1	7	174	1	64	1.1	20.8
TRINITY_DN103340_c0_g1_i1.p2	DRAMP01079	35.849	53	30	2	6	155	30	81	0.57	21.6
TRINITY_DN103398_c0_g1_i1.p1	DRAMP00555	27.586	58	41	1	173	3	12	69	2.2	20.0
TRINITY_DN10339_c0_g1_i1.p10	DRAMP03457	31.111	45	21	2	150	16	23	57	3.3	19.2
TRINITY_DN10339_c0_g1_i2.p10	DRAMP03457	31.111	45	21	2	150	16	23	57	3.3	19.2
TRINITY_DN103459_c0_g1_i1.p1	DRAMP03613	28.889	45	30	1	3	137	1	43	4.9	18.5
TRINITY_DN1034_c1_g2_i1.p11	DRAMP00704	31.915	47	19	3	15	155	28	61	1.4	20.4
TRINITY_DN1034_c1_g2_i3.p11	DRAMP00704	31.915	47	19	3	15	155	28	61	1.4	20.4
TRINITY_DN1034_c1_g2_i5.p11	DRAMP00704	31.915	47	19	3	15	155	28	61	1.4	20.4
TRINITY_DN103503_c0_g1_i1.p3	DRAMP04426	19.231	52	39	1	159	4	30	78	0.12	23.5
TRINITY_DN103503_c0_g1_i1.p3	DRAMP04458	22.000	50	36	1	159	10	30	76	0.12	23.5
TRINITY_DN103503_c0_g1_i1.p3	DRAMP03670	30.612	49	21	2	163	23	22	59	1.1	20.8
TRINITY_DN103503_c0_g1_i1.p3	DRAMP03669	30.612	49	21	2	163	23	22	59	1.3	20.4
TRINITY_DN103503_c0_g1_i1.p3	DRAMP03668	28.571	49	22	2	163	23	22	59	2.2	20.0
TRINITY_DN103503_c0_g1_i1.p3	DRAMP00563	23.404	47	28	1	166	26	18	56	8.6	18.5
TRINITY_DN10350_c0_g2_i3.p3	DRAMP02620	26.786	56	37	2	10	171	2	55	8.2	18.9
TRINITY_DN103536_c0_g1_i1.p2	DRAMP18286	26.415	53	37	1	36	188	2	54	3.9	19.6
TRINITY_DN10353_c0_g3_i1.p1	DRAMP18492	100.000	74	0	0	16	237	1	74	2.90e-51	150
TRINITY_DN10353_c0_g3_i1.p1	DRAMP03472	100.000	74	0	0	16	237	1	74	2.90e-51	150
TRINITY_DN103551_c0_g1_i1.p5	DRAMP00628	30.000	40	21	2	4	123	10	42	7.0	18.5
TRINITY_DN103611_c0_g1_i1.p4	DRAMP00741	22.414	58	36	2	7	171	26	77	4.0	19.6
TRINITY_DN103613_c0_g1_i1.p2	DRAMP02777	25.862	58	39	3	37	207	1	55	0.28	22.7
TRINITY_DN103631_c0_g1_i1.p2	DRAMP02929	29.310	58	38	1	202	38	18	75	0.091	24.3
TRINITY_DN10391_c0_g1_i1.p1	DRAMP02494	30.612	49	20	2	30	155	3	44	0.54	21.2
TRINITY_DN10391_c0_g1_i1.p1	DRAMP02480	28.571	49	21	2	30	155	3	44	3.1	19.2
TRINITY_DN10391_c0_g1_i1.p1	DRAMP02481	28.571	49	21	2	30	155	3	44	3.2	19.2
TRINITY_DN103961_c0_g1_i1.p3	DRAMP00535	24.590	61	44	1	181	5	3	63	2.0	20.4
TRINITY_DN1039_c0_g1_i1.p4	DRAMP02590	20.455	44	35	0	16	147	1	44	6.8	18.5
TRINITY_DN103_c2_g1_i4.p1	DRAMP04486	20.000	55	41	1	171	7	15	66	2.6	20.0
TRINITY_DN104031_c0_g1_i1.p1	DRAMP03417	27.273	44	31	1	137	6	34	76	1.6	20.0
TRINITY_DN104036_c0_g1_i1.p3	DRAMP00347	28.169	71	35	3	10	180	20	88	4.9	19.6
TRINITY_DN10408_c0_g1_i2.p7	DRAMP00482	24.490	49	33	2	136	2	3	51	9.1	18.1
TRINITY_DN10408_c0_g1_i9.p6	DRAMP00482	24.490	49	33	2	136	2	3	51	9.1	18.1
TRINITY_DN104096_c0_g1_i1.p2	DRAMP00477	30.909	55	29	3	179	18	4	50	3.7	19.6
TRINITY_DN104098_c0_g1_i1.p2	DRAMP00572	21.429	56	41	2	163	2	3	57	4.9	18.9
TRINITY_DN10413_c0_g3_i2.p2	DRAMP00595	29.412	51	32	3	18	158	8	58	2.6	19.6
TRINITY_DN10413_c0_g3_i2.p2	DRAMP18312	27.907	43	31	0	28	156	53	95	2.8	19.6
TRINITY_DN104219_c0_g1_i1.p2	DRAMP00741	24.528	53	37	1	157	8	30	82	1.1	20.8
TRINITY_DN104313_c0_g1_i1.p1	DRAMP00190	25.397	63	34	2	43	228	6	56	8.7	18.9
TRINITY_DN104383_c0_g1_i1.p1	DRAMP03434	27.273	44	31	1	7	138	12	54	1.7	20.0
TRINITY_DN104387_c0_g1_i1.p1	DRAMP03450	23.077	52	37	1	158	12	16	67	8.5	18.1
TRINITY_DN104414_c0_g1_i1.p2	DRAMP18097	31.579	57	35	3	176	12	6	60	1.1	20.8
TRINITY_DN104417_c0_g1_i1.p1	DRAMP00555	31.111	45	30	1	26	160	3	46	9.0	18.1
TRINITY_DN104482_c0_g1_i1.p1	DRAMP00362	26.000	50	36	1	5	151	35	84	7.6	18.5
TRINITY_DN1044_c0_g1_i10.p14	DRAMP00742	26.415	53	35	1	161	3	4	52	3.1	19.2
TRINITY_DN1044_c0_g1_i11.p12	DRAMP00742	26.415	53	35	1	161	3	4	52	3.1	19.2
TRINITY_DN1044_c0_g1_i13.p13	DRAMP00742	26.415	53	35	1	161	3	4	52	3.1	19.2
TRINITY_DN1044_c0_g1_i16.p12	DRAMP00742	26.415	53	35	1	161	3	4	52	3.1	19.2
TRINITY_DN1044_c0_g1_i18.p13	DRAMP00742	26.415	53	35	1	161	3	4	52	3.1	19.2
TRINITY_DN1044_c0_g1_i19.p13	DRAMP00742	26.415	53	35	1	161	3	4	52	3.1	19.2
TRINITY_DN104502_c0_g1_i1.p1	DRAMP00733	29.545	44	25	2	16	147	22	59	0.61	21.2
TRINITY_DN10452_c4_g1_i1.p1	DRAMP02995	30.000	50	31	3	10	153	19	66	3.0	19.6
TRINITY_DN104598_c0_g1_i1.p1	DRAMP03440	26.531	49	30	1	30	158	3	51	0.92	20.8
TRINITY_DN104620_c0_g1_i1.p1	DRAMP00951	27.273	44	29	1	19	150	1	41	2.9	19.2
TRINITY_DN104620_c0_g1_i1.p1	DRAMP00954	27.273	44	29	1	19	150	1	41	3.4	18.9
TRINITY_DN10463_c0_g1_i11.p6	DRAMP00708	25.641	39	21	1	30	146	18	48	1.1	20.4
TRINITY_DN10463_c0_g1_i12.p5	DRAMP00708	25.641	39	21	1	30	146	18	48	1.1	20.4
TRINITY_DN10463_c0_g1_i14.p7	DRAMP00708	25.641	39	21	1	30	146	18	48	1.1	20.4
TRINITY_DN10463_c0_g1_i2.p6	DRAMP00708	25.641	39	21	1	30	146	18	48	1.1	20.4
TRINITY_DN10463_c0_g1_i7.p5	DRAMP00708	25.641	39	21	1	30	146	18	48	1.1	20.4
TRINITY_DN104651_c0_g1_i1.p2	DRAMP00090	22.917	48	37	0	10	153	1	48	0.24	22.3
TRINITY_DN104684_c0_g1_i1.p1	DRAMP03457	28.571	56	39	1	13	177	6	61	0.61	21.6
TRINITY_DN104684_c0_g1_i1.p1	DRAMP04479	27.451	51	34	2	31	174	12	62	1.1	20.8
TRINITY_DN104684_c0_g1_i1.p1	DRAMP03440	32.692	52	31	3	16	168	7	55	1.1	20.8
TRINITY_DN104717_c0_g1_i1.p3	DRAMP03560	26.087	46	32	1	148	11	7	50	2.6	19.6
TRINITY_DN104735_c0_g1_i1.p1	DRAMP02535	23.256	43	33	0	10	138	30	72	9.8	18.1
TRINITY_DN10473_c1_g3_i1.p1	DRAMP00680	25.455	55	37	2	7	162	4	57	2.0	20.0
TRINITY_DN104765_c0_g1_i1.p1	DRAMP00741	21.569	51	40	0	155	3	31	81	0.90	20.8
TRINITY_DN1047_c0_g1_i3.p5	DRAMP04473	21.818	55	43	0	16	180	4	58	9.4	18.5
TRINITY_DN1047_c0_g1_i5.p5	DRAMP04473	21.818	55	43	0	16	180	4	58	9.4	18.5
TRINITY_DN10483_c0_g1_i2.p5	DRAMP00197	25.581	43	28	1	8	136	27	65	7.9	18.1
TRINITY_DN104957_c0_g1_i1.p1	DRAMP01080	23.077	52	34	1	10	165	44	89	8.2	18.9
TRINITY_DN10500_c0_g1_i5.p10	DRAMP00539	30.435	46	30	1	146	15	12	57	0.065	23.9
TRINITY_DN10500_c0_g1_i8.p13	DRAMP00539	30.435	46	30	1	146	15	12	57	0.065	23.9
TRINITY_DN105029_c0_g1_i1.p2	DRAMP04478	21.212	66	47	1	8	205	8	68	0.90	21.6
TRINITY_DN105044_c0_g1_i1.p1	DRAMP00533	31.373	51	30	2	186	34	3	48	3.0	19.6
TRINITY_DN105062_c0_g1_i1.p2	DRAMP03060	32.500	40	25	1	2	121	3	40	2.6	19.2
TRINITY_DN105062_c0_g1_i1.p2	DRAMP04460	32.500	40	25	1	2	121	60	97	3.0	19.6
TRINITY_DN105075_c0_g1_i1.p3	DRAMP01033	22.449	49	35	1	145	8	16	64	0.99	20.8
TRINITY_DN105075_c0_g1_i1.p3	DRAMP01027	22.449	49	35	1	145	8	16	64	2.3	20.0
TRINITY_DN105075_c0_g1_i1.p3	DRAMP01038	22.449	49	35	1	145	8	16	64	2.5	19.6
TRINITY_DN105104_c0_g1_i1.p1	DRAMP02633	26.667	45	32	1	2	136	2	45	0.39	21.6
TRINITY_DN105126_c0_g1_i1.p1	DRAMP04408	25.397	63	28	2	190	2	3	46	2.4	20.4
TRINITY_DN10520_c0_g3_i1.p2	DRAMP02553	27.907	43	31	0	136	8	5	47	3.4	19.2
TRINITY_DN105216_c0_g1_i1.p1	DRAMP02736	28.261	46	30	1	136	8	26	71	7.7	18.5
TRINITY_DN105234_c0_g1_i1.p1	DRAMP00467	35.714	42	26	1	6	131	14	54	3.30e-04	29.3
TRINITY_DN1052_c0_g1_i3.p9	DRAMP00494	29.545	44	21	2	1	120	5	42	2.1	19.6
TRINITY_DN1052_c0_g1_i7.p10	DRAMP00494	29.545	44	21	2	1	120	5	42	2.1	19.6
TRINITY_DN1052_c0_g1_i8.p5	DRAMP00494	29.545	44	21	2	1	120	5	42	2.1	19.6
TRINITY_DN105395_c0_g1_i1.p2	DRAMP01068	22.917	48	30	1	13	135	7	54	6.8	18.5
TRINITY_DN105492_c0_g1_i1.p1	DRAMP04408	28.889	45	31	1	10	144	25	68	0.81	21.2
TRINITY_DN105492_c0_g1_i1.p1	DRAMP02927	28.889	45	31	1	10	144	21	64	0.95	20.8
TRINITY_DN105511_c0_g1_i1.p1	DRAMP02831	23.333	60	46	0	4	183	9	68	0.63	21.9
TRINITY_DN105511_c0_g1_i1.p1	DRAMP03633	21.053	57	45	0	4	174	9	65	2.3	20.4
TRINITY_DN105525_c0_g1_i1.p1	DRAMP00344	28.571	42	18	1	4	129	11	40	1.8	20.0
TRINITY_DN105528_c0_g1_i1.p1	DRAMP03659	23.810	42	26	1	16	141	41	76	6.1	18.5
TRINITY_DN10553_c0_g1_i5.p3	DRAMP02542	23.810	84	47	3	255	10	20	88	1.2	21.9
TRINITY_DN10560_c0_g1_i1.p1	DRAMP04468	32.558	43	17	2	19	147	46	76	6.0	18.9
TRINITY_DN105664_c0_g1_i1.p2	DRAMP00365	26.000	50	37	0	169	20	22	71	0.45	21.9
TRINITY_DN105664_c0_g1_i1.p2	DRAMP00366	26.000	50	37	0	169	20	22	71	2.2	20.0
TRINITY_DN105664_c0_g1_i1.p2	DRAMP00363	26.000	50	37	0	169	20	22	71	2.2	20.0
TRINITY_DN105664_c0_g1_i1.p2	DRAMP00364	26.000	50	37	0	169	20	22	71	2.3	20.0
TRINITY_DN105664_c0_g1_i1.p2	DRAMP00367	26.000	50	37	0	169	20	22	71	2.4	20.0
TRINITY_DN105664_c0_g1_i1.p2	DRAMP00368	26.000	50	37	0	169	20	22	71	2.4	20.0
TRINITY_DN10568_c0_g1_i6.p1	DRAMP00730	25.455	55	40	1	38	202	19	72	0.37	22.3
TRINITY_DN10571_c0_g5_i1.p2	DRAMP18312	31.343	67	33	2	10	180	8	71	2.7	20.0
TRINITY_DN105766_c0_g1_i1.p1	DRAMP00365	25.000	84	55	2	273	22	8	83	9.4	19.2
TRINITY_DN105828_c0_g1_i1.p1	DRAMP04516	26.316	57	39	1	172	2	9	62	5.3	19.2
TRINITY_DN105828_c0_g1_i1.p1	DRAMP04514	26.316	57	39	1	172	2	9	62	6.4	19.2
TRINITY_DN10587_c2_g1_i2.p2	DRAMP00685	25.424	59	36	2	16	168	10	68	7.0	18.9
TRINITY_DN10587_c2_g1_i3.p1	DRAMP00685	25.424	59	36	2	16	168	10	68	7.0	18.9
TRINITY_DN105926_c0_g1_i1.p2	DRAMP04590	28.571	49	30	2	28	165	18	64	1.9	20.0
TRINITY_DN105953_c0_g1_i1.p1	DRAMP18492	32.857	70	47	0	1	210	1	70	1.53e-11	49.7
TRINITY_DN105953_c0_g1_i1.p1	DRAMP03472	32.857	70	47	0	1	210	1	70	1.53e-11	49.7
TRINITY_DN10595_c0_g1_i1.p2	DRAMP00235	28.000	50	32	1	7	156	34	79	1.6	20.4
TRINITY_DN10595_c0_g1_i2.p2	DRAMP00235	28.000	50	32	1	7	156	34	79	2.4	20.0
TRINITY_DN10596_c1_g1_i1.p4	DRAMP04438	35.897	39	24	1	6	122	21	58	7.6	18.5
TRINITY_DN105994_c0_g1_i1.p1	DRAMP00678	28.571	56	34	2	25	192	14	63	0.018	25.8
TRINITY_DN1059_c1_g3_i2.p6	DRAMP00512	25.000	44	30	2	150	22	1	42	2.3	19.6
TRINITY_DN106060_c0_g1_i1.p2	DRAMP02886	25.000	60	34	2	1	180	5	53	2.7	20.0
TRINITY_DN106146_c0_g1_i1.p3	DRAMP00531	30.952	42	22	2	150	25	25	59	2.0	19.6
TRINITY_DN106150_c0_g1_i1.p1	DRAMP00421	31.111	45	27	1	1	135	2	42	0.27	21.9
TRINITY_DN106150_c0_g1_i1.p1	DRAMP00419	28.889	45	28	1	1	135	2	42	2.3	19.6
TRINITY_DN106154_c0_g1_i1.p1	DRAMP02620	27.660	47	31	1	24	155	5	51	1.4	20.4
TRINITY_DN106173_c0_g1_i1.p2	DRAMP00173	32.075	53	26	1	21	149	4	56	3.1	19.2
TRINITY_DN106205_c0_g1_i1.p1	DRAMP00623	28.261	46	32	1	25	162	4	48	3.0	19.6
TRINITY_DN106207_c0_g1_i1.p2	DRAMP00545	30.952	42	24	2	16	141	2	38	1.2	20.4
TRINITY_DN106267_c0_g1_i1.p1	DRAMP00478	25.532	47	23	2	7	144	20	55	9.6	18.1
TRINITY_DN10629_c0_g1_i6.p3	DRAMP03555	26.000	50	37	0	6	155	4	53	5.7	18.9
TRINITY_DN10629_c0_g1_i8.p2	DRAMP03555	26.000	50	37	0	6	155	4	53	5.7	18.9
TRINITY_DN10629_c0_g1_i9.p3	DRAMP03555	26.000	50	37	0	6	155	4	53	5.7	18.9
TRINITY_DN106300_c0_g1_i1.p1	DRAMP00528	24.528	53	32	2	18	170	4	50	0.68	21.2
TRINITY_DN10631_c0_g1_i1.p4	DRAMP00391	32.000	50	17	3	135	4	1	39	7.2	18.1
TRINITY_DN106491_c0_g1_i1.p2	DRAMP02524	34.043	47	23	2	4	138	44	84	2.1	20.0
TRINITY_DN10650_c0_g1_i1.p8	DRAMP18258	30.435	46	27	1	150	13	5	45	3.8	19.2
TRINITY_DN10650_c0_g1_i2.p8	DRAMP18258	30.435	46	27	1	150	13	5	45	3.8	19.2
TRINITY_DN10663_c0_g1_i1.p4	DRAMP00488	32.609	46	20	2	139	5	5	40	4.4	18.9
TRINITY_DN10663_c0_g1_i1.p4	DRAMP02431	27.907	43	27	2	142	14	21	59	6.6	18.5
TRINITY_DN10663_c0_g1_i2.p8	DRAMP00488	32.609	46	20	2	139	5	5	40	4.4	18.9
TRINITY_DN10663_c0_g1_i2.p8	DRAMP02431	27.907	43	27	2	142	14	21	59	6.6	18.5
TRINITY_DN106680_c0_g1_i1.p1	DRAMP00521	28.889	45	29	3	22	150	1	44	5.4	18.5
TRINITY_DN10668_c0_g2_i10.p3	DRAMP00550	25.000	48	34	1	171	28	10	55	2.1	20.0
TRINITY_DN10668_c0_g2_i4.p4	DRAMP00550	25.000	48	34	1	171	28	10	55	2.1	20.0
TRINITY_DN10668_c0_g2_i5.p6	DRAMP00550	25.000	48	34	1	171	28	10	55	2.1	20.0
TRINITY_DN10668_c0_g2_i6.p5	DRAMP00550	25.000	48	34	1	171	28	10	55	2.1	20.0
TRINITY_DN10674_c0_g1_i1.p8	DRAMP04480	29.630	54	32	3	144	1	33	86	1.4	20.4
TRINITY_DN10674_c0_g1_i3.p7	DRAMP04480	29.630	54	32	3	144	1	33	86	1.4	20.4
TRINITY_DN106760_c0_g1_i1.p1	DRAMP01078	34.694	49	19	2	2	148	1	36	0.65	21.2
TRINITY_DN106760_c0_g1_i1.p1	DRAMP01070	30.612	49	21	1	2	148	1	36	4.8	18.9
TRINITY_DN106769_c0_g1_i1.p1	DRAMP03389	18.367	49	38	1	10	156	9	55	3.1	19.2
TRINITY_DN10685_c1_g1_i1.p5	DRAMP03612	30.769	52	35	1	155	3	3	54	0.014	25.4
TRINITY_DN10685_c1_g1_i1.p5	DRAMP02681	31.111	45	31	0	155	21	3	47	0.022	25.0
TRINITY_DN1068_c1_g1_i2.p8	DRAMP02549	19.355	62	46	1	22	195	33	94	1.4	21.2
TRINITY_DN1068_c1_g3_i1.p4	DRAMP02549	19.355	62	46	1	22	195	33	94	1.4	21.2
TRINITY_DN10692_c2_g1_i1.p4	DRAMP03661	27.273	44	32	0	31	162	5	48	3.9	19.2
TRINITY_DN106949_c0_g1_i1.p1	DRAMP00684	24.590	61	45	1	34	216	5	64	1.9	20.8
TRINITY_DN1069_c1_g1_i1.p1	DRAMP00658	24.138	58	40	1	19	180	12	69	0.97	21.2
TRINITY_DN106_c0_g2_i1.p7	DRAMP02215	34.091	44	29	0	141	10	15	58	0.92	20.8
TRINITY_DN106_c0_g2_i1.p7	DRAMP02213	31.818	44	30	0	141	10	15	58	3.4	19.2
TRINITY_DN106_c0_g2_i1.p7	DRAMP02214	31.818	44	30	0	141	10	15	58	3.6	19.2
TRINITY_DN106_c0_g2_i1.p7	DRAMP02199	31.111	45	31	0	141	7	15	59	4.2	19.2
TRINITY_DN106_c0_g2_i2.p7	DRAMP02215	34.091	44	29	0	141	10	15	58	0.92	20.8
TRINITY_DN106_c0_g2_i2.p7	DRAMP02213	31.818	44	30	0	141	10	15	58	3.4	19.2
TRINITY_DN106_c0_g2_i2.p7	DRAMP02214	31.818	44	30	0	141	10	15	58	3.6	19.2
TRINITY_DN106_c0_g2_i2.p7	DRAMP02199	31.111	45	31	0	141	7	15	59	4.2	19.2
TRINITY_DN106_c0_g2_i3.p8	DRAMP02215	34.091	44	29	0	141	10	15	58	0.92	20.8
TRINITY_DN106_c0_g2_i3.p8	DRAMP02213	31.818	44	30	0	141	10	15	58	3.4	19.2
TRINITY_DN106_c0_g2_i3.p8	DRAMP02214	31.818	44	30	0	141	10	15	58	3.6	19.2
TRINITY_DN106_c0_g2_i3.p8	DRAMP02199	31.111	45	31	0	141	7	15	59	4.2	19.2
TRINITY_DN106_c0_g2_i4.p8	DRAMP02215	34.091	44	29	0	141	10	15	58	0.92	20.8
TRINITY_DN106_c0_g2_i4.p8	DRAMP02213	31.818	44	30	0	141	10	15	58	3.4	19.2
TRINITY_DN106_c0_g2_i4.p8	DRAMP02214	31.818	44	30	0	141	10	15	58	3.6	19.2
TRINITY_DN106_c0_g2_i4.p8	DRAMP02199	31.111	45	31	0	141	7	15	59	4.2	19.2
TRINITY_DN10704_c0_g1_i2.p4	DRAMP00657	28.846	52	36	1	5	157	1	52	3.5	19.2
TRINITY_DN107050_c0_g1_i1.p2	DRAMP02549	22.449	49	38	0	1	147	4	52	0.31	22.3
TRINITY_DN107116_c0_g1_i1.p1	DRAMP02777	21.918	73	41	2	22	237	11	68	0.74	21.9
TRINITY_DN107149_c0_g1_i1.p1	DRAMP02556	25.641	39	27	1	145	29	4	40	8.4	18.1
TRINITY_DN107198_c0_g1_i1.p1	DRAMP00629	29.787	47	24	2	2	142	15	52	1.6	20.4
TRINITY_DN10727_c0_g4_i1.p3	DRAMP04478	26.190	42	31	0	128	3	2	43	4.8	18.9
TRINITY_DN107288_c0_g1_i1.p1	DRAMP00320	30.357	56	33	2	25	192	23	72	7.0	18.9
TRINITY_DN107319_c0_g1_i1.p2	DRAMP02267	28.846	52	36	1	6	161	15	65	6.4	18.9
TRINITY_DN107339_c0_g1_i1.p1	DRAMP02539	26.531	49	31	2	135	4	33	81	0.96	21.2
TRINITY_DN107393_c0_g1_i1.p1	DRAMP03244	26.087	46	34	0	7	144	17	62	1.7	20.4
TRINITY_DN107393_c0_g1_i1.p1	DRAMP03241	26.087	46	34	0	7	144	17	62	1.7	20.4
TRINITY_DN107400_c0_g1_i1.p1	DRAMP00562	27.907	43	29	1	12	134	14	56	6.1	18.5
TRINITY_DN107400_c0_g1_i1.p1	DRAMP00533	25.000	44	31	2	12	140	3	45	9.5	18.1
TRINITY_DN107438_c0_g1_i1.p1	DRAMP02467	32.787	61	31	3	13	192	21	72	0.73	21.9
TRINITY_DN107468_c0_g1_i1.p1	DRAMP01045	32.143	56	29	2	33	194	10	58	4.6	19.6
TRINITY_DN10746_c0_g1_i1.p2	DRAMP02957	31.818	44	27	2	27	155	24	65	3.7	19.2
TRINITY_DN107525_c0_g1_i1.p1	DRAMP03633	30.693	101	51	3	1	288	1	87	2.28e-06	37.7
TRINITY_DN107525_c0_g1_i1.p1	DRAMP03462	26.000	100	53	3	7	288	2	86	4.10e-05	34.3
TRINITY_DN107525_c0_g1_i1.p1	DRAMP03327	25.000	92	60	2	13	288	4	86	4.75e-05	33.9
TRINITY_DN107525_c0_g1_i1.p1	DRAMP02831	24.510	102	56	2	1	288	1	87	2.13e-04	32.3
TRINITY_DN107544_c0_g1_i1.p2	DRAMP02697	29.508	61	36	2	191	9	13	66	4.7	19.6
TRINITY_DN10759_c0_g1_i5.p1	DRAMP00355	22.807	57	33	2	10	180	32	77	9.4	18.5
TRINITY_DN107634_c0_g1_i1.p1	DRAMP20767	28.571	63	30	3	180	1	19	69	9.8	18.5
TRINITY_DN107634_c0_g1_i1.p1	DRAMP03318	28.571	63	30	3	180	1	19	69	9.8	18.5
TRINITY_DN107691_c0_g1_i1.p1	DRAMP00678	32.609	46	23	2	22	150	2	42	0.67	21.2
TRINITY_DN10785_c0_g1_i1.p6	DRAMP04480	24.138	58	43	1	9	179	30	87	1.00	21.2
TRINITY_DN10793_c0_g2_i1.p1	DRAMP04590	31.373	51	34	1	153	1	10	59	4.7	19.2
TRINITY_DN107949_c0_g1_i1.p4	DRAMP04409	33.333	42	25	1	139	14	19	57	9.4	18.1
TRINITY_DN10798_c0_g1_i1.p2	DRAMP02682	27.451	51	26	2	34	186	20	59	6.2	18.9
TRINITY_DN107990_c0_g1_i1.p2	DRAMP04459	27.500	40	26	1	15	134	36	72	2.1	20.0
TRINITY_DN108023_c0_g1_i1.p1	DRAMP02957	25.490	51	35	2	1	144	14	64	2.6	20.0
TRINITY_DN108023_c0_g1_i1.p1	DRAMP02697	19.608	51	34	1	22	174	19	62	6.4	18.9
TRINITY_DN108064_c0_g1_i1.p2	DRAMP01007	25.000	68	46	2	1	201	1	64	5.2	20.0
TRINITY_DN108065_c0_g1_i1.p1	DRAMP18406	26.531	49	29	1	163	17	5	46	5.7	18.9
TRINITY_DN108072_c0_g1_i1.p1	DRAMP00933	20.000	60	47	1	4	183	9	67	5.6	19.6
TRINITY_DN108104_c0_g1_i1.p3	DRAMP00673	21.739	46	36	0	150	13	2	47	3.6	19.2
TRINITY_DN108179_c0_g1_i1.p1	DRAMP02554	26.230	61	43	1	28	204	32	92	0.25	23.1
TRINITY_DN108179_c0_g1_i1.p1	DRAMP00352	23.636	55	42	0	28	192	24	78	5.3	19.6
TRINITY_DN10829_c0_g2_i1.p1	DRAMP04407	22.000	50	37	1	162	13	21	68	7.8	18.5
TRINITY_DN10829_c0_g2_i2.p1	DRAMP04407	23.077	52	38	1	162	7	21	70	6.7	18.9
TRINITY_DN10830_c1_g2_i1.p3	DRAMP02950	28.302	53	34	1	8	154	18	70	6.9	18.5
TRINITY_DN10830_c1_g4_i1.p1	DRAMP02561	26.786	56	31	2	12	179	33	78	1.8	20.8
TRINITY_DN108356_c0_g1_i1.p2	DRAMP00345	28.333	60	40	1	197	27	2	61	3.2	20.0
TRINITY_DN108382_c0_g1_i1.p1	DRAMP00618	17.460	63	49	1	195	7	5	64	0.25	22.7
TRINITY_DN108384_c0_g1_i1.p1	DRAMP03671	22.034	59	35	2	180	4	5	52	4.1	19.6
TRINITY_DN10846_c1_g1_i1.p2	DRAMP18438	27.778	54	29	2	1	162	3	46	0.24	22.3
TRINITY_DN10846_c1_g1_i1.p2	DRAMP18200	27.778	54	29	2	1	162	3	46	0.24	22.3
TRINITY_DN108481_c0_g1_i1.p1	DRAMP03385	25.532	47	28	1	4	144	8	47	1.1	20.4
TRINITY_DN108481_c0_g1_i1.p1	DRAMP03620	29.268	41	22	1	1	123	7	40	1.9	19.6
TRINITY_DN108481_c0_g1_i1.p1	DRAMP02684	26.829	41	23	1	1	123	7	40	6.6	18.1
TRINITY_DN108497_c0_g1_i1.p3	DRAMP00670	25.000	48	35	1	23	163	12	59	0.75	21.2
TRINITY_DN108509_c0_g1_i1.p2	DRAMP00364	30.233	43	27	2	140	15	6	46	8.5	18.1
TRINITY_DN108509_c0_g1_i1.p2	DRAMP00366	30.233	43	27	2	140	15	6	46	8.7	18.1
TRINITY_DN108509_c0_g1_i1.p2	DRAMP00363	30.233	43	27	2	140	15	6	46	9.1	18.1
TRINITY_DN108509_c0_g1_i1.p2	DRAMP00368	30.233	43	27	2	140	15	6	46	9.9	18.1
TRINITY_DN108601_c0_g1_i1.p2	DRAMP00610	31.915	47	24	1	3	143	11	49	0.57	21.2
TRINITY_DN108634_c0_g1_i1.p2	DRAMP00100	22.917	48	23	1	2	145	3	36	3.9	18.9
TRINITY_DN108695_c0_g1_i1.p3	DRAMP03556	22.000	50	36	1	13	153	20	69	1.6	20.4
TRINITY_DN108695_c0_g1_i1.p3	DRAMP03555	22.000	50	36	1	13	153	19	68	1.8	20.0
TRINITY_DN108814_c0_g1_i1.p1	DRAMP02831	25.532	47	33	2	141	1	43	87	3.8	19.2
TRINITY_DN108815_c0_g1_i1.p2	DRAMP00961	26.000	50	33	2	13	162	1	46	0.80	20.8
TRINITY_DN108817_c0_g1_i1.p1	DRAMP00652	26.866	67	44	2	216	25	5	69	0.042	25.0
TRINITY_DN108817_c0_g1_i1.p1	DRAMP00653	25.373	67	45	2	216	25	5	69	0.35	22.7
TRINITY_DN108817_c0_g1_i1.p1	DRAMP00654	24.242	66	45	2	216	28	5	68	3.4	20.0
TRINITY_DN108872_c0_g1_i1.p2	DRAMP00474	28.889	45	28	1	140	6	4	44	2.8	19.2
TRINITY_DN108942_c0_g1_i1.p1	DRAMP00672	30.435	46	27	2	16	150	19	60	2.8	19.2
TRINITY_DN108943_c0_g1_i1.p1	DRAMP02526	16.667	60	48	2	25	201	2	60	1.4	21.2
TRINITY_DN108962_c0_g1_i1.p1	DRAMP00459	28.000	50	27	2	143	3	1	44	2.9	19.2
TRINITY_DN10896_c0_g1_i1.p2	DRAMP00442	27.778	54	28	2	183	22	1	43	7.4	18.5
TRINITY_DN109018_c0_g1_i1.p3	DRAMP00531	36.170	47	21	2	168	34	17	56	0.053	23.9
TRINITY_DN109044_c0_g1_i1.p2	DRAMP04689	29.545	44	30	1	153	25	2	45	0.45	21.9
TRINITY_DN109044_c0_g1_i1.p2	DRAMP00662	27.907	43	24	1	138	10	7	42	6.6	18.5
TRINITY_DN109057_c0_g1_i1.p3	DRAMP04462	27.907	43	27	1	138	10	20	58	2.7	19.6
TRINITY_DN1090_c0_g1_i1.p7	DRAMP00526	30.952	42	22	2	1	126	10	44	5.7	18.5
TRINITY_DN1090_c0_g1_i2.p5	DRAMP00526	30.952	42	22	2	1	126	10	44	5.7	18.5
TRINITY_DN1090_c0_g1_i4.p4	DRAMP00526	30.952	42	22	2	1	126	10	44	5.7	18.5
TRINITY_DN109133_c0_g1_i1.p1	DRAMP02567	21.127	71	49	2	213	4	9	73	3.3	20.4
TRINITY_DN109219_c0_g1_i1.p5	DRAMP03761	21.739	46	28	1	138	1	10	47	5.9	18.9
TRINITY_DN109231_c0_g1_i1.p1	DRAMP04408	25.000	44	33	0	27	158	18	61	0.45	21.9
TRINITY_DN109231_c0_g1_i1.p1	DRAMP02927	25.000	44	33	0	27	158	14	57	0.49	21.6
TRINITY_DN109273_c0_g1_i1.p1	DRAMP02554	32.692	52	23	3	152	9	14	57	0.32	22.3
TRINITY_DN109317_c0_g1_i1.p2	DRAMP03352	23.636	55	40	1	7	171	1	53	0.26	22.3
TRINITY_DN10935_c3_g1_i1.p1	DRAMP00725	25.862	58	34	3	21	194	4	52	2.7	20.0
TRINITY_DN109375_c0_g1_i1.p1	DRAMP18287	18.841	69	49	1	28	234	5	66	1.1	21.6
TRINITY_DN10938_c0_g1_i1.p4	DRAMP00542	40.000	45	25	2	1	129	17	61	5.9	18.5
TRINITY_DN109429_c0_g1_i1.p1	DRAMP18186	24.074	54	34	3	28	183	4	52	9.2	18.5
TRINITY_DN109494_c0_g1_i1.p1	DRAMP02889	31.250	48	30	2	1	138	1	47	0.56	21.6
TRINITY_DN109571_c0_g1_i1.p1	DRAMP02560	25.490	51	29	2	156	22	19	66	0.72	21.6
TRINITY_DN1096_c3_g1_i1.p1	DRAMP04498	23.256	43	33	0	27	155	3	45	0.95	20.8
TRINITY_DN1096_c3_g1_i2.p1	DRAMP04498	23.256	43	33	0	27	155	3	45	0.95	20.8
TRINITY_DN1096_c3_g1_i3.p1	DRAMP04498	23.256	43	33	0	27	155	3	45	0.95	20.8
TRINITY_DN109741_c0_g1_i1.p1	DRAMP00650	22.727	66	44	2	31	207	4	69	1.5	20.8
TRINITY_DN109779_c0_g1_i1.p2	DRAMP03631	29.412	51	33	1	148	5	4	54	2.6	19.6
TRINITY_DN109779_c0_g1_i1.p2	DRAMP02688	29.412	51	33	1	148	5	4	54	3.6	19.2
TRINITY_DN109785_c0_g1_i1.p2	DRAMP00352	30.909	55	36	1	161	3	27	81	0.14	23.5
TRINITY_DN109826_c0_g1_i1.p2	DRAMP00676	33.333	54	31	1	180	19	14	62	2.1	20.4
TRINITY_DN109839_c0_g1_i1.p2	DRAMP02547	26.667	60	44	0	31	210	24	83	0.056	25.0
TRINITY_DN109847_c0_g1_i1.p1	DRAMP02475	31.373	51	31	2	13	162	3	50	0.74	21.2
TRINITY_DN10984_c0_g3_i1.p2	DRAMP04454	26.000	50	35	2	33	179	3	51	9.8	18.5
TRINITY_DN10988_c2_g1_i3.p2	DRAMP00623	23.529	51	38	1	155	3	37	86	0.80	21.2
TRINITY_DN109903_c0_g1_i1.p1	DRAMP01056	25.532	47	29	2	16	156	8	48	1.4	20.0
TRINITY_DN10993_c0_g1_i1.p5	DRAMP03442	35.000	40	26	0	5	124	7	46	0.99	20.4
TRINITY_DN10993_c0_g1_i1.p5	DRAMP03388	33.333	48	16	2	126	1	1	38	1.2	20.0
TRINITY_DN10993_c0_g1_i2.p5	DRAMP03442	35.000	40	26	0	5	124	7	46	0.99	20.4
TRINITY_DN10993_c0_g1_i2.p5	DRAMP03388	33.333	48	16	2	126	1	1	38	1.2	20.0
TRINITY_DN10993_c0_g1_i3.p4	DRAMP03442	35.000	40	26	0	5	124	7	46	0.99	20.4
TRINITY_DN10993_c0_g1_i3.p4	DRAMP03388	33.333	48	16	2	126	1	1	38	1.2	20.0
TRINITY_DN110027_c0_g1_i1.p1	DRAMP00253	22.727	66	50	1	4	198	22	87	5.6	19.2
TRINITY_DN110040_c0_g1_i1.p2	DRAMP00421	32.000	50	23	3	144	10	1	44	3.6	18.9
TRINITY_DN110040_c0_g1_i1.p2	DRAMP00419	32.000	50	23	3	144	10	1	44	4.8	18.9
TRINITY_DN11011_c0_g1_i1.p2	DRAMP00358	28.070	57	40	1	173	6	39	95	0.54	21.9
TRINITY_DN11011_c0_g1_i1.p2	DRAMP01077	24.561	57	42	1	173	6	32	88	2.9	20.0
TRINITY_DN11011_c0_g1_i1.p2	DRAMP00357	26.316	57	41	1	173	6	38	94	3.4	20.0
TRINITY_DN11011_c0_g1_i1.p2	DRAMP04438	24.561	57	42	1	173	6	32	88	5.2	19.2
TRINITY_DN11014_c0_g1_i2.p4	DRAMP03555	25.000	56	30	1	169	2	10	53	2.3	20.0
TRINITY_DN11014_c0_g1_i2.p4	DRAMP03556	25.000	56	30	1	169	2	11	54	2.4	20.0
TRINITY_DN11014_c0_g1_i2.p4	DRAMP03554	25.000	56	30	1	169	2	11	54	2.9	19.6
TRINITY_DN11014_c0_g1_i2.p10	DRAMP00282	28.261	46	30	2	150	16	3	46	7.2	18.1
TRINITY_DN11014_c0_g1_i5.p6	DRAMP00282	28.261	46	30	2	150	16	3	46	7.2	18.1
TRINITY_DN11014_c0_g1_i6.p4	DRAMP03555	25.000	56	30	1	169	2	10	53	2.3	20.0
TRINITY_DN11014_c0_g1_i6.p4	DRAMP03556	25.000	56	30	1	169	2	11	54	2.4	20.0
TRINITY_DN11014_c0_g1_i6.p4	DRAMP03554	25.000	56	30	1	169	2	11	54	2.9	19.6
TRINITY_DN11014_c0_g1_i6.p10	DRAMP00282	28.261	46	30	2	150	16	3	46	7.2	18.1
TRINITY_DN11014_c0_g1_i9.p8	DRAMP00282	28.261	46	30	2	150	16	3	46	7.2	18.1
TRINITY_DN110170_c0_g1_i1.p2	DRAMP04594	29.310	58	35	3	11	172	7	62	6.3	19.2
TRINITY_DN11021_c0_g1_i2.p2	DRAMP00961	20.000	40	32	0	27	146	4	43	5.9	18.5
TRINITY_DN11021_c0_g1_i4.p4	DRAMP00961	20.000	40	32	0	27	146	4	43	5.9	18.5
TRINITY_DN11023_c0_g1_i1.p5	DRAMP03413	28.571	42	28	1	126	1	41	80	5.6	18.9
TRINITY_DN110252_c0_g1_i1.p2	DRAMP02467	29.412	51	29	2	7	153	35	80	4.3	19.2
TRINITY_DN1102_c0_g1_i1.p13	DRAMP00504	24.390	41	31	0	143	21	9	49	0.55	21.2
TRINITY_DN1102_c0_g1_i2.p13	DRAMP00504	24.390	41	31	0	143	21	9	49	0.55	21.2
TRINITY_DN1102_c0_g1_i3.p9	DRAMP00504	24.390	41	31	0	143	21	9	49	0.55	21.2
TRINITY_DN1102_c0_g1_i5.p10	DRAMP00504	24.390	41	31	0	143	21	9	49	0.55	21.2
TRINITY_DN1102_c0_g1_i6.p14	DRAMP00504	24.390	41	31	0	143	21	9	49	0.55	21.2
TRINITY_DN1102_c0_g1_i7.p16	DRAMP00504	24.390	41	31	0	143	21	9	49	0.55	21.2
TRINITY_DN1102_c0_g1_i8.p9	DRAMP00504	24.390	41	31	0	143	21	9	49	0.55	21.2
TRINITY_DN1102_c0_g1_i9.p10	DRAMP00504	24.390	41	31	0	143	21	9	49	0.55	21.2
TRINITY_DN110315_c0_g1_i1.p2	DRAMP04467	34.043	47	23	2	147	10	2	41	0.001	28.1
TRINITY_DN110315_c0_g1_i1.p2	DRAMP00347	31.111	45	29	1	144	16	38	82	0.88	21.2
TRINITY_DN110343_c0_g1_i1.p1	DRAMP00949	30.233	43	29	1	130	5	3	45	0.39	21.2
TRINITY_DN11038_c0_g2_i1.p2	DRAMP00535	32.000	50	30	2	176	30	17	63	0.23	22.7
TRINITY_DN11042_c0_g1_i1.p1	DRAMP00623	26.415	53	30	2	150	10	7	56	0.67	21.2
TRINITY_DN110716_c0_g1_i1.p1	DRAMP00140	34.884	43	25	1	21	149	12	51	5.9	18.5
TRINITY_DN110736_c0_g1_i1.p1	DRAMP00636	28.000	50	30	3	4	135	17	66	0.37	21.9
TRINITY_DN110736_c0_g1_i1.p1	DRAMP03521	23.404	47	26	1	152	12	1	37	5.3	18.5
TRINITY_DN110882_c0_g1_i1.p1	DRAMP04488	26.000	50	34	2	13	159	23	70	2.5	20.0
TRINITY_DN110882_c0_g1_i1.p1	DRAMP00932	27.083	48	32	2	13	153	23	68	3.1	19.6
TRINITY_DN110897_c0_g1_i1.p1	DRAMP00572	25.806	62	30	2	152	15	3	64	6.5	18.5
TRINITY_DN1108_c0_g1_i2.p5	DRAMP03731	22.667	75	53	2	10	231	2	72	0.84	22.3
TRINITY_DN1108_c0_g1_i2.p5	DRAMP03732	22.667	75	53	2	10	231	2	72	1.1	21.9
TRINITY_DN1108_c0_g1_i2.p5	DRAMP03730	23.377	77	50	3	10	231	2	72	1.1	21.9
TRINITY_DN1108_c0_g1_i2.p5	DRAMP03729	21.333	75	54	2	10	231	2	72	2.9	20.8
TRINITY_DN1108_c0_g1_i3.p5	DRAMP03731	22.667	75	53	2	10	231	2	72	0.84	22.3
TRINITY_DN1108_c0_g1_i3.p5	DRAMP03732	22.667	75	53	2	10	231	2	72	1.1	21.9
TRINITY_DN1108_c0_g1_i3.p5	DRAMP03730	23.377	77	50	3	10	231	2	72	1.1	21.9
TRINITY_DN1108_c0_g1_i3.p5	DRAMP03729	21.333	75	54	2	10	231	2	72	2.9	20.8
TRINITY_DN1108_c0_g1_i4.p3	DRAMP03731	22.667	75	53	2	10	231	2	72	0.84	22.3
TRINITY_DN1108_c0_g1_i4.p3	DRAMP03732	22.667	75	53	2	10	231	2	72	1.1	21.9
TRINITY_DN1108_c0_g1_i4.p3	DRAMP03730	23.377	77	50	3	10	231	2	72	1.1	21.9
TRINITY_DN1108_c0_g1_i4.p3	DRAMP03729	21.333	75	54	2	10	231	2	72	2.9	20.8
TRINITY_DN110_c0_g1_i3.p2	DRAMP04453	21.053	57	37	2	16	186	29	77	0.54	21.9
TRINITY_DN111013_c0_g1_i1.p1	DRAMP00683	24.528	53	38	1	176	18	13	63	0.71	21.6
TRINITY_DN111130_c0_g1_i1.p2	DRAMP04476	39.535	43	24	2	1	123	13	55	3.3	19.2
TRINITY_DN111134_c0_g1_i1.p3	DRAMP02406	23.636	55	33	3	18	155	3	57	5.1	18.9
TRINITY_DN111189_c0_g1_i1.p1	DRAMP01024	26.923	52	37	1	159	7	2	53	0.19	23.1
TRINITY_DN11119_c0_g1_i2.p6	DRAMP00352	28.571	49	29	2	149	6	32	75	2.4	20.0
TRINITY_DN11119_c0_g1_i7.p5	DRAMP00352	28.571	49	29	2	149	6	32	75	2.4	20.0
TRINITY_DN111205_c0_g1_i1.p1	DRAMP00588	26.866	67	24	2	16	216	4	45	1.5	21.2
TRINITY_DN111268_c0_g1_i1.p3	DRAMP02550	26.923	52	33	1	7	162	14	60	3.3	19.6
TRINITY_DN1113_c0_g1_i10.p6	DRAMP04408	30.000	50	30	2	2	148	21	66	5.4	18.9
TRINITY_DN1113_c0_g1_i14.p9	DRAMP04408	30.000	50	30	2	2	148	21	66	5.4	18.9
TRINITY_DN1113_c0_g1_i4.p10	DRAMP04408	30.000	50	30	2	2	148	21	66	5.4	18.9
TRINITY_DN11150_c0_g1_i3.p2	DRAMP03553	27.660	47	30	1	158	30	8	54	8.7	18.1
TRINITY_DN11155_c0_g1_i3.p5	DRAMP03624	29.545	44	27	1	142	11	12	51	4.8	18.9
TRINITY_DN11155_c0_g1_i3.p5	DRAMP02736	29.545	44	27	1	142	11	12	51	4.8	18.9
TRINITY_DN11155_c0_g1_i4.p5	DRAMP03624	29.545	44	27	1	142	11	12	51	4.8	18.9
TRINITY_DN11155_c0_g1_i4.p5	DRAMP02736	29.545	44	27	1	142	11	12	51	4.8	18.9
TRINITY_DN111571_c0_g1_i1.p1	DRAMP02552	26.531	49	35	1	1	144	1	49	5.1	19.2
TRINITY_DN11162_c1_g1_i1.p1	DRAMP00491	25.581	43	28	1	15	143	5	43	4.4	18.9
TRINITY_DN11167_c0_g2_i4.p1	DRAMP04452	25.301	83	53	3	1	243	1	76	0.59	22.7
TRINITY_DN11167_c0_g2_i4.p4	DRAMP04509	32.203	59	29	3	7	159	9	64	4.7	19.2
TRINITY_DN11167_c0_g2_i6.p12	DRAMP04509	32.203	59	29	3	7	159	9	64	4.7	19.2
TRINITY_DN111693_c0_g1_i1.p1	DRAMP02523	25.581	43	32	0	26	154	47	89	9.9	18.1
TRINITY_DN111736_c0_g1_i1.p1	DRAMP04426	20.408	49	39	0	12	158	10	58	5.0	18.9
TRINITY_DN111767_c0_g1_i1.p2	DRAMP03415	36.735	49	26	3	174	28	48	91	0.48	21.9
TRINITY_DN111767_c0_g1_i1.p2	DRAMP00589	29.091	55	31	3	165	10	3	52	3.3	19.2
TRINITY_DN11176_c0_g1_i9.p5	DRAMP00685	31.818	44	21	1	23	154	33	67	0.019	25.0
TRINITY_DN111815_c0_g1_i1.p4	DRAMP00141	17.778	45	37	0	13	147	3	47	0.65	21.2
TRINITY_DN111830_c0_g1_i1.p1	DRAMP00184	16.667	48	40	0	1	144	19	66	1.6	20.0
TRINITY_DN111874_c0_g1_i1.p2	DRAMP04480	33.333	57	35	1	12	173	18	74	0.090	23.9
TRINITY_DN1118_c0_g1_i1.p1	DRAMP02682	25.000	52	35	1	165	10	16	63	9.2	18.5
TRINITY_DN111993_c0_g1_i1.p2	DRAMP02545	30.233	43	26	1	135	7	29	67	5.9	18.9
TRINITY_DN112043_c0_g1_i1.p2	DRAMP03659	17.500	40	33	0	25	144	25	64	7.6	18.5
TRINITY_DN112090_c0_g1_i1.p2	DRAMP02487	30.769	39	25	2	137	21	26	62	6.5	18.5
TRINITY_DN1120_c0_g1_i10.p4	DRAMP00657	28.571	49	18	2	150	4	40	71	0.63	21.2
TRINITY_DN112142_c0_g1_i1.p2	DRAMP02531	32.759	58	33	1	8	181	27	78	1.2	21.2
TRINITY_DN11214_c3_g1_i1.p2	DRAMP00548	26.923	52	36	2	155	3	1	51	3.0	19.2
TRINITY_DN112266_c0_g1_i1.p2	DRAMP03297	28.000	50	27	2	139	17	2	51	5.5	18.5
TRINITY_DN11230_c0_g1_i5.p5	DRAMP01080	29.231	65	37	4	173	3	2	65	1.3	20.8
TRINITY_DN112321_c0_g1_i1.p1	DRAMP04426	20.690	58	37	1	26	199	14	62	7.1	19.2
TRINITY_DN1123_c1_g1_i1.p1	DRAMP02831	27.397	73	47	3	7	207	3	75	0.005	27.7
TRINITY_DN1123_c1_g1_i2.p1	DRAMP02831	27.397	73	47	3	7	207	3	75	0.005	27.7
TRINITY_DN11240_c0_g1_i2.p5	DRAMP00596	32.143	56	21	4	171	10	26	66	2.2	20.0
TRINITY_DN11240_c0_g1_i4.p3	DRAMP00596	32.143	56	21	4	171	10	26	66	2.2	20.0
TRINITY_DN11244_c0_g1_i1.p6	DRAMP03454	27.083	48	31	1	25	156	19	66	0.64	21.2
TRINITY_DN11244_c0_g1_i2.p5	DRAMP03454	27.083	48	31	1	25	156	19	66	0.64	21.2
TRINITY_DN11268_c0_g1_i5.p10	DRAMP00705	24.390	41	26	1	155	33	5	40	3.1	19.2
TRINITY_DN112799_c0_g1_i1.p1	DRAMP00636	31.373	51	31	2	161	9	21	67	0.22	22.7
TRINITY_DN112812_c0_g1_i1.p2	DRAMP03624	19.565	46	33	1	159	22	31	72	6.4	18.5
TRINITY_DN11284_c0_g3_i1.p2	DRAMP02655	32.558	43	23	2	153	25	50	86	1.5	20.4
TRINITY_DN11284_c0_g3_i2.p2	DRAMP02655	32.558	43	23	2	153	25	50	86	1.5	20.4
TRINITY_DN112941_c0_g1_i1.p1	DRAMP00654	30.189	53	30	3	27	173	10	59	2.7	20.0
TRINITY_DN112941_c0_g1_i1.p1	DRAMP00653	30.189	53	30	3	27	173	10	59	3.3	19.6
TRINITY_DN112941_c0_g1_i1.p1	DRAMP00651	28.302	53	31	3	27	173	10	59	3.8	19.6
TRINITY_DN112941_c0_g1_i1.p1	DRAMP00650	28.302	53	31	3	27	173	10	59	4.1	19.2
TRINITY_DN112941_c0_g1_i1.p1	DRAMP00652	28.302	53	31	3	27	173	10	59	4.2	19.2
TRINITY_DN112988_c0_g1_i1.p2	DRAMP00503	30.435	46	20	3	24	152	14	50	2.9	19.2
TRINITY_DN112988_c0_g1_i1.p2	DRAMP03668	26.829	41	30	0	151	29	16	56	3.9	18.9
TRINITY_DN112999_c0_g1_i1.p2	DRAMP20770	25.000	44	22	1	138	7	44	76	4.4	19.2
TRINITY_DN112999_c0_g1_i1.p2	DRAMP03184	25.000	44	22	1	138	7	44	76	4.5	19.2
TRINITY_DN11301_c0_g1_i2.p5	DRAMP00593	27.273	44	25	1	13	144	16	52	6.5	18.5
TRINITY_DN11301_c0_g1_i3.p7	DRAMP00593	27.273	44	25	1	13	144	16	52	6.5	18.5
TRINITY_DN11304_c0_g1_i1.p3	DRAMP02528	25.455	55	39	1	27	191	33	85	0.53	21.9
TRINITY_DN11304_c0_g1_i2.p3	DRAMP02528	25.455	55	39	1	27	191	33	85	0.53	21.9
TRINITY_DN113059_c0_g1_i1.p1	DRAMP04488	19.718	71	52	3	206	9	6	76	6.0	19.2
TRINITY_DN11306_c0_g1_i1.p2	DRAMP01242	29.167	48	16	2	151	8	4	33	5.1	18.9
TRINITY_DN113143_c0_g1_i1.p2	DRAMP04595	26.415	53	28	1	139	14	6	58	6.6	18.5
TRINITY_DN1131_c0_g1_i1.p16	DRAMP00727	29.167	48	32	1	147	4	16	61	2.7	20.0
TRINITY_DN113283_c0_g1_i1.p1	DRAMP02702	23.729	59	34	2	1	177	7	54	4.4	19.2
TRINITY_DN113283_c0_g1_i1.p1	DRAMP02717	20.339	59	36	1	1	177	7	54	6.5	18.9
TRINITY_DN113317_c0_g1_i1.p2	DRAMP02590	29.787	47	23	2	3	143	7	43	3.4	19.2
TRINITY_DN11331_c0_g1_i7.p3	DRAMP00463	27.500	40	26	1	27	146	11	47	2.6	19.2
TRINITY_DN113354_c0_g1_i1.p1	DRAMP02535	22.535	71	37	2	13	204	27	86	7.3	19.2
TRINITY_DN11335_c1_g2_i1.p1	DRAMP00235	32.500	40	18	1	126	7	54	84	1.6	20.4
TRINITY_DN113377_c0_g1_i1.p2	DRAMP02539	25.000	56	39	1	4	171	4	56	3.1	20.0
TRINITY_DN113498_c0_g1_i1.p3	DRAMP00718	23.256	43	33	0	131	3	11	53	4.1	19.2
TRINITY_DN113573_c0_g1_i1.p1	DRAMP02889	26.667	45	31	2	19	150	2	45	5.0	18.9
TRINITY_DN11357_c0_g1_i1.p1	DRAMP00543	23.256	43	31	1	138	10	8	48	4.0	18.9
TRINITY_DN113631_c0_g1_i1.p2	DRAMP00280	23.529	51	34	1	148	11	34	84	2.1	20.0
TRINITY_DN113631_c0_g1_i1.p2	DRAMP00610	28.889	45	31	1	133	2	5	49	9.8	18.1
TRINITY_DN113720_c0_g1_i1.p1	DRAMP02569	26.000	50	33	1	25	174	8	53	6.1	18.9
TRINITY_DN113748_c0_g1_i1.p1	DRAMP02528	26.923	52	34	1	1	156	37	84	4.6	19.2
TRINITY_DN113792_c0_g1_i1.p1	DRAMP03441	33.333	51	24	1	153	1	3	43	0.27	21.9
TRINITY_DN113798_c0_g1_i1.p2	DRAMP04491	28.571	56	39	1	178	11	9	63	9.9	18.9
TRINITY_DN1137_c1_g1_i1.p3	DRAMP00689	22.807	57	43	1	14	184	19	74	0.79	21.6
TRINITY_DN113918_c0_g1_i1.p2	DRAMP00369	26.531	49	34	1	6	152	16	62	5.9	18.9
TRINITY_DN11402_c4_g1_i1.p2	DRAMP04467	25.000	40	26	1	1	120	21	56	1.0	20.4
TRINITY_DN11402_c4_g1_i2.p4	DRAMP04467	25.000	40	26	1	1	120	21	56	1.0	20.4
TRINITY_DN11402_c4_g1_i3.p2	DRAMP04467	25.000	40	26	1	1	120	21	56	1.0	20.4
TRINITY_DN11409_c0_g1_i3.p1	DRAMP02734	25.000	68	39	4	234	34	2	58	0.11	23.9
TRINITY_DN11409_c0_g1_i3.p1	DRAMP02635	22.388	67	42	3	234	34	2	58	0.52	22.3
TRINITY_DN11409_c0_g1_i3.p1	DRAMP02690	22.388	67	42	3	234	34	2	58	0.75	21.9
TRINITY_DN11409_c0_g1_i3.p1	DRAMP02702	22.388	67	42	3	234	34	2	58	0.94	21.6
TRINITY_DN11409_c0_g1_i3.p1	DRAMP03617	22.388	67	42	3	234	34	2	58	3.0	20.0
TRINITY_DN11409_c0_g1_i3.p1	DRAMP02920	23.077	65	40	3	234	40	2	56	4.7	19.6
TRINITY_DN1140_c0_g2_i3.p2	DRAMP00724	34.091	44	28	1	130	2	19	62	3.2	19.2
TRINITY_DN1140_c1_g2_i1.p4	DRAMP00544	31.707	41	24	2	19	141	4	40	0.35	21.6
TRINITY_DN1140_c1_g2_i2.p5	DRAMP00544	31.707	41	24	2	19	141	4	40	0.52	21.2
TRINITY_DN11410_c0_g1_i1.p2	DRAMP02705	27.907	43	23	2	1	129	6	40	5.7	18.9
TRINITY_DN1141_c0_g2_i1.p1	DRAMP00655	30.000	60	35	2	13	192	19	71	3.5	20.0
TRINITY_DN11426_c1_g1_i1.p3	DRAMP00465	26.923	52	34	1	4	159	4	51	7.8	18.5
TRINITY_DN114328_c0_g1_i1.p1	DRAMP03484	23.684	76	54	1	233	18	6	81	1.5	21.2
TRINITY_DN114344_c0_g1_i1.p3	DRAMP02658	30.000	70	37	2	189	1	20	84	0.47	22.7
TRINITY_DN114373_c0_g1_i1.p1	DRAMP00690	30.000	40	26	1	19	138	32	69	3.1	19.2
TRINITY_DN11439_c2_g1_i1.p1	DRAMP03455	27.083	48	30	1	17	145	27	74	2.2	19.6
TRINITY_DN114425_c0_g1_i1.p1	DRAMP03561	24.138	58	26	2	174	1	13	52	2.1	20.4
TRINITY_DN11444_c1_g1_i1.p2	DRAMP00546	23.636	55	35	1	177	13	6	53	1.3	20.8
TRINITY_DN114465_c0_g1_i1.p1	DRAMP03457	27.419	62	29	1	22	207	2	47	8.3	18.9
TRINITY_DN114482_c0_g1_i1.p1	DRAMP01051	27.273	55	33	2	182	18	1	48	8.4	18.5
TRINITY_DN114495_c0_g1_i1.p1	DRAMP00481	21.818	55	42	1	19	183	1	54	1.7	20.4
TRINITY_DN1144_c0_g1_i13.p16	DRAMP04462	34.694	49	24	2	153	25	11	57	3.8	19.2
TRINITY_DN1144_c0_g1_i17.p16	DRAMP04462	34.694	49	24	2	153	25	11	57	3.8	19.2
TRINITY_DN1144_c0_g1_i6.p17	DRAMP04462	34.694	49	24	2	153	25	11	57	3.8	19.2
TRINITY_DN1144_c2_g1_i1.p5	DRAMP01070	22.449	49	31	1	24	149	33	81	0.82	21.2
TRINITY_DN1144_c2_g1_i1.p5	DRAMP01073	22.449	49	31	1	24	149	33	81	0.84	20.8
TRINITY_DN114641_c0_g1_i1.p2	DRAMP04678	27.500	40	26	2	137	18	23	59	2.8	19.2
TRINITY_DN114724_c0_g1_i1.p2	DRAMP04487	36.585	41	22	2	139	17	29	65	0.70	20.8
TRINITY_DN114798_c0_g1_i1.p3	DRAMP03449	25.000	48	36	0	8	151	3	50	0.41	21.2
TRINITY_DN114889_c0_g1_i1.p1	DRAMP02536	25.000	56	39	1	13	171	26	81	5.4	19.2
TRINITY_DN11489_c0_g1_i4.p1	DRAMP03202	27.907	43	31	0	142	14	28	70	4.9	18.9
TRINITY_DN11489_c0_g1_i4.p1	DRAMP02652	27.907	43	31	0	142	14	28	70	7.7	18.5
TRINITY_DN11489_c0_g1_i4.p1	DRAMP02610	27.907	43	31	0	142	14	28	70	7.7	18.5
TRINITY_DN11494_c0_g1_i4.p5	DRAMP03382	26.087	46	33	1	3	137	16	61	7.1	18.5
TRINITY_DN11494_c0_g1_i5.p4	DRAMP03382	26.087	46	33	1	3	137	16	61	7.1	18.5
TRINITY_DN114990_c0_g1_i1.p2	DRAMP00630	21.951	41	32	0	29	151	13	53	6.7	18.5
TRINITY_DN114_c0_g2_i1.p6	DRAMP00734	22.222	54	36	2	39	200	22	69	4.6	19.6
TRINITY_DN114_c0_g2_i2.p10	DRAMP00734	22.222	54	36	2	39	200	22	69	4.6	19.6
TRINITY_DN114_c0_g2_i3.p19	DRAMP00734	22.222	54	36	2	39	200	22	69	4.6	19.6
TRINITY_DN114_c0_g2_i4.p11	DRAMP00734	22.222	54	36	2	39	200	22	69	4.6	19.6
TRINITY_DN114_c0_g2_i5.p20	DRAMP00734	22.222	54	36	2	39	200	22	69	4.6	19.6
TRINITY_DN114_c0_g2_i6.p19	DRAMP00734	22.222	54	36	2	39	200	22	69	4.6	19.6
TRINITY_DN11505_c2_g1_i1.p13	DRAMP00612	30.952	42	26	2	150	28	15	54	0.12	23.1
TRINITY_DN11510_c0_g1_i10.p2	DRAMP00184	26.154	65	42	3	190	5	5	66	4.14e-04	30.4
TRINITY_DN11511_c0_g2_i3.p2	DRAMP00657	23.077	65	50	0	40	234	17	81	0.27	23.1
TRINITY_DN115143_c0_g1_i1.p1	DRAMP04511	23.077	65	42	3	22	207	13	72	5.6	19.6
TRINITY_DN115157_c0_g1_i1.p3	DRAMP00745	24.390	41	31	0	144	22	8	48	4.7	18.5
TRINITY_DN11519_c2_g1_i2.p2	DRAMP02936	29.787	47	27	1	141	1	20	60	5.3	19.2
TRINITY_DN11522_c0_g1_i3.p2	DRAMP04476	24.138	58	43	1	1	174	1	57	8.5	18.5
TRINITY_DN115237_c0_g1_i1.p2	DRAMP00666	24.074	54	35	1	180	19	25	72	1.1	21.2
TRINITY_DN11527_c0_g2_i1.p2	DRAMP04498	26.923	52	38	0	1	156	15	66	0.49	21.9
TRINITY_DN115286_c0_g1_i1.p1	DRAMP02523	26.087	69	32	2	10	180	21	82	7.1	18.9
TRINITY_DN1152_c0_g1_i2.p14	DRAMP02526	28.889	45	31	1	10	141	20	64	0.80	21.2
TRINITY_DN1152_c0_g1_i8.p13	DRAMP02526	28.889	45	31	1	10	141	20	64	0.80	21.2
TRINITY_DN11530_c0_g2_i1.p1	DRAMP03248	27.273	44	32	0	32	163	26	69	0.20	22.7
TRINITY_DN11530_c0_g2_i1.p1	DRAMP03249	27.273	44	32	0	32	163	26	69	0.36	21.9
TRINITY_DN115335_c0_g1_i1.p1	DRAMP00529	30.769	52	23	3	159	7	15	54	8.4	18.5
TRINITY_DN11533_c0_g1_i2.p1	DRAMP02550	26.829	41	27	1	5	127	43	80	1.5	20.0
TRINITY_DN11533_c0_g1_i3.p2	DRAMP02550	26.829	41	27	1	5	127	43	80	1.5	20.0
TRINITY_DN115352_c0_g1_i1.p3	DRAMP00650	27.273	55	34	2	181	17	1	49	1.9	20.4
TRINITY_DN115352_c0_g1_i1.p3	DRAMP00649	29.091	55	30	2	181	17	1	46	6.2	19.2
TRINITY_DN115393_c0_g1_i1.p2	DRAMP01079	25.352	71	36	3	217	5	5	58	4.4	20.0
TRINITY_DN11551_c0_g1_i1.p3	DRAMP04525	24.242	66	48	2	25	216	16	81	1.8	20.8
TRINITY_DN115566_c0_g1_i1.p1	DRAMP00572	22.727	44	34	0	134	3	18	61	6.6	18.5
TRINITY_DN115634_c0_g1_i1.p1	DRAMP00659	27.907	43	30	1	30	158	9	50	4.2	19.2
TRINITY_DN115643_c0_g1_i1.p1	DRAMP00480	27.397	73	29	3	11	229	16	64	9.4	18.9
TRINITY_DN115659_c0_g1_i1.p1	DRAMP02697	31.373	51	34	1	164	12	1	50	8.8	18.5
TRINITY_DN11584_c0_g4_i1.p3	DRAMP03437	27.586	58	36	2	36	209	11	62	3.0	20.0
TRINITY_DN115877_c0_g1_i1.p1	DRAMP02214	22.951	61	46	1	13	192	7	67	0.100	23.9
TRINITY_DN115877_c0_g1_i1.p1	DRAMP02216	22.951	61	46	1	13	192	7	67	0.10	23.9
TRINITY_DN115877_c0_g1_i1.p1	DRAMP02213	22.951	61	46	1	13	192	7	67	0.11	23.9
TRINITY_DN115877_c0_g1_i1.p1	DRAMP02215	22.951	61	46	1	13	192	7	67	0.14	23.5
TRINITY_DN11593_c1_g1_i1.p1	DRAMP00958	31.250	48	29	2	13	153	1	45	0.10	23.1
TRINITY_DN115971_c0_g1_i1.p1	DRAMP02619	22.807	57	35	1	150	7	2	58	0.60	21.2
TRINITY_DN115971_c0_g1_i1.p1	DRAMP02734	24.074	54	32	1	141	7	5	58	1.2	20.4
TRINITY_DN115971_c0_g1_i1.p1	DRAMP02635	22.807	57	35	1	150	7	2	58	1.2	20.4
TRINITY_DN115971_c0_g1_i1.p1	DRAMP02702	22.807	57	35	1	150	7	2	58	1.3	20.4
TRINITY_DN115971_c0_g1_i1.p1	DRAMP03617	22.807	57	35	1	150	7	2	58	1.5	20.4
TRINITY_DN115971_c0_g1_i1.p1	DRAMP02690	22.807	57	35	1	150	7	2	58	1.5	20.4
TRINITY_DN115971_c0_g1_i1.p1	DRAMP02717	25.926	54	31	2	141	7	5	58	1.8	20.0
TRINITY_DN1159_c3_g1_i3.p1	DRAMP00673	33.333	51	26	1	1	153	12	54	0.14	23.5
TRINITY_DN116046_c0_g1_i1.p1	DRAMP00619	26.000	50	29	2	158	12	1	43	3.3	19.6
TRINITY_DN116046_c0_g1_i1.p1	DRAMP00618	26.000	50	29	2	158	12	1	43	4.1	19.2
TRINITY_DN1160_c0_g1_i10.p8	DRAMP00737	27.083	48	21	2	144	7	1	36	0.45	21.6
TRINITY_DN1160_c0_g1_i10.p8	DRAMP00738	27.083	48	21	2	144	7	1	36	1.1	20.4
TRINITY_DN1160_c0_g1_i11.p8	DRAMP00737	27.083	48	21	2	144	7	1	36	0.45	21.6
TRINITY_DN1160_c0_g1_i11.p8	DRAMP00738	27.083	48	21	2	144	7	1	36	1.1	20.4
TRINITY_DN1160_c0_g1_i12.p8	DRAMP00737	27.083	48	21	2	144	7	1	36	0.45	21.6
TRINITY_DN1160_c0_g1_i12.p8	DRAMP00738	27.083	48	21	2	144	7	1	36	1.1	20.4
TRINITY_DN1160_c0_g1_i13.p13	DRAMP00737	27.083	48	21	2	144	7	1	36	0.45	21.6
TRINITY_DN1160_c0_g1_i13.p13	DRAMP00738	27.083	48	21	2	144	7	1	36	1.1	20.4
TRINITY_DN1160_c0_g1_i14.p13	DRAMP00737	27.083	48	21	2	144	7	1	36	0.45	21.6
TRINITY_DN1160_c0_g1_i14.p13	DRAMP00738	27.083	48	21	2	144	7	1	36	1.1	20.4
TRINITY_DN1160_c0_g1_i6.p13	DRAMP00737	27.083	48	21	2	144	7	1	36	0.45	21.6
TRINITY_DN1160_c0_g1_i6.p13	DRAMP00738	27.083	48	21	2	144	7	1	36	1.1	20.4
TRINITY_DN1160_c0_g1_i7.p13	DRAMP00737	27.083	48	21	2	144	7	1	36	0.45	21.6
TRINITY_DN1160_c0_g1_i7.p13	DRAMP00738	27.083	48	21	2	144	7	1	36	1.1	20.4
TRINITY_DN1160_c0_g1_i8.p8	DRAMP00737	27.083	48	21	2	144	7	1	36	0.45	21.6
TRINITY_DN1160_c0_g1_i8.p8	DRAMP00738	27.083	48	21	2	144	7	1	36	1.1	20.4
TRINITY_DN116127_c0_g1_i1.p2	DRAMP02980	21.429	42	31	1	27	152	1	40	2.2	19.6
TRINITY_DN116143_c0_g1_i1.p1	DRAMP03709	26.984	63	31	2	194	6	1	48	0.20	23.1
TRINITY_DN116185_c0_g1_i1.p2	DRAMP00482	35.714	42	24	2	3	128	10	48	0.16	22.7
TRINITY_DN116188_c0_g1_i1.p1	DRAMP01051	29.545	44	29	1	149	24	1	44	9.2	18.1
TRINITY_DN11620_c0_g4_i1.p2	DRAMP02620	23.077	65	42	3	237	43	3	59	1.5	21.2
TRINITY_DN11620_c0_g5_i1.p2	DRAMP01075	29.167	48	33	1	17	157	3	50	2.9	19.6
TRINITY_DN116251_c0_g1_i1.p2	DRAMP00741	28.070	57	34	2	210	40	10	59	2.3	20.4
TRINITY_DN116352_c0_g1_i1.p3	DRAMP00004	24.444	45	34	0	19	153	2	46	2.5	19.6
TRINITY_DN11636_c1_g1_i2.p2	DRAMP02652	24.528	53	37	1	7	156	20	72	1.7	20.4
TRINITY_DN11636_c1_g1_i2.p2	DRAMP02610	24.528	53	37	1	7	156	20	72	1.8	20.4
TRINITY_DN11636_c1_g1_i2.p2	DRAMP02624	24.528	53	37	1	7	156	20	72	3.3	19.6
TRINITY_DN11641_c0_g1_i1.p2	DRAMP03482	23.404	47	30	1	13	153	55	95	1.8	20.4
TRINITY_DN11641_c0_g1_i2.p2	DRAMP03482	23.404	47	30	1	13	153	55	95	1.8	20.4
TRINITY_DN11651_c0_g1_i1.p7	DRAMP03455	24.528	53	37	1	2	160	29	78	0.32	22.3
TRINITY_DN11651_c0_g1_i2.p5	DRAMP03455	24.528	53	37	1	2	160	29	78	0.32	22.3
TRINITY_DN116564_c0_g1_i1.p3	DRAMP00697	25.926	54	40	0	163	2	15	68	0.27	22.3
TRINITY_DN116622_c0_g1_i1.p1	DRAMP00514	20.930	43	34	0	133	5	7	49	0.12	22.7
TRINITY_DN116622_c0_g1_i1.p1	DRAMP00516	23.256	43	33	0	133	5	7	49	0.28	21.9
TRINITY_DN116651_c0_g1_i1.p2	DRAMP00932	26.087	46	32	1	1	132	26	71	2.2	20.0
TRINITY_DN116679_c0_g1_i1.p1	DRAMP00672	30.000	50	31	2	18	167	10	55	4.6	19.2
TRINITY_DN1168_c1_g1_i1.p2	DRAMP00569	31.707	41	21	1	11	133	14	47	4.4	18.9
TRINITY_DN116904_c0_g1_i1.p2	DRAMP00637	24.074	54	31	2	146	9	5	56	6.0	18.5
TRINITY_DN11692_c1_g4_i2.p1	DRAMP02952	30.508	59	36	2	13	174	12	70	0.36	22.3
TRINITY_DN11693_c0_g1_i3.p2	DRAMP04593	25.862	58	37	2	167	3	5	59	5.0	19.6
TRINITY_DN116969_c0_g1_i1.p1	DRAMP04525	24.000	50	37	1	171	22	4	52	0.37	22.3
TRINITY_DN116_c2_g1_i1.p5	DRAMP02561	38.298	47	22	3	14	145	19	61	0.79	21.2
TRINITY_DN117002_c0_g1_i1.p1	DRAMP02434	21.569	51	40	0	22	174	4	54	6.2	18.9
TRINITY_DN11704_c0_g1_i1.p1	DRAMP00653	27.119	59	37	1	179	3	12	64	0.53	21.9
TRINITY_DN11704_c0_g1_i1.p1	DRAMP00654	27.119	59	37	1	179	3	12	64	0.59	21.9
TRINITY_DN1170_c4_g1_i1.p10	DRAMP00662	22.727	44	29	1	164	33	20	58	4.9	18.9
TRINITY_DN1170_c4_g1_i2.p11	DRAMP00662	22.727	44	29	1	164	33	20	58	4.9	18.9
TRINITY_DN117156_c0_g1_i1.p2	DRAMP01077	29.787	47	26	2	163	26	25	65	0.30	22.3
TRINITY_DN117156_c0_g1_i1.p2	DRAMP04438	27.660	47	27	2	163	26	25	65	0.34	22.3
TRINITY_DN117194_c0_g1_i1.p1	DRAMP18496	27.273	44	30	1	22	153	1	42	7.2	18.1
TRINITY_DN117222_c0_g1_i1.p1	DRAMP02561	26.154	65	46	2	28	216	17	81	0.15	23.9
TRINITY_DN11735_c0_g1_i1.p6	DRAMP02952	21.739	46	35	1	20	157	8	52	3.0	19.6
TRINITY_DN117428_c0_g1_i1.p1	DRAMP03661	30.000	50	19	2	13	162	9	42	2.0	20.0
TRINITY_DN117432_c0_g1_i1.p1	DRAMP04488	25.862	58	29	2	41	214	28	71	6.2	19.2
TRINITY_DN11744_c0_g1_i1.p2	DRAMP03482	28.846	52	28	2	1	144	50	96	3.3	19.6
TRINITY_DN117462_c0_g1_i1.p1	DRAMP03559	32.653	49	30	2	146	9	24	72	1.9	20.0
TRINITY_DN117462_c0_g1_i1.p1	DRAMP03638	26.667	45	27	2	149	15	28	66	7.7	18.1
TRINITY_DN117613_c0_g1_i1.p3	DRAMP00515	30.000	50	28	2	131	3	1	50	4.0	18.9
TRINITY_DN117647_c0_g1_i1.p1	DRAMP02528	28.889	45	32	0	7	141	35	79	5.52e-04	29.6
TRINITY_DN11777_c2_g1_i1.p1	DRAMP02487	30.909	55	29	1	15	179	44	89	0.007	27.3
TRINITY_DN11778_c0_g2_i1.p2	DRAMP00747	24.561	57	38	1	7	162	20	76	9.5	18.5
TRINITY_DN117818_c0_g1_i1.p1	DRAMP04456	32.258	62	31	4	213	37	14	67	0.44	22.3
TRINITY_DN117818_c0_g1_i1.p1	DRAMP04455	28.333	60	36	3	213	37	14	67	0.60	21.9
TRINITY_DN11785_c0_g2_i1.p1	DRAMP00571	21.951	41	31	1	131	9	2	41	3.6	18.9
TRINITY_DN117881_c0_g1_i1.p1	DRAMP00718	25.490	51	32	2	13	162	29	74	0.66	21.6
TRINITY_DN1178_c0_g2_i1.p4	DRAMP00702	25.000	40	30	0	24	143	9	48	1.6	20.0
TRINITY_DN117910_c0_g1_i1.p2	DRAMP03367	36.207	58	24	4	8	178	1	46	4.8	18.9
TRINITY_DN1179_c0_g1_i1.p5	DRAMP02528	31.111	45	30	1	10	144	48	91	0.13	23.5
TRINITY_DN1179_c0_g1_i1.p5	DRAMP03438	34.043	47	18	2	144	4	16	49	0.83	21.2
TRINITY_DN1179_c0_g1_i1.p5	DRAMP03384	34.043	47	18	2	144	4	16	49	1.4	20.4
TRINITY_DN118070_c0_g1_i1.p1	DRAMP00622	24.490	49	34	1	10	147	21	69	0.27	22.3
TRINITY_DN118081_c0_g1_i1.p1	DRAMP00677	32.812	64	34	4	21	194	13	73	4.5	19.6
TRINITY_DN11819_c0_g2_i8.p2	DRAMP00496	27.451	51	35	1	13	165	15	63	0.40	21.9
TRINITY_DN1181_c0_g1_i1.p9	DRAMP03453	32.558	43	22	2	13	141	13	48	0.92	20.4
TRINITY_DN1181_c0_g1_i2.p7	DRAMP03453	32.558	43	22	2	13	141	13	48	0.92	20.4
TRINITY_DN1181_c0_g1_i3.p8	DRAMP03453	32.558	43	22	2	13	141	13	48	0.92	20.4
TRINITY_DN118273_c0_g1_i1.p1	DRAMP04470	26.415	53	35	2	22	180	1	49	6.6	18.9
TRINITY_DN11828_c0_g2_i1.p4	DRAMP03723	23.077	39	30	0	146	30	6	44	8.2	17.7
TRINITY_DN11828_c0_g2_i3.p5	DRAMP03723	23.077	39	30	0	146	30	6	44	8.2	17.7
TRINITY_DN118296_c0_g1_i1.p1	DRAMP02946	28.125	64	41	2	12	197	5	65	1.4	20.8
TRINITY_DN1184_c0_g1_i1.p6	DRAMP00136	27.660	47	29	1	158	18	21	62	0.58	21.6
TRINITY_DN1184_c0_g1_i1.p6	DRAMP00215	27.660	47	29	1	158	18	21	62	0.63	21.2
TRINITY_DN1184_c0_g1_i1.p6	DRAMP00623	27.273	55	33	2	173	9	37	84	2.7	20.0
TRINITY_DN1184_c0_g1_i2.p9	DRAMP00136	27.660	47	29	1	158	18	21	62	0.58	21.6
TRINITY_DN1184_c0_g1_i2.p9	DRAMP00215	27.660	47	29	1	158	18	21	62	0.63	21.2
TRINITY_DN1184_c0_g1_i2.p9	DRAMP00623	27.273	55	33	2	173	9	37	84	2.7	20.0
TRINITY_DN118548_c0_g1_i1.p1	DRAMP00553	23.214	56	38	2	4	162	11	64	3.3	19.2
TRINITY_DN118551_c0_g1_i1.p2	DRAMP00617	33.333	42	25	1	17	142	5	43	0.55	21.2
TRINITY_DN118555_c0_g1_i1.p4	DRAMP03789	32.653	49	31	1	164	18	9	55	0.48	21.6
TRINITY_DN118555_c0_g1_i1.p4	DRAMP00730	27.083	48	34	1	152	9	16	62	2.1	20.0
TRINITY_DN118561_c0_g1_i1.p1	DRAMP02831	31.915	47	31	1	7	144	29	75	4.4	19.2
TRINITY_DN118731_c0_g1_i1.p2	DRAMP00676	33.333	60	37	2	8	184	18	75	0.13	23.9
TRINITY_DN11887_c0_g1_i2.p5	DRAMP00074	25.000	44	28	2	30	152	3	44	3.4	18.9
TRINITY_DN1189_c0_g1_i3.p12	DRAMP00450	35.294	51	27	3	161	15	4	50	0.32	21.9
TRINITY_DN1189_c0_g1_i3.p12	DRAMP00420	35.294	51	27	3	161	15	4	50	0.37	21.6
TRINITY_DN1189_c0_g1_i3.p12	DRAMP00423	35.294	51	27	3	161	15	3	49	0.64	21.2
TRINITY_DN1189_c0_g1_i3.p12	DRAMP00422	35.294	51	27	3	161	15	4	50	0.65	21.2
TRINITY_DN1189_c0_g1_i3.p12	DRAMP00415	33.333	51	28	3	161	15	4	50	1.1	20.4
TRINITY_DN1189_c0_g1_i3.p12	DRAMP03952	33.333	51	28	3	161	15	4	50	1.6	20.0
TRINITY_DN1189_c0_g1_i3.p12	DRAMP03950	33.333	51	28	3	161	15	4	50	1.7	20.0
TRINITY_DN1189_c0_g1_i3.p12	DRAMP00418	33.333	51	28	3	161	15	4	50	2.0	19.6
TRINITY_DN1189_c0_g1_i3.p12	DRAMP00469	33.333	51	28	3	161	15	4	50	2.6	19.6
TRINITY_DN1189_c0_g1_i3.p12	DRAMP03953	33.333	51	28	3	161	15	4	50	3.5	19.2
TRINITY_DN1189_c0_g1_i3.p12	DRAMP00417	33.333	51	28	3	161	15	4	50	3.6	19.2
TRINITY_DN1189_c0_g1_i3.p12	DRAMP00424	33.333	51	28	3	161	15	3	49	3.8	18.9
TRINITY_DN1189_c0_g1_i3.p12	DRAMP00416	31.373	51	29	3	161	15	3	49	6.2	18.5
TRINITY_DN1189_c0_g1_i3.p19	DRAMP01076	26.531	49	30	1	146	18	8	56	0.41	21.9
TRINITY_DN1189_c0_g1_i3.p19	DRAMP00346	25.000	52	33	1	146	9	8	59	2.7	19.6
TRINITY_DN1189_c0_g1_i6.p10	DRAMP00450	35.294	51	27	3	161	15	4	50	0.32	21.9
TRINITY_DN1189_c0_g1_i6.p10	DRAMP00420	35.294	51	27	3	161	15	4	50	0.37	21.6
TRINITY_DN1189_c0_g1_i6.p10	DRAMP00423	35.294	51	27	3	161	15	3	49	0.64	21.2
TRINITY_DN1189_c0_g1_i6.p10	DRAMP00422	35.294	51	27	3	161	15	4	50	0.65	21.2
TRINITY_DN1189_c0_g1_i6.p10	DRAMP00415	33.333	51	28	3	161	15	4	50	1.1	20.4
TRINITY_DN1189_c0_g1_i6.p10	DRAMP03952	33.333	51	28	3	161	15	4	50	1.6	20.0
TRINITY_DN1189_c0_g1_i6.p10	DRAMP03950	33.333	51	28	3	161	15	4	50	1.7	20.0
TRINITY_DN1189_c0_g1_i6.p10	DRAMP00418	33.333	51	28	3	161	15	4	50	2.0	19.6
TRINITY_DN1189_c0_g1_i6.p10	DRAMP00469	33.333	51	28	3	161	15	4	50	2.6	19.6
TRINITY_DN1189_c0_g1_i6.p10	DRAMP03953	33.333	51	28	3	161	15	4	50	3.5	19.2
TRINITY_DN1189_c0_g1_i6.p10	DRAMP00417	33.333	51	28	3	161	15	4	50	3.6	19.2
TRINITY_DN1189_c0_g1_i6.p10	DRAMP00424	33.333	51	28	3	161	15	3	49	3.8	18.9
TRINITY_DN1189_c0_g1_i6.p10	DRAMP00416	31.373	51	29	3	161	15	3	49	6.2	18.5
TRINITY_DN1189_c0_g1_i6.p16	DRAMP01076	26.531	49	30	1	146	18	8	56	0.41	21.9
TRINITY_DN1189_c0_g1_i6.p16	DRAMP00346	25.000	52	33	1	146	9	8	59	2.7	19.6
TRINITY_DN11900_c0_g1_i1.p13	DRAMP00687	25.862	58	29	2	148	8	9	63	0.24	22.3
TRINITY_DN11900_c0_g1_i7.p13	DRAMP02658	27.273	55	29	1	146	15	38	92	7.8	18.5
TRINITY_DN119090_c0_g1_i1.p1	DRAMP04593	25.581	43	24	2	142	14	16	50	7.1	18.5
TRINITY_DN1191_c0_g1_i9.p4	DRAMP04491	24.490	49	34	1	148	2	35	80	5.3	18.9
TRINITY_DN11935_c0_g1_i1.p1	DRAMP00711	25.490	51	32	1	175	23	4	48	0.45	21.6
TRINITY_DN11935_c0_g1_i7.p2	DRAMP00711	25.490	51	32	1	175	23	4	48	0.45	21.6
TRINITY_DN11936_c0_g1_i1.p10	DRAMP00736	25.424	59	35	2	173	24	20	78	2.1	20.4
TRINITY_DN11936_c0_g1_i2.p10	DRAMP00736	25.424	59	35	2	173	24	20	78	2.1	20.4
TRINITY_DN11936_c0_g1_i3.p9	DRAMP00736	25.424	59	35	2	173	24	20	78	2.1	20.4
TRINITY_DN11936_c0_g1_i5.p2	DRAMP00736	25.424	59	35	2	173	24	20	78	2.1	20.4
TRINITY_DN11936_c0_g1_i6.p2	DRAMP00736	25.424	59	35	2	173	24	20	78	2.1	20.4
TRINITY_DN11936_c0_g1_i7.p10	DRAMP00736	25.424	59	35	2	173	24	20	78	2.1	20.4
TRINITY_DN119385_c0_g1_i1.p2	DRAMP02538	22.000	50	37	2	1	147	35	83	1.5	20.4
TRINITY_DN1193_c0_g1_i2.p5	DRAMP00613	29.268	41	25	1	26	148	2	38	0.46	21.6
TRINITY_DN1193_c0_g1_i2.p5	DRAMP00657	23.810	42	25	1	25	150	24	58	3.0	19.6
TRINITY_DN11942_c0_g1_i2.p2	DRAMP00505	33.333	48	29	2	148	8	7	52	6.3	18.5
TRINITY_DN119501_c0_g1_i1.p1	DRAMP18420	25.926	54	29	2	157	5	10	55	1.1	20.4
TRINITY_DN119501_c0_g1_i1.p1	DRAMP18419	25.926	54	29	2	157	5	10	55	1.1	20.4
TRINITY_DN119684_c0_g1_i1.p1	DRAMP04464	25.532	47	34	1	150	13	30	76	4.0	19.2
TRINITY_DN119721_c0_g1_i1.p1	DRAMP00677	24.074	54	36	3	4	156	1	52	9.5	18.5
TRINITY_DN119836_c0_g1_i1.p1	DRAMP00632	23.333	60	40	1	13	192	17	70	0.041	25.0
TRINITY_DN1198_c5_g3_i1.p2	DRAMP02538	20.455	44	35	0	9	140	24	67	5.7	18.9
TRINITY_DN119901_c0_g1_i1.p1	DRAMP04455	28.571	49	30	2	4	147	20	64	2.2	20.0
TRINITY_DN119901_c0_g1_i1.p1	DRAMP04456	28.571	49	30	2	4	147	20	64	3.4	19.6
TRINITY_DN119996_c0_g1_i1.p1	DRAMP00637	27.778	54	32	3	18	176	12	59	7.9	18.5
TRINITY_DN1199_c0_g2_i1.p7	DRAMP02304	34.146	41	27	0	4	126	7	47	0.13	22.7
TRINITY_DN1199_c0_g2_i1.p7	DRAMP02303	30.952	42	29	0	1	126	6	47	1.00	20.4
TRINITY_DN1199_c0_g2_i1.p7	DRAMP02301	30.952	42	29	0	1	126	6	47	2.4	19.6
TRINITY_DN1199_c0_g2_i2.p7	DRAMP02304	34.146	41	27	0	4	126	7	47	0.13	22.7
TRINITY_DN1199_c0_g2_i2.p7	DRAMP02303	30.952	42	29	0	1	126	6	47	1.00	20.4
TRINITY_DN1199_c0_g2_i2.p7	DRAMP02301	30.952	42	29	0	1	126	6	47	2.4	19.6
TRINITY_DN11_c0_g1_i1.p13	DRAMP00528	27.907	43	31	0	19	147	1	43	0.86	20.4
TRINITY_DN11_c0_g1_i4.p13	DRAMP00528	27.907	43	31	0	19	147	1	43	0.86	20.4
TRINITY_DN11_c1_g1_i7.p3	DRAMP00751	30.435	46	30	1	1	138	2	45	0.004	26.6
TRINITY_DN11_c1_g1_i7.p3	DRAMP00752	30.435	46	30	1	1	138	2	45	0.036	24.3
TRINITY_DN120117_c0_g1_i1.p2	DRAMP02949	30.233	43	30	0	28	156	32	74	3.5	19.6
TRINITY_DN120138_c0_g1_i1.p1	DRAMP03457	31.481	54	18	2	165	4	9	43	3.9	19.2
TRINITY_DN12021_c0_g1_i1.p4	DRAMP00398	26.087	46	33	1	25	162	4	48	2.7	19.6
TRINITY_DN12021_c0_g1_i1.p4	DRAMP00416	27.083	48	30	2	25	162	4	48	3.4	19.2
TRINITY_DN12021_c0_g1_i2.p5	DRAMP00398	26.087	46	33	1	25	162	4	48	2.7	19.6
TRINITY_DN12021_c0_g1_i2.p5	DRAMP00416	27.083	48	30	2	25	162	4	48	3.4	19.2
TRINITY_DN12021_c0_g1_i3.p5	DRAMP00398	26.087	46	33	1	25	162	4	48	2.7	19.6
TRINITY_DN12021_c0_g1_i3.p5	DRAMP00416	27.083	48	30	2	25	162	4	48	3.4	19.2
TRINITY_DN12041_c0_g1_i1.p2	DRAMP00622	30.645	62	35	4	1	171	7	65	6.5	19.2
TRINITY_DN1206_c1_g2_i1.p4	DRAMP03789	32.500	40	25	1	143	24	24	61	1.0	20.4
TRINITY_DN1206_c1_g2_i5.p5	DRAMP03789	32.500	40	25	1	143	24	24	61	1.0	20.4
TRINITY_DN120745_c0_g1_i1.p1	DRAMP02561	30.612	49	30	1	16	150	27	75	4.0	19.2
TRINITY_DN1207_c0_g2_i1.p3	DRAMP03761	29.630	54	28	3	148	11	8	59	7.6	18.5
TRINITY_DN1207_c0_g2_i3.p4	DRAMP03761	29.630	54	28	3	148	11	8	59	7.6	18.5
TRINITY_DN120911_c0_g1_i1.p2	DRAMP00352	28.571	63	42	2	180	1	20	82	6.3	19.2
TRINITY_DN120915_c0_g1_i1.p1	DRAMP00685	25.532	47	26	1	4	144	21	58	6.0	18.5
TRINITY_DN12094_c0_g2_i1.p4	DRAMP04407	23.913	46	30	1	150	28	16	61	4.3	18.9
TRINITY_DN121030_c0_g1_i1.p2	DRAMP02549	25.000	56	35	2	4	150	13	68	0.58	21.6
TRINITY_DN12106_c1_g2_i1.p4	DRAMP00221	33.333	42	27	1	133	11	12	53	1.4	20.0
TRINITY_DN121071_c0_g1_i1.p1	DRAMP00632	23.729	59	38	1	182	6	12	63	1.2	21.2
TRINITY_DN12107_c0_g1_i1.p2	DRAMP02781	28.814	59	34	3	13	183	18	70	7.7	18.9
TRINITY_DN12109_c0_g2_i2.p3	DRAMP04476	28.000	50	35	1	177	28	4	52	2.1	20.0
TRINITY_DN12109_c0_g2_i2.p3	DRAMP02545	24.138	58	39	2	18	176	33	90	4.8	19.2
TRINITY_DN121104_c0_g1_i1.p3	DRAMP03148	24.074	54	40	1	28	186	3	56	0.086	23.9
TRINITY_DN121146_c0_g1_i1.p1	DRAMP02705	21.818	55	43	0	22	186	6	60	6.7	18.9
TRINITY_DN12121_c4_g1_i1.p2	DRAMP00557	25.000	56	42	0	171	4	13	68	4.0	19.6
TRINITY_DN121231_c0_g1_i1.p1	DRAMP02562	25.862	58	36	2	156	1	19	75	1.7	20.8
TRINITY_DN121271_c0_g1_i1.p4	DRAMP02487	32.653	49	23	3	156	10	3	41	1.4	20.4
TRINITY_DN121272_c0_g1_i1.p2	DRAMP02982	29.167	48	29	1	3	131	26	73	0.90	20.8
TRINITY_DN121312_c0_g1_i1.p1	DRAMP18312	19.643	56	42	2	1	165	17	70	7.9	18.9
TRINITY_DN121333_c0_g1_i1.p2	DRAMP00344	32.609	46	26	2	128	3	13	57	0.78	21.2
TRINITY_DN121367_c0_g1_i1.p3	DRAMP00344	28.846	52	24	3	158	9	42	82	5.6	18.9
TRINITY_DN12136_c0_g3_i1.p1	DRAMP01054	23.438	64	40	2	167	3	17	80	5.4	19.2
TRINITY_DN12142_c0_g1_i3.p5	DRAMP04705	30.189	53	24	2	25	183	2	41	0.98	20.8
TRINITY_DN12142_c0_g1_i3.p5	DRAMP04714	28.302	53	26	1	25	183	2	42	1.7	20.0
TRINITY_DN12142_c0_g1_i3.p7	DRAMP02921	27.660	47	30	2	4	141	12	55	1.5	20.4
TRINITY_DN12142_c0_g1_i3.p7	DRAMP04479	24.000	50	28	2	4	141	12	55	1.8	20.0
TRINITY_DN12142_c0_g1_i6.p4	DRAMP02921	27.660	47	30	2	4	141	12	55	1.5	20.4
TRINITY_DN12142_c0_g1_i6.p4	DRAMP04479	24.000	50	28	2	4	141	12	55	1.8	20.0
TRINITY_DN121432_c0_g1_i1.p1	DRAMP03078	20.455	44	35	0	134	3	2	45	4.0	18.9
TRINITY_DN121463_c0_g1_i1.p3	DRAMP02821	33.333	48	28	2	25	159	24	70	3.5	19.2
TRINITY_DN12146_c2_g1_i1.p3	DRAMP02346	26.531	49	33	2	24	164	17	64	4.3	19.2
TRINITY_DN121483_c0_g1_i1.p1	DRAMP00950	29.545	44	24	2	134	3	8	44	3.0	18.9
TRINITY_DN1214_c1_g1_i1.p6	DRAMP00735	21.154	52	37	1	1	156	29	76	0.11	23.9
TRINITY_DN1214_c1_g1_i1.p6	DRAMP18287	27.419	62	36	4	4	165	8	68	1.9	20.4
TRINITY_DN1214_c1_g1_i2.p6	DRAMP00735	21.154	52	37	1	1	156	29	76	0.11	23.9
TRINITY_DN1214_c1_g1_i2.p6	DRAMP18287	27.419	62	36	4	4	165	8	68	1.9	20.4
TRINITY_DN1214_c1_g1_i3.p6	DRAMP00735	21.154	52	37	1	1	156	29	76	0.11	23.9
TRINITY_DN1214_c1_g1_i3.p6	DRAMP18287	27.419	62	36	4	4	165	8	68	1.9	20.4
TRINITY_DN1214_c1_g1_i4.p1	DRAMP00735	21.154	52	37	1	1	156	29	76	0.11	23.9
TRINITY_DN1214_c1_g1_i4.p1	DRAMP18287	27.419	62	36	4	4	165	8	68	1.9	20.4
TRINITY_DN1214_c1_g1_i5.p3	DRAMP00735	21.154	52	37	1	1	156	29	76	0.11	23.9
TRINITY_DN1214_c1_g1_i5.p3	DRAMP18287	27.419	62	36	4	4	165	8	68	1.9	20.4
TRINITY_DN1214_c1_g1_i6.p6	DRAMP00735	21.154	52	37	1	1	156	29	76	0.11	23.9
TRINITY_DN1214_c1_g1_i6.p6	DRAMP18287	27.419	62	36	4	4	165	8	68	1.9	20.4
TRINITY_DN12160_c1_g2_i1.p2	DRAMP03659	30.000	50	31	2	29	175	7	53	2.7	20.0
TRINITY_DN121769_c0_g1_i1.p2	DRAMP02681	27.660	47	24	2	1	138	23	60	9.5	18.1
TRINITY_DN121771_c0_g1_i1.p3	DRAMP00367	32.857	70	32	4	188	9	2	66	3.8	19.6
TRINITY_DN121771_c0_g1_i1.p3	DRAMP00368	32.857	70	32	4	188	9	2	66	3.9	19.6
TRINITY_DN121771_c0_g1_i1.p3	DRAMP00363	32.857	70	32	4	188	9	2	66	3.9	19.6
TRINITY_DN121771_c0_g1_i1.p3	DRAMP00366	32.857	70	32	4	188	9	2	66	4.1	19.6
TRINITY_DN121771_c0_g1_i1.p3	DRAMP00364	32.857	70	32	4	188	9	2	66	4.1	19.6
TRINITY_DN121781_c0_g1_i1.p3	DRAMP03620	35.556	45	26	2	6	137	6	48	5.4	18.5
TRINITY_DN121781_c0_g1_i1.p3	DRAMP02684	35.556	45	26	2	6	137	6	48	5.6	18.5
TRINITY_DN121809_c0_g1_i1.p4	DRAMP00365	29.630	54	27	2	1	147	24	71	8.3	18.5
TRINITY_DN121844_c0_g1_i1.p1	DRAMP02785	25.490	51	33	2	160	8	25	70	9.1	18.5
TRINITY_DN12195_c1_g2_i1.p2	DRAMP02267	31.818	44	29	1	132	1	18	60	0.60	21.2
TRINITY_DN121_c0_g1_i4.p10	DRAMP02528	25.490	51	32	1	13	165	2	46	3.3	19.6
TRINITY_DN12200_c0_g1_i2.p7	DRAMP01007	26.923	52	28	1	37	192	33	74	6.8	19.2
TRINITY_DN12200_c3_g1_i1.p1	DRAMP00280	28.070	57	41	0	7	177	4	60	2.6	20.0
TRINITY_DN122042_c0_g1_i1.p1	DRAMP00558	20.000	45	36	0	22	156	6	50	3.2	19.2
TRINITY_DN12215_c0_g1_i9.p5	DRAMP04473	30.233	43	24	2	123	1	13	51	2.0	19.6
TRINITY_DN122215_c0_g1_i1.p1	DRAMP00669	26.531	49	30	2	28	159	14	61	0.84	20.8
TRINITY_DN122223_c0_g1_i1.p1	DRAMP20763	23.913	46	28	1	7	144	18	56	6.5	18.5
TRINITY_DN122223_c0_g1_i1.p1	DRAMP18277	23.913	46	28	1	7	144	18	56	6.5	18.5
TRINITY_DN12222_c0_g1_i8.p8	DRAMP00235	28.261	46	30	1	14	142	23	68	0.024	25.0
TRINITY_DN12225_c1_g2_i1.p2	DRAMP00333	36.170	47	25	2	16	156	8	49	0.58	21.2
TRINITY_DN122331_c0_g1_i1.p1	DRAMP01076	27.273	44	22	1	10	141	55	88	4.4	19.2
TRINITY_DN122344_c0_g1_i1.p3	DRAMP02433	30.435	46	32	0	140	3	4	49	2.2	20.0
TRINITY_DN12235_c0_g1_i5.p3	DRAMP00524	23.810	42	32	0	137	12	6	47	3.9	18.9
TRINITY_DN122376_c0_g1_i1.p1	DRAMP00652	25.862	58	39	2	178	8	4	58	6.6	18.9
TRINITY_DN122376_c0_g1_i1.p1	DRAMP00653	25.862	58	39	2	178	8	4	58	7.2	18.9
TRINITY_DN122376_c0_g1_i1.p1	DRAMP00654	25.862	58	39	2	178	8	4	58	7.5	18.5
TRINITY_DN12240_c1_g1_i1.p2	DRAMP00668	26.667	45	33	0	162	28	2	46	2.9	19.6
TRINITY_DN122411_c0_g1_i1.p1	DRAMP00541	28.000	50	31	2	16	150	4	53	8.6	18.5
TRINITY_DN12241_c0_g2_i2.p3	DRAMP02487	27.660	47	29	2	5	130	46	92	2.1	20.0
TRINITY_DN122432_c0_g1_i1.p1	DRAMP02144	22.581	62	46	1	191	12	13	74	6.0	19.2
TRINITY_DN12244_c0_g1_i6.p1	DRAMP00932	27.907	43	29	1	28	150	23	65	1.3	20.4
TRINITY_DN12244_c0_g1_i6.p1	DRAMP04488	27.907	43	29	1	28	150	23	65	1.5	20.4
TRINITY_DN122464_c0_g1_i1.p2	DRAMP20765	33.333	54	22	2	169	17	26	68	7.2	18.5
TRINITY_DN122512_c0_g1_i1.p1	DRAMP00661	28.571	42	29	1	128	6	12	53	6.1	18.5
TRINITY_DN122542_c0_g1_i1.p1	DRAMP02561	27.451	51	30	2	26	178	42	85	0.85	21.6
TRINITY_DN1225_c0_g1_i2.p2	DRAMP00279	22.449	49	37	1	155	9	7	54	0.38	21.9
TRINITY_DN1225_c0_g1_i6.p2	DRAMP00279	22.449	49	37	1	155	9	7	54	0.38	21.9
TRINITY_DN122652_c0_g1_i1.p1	DRAMP02157	27.586	58	37	3	4	174	31	84	0.79	21.6
TRINITY_DN12267_c0_g1_i1.p16	DRAMP00362	20.455	44	35	0	1	132	18	61	6.8	18.9
TRINITY_DN12267_c0_g1_i2.p15	DRAMP00362	20.455	44	35	0	1	132	18	61	6.8	18.9
TRINITY_DN1227_c0_g1_i3.p1	DRAMP01045	25.926	54	33	1	11	172	28	74	1.7	20.8
TRINITY_DN1227_c0_g1_i3.p1	DRAMP00369	25.926	54	33	1	11	172	28	74	2.3	20.4
TRINITY_DN122839_c0_g1_i1.p1	DRAMP03699	30.233	43	25	2	16	135	1	41	2.5	19.6
TRINITY_DN12285_c5_g1_i1.p2	DRAMP02556	24.390	41	31	0	29	151	18	58	4.5	19.2
TRINITY_DN122931_c0_g1_i1.p1	DRAMP01045	28.889	45	30	1	149	15	40	82	0.003	27.3
TRINITY_DN122931_c0_g1_i1.p1	DRAMP00369	26.667	45	31	1	149	15	40	82	0.005	26.9
TRINITY_DN122931_c0_g1_i1.p1	DRAMP04491	29.545	44	29	1	146	15	43	84	0.045	24.3
TRINITY_DN122931_c0_g1_i1.p1	DRAMP00367	21.429	42	31	1	137	12	45	84	0.12	23.1
TRINITY_DN122931_c0_g1_i1.p1	DRAMP00368	21.951	41	30	1	137	15	45	83	0.13	23.1
TRINITY_DN122931_c0_g1_i1.p1	DRAMP00364	21.429	42	31	1	137	12	45	84	0.13	23.1
TRINITY_DN122931_c0_g1_i1.p1	DRAMP00363	21.429	42	31	1	137	12	45	84	0.13	23.1
TRINITY_DN122931_c0_g1_i1.p1	DRAMP00351	24.390	41	29	1	137	15	44	82	0.24	22.3
TRINITY_DN122931_c0_g1_i1.p1	DRAMP01072	25.581	43	30	1	143	15	44	84	0.27	22.3
TRINITY_DN122931_c0_g1_i1.p1	DRAMP01071	24.390	41	29	1	137	15	46	84	0.30	22.3
TRINITY_DN122931_c0_g1_i1.p1	DRAMP00359	25.581	43	30	1	143	15	44	84	0.31	22.3
TRINITY_DN122931_c0_g1_i1.p1	DRAMP00347	30.435	46	24	2	143	15	44	84	0.33	21.9
TRINITY_DN122931_c0_g1_i1.p1	DRAMP01070	27.273	44	27	1	143	12	44	82	0.34	21.9
TRINITY_DN122931_c0_g1_i1.p1	DRAMP01073	27.273	44	27	1	143	12	44	82	0.34	21.9
TRINITY_DN122931_c0_g1_i1.p1	DRAMP01078	27.907	43	29	2	143	15	44	84	0.35	21.9
TRINITY_DN122931_c0_g1_i1.p1	DRAMP00346	27.273	44	27	1	143	12	44	82	0.35	21.9
TRINITY_DN122931_c0_g1_i1.p1	DRAMP00357	25.581	43	30	2	143	15	49	89	0.45	21.6
TRINITY_DN122931_c0_g1_i1.p1	DRAMP01077	25.000	44	31	2	143	12	43	84	0.55	21.6
TRINITY_DN122931_c0_g1_i1.p1	DRAMP04438	25.000	44	31	2	143	12	43	84	0.60	21.6
TRINITY_DN122931_c0_g1_i1.p1	DRAMP01076	25.581	43	27	1	143	15	44	81	0.68	21.2
TRINITY_DN122931_c0_g1_i1.p1	DRAMP01007	25.581	43	30	1	143	15	42	82	0.91	20.8
TRINITY_DN122931_c0_g1_i1.p1	DRAMP00365	17.073	41	32	1	137	15	45	83	0.99	20.8
TRINITY_DN122931_c0_g1_i1.p1	DRAMP00358	27.907	43	29	2	143	15	50	90	1.2	20.4
TRINITY_DN122931_c0_g1_i1.p1	DRAMP03501	24.390	41	29	1	137	15	44	82	1.6	20.0
TRINITY_DN122931_c0_g1_i1.p1	DRAMP01075	27.273	44	27	2	143	12	44	82	2.7	19.6
TRINITY_DN12295_c0_g1_i3.p4	DRAMP04498	26.190	42	29	1	122	3	25	66	1.1	20.4
TRINITY_DN123079_c0_g1_i1.p3	DRAMP04508	33.333	39	14	1	133	17	8	34	6.2	18.5
TRINITY_DN123079_c0_g1_i1.p3	DRAMP04507	33.333	39	14	1	133	17	8	34	6.3	18.5
TRINITY_DN123079_c0_g1_i1.p3	DRAMP04521	33.333	39	14	1	133	17	8	34	7.0	18.5
TRINITY_DN1231_c0_g1_i2.p9	DRAMP00346	23.333	60	42	2	16	195	12	67	1.8	20.8
TRINITY_DN123211_c0_g1_i1.p2	DRAMP04466	19.149	47	38	0	16	156	23	69	3.9	19.2
TRINITY_DN12321_c2_g3_i1.p1	DRAMP01247	27.869	61	27	2	200	18	19	62	2.5	20.4
TRINITY_DN123253_c0_g1_i1.p2	DRAMP00724	28.846	52	28	2	28	174	10	55	0.99	21.2
TRINITY_DN123291_c0_g1_i1.p1	DRAMP20765	26.154	65	35	2	16	192	5	62	1.3	20.8
TRINITY_DN12335_c1_g1_i1.p3	DRAMP03658	32.500	40	22	2	29	145	8	43	4.5	18.5
TRINITY_DN123417_c0_g1_i1.p2	DRAMP00697	25.000	48	33	2	13	147	10	57	9.7	18.1
TRINITY_DN12346_c0_g1_i1.p2	DRAMP00716	32.000	50	21	3	27	146	12	58	3.2	19.2
TRINITY_DN123490_c0_g1_i1.p2	DRAMP04461	27.273	55	39	1	183	22	22	76	6.7	18.9
TRINITY_DN123508_c0_g1_i1.p1	DRAMP04451	25.758	66	43	1	2	199	6	65	7.7	18.9
TRINITY_DN123643_c0_g1_i1.p2	DRAMP02440	27.083	48	29	1	4	129	8	55	0.21	22.3
TRINITY_DN123679_c0_g1_i1.p3	DRAMP04486	31.111	45	22	1	148	14	12	47	0.44	21.6
TRINITY_DN123679_c0_g1_i1.p3	DRAMP04487	28.889	45	23	1	148	14	12	47	1.1	20.4
TRINITY_DN123679_c0_g1_i1.p3	DRAMP04500	25.532	47	26	1	154	14	10	47	8.6	18.1
TRINITY_DN123759_c0_g1_i1.p1	DRAMP00540	35.417	48	25	3	21	155	1	45	2.0	19.6
TRINITY_DN123992_c0_g1_i1.p1	DRAMP03071	25.455	55	38	1	34	198	5	56	4.6	19.6
TRINITY_DN123993_c0_g1_i1.p1	DRAMP02534	23.810	84	49	4	1	225	7	84	1.6	21.2
TRINITY_DN124048_c0_g1_i1.p2	DRAMP03384	23.214	56	40	1	28	186	9	64	0.88	21.6
TRINITY_DN12408_c0_g1_i1.p2	DRAMP00524	32.000	50	24	2	144	7	11	54	0.019	25.0
TRINITY_DN124130_c0_g1_i1.p5	DRAMP00292	34.146	41	21	2	10	132	8	42	2.6	19.2
TRINITY_DN124143_c0_g1_i1.p3	DRAMP00596	20.408	49	39	0	162	16	10	58	9.7	18.1
TRINITY_DN124223_c0_g1_i1.p1	DRAMP02952	22.785	79	50	1	26	262	5	72	3.9	20.4
TRINITY_DN12423_c0_g1_i1.p4	DRAMP00475	25.000	48	33	1	146	12	2	49	1.4	20.0
TRINITY_DN12425_c0_g2_i1.p10	DRAMP02560	28.571	42	27	2	11	136	9	47	6.4	18.5
TRINITY_DN12429_c0_g1_i1.p2	DRAMP04593	29.412	51	29	1	158	6	19	62	1.4	20.4
TRINITY_DN12429_c1_g1_i1.p1	DRAMP18312	33.333	48	24	2	158	15	14	53	1.1	20.8
TRINITY_DN124300_c0_g1_i1.p4	DRAMP00358	26.190	84	43	4	227	3	12	85	2.6	20.8
TRINITY_DN124300_c0_g1_i1.p4	DRAMP01072	23.810	84	45	4	227	3	6	79	9.1	19.2
TRINITY_DN124362_c0_g1_i1.p2	DRAMP03383	25.000	60	38	3	202	32	6	61	5.5	19.2
TRINITY_DN12440_c0_g1_i5.p1	DRAMP04473	25.397	63	39	3	201	16	9	64	7.4	18.9
TRINITY_DN12440_c0_g1_i6.p2	DRAMP04473	25.397	63	39	3	201	16	9	64	7.4	18.9
TRINITY_DN1244_c0_g1_i1.p7	DRAMP00678	28.846	52	33	2	31	183	11	59	0.16	23.1
TRINITY_DN1244_c0_g1_i1.p2	DRAMP00374	29.825	57	35	3	22	183	24	78	2.1	20.4
TRINITY_DN1244_c0_g1_i2.p3	DRAMP00374	29.825	57	35	3	22	183	24	78	2.1	20.4
TRINITY_DN1244_c0_g1_i2.p7	DRAMP00678	28.846	52	33	2	31	183	11	59	0.16	23.1
TRINITY_DN1244_c0_g1_i5.p3	DRAMP00374	29.825	57	35	3	22	183	24	78	2.1	20.4
TRINITY_DN1244_c0_g1_i6.p7	DRAMP00678	28.846	52	33	2	31	183	11	59	0.16	23.1
TRINITY_DN1244_c0_g1_i6.p2	DRAMP00374	29.825	57	35	3	22	183	24	78	2.1	20.4
TRINITY_DN124560_c0_g1_i1.p1	DRAMP03501	30.303	66	31	5	34	231	41	91	4.0	20.4
TRINITY_DN124563_c0_g1_i1.p2	DRAMP03482	25.000	60	40	2	194	15	7	61	4.2	19.6
TRINITY_DN124572_c0_g1_i1.p2	DRAMP20763	24.074	54	41	0	10	171	17	70	7.3	18.9
TRINITY_DN124572_c0_g1_i1.p2	DRAMP18277	24.074	54	41	0	10	171	17	70	7.3	18.9
TRINITY_DN124607_c0_g1_i1.p1	DRAMP04453	27.907	43	25	1	13	141	15	51	2.2	19.6
TRINITY_DN124607_c0_g1_i1.p1	DRAMP04468	26.829	41	26	1	16	138	41	77	3.1	19.2
TRINITY_DN124617_c0_g1_i1.p3	DRAMP00728	21.818	55	37	1	181	17	23	71	2.3	20.0
TRINITY_DN124634_c0_g1_i1.p1	DRAMP02569	27.451	51	35	1	149	3	15	65	0.76	21.2
TRINITY_DN124677_c0_g1_i1.p1	DRAMP00558	26.190	42	31	0	9	134	12	53	1.1	20.4
TRINITY_DN124759_c0_g1_i1.p2	DRAMP02831	18.644	59	36	2	181	14	18	67	0.39	22.3
TRINITY_DN1247_c0_g1_i1.p1	DRAMP03462	24.490	49	37	0	165	19	4	52	3.3	19.6
TRINITY_DN12483_c0_g1_i1.p1	DRAMP00951	32.558	43	26	1	149	21	2	41	2.7	19.2
TRINITY_DN12483_c0_g1_i1.p1	DRAMP00954	32.558	43	26	1	149	21	2	41	5.2	18.5
TRINITY_DN12487_c0_g1_i1.p3	DRAMP00933	24.000	50	34	1	165	16	2	47	1.7	20.4
TRINITY_DN12490_c0_g1_i1.p9	DRAMP03710	28.302	53	36	1	25	183	15	65	4.9	19.2
TRINITY_DN12490_c0_g1_i11.p9	DRAMP03710	28.302	53	36	1	25	183	15	65	4.9	19.2
TRINITY_DN12490_c0_g1_i12.p8	DRAMP03710	28.302	53	36	1	25	183	15	65	4.9	19.2
TRINITY_DN12490_c0_g1_i13.p8	DRAMP03710	28.302	53	36	1	25	183	15	65	4.9	19.2
TRINITY_DN12490_c0_g1_i15.p4	DRAMP00747	23.810	63	44	2	39	224	13	72	3.6	20.0
TRINITY_DN12490_c0_g1_i15.p8	DRAMP03710	28.302	53	36	1	25	183	15	65	4.9	19.2
TRINITY_DN12490_c0_g1_i3.p3	DRAMP00747	23.810	63	44	2	39	224	13	72	3.6	20.0
TRINITY_DN12490_c0_g1_i3.p7	DRAMP03710	28.302	53	36	1	25	183	15	65	4.9	19.2
TRINITY_DN12490_c0_g1_i4.p2	DRAMP00747	23.810	63	44	2	39	224	13	72	3.6	20.0
TRINITY_DN12490_c0_g1_i4.p8	DRAMP03710	28.302	53	36	1	25	183	15	65	4.9	19.2
TRINITY_DN12490_c0_g1_i5.p4	DRAMP00747	23.810	63	44	2	39	224	13	72	3.6	20.0
TRINITY_DN12490_c0_g1_i5.p9	DRAMP03710	28.302	53	36	1	25	183	15	65	4.9	19.2
TRINITY_DN12490_c0_g1_i6.p8	DRAMP03710	28.302	53	36	1	25	183	15	65	4.9	19.2
TRINITY_DN12490_c0_g1_i6.p3	DRAMP00747	23.810	63	44	2	39	224	13	72	3.6	20.0
TRINITY_DN12490_c0_g1_i9.p2	DRAMP00747	23.810	63	44	2	39	224	13	72	3.6	20.0
TRINITY_DN12490_c0_g1_i9.p8	DRAMP03710	28.302	53	36	1	25	183	15	65	4.9	19.2
TRINITY_DN124979_c0_g1_i1.p1	DRAMP02155	25.424	59	36	3	37	210	24	75	2.8	20.4
TRINITY_DN124_c0_g1_i3.p7	DRAMP03389	28.814	59	33	2	178	23	1	57	0.98	20.8
TRINITY_DN125050_c0_g1_i1.p2	DRAMP02487	27.660	47	31	2	21	155	23	68	0.38	21.9
TRINITY_DN125053_c0_g1_i1.p1	DRAMP18114	16.949	59	42	2	1	177	1	52	9.1	18.5
TRINITY_DN12510_c0_g1_i5.p2	DRAMP00662	29.508	61	32	3	9	179	11	64	0.23	23.1
TRINITY_DN125184_c0_g1_i1.p1	DRAMP00960	24.444	45	34	0	149	15	2	46	0.11	23.1
TRINITY_DN125184_c0_g1_i1.p1	DRAMP00435	24.444	45	34	0	149	15	2	46	0.20	22.3
TRINITY_DN125184_c0_g1_i1.p1	DRAMP00293	24.444	45	34	0	149	15	2	46	1.7	20.0
TRINITY_DN125191_c0_g1_i1.p1	DRAMP02534	24.638	69	39	2	41	247	32	87	5.9	19.6
TRINITY_DN125392_c0_g1_i1.p3	DRAMP00565	26.786	56	38	2	190	23	5	57	1.7	20.4
TRINITY_DN12541_c0_g1_i1.p2	DRAMP00487	25.926	54	38	1	38	199	2	53	2.4	20.0
TRINITY_DN12547_c0_g1_i3.p3	DRAMP00520	28.846	52	32	1	171	16	4	50	0.25	22.3
TRINITY_DN125493_c0_g1_i1.p3	DRAMP02658	30.952	42	29	0	8	133	41	82	5.6	18.9
TRINITY_DN125497_c0_g1_i1.p3	DRAMP00590	34.884	43	24	1	20	148	12	50	0.83	20.8
TRINITY_DN125499_c0_g1_i1.p1	DRAMP02462	30.769	65	39	1	1	177	27	91	0.001	29.3
TRINITY_DN125499_c0_g1_i1.p1	DRAMP00652	31.884	69	35	4	4	192	2	64	1.3	21.2
TRINITY_DN12549_c0_g2_i1.p2	DRAMP01024	23.529	68	43	2	1	192	11	73	1.4	20.8
TRINITY_DN12549_c0_g2_i2.p2	DRAMP01024	23.529	68	43	2	1	192	11	73	1.4	20.8
TRINITY_DN125502_c0_g1_i1.p2	DRAMP00362	29.412	51	25	1	2	154	29	68	7.0	18.5
TRINITY_DN125506_c0_g1_i1.p1	DRAMP02889	25.806	62	40	2	19	201	5	61	7.3	18.9
TRINITY_DN125627_c0_g1_i1.p1	DRAMP00503	27.273	44	32	0	164	33	9	52	0.28	21.9
TRINITY_DN125673_c0_g1_i1.p1	DRAMP04459	27.536	69	38	4	1	174	1	68	2.5	20.0
TRINITY_DN125766_c0_g1_i1.p2	DRAMP00679	28.070	57	33	3	19	189	31	79	6.7	19.2
TRINITY_DN125788_c0_g1_i1.p1	DRAMP00426	30.000	40	22	1	26	145	8	41	4.2	18.9
TRINITY_DN125909_c0_g1_i1.p3	DRAMP00596	31.111	45	31	0	21	155	16	60	1.00	20.8
TRINITY_DN125943_c0_g1_i1.p2	DRAMP03659	20.000	45	31	1	148	14	23	62	3.9	19.2
TRINITY_DN125965_c0_g1_i1.p1	DRAMP02567	27.778	54	37	1	179	18	29	80	7.7	18.9
TRINITY_DN12599_c3_g1_i1.p2	DRAMP00351	26.829	41	21	1	25	147	37	68	2.2	20.0
TRINITY_DN1259_c0_g1_i1.p5	DRAMP02555	31.818	66	22	4	13	201	35	80	0.010	26.6
TRINITY_DN1259_c0_g1_i2.p3	DRAMP02555	31.818	66	22	4	4	192	35	80	0.008	26.9
TRINITY_DN1259_c0_g1_i3.p3	DRAMP02555	31.818	66	22	4	13	201	35	80	0.010	26.6
TRINITY_DN1259_c0_g1_i4.p3	DRAMP02555	31.818	66	22	4	13	201	35	80	0.010	26.6
TRINITY_DN1259_c0_g1_i5.p3	DRAMP02555	31.818	66	22	4	13	201	35	80	0.010	26.6
TRINITY_DN126112_c0_g1_i1.p3	DRAMP04501	34.146	41	27	0	129	7	2	42	0.68	20.8
TRINITY_DN126212_c0_g1_i1.p2	DRAMP03384	31.111	45	28	1	139	5	10	51	1.1	20.4
TRINITY_DN126212_c0_g1_i1.p2	DRAMP03438	30.000	40	25	1	139	20	10	46	1.2	20.4
TRINITY_DN126218_c0_g1_i1.p1	DRAMP02777	26.829	41	24	1	25	147	14	48	8.9	18.1
TRINITY_DN12622_c3_g1_i1.p2	DRAMP03325	29.545	44	27	2	134	6	13	53	2.2	19.6
TRINITY_DN12624_c0_g1_i2.p6	DRAMP03304	39.130	46	23	3	5	130	6	50	1.6	20.0
TRINITY_DN12624_c0_g1_i8.p6	DRAMP03304	39.130	46	23	3	5	130	6	50	1.6	20.0
TRINITY_DN126250_c0_g1_i1.p1	DRAMP00601	27.660	47	26	1	144	4	3	41	0.24	22.3
TRINITY_DN126253_c0_g1_i1.p1	DRAMP03460	27.451	51	33	1	22	162	7	57	0.29	22.3
TRINITY_DN12627_c0_g1_i1.p5	DRAMP02894	21.538	65	43	2	1	180	27	88	3.7	19.6
TRINITY_DN12627_c0_g1_i2.p5	DRAMP02894	21.538	65	43	2	1	180	27	88	3.7	19.6
TRINITY_DN12628_c2_g1_i1.p2	DRAMP00550	31.111	45	30	1	3	137	5	48	2.9	19.6
TRINITY_DN126315_c0_g1_i1.p1	DRAMP00422	32.500	40	25	1	9	128	5	42	8.6	18.1
TRINITY_DN126346_c0_g1_i1.p2	DRAMP02581	25.455	55	31	2	10	171	13	58	4.0	19.2
TRINITY_DN126346_c0_g1_i1.p2	DRAMP02577	25.455	55	31	2	10	171	13	58	6.8	18.9
TRINITY_DN126346_c0_g1_i1.p2	DRAMP02573	23.636	55	32	2	10	171	13	58	9.7	18.5
TRINITY_DN12635_c0_g1_i1.p4	DRAMP00564	23.404	47	34	1	168	28	9	53	0.073	23.5
TRINITY_DN126401_c0_g1_i1.p1	DRAMP02952	25.758	66	38	3	1	192	21	77	5.8	19.2
TRINITY_DN126503_c0_g1_i1.p1	DRAMP00520	28.846	52	19	2	16	171	7	40	3.5	19.6
TRINITY_DN126616_c0_g1_i1.p2	DRAMP03790	30.952	42	24	1	142	17	28	64	1.4	20.4
TRINITY_DN126644_c0_g1_i1.p2	DRAMP02890	20.370	54	36	1	18	158	9	62	5.0	18.9
TRINITY_DN126645_c0_g1_i1.p2	DRAMP00261	20.000	55	38	1	28	192	28	76	9.1	18.9
TRINITY_DN12667_c0_g2_i1.p5	DRAMP00625	19.565	46	36	1	19	156	3	47	3.1	19.2
TRINITY_DN12667_c0_g2_i2.p5	DRAMP00625	19.565	46	36	1	19	156	3	47	3.1	19.2
TRINITY_DN12678_c1_g1_i2.p1	DRAMP02920	20.635	63	45	2	7	189	4	63	9.6	18.5
TRINITY_DN126910_c0_g1_i1.p1	DRAMP00542	23.256	43	33	0	26	154	20	62	6.1	18.5
TRINITY_DN126915_c0_g1_i1.p2	DRAMP00550	25.532	47	34	1	149	9	6	51	0.51	21.2
TRINITY_DN1269_c0_g1_i3.p3	DRAMP02199	26.531	49	32	2	164	24	8	54	5.7	18.9
TRINITY_DN127050_c0_g1_i1.p1	DRAMP04458	31.746	63	37	3	16	192	21	81	3.0	20.4
TRINITY_DN127077_c0_g1_i1.p2	DRAMP04590	22.807	57	38	1	153	1	19	75	3.8	19.2
TRINITY_DN127099_c0_g1_i1.p2	DRAMP02871	29.787	47	30	1	5	136	7	53	0.33	21.9
TRINITY_DN127099_c0_g1_i1.p2	DRAMP02717	27.660	47	31	1	5	136	7	53	3.0	19.2
TRINITY_DN127215_c0_g1_i1.p3	DRAMP00488	30.435	46	20	2	7	144	2	35	2.9	19.6
TRINITY_DN127299_c0_g1_i1.p1	DRAMP00735	22.034	59	36	1	12	188	23	71	7.9	18.9
TRINITY_DN1273_c0_g1_i10.p6	DRAMP02543	28.302	53	33	2	22	180	7	54	1.6	20.8
TRINITY_DN1273_c0_g1_i11.p5	DRAMP02543	28.302	53	33	2	22	180	7	54	1.6	20.8
TRINITY_DN1273_c0_g1_i5.p4	DRAMP02543	28.302	53	33	2	22	180	7	54	1.6	20.8
TRINITY_DN1273_c0_g1_i6.p4	DRAMP02543	28.302	53	33	2	22	180	7	54	1.6	20.8
TRINITY_DN1273_c0_g1_i7.p3	DRAMP02543	28.302	53	33	2	22	180	7	54	1.6	20.8
TRINITY_DN1273_c0_g1_i8.p2	DRAMP02543	28.302	53	33	2	22	180	7	54	1.6	20.8
TRINITY_DN1273_c0_g1_i9.p5	DRAMP02543	28.302	53	33	2	22	180	7	54	1.6	20.8
TRINITY_DN12757_c0_g1_i1.p1	DRAMP00734	31.915	47	30	2	1	138	7	52	1.00	20.8
TRINITY_DN127588_c0_g1_i1.p1	DRAMP03728	30.000	60	35	1	1	159	24	83	0.30	22.3
TRINITY_DN12758_c0_g1_i7.p5	DRAMP04707	26.190	42	19	1	152	27	10	39	1.3	20.0
TRINITY_DN12758_c0_g1_i7.p5	DRAMP04704	23.810	42	20	1	152	27	9	38	8.4	17.7
TRINITY_DN12758_c0_g1_i7.p5	DRAMP02511	23.810	42	20	1	152	27	10	39	8.9	17.7
TRINITY_DN12758_c0_g1_i7.p5	DRAMP04703	23.810	42	20	1	152	27	10	39	9.6	17.7
TRINITY_DN12758_c0_g1_i7.p5	DRAMP04713	23.810	42	20	1	152	27	10	39	9.9	17.7
TRINITY_DN127590_c0_g1_i1.p1	DRAMP18148	23.077	39	30	0	131	15	7	45	0.65	20.8
TRINITY_DN127635_c0_g1_i1.p1	DRAMP02543	29.412	51	30	3	149	6	34	81	5.8	18.9
TRINITY_DN127729_c0_g1_i1.p1	DRAMP00713	28.261	46	16	1	161	24	1	29	4.0	18.9
TRINITY_DN12772_c0_g1_i1.p4	DRAMP18098	30.233	43	27	1	27	146	13	55	0.44	21.6
TRINITY_DN12772_c0_g1_i2.p3	DRAMP18098	30.233	43	27	1	27	146	13	55	0.44	21.6
TRINITY_DN127789_c0_g1_i1.p2	DRAMP03501	23.529	51	36	2	187	38	39	87	1.7	20.8
TRINITY_DN127789_c0_g1_i1.p2	DRAMP00365	25.000	52	38	1	187	32	40	90	3.8	19.6
TRINITY_DN127789_c0_g1_i1.p2	DRAMP00364	25.000	52	38	1	187	32	40	90	3.9	19.6
TRINITY_DN127789_c0_g1_i1.p2	DRAMP00366	24.000	50	37	1	187	38	40	88	3.9	19.6
TRINITY_DN127789_c0_g1_i1.p2	DRAMP00368	25.000	52	38	1	187	32	40	90	4.3	19.6
TRINITY_DN127789_c0_g1_i1.p2	DRAMP00363	24.000	50	37	1	187	38	40	88	4.8	19.2
TRINITY_DN127789_c0_g1_i1.p2	DRAMP00367	24.000	50	37	1	187	38	40	88	5.3	19.2
TRINITY_DN1277_c0_g1_i10.p24	DRAMP03627	27.660	47	27	1	24	164	9	48	0.67	21.2
TRINITY_DN1277_c0_g1_i12.p21	DRAMP03627	27.660	47	27	1	24	164	9	48	0.67	21.2
TRINITY_DN1277_c0_g1_i13.p12	DRAMP03627	27.660	47	27	1	24	164	9	48	0.67	21.2
TRINITY_DN1277_c0_g1_i14.p24	DRAMP03627	27.660	47	27	1	24	164	9	48	0.67	21.2
TRINITY_DN1277_c0_g1_i15.p21	DRAMP03627	27.660	47	27	1	24	164	9	48	0.67	21.2
TRINITY_DN1277_c0_g1_i17.p25	DRAMP03627	27.660	47	27	1	24	164	9	48	0.67	21.2
TRINITY_DN1277_c0_g1_i18.p19	DRAMP03627	27.660	47	27	1	24	164	9	48	0.67	21.2
TRINITY_DN1277_c0_g1_i19.p20	DRAMP03627	27.660	47	27	1	24	164	9	48	0.67	21.2
TRINITY_DN1277_c0_g1_i2.p24	DRAMP03627	27.660	47	27	1	24	164	9	48	0.67	21.2
TRINITY_DN1277_c0_g1_i20.p24	DRAMP03627	27.660	47	27	1	24	164	9	48	0.67	21.2
TRINITY_DN1277_c0_g1_i21.p25	DRAMP03627	27.660	47	27	1	24	164	9	48	0.67	21.2
TRINITY_DN1277_c0_g1_i23.p24	DRAMP03627	27.660	47	27	1	24	164	9	48	0.67	21.2
TRINITY_DN1277_c0_g1_i24.p20	DRAMP03627	27.660	47	27	1	24	164	9	48	0.67	21.2
TRINITY_DN1277_c0_g1_i4.p20	DRAMP03627	27.660	47	27	1	24	164	9	48	0.67	21.2
TRINITY_DN1277_c0_g1_i6.p20	DRAMP03627	27.660	47	27	1	24	164	9	48	0.67	21.2
TRINITY_DN1277_c0_g1_i7.p24	DRAMP03627	27.660	47	27	1	24	164	9	48	0.67	21.2
TRINITY_DN1277_c0_g1_i8.p20	DRAMP03627	27.660	47	27	1	24	164	9	48	0.67	21.2
TRINITY_DN1277_c0_g1_i9.p15	DRAMP03627	27.660	47	27	1	24	164	9	48	0.67	21.2
TRINITY_DN127803_c0_g1_i1.p2	DRAMP02694	26.087	46	31	1	139	2	10	52	9.1	18.1
TRINITY_DN127858_c0_g1_i1.p1	DRAMP00642	20.000	40	32	0	31	150	7	46	0.053	23.5
TRINITY_DN127921_c0_g1_i1.p1	DRAMP01073	32.000	50	29	1	165	16	1	45	1.7	20.4
TRINITY_DN127939_c0_g1_i1.p1	DRAMP02889	29.032	62	41	3	1	183	7	66	0.69	21.9
TRINITY_DN12798_c0_g1_i7.p13	DRAMP04482	30.769	52	28	2	151	2	11	56	2.2	19.6
TRINITY_DN12803_c1_g1_i1.p1	DRAMP02781	27.778	54	29	1	22	183	3	46	6.3	19.2
TRINITY_DN128117_c0_g1_i1.p2	DRAMP03450	32.143	56	35	2	12	179	10	62	1.3	20.8
TRINITY_DN128223_c0_g1_i1.p3	DRAMP00562	30.000	60	35	2	1	180	4	56	0.21	23.1
TRINITY_DN128223_c0_g1_i1.p3	DRAMP02705	25.676	74	41	3	9	218	1	64	5.4	19.2
TRINITY_DN12822_c0_g1_i1.p1	DRAMP04488	27.941	68	40	3	28	222	3	64	3.6	20.0
TRINITY_DN12826_c0_g1_i3.p5	DRAMP00261	28.889	45	28	1	138	4	14	54	0.52	21.6
TRINITY_DN12826_c0_g1_i4.p5	DRAMP00261	28.889	45	28	1	138	4	14	54	0.52	21.6
TRINITY_DN128320_c0_g1_i1.p1	DRAMP00538	28.261	46	32	1	137	3	10	55	3.2	19.2
TRINITY_DN128339_c0_g1_i1.p2	DRAMP01054	29.167	48	33	1	142	2	21	68	2.9	19.6
TRINITY_DN128412_c0_g1_i1.p1	DRAMP00534	36.170	47	23	2	160	32	13	56	0.68	21.2
TRINITY_DN12842_c1_g1_i4.p7	DRAMP04690	26.415	53	34	2	160	17	37	89	7.9	18.5
TRINITY_DN128507_c0_g1_i1.p1	DRAMP02626	25.000	40	30	0	10	129	46	85	4.5	18.9
TRINITY_DN128520_c0_g1_i1.p1	DRAMP00235	33.929	56	30	3	10	171	22	72	0.80	21.6
TRINITY_DN12863_c0_g2_i2.p4	DRAMP04422	33.333	45	17	3	9	143	8	39	3.4	18.9
TRINITY_DN128661_c0_g1_i1.p1	DRAMP00523	25.000	88	48	4	13	276	3	72	0.059	25.4
TRINITY_DN12866_c1_g1_i2.p4	DRAMP00555	29.268	41	18	2	124	2	13	42	4.3	18.9
TRINITY_DN128699_c0_g1_i1.p1	DRAMP03624	29.545	44	30	1	9	140	4	46	4.1	19.2
TRINITY_DN128807_c0_g1_i1.p1	DRAMP01024	30.769	65	38	3	28	204	8	71	2.98e-05	33.5
TRINITY_DN128807_c0_g1_i1.p1	DRAMP03501	30.159	63	38	2	31	204	9	70	1.75e-04	31.6
TRINITY_DN128807_c0_g1_i1.p1	DRAMP00366	30.769	65	40	1	31	210	9	73	0.002	28.5
TRINITY_DN128807_c0_g1_i1.p1	DRAMP00364	30.769	65	40	1	31	210	9	73	0.003	28.5
TRINITY_DN128807_c0_g1_i1.p1	DRAMP00363	30.769	65	40	1	31	210	9	73	0.003	28.5
TRINITY_DN128807_c0_g1_i1.p1	DRAMP00368	30.769	65	40	1	31	210	9	73	0.003	28.5
TRINITY_DN128807_c0_g1_i1.p1	DRAMP00367	30.769	65	40	1	31	210	9	73	0.003	28.5
TRINITY_DN128807_c0_g1_i1.p1	DRAMP00358	28.125	64	40	2	31	204	15	78	0.003	28.1
TRINITY_DN128807_c0_g1_i1.p1	DRAMP01077	26.984	63	41	1	31	204	9	71	0.005	27.7
TRINITY_DN128807_c0_g1_i1.p1	DRAMP00359	28.125	64	40	2	31	204	9	72	0.005	27.7
TRINITY_DN128807_c0_g1_i1.p1	DRAMP01072	27.273	66	42	2	31	210	9	74	0.006	27.3
TRINITY_DN128807_c0_g1_i1.p1	DRAMP01071	28.125	64	40	2	31	204	9	72	0.006	27.3
TRINITY_DN128807_c0_g1_i1.p1	DRAMP00353	26.154	65	42	2	34	210	9	73	0.008	27.3
TRINITY_DN128807_c0_g1_i1.p1	DRAMP00365	28.571	63	40	1	37	210	11	73	0.009	26.9
TRINITY_DN128807_c0_g1_i1.p1	DRAMP01078	27.273	66	42	2	31	210	9	74	0.009	26.9
TRINITY_DN128807_c0_g1_i1.p1	DRAMP01079	29.688	64	36	3	31	204	9	69	0.012	26.6
TRINITY_DN128807_c0_g1_i1.p1	DRAMP00347	29.688	64	39	2	31	204	9	72	0.012	26.6
TRINITY_DN128807_c0_g1_i1.p1	DRAMP00348	31.250	64	35	3	31	204	9	69	0.017	26.2
TRINITY_DN128807_c0_g1_i1.p1	DRAMP01075	29.688	64	36	3	31	204	9	69	0.021	26.2
TRINITY_DN128807_c0_g1_i1.p1	DRAMP00346	31.250	64	35	3	31	204	9	69	0.038	25.4
TRINITY_DN128807_c0_g1_i1.p1	DRAMP00352	25.000	64	42	2	31	204	8	71	0.061	24.6
TRINITY_DN128807_c0_g1_i1.p1	DRAMP00349	29.688	64	36	3	31	204	9	69	0.098	24.3
TRINITY_DN128807_c0_g1_i1.p1	DRAMP01076	29.688	64	36	3	31	204	9	69	0.13	23.9
TRINITY_DN128807_c0_g1_i1.p1	DRAMP04438	25.000	64	42	2	31	204	8	71	0.36	22.7
TRINITY_DN128807_c0_g1_i1.p1	DRAMP01080	27.869	61	39	1	37	204	11	71	0.63	21.9
TRINITY_DN128838_c0_g1_i1.p1	DRAMP00604	34.091	44	25	2	1	129	1	41	0.37	21.6
TRINITY_DN128838_c0_g1_i1.p1	DRAMP00622	27.083	48	32	1	145	2	16	60	6.1	18.5
TRINITY_DN12890_c0_g3_i1.p2	DRAMP03951	29.412	51	28	2	17	163	2	46	4.8	18.9
TRINITY_DN12890_c0_g3_i1.p2	DRAMP00420	29.412	51	28	2	17	163	2	46	4.9	18.9
TRINITY_DN12890_c0_g3_i1.p2	DRAMP00450	29.412	51	28	2	17	163	2	46	5.0	18.9
TRINITY_DN12890_c0_g3_i1.p2	DRAMP03950	29.412	51	28	2	17	163	2	46	5.3	18.5
TRINITY_DN12890_c0_g3_i1.p2	DRAMP00469	29.412	51	28	2	17	163	2	46	5.9	18.5
TRINITY_DN12890_c0_g3_i1.p2	DRAMP00422	29.412	51	28	2	17	163	2	46	6.7	18.5
TRINITY_DN12890_c0_g3_i1.p2	DRAMP00423	29.412	51	28	2	17	163	1	45	7.3	18.1
TRINITY_DN12890_c0_g3_i1.p2	DRAMP00471	29.412	51	28	2	17	163	2	46	7.8	18.1
TRINITY_DN12890_c0_g3_i1.p2	DRAMP00470	29.412	51	28	2	17	163	2	46	7.8	18.1
TRINITY_DN12890_c0_g3_i1.p2	DRAMP00416	29.412	51	28	2	17	163	1	45	9.4	18.1
TRINITY_DN12890_c0_g3_i2.p3	DRAMP03951	29.412	51	28	2	17	163	2	46	4.8	18.9
TRINITY_DN12890_c0_g3_i2.p3	DRAMP00420	29.412	51	28	2	17	163	2	46	4.9	18.9
TRINITY_DN12890_c0_g3_i2.p3	DRAMP00450	29.412	51	28	2	17	163	2	46	5.0	18.9
TRINITY_DN12890_c0_g3_i2.p3	DRAMP03950	29.412	51	28	2	17	163	2	46	5.3	18.5
TRINITY_DN12890_c0_g3_i2.p3	DRAMP00469	29.412	51	28	2	17	163	2	46	5.9	18.5
TRINITY_DN12890_c0_g3_i2.p3	DRAMP00422	29.412	51	28	2	17	163	2	46	6.7	18.5
TRINITY_DN12890_c0_g3_i2.p3	DRAMP00423	29.412	51	28	2	17	163	1	45	7.3	18.1
TRINITY_DN12890_c0_g3_i2.p3	DRAMP00471	29.412	51	28	2	17	163	2	46	7.8	18.1
TRINITY_DN12890_c0_g3_i2.p3	DRAMP00470	29.412	51	28	2	17	163	2	46	7.8	18.1
TRINITY_DN12890_c0_g3_i2.p3	DRAMP00416	29.412	51	28	2	17	163	1	45	9.4	18.1
TRINITY_DN12890_c0_g3_i3.p3	DRAMP03951	29.412	51	28	2	17	163	2	46	4.8	18.9
TRINITY_DN12890_c0_g3_i3.p3	DRAMP00420	29.412	51	28	2	17	163	2	46	4.9	18.9
TRINITY_DN12890_c0_g3_i3.p3	DRAMP00450	29.412	51	28	2	17	163	2	46	5.0	18.9
TRINITY_DN12890_c0_g3_i3.p3	DRAMP03950	29.412	51	28	2	17	163	2	46	5.3	18.5
TRINITY_DN12890_c0_g3_i3.p3	DRAMP00469	29.412	51	28	2	17	163	2	46	5.9	18.5
TRINITY_DN12890_c0_g3_i3.p3	DRAMP00422	29.412	51	28	2	17	163	2	46	6.7	18.5
TRINITY_DN12890_c0_g3_i3.p3	DRAMP00423	29.412	51	28	2	17	163	1	45	7.3	18.1
TRINITY_DN12890_c0_g3_i3.p3	DRAMP00471	29.412	51	28	2	17	163	2	46	7.8	18.1
TRINITY_DN12890_c0_g3_i3.p3	DRAMP00470	29.412	51	28	2	17	163	2	46	7.8	18.1
TRINITY_DN12890_c0_g3_i3.p3	DRAMP00416	29.412	51	28	2	17	163	1	45	9.4	18.1
TRINITY_DN12897_c0_g1_i3.p3	DRAMP04480	31.915	47	30	1	148	8	37	81	5.0	19.2
TRINITY_DN129004_c0_g1_i1.p1	DRAMP02621	25.862	58	28	2	174	1	26	68	0.86	21.2
TRINITY_DN129027_c0_g1_i1.p1	DRAMP02549	18.056	72	45	2	19	234	1	58	4.7	20.0
TRINITY_DN129041_c0_g1_i1.p2	DRAMP02561	27.848	79	25	3	221	9	37	91	1.0	21.9
TRINITY_DN1290_c1_g2_i1.p5	DRAMP02487	27.273	44	26	1	143	12	36	73	4.5	18.9
TRINITY_DN1290_c1_g2_i2.p4	DRAMP02487	27.273	44	26	1	143	12	36	73	4.5	18.9
TRINITY_DN129179_c0_g1_i1.p1	DRAMP00672	32.000	50	21	2	11	139	18	61	4.5	18.9
TRINITY_DN1291_c0_g1_i1.p6	DRAMP04678	23.404	47	32	1	141	13	12	58	2.2	19.6
TRINITY_DN1291_c0_g1_i2.p5	DRAMP04678	23.404	47	32	1	141	13	12	58	2.2	19.6
TRINITY_DN1291_c0_g1_i3.p5	DRAMP04678	23.404	47	32	1	141	13	12	58	2.2	19.6
TRINITY_DN12931_c0_g1_i6.p2	DRAMP02544	25.581	43	32	0	9	137	29	71	6.6	18.5
TRINITY_DN129383_c0_g1_i1.p3	DRAMP00734	28.378	74	46	3	215	3	1	70	0.51	22.3
TRINITY_DN1294_c2_g1_i1.p12	DRAMP00720	24.444	45	33	1	11	145	3	46	9.9	18.1
TRINITY_DN1294_c2_g1_i2.p12	DRAMP00720	24.444	45	33	1	11	145	3	46	9.9	18.1
TRINITY_DN1294_c2_g1_i4.p7	DRAMP00720	24.444	45	33	1	11	145	3	46	9.9	18.1
TRINITY_DN129570_c0_g1_i1.p4	DRAMP03444	29.787	47	30	1	155	24	7	53	2.2	19.6
TRINITY_DN129668_c0_g1_i1.p2	DRAMP04470	35.417	48	24	3	22	156	4	47	2.1	19.6
TRINITY_DN129721_c0_g1_i1.p1	DRAMP00734	24.590	61	45	1	194	15	12	72	9.7	18.9
TRINITY_DN129725_c0_g1_i1.p2	DRAMP00362	32.653	49	31	1	147	1	9	55	1.9	20.4
TRINITY_DN129806_c0_g1_i1.p1	DRAMP00616	22.222	54	35	2	16	156	4	57	7.9	18.5
TRINITY_DN12984_c0_g2_i2.p4	DRAMP03143	24.528	53	40	0	1	159	1	53	0.77	21.2
TRINITY_DN12984_c0_g2_i3.p5	DRAMP03143	24.528	53	40	0	1	159	1	53	0.77	21.2
TRINITY_DN12984_c0_g2_i4.p5	DRAMP03143	24.528	53	40	0	1	159	1	53	0.77	21.2
TRINITY_DN129888_c0_g1_i1.p1	DRAMP02527	30.000	50	28	2	1	150	7	49	0.61	21.6
TRINITY_DN129981_c0_g1_i1.p1	DRAMP00352	24.561	57	38	2	10	171	37	91	4.2	19.6
TRINITY_DN130019_c0_g1_i1.p1	DRAMP03557	26.087	46	29	2	7	138	32	74	1.9	20.0
TRINITY_DN13005_c0_g2_i2.p2	DRAMP00371	23.913	46	32	1	162	25	7	49	5.2	18.9
TRINITY_DN13005_c0_g2_i6.p4	DRAMP00371	23.913	46	32	1	162	25	7	49	5.2	18.9
TRINITY_DN130079_c0_g1_i1.p2	DRAMP00617	31.111	45	25	2	12	146	8	46	1.8	20.0
TRINITY_DN130084_c0_g1_i1.p3	DRAMP02655	28.070	57	33	3	147	1	29	85	8.1	18.5
TRINITY_DN13014_c0_g2_i1.p1	DRAMP04468	25.000	48	35	1	171	31	34	81	1.8	20.4
TRINITY_DN1301_c0_g1_i3.p24	DRAMP03731	22.727	44	33	1	12	140	23	66	0.094	23.5
TRINITY_DN1301_c0_g1_i3.p24	DRAMP03729	22.727	44	33	1	12	140	23	66	0.10	23.5
TRINITY_DN1301_c0_g1_i3.p24	DRAMP03732	22.727	44	33	1	12	140	23	66	0.13	23.1
TRINITY_DN1301_c0_g1_i4.p24	DRAMP03731	22.727	44	33	1	12	140	23	66	0.094	23.5
TRINITY_DN1301_c0_g1_i4.p24	DRAMP03729	22.727	44	33	1	12	140	23	66	0.10	23.5
TRINITY_DN1301_c0_g1_i4.p24	DRAMP03732	22.727	44	33	1	12	140	23	66	0.13	23.1
TRINITY_DN1303_c0_g1_i1.p8	DRAMP00345	22.581	62	38	1	10	165	4	65	0.54	21.6
TRINITY_DN13042_c0_g5_i1.p3	DRAMP00439	32.500	40	24	1	121	2	4	40	8.2	18.1
TRINITY_DN13057_c0_g1_i1.p2	DRAMP03790	28.889	45	29	1	142	8	22	63	2.1	19.6
TRINITY_DN13057_c0_g1_i4.p1	DRAMP03790	28.889	45	29	1	142	8	22	63	2.1	19.6
TRINITY_DN13057_c0_g1_i8.p2	DRAMP03790	28.889	45	29	1	142	8	22	63	2.1	19.6
TRINITY_DN13060_c0_g1_i1.p2	DRAMP00558	28.000	50	30	2	17	166	3	46	1.2	20.8
TRINITY_DN13060_c0_g1_i2.p2	DRAMP00558	28.000	50	30	2	17	166	3	46	1.2	20.8
TRINITY_DN13062_c0_g1_i2.p3	DRAMP03482	22.222	54	42	0	2	163	9	62	3.5	19.6
TRINITY_DN13062_c0_g1_i4.p5	DRAMP03482	22.222	54	42	0	2	163	9	62	3.5	19.6
TRINITY_DN13067_c0_g1_i1.p2	DRAMP00537	26.923	52	32	2	144	7	5	56	4.0	18.9
TRINITY_DN13067_c0_g1_i2.p2	DRAMP00537	26.923	52	32	2	144	7	5	56	4.0	18.9
TRINITY_DN13067_c0_g1_i3.p1	DRAMP00537	26.923	52	32	2	144	7	5	56	4.0	18.9
TRINITY_DN13089_c0_g1_i2.p2	DRAMP04690	28.261	46	24	2	163	26	43	79	6.8	18.9
TRINITY_DN13089_c0_g2_i3.p1	DRAMP00630	24.561	57	42	1	37	207	7	62	0.31	22.7
TRINITY_DN1311_c0_g2_i1.p4	DRAMP00467	29.545	44	26	1	13	144	6	44	2.6	19.2
TRINITY_DN13134_c0_g2_i3.p3	DRAMP00626	25.490	51	35	1	28	180	4	51	5.2	18.9
TRINITY_DN13148_c0_g1_i15.p2	DRAMP02875	30.189	53	27	2	186	31	23	66	0.31	22.3
TRINITY_DN13148_c0_g1_i15.p2	DRAMP03955	30.189	53	27	2	186	31	26	69	0.37	22.3
TRINITY_DN13149_c0_g1_i1.p1	DRAMP00680	26.866	67	41	2	13	204	7	68	1.9	20.4
TRINITY_DN13149_c0_g1_i4.p1	DRAMP00680	26.866	67	41	2	13	204	7	68	1.9	20.4
TRINITY_DN13155_c0_g2_i10.p4	DRAMP18098	27.273	44	27	2	145	17	9	48	5.4	18.5
TRINITY_DN13158_c0_g2_i2.p4	DRAMP03304	24.390	41	31	0	18	140	1	41	0.77	20.8
TRINITY_DN13171_c1_g1_i1.p1	DRAMP00354	30.000	50	33	1	16	165	21	68	0.20	22.7
TRINITY_DN13171_c1_g1_i1.p1	DRAMP00355	30.000	50	33	1	16	165	21	68	0.22	22.7
TRINITY_DN13186_c0_g1_i4.p4	DRAMP00424	29.545	44	27	1	140	21	2	45	0.36	21.6
TRINITY_DN13186_c0_g1_i4.p4	DRAMP04449	29.545	44	27	1	140	21	32	75	0.48	21.6
TRINITY_DN13186_c0_g1_i4.p4	DRAMP00417	29.545	44	27	1	140	21	3	46	0.53	21.2
TRINITY_DN13186_c0_g1_i4.p4	DRAMP00416	25.000	44	29	1	140	21	2	45	2.5	19.2
TRINITY_DN13186_c0_g1_i8.p3	DRAMP00424	29.545	44	27	1	140	21	2	45	0.36	21.6
TRINITY_DN13186_c0_g1_i8.p3	DRAMP04449	29.545	44	27	1	140	21	32	75	0.48	21.6
TRINITY_DN13186_c0_g1_i8.p3	DRAMP00417	29.545	44	27	1	140	21	3	46	0.53	21.2
TRINITY_DN13186_c0_g1_i8.p3	DRAMP00416	25.000	44	29	1	140	21	2	45	2.5	19.2
TRINITY_DN13226_c0_g2_i1.p4	DRAMP00628	24.490	49	37	0	4	150	9	57	1.0	20.4
TRINITY_DN13240_c0_g2_i10.p5	DRAMP02369	23.214	56	43	0	187	20	22	77	4.2	19.6
TRINITY_DN13240_c0_g2_i12.p5	DRAMP00658	27.778	54	31	1	199	38	16	61	7.4	18.9
TRINITY_DN13240_c0_g2_i9.p5	DRAMP00658	27.778	54	31	1	199	38	16	61	7.4	18.9
TRINITY_DN13245_c0_g1_i3.p9	DRAMP02929	21.667	60	37	3	19	183	6	60	9.9	18.5
TRINITY_DN13245_c0_g1_i4.p8	DRAMP02929	21.667	60	37	3	19	183	6	60	9.9	18.5
TRINITY_DN13245_c0_g2_i1.p4	DRAMP04451	29.167	48	30	2	15	146	15	62	4.9	18.9
TRINITY_DN13245_c0_g2_i2.p4	DRAMP04451	29.167	48	30	2	15	146	15	62	4.9	18.9
TRINITY_DN13259_c0_g2_i1.p5	DRAMP04468	33.333	51	26	3	147	1	14	58	2.1	20.4
TRINITY_DN13259_c0_g2_i2.p5	DRAMP04468	33.333	51	26	3	147	1	14	58	2.1	20.4
TRINITY_DN13274_c0_g1_i1.p2	DRAMP20767	35.135	37	23	1	135	25	4	39	9.4	17.7
TRINITY_DN13274_c0_g1_i1.p2	DRAMP03318	35.135	37	23	1	135	25	4	39	9.4	17.7
TRINITY_DN13280_c1_g1_i1.p5	DRAMP04487	34.694	49	31	1	25	168	5	53	0.18	22.7
TRINITY_DN13280_c1_g1_i5.p3	DRAMP04487	34.694	49	31	1	25	168	5	53	0.18	22.7
TRINITY_DN13316_c1_g1_i1.p1	DRAMP20766	27.273	44	32	0	134	3	28	71	6.1	18.5
TRINITY_DN13316_c1_g1_i1.p1	DRAMP03320	27.273	44	32	0	134	3	28	71	6.1	18.5
TRINITY_DN13331_c0_g1_i1.p8	DRAMP03045	30.435	46	31	1	138	1	4	48	0.92	20.8
TRINITY_DN13331_c0_g1_i2.p9	DRAMP03045	30.435	46	31	1	138	1	4	48	0.92	20.8
TRINITY_DN13331_c0_g1_i3.p9	DRAMP03045	30.435	46	31	1	138	1	4	48	0.92	20.8
TRINITY_DN13331_c0_g1_i4.p8	DRAMP03045	30.435	46	31	1	138	1	4	48	0.92	20.8
TRINITY_DN13335_c2_g1_i1.p2	DRAMP03304	22.222	45	35	0	17	151	16	60	9.6	18.1
TRINITY_DN13337_c0_g1_i2.p1	DRAMP00946	32.558	43	26	2	4	129	24	64	2.8	19.6
TRINITY_DN13342_c0_g1_i1.p4	DRAMP00347	28.846	52	23	1	178	23	49	86	1.6	20.8
TRINITY_DN13342_c0_g1_i3.p2	DRAMP00347	28.846	52	23	1	178	23	49	86	1.6	20.8
TRINITY_DN13345_c0_g1_i1.p3	DRAMP00539	27.083	48	28	3	140	12	18	63	6.0	18.9
TRINITY_DN13373_c0_g2_i1.p1	DRAMP00730	31.915	47	22	2	4	141	36	73	1.4	20.4
TRINITY_DN13381_c1_g1_i1.p2	DRAMP02831	28.261	46	30	1	1	129	1	46	1.3	20.4
TRINITY_DN13389_c2_g1_i1.p1	DRAMP00595	20.408	49	39	0	158	12	4	52	9.5	18.1
TRINITY_DN13396_c0_g1_i7.p4	DRAMP03180	24.000	50	38	0	153	4	12	61	3.4	19.2
TRINITY_DN1339_c0_g1_i1.p7	DRAMP03955	25.581	43	32	0	2	130	13	55	1.6	20.4
TRINITY_DN1339_c0_g1_i1.p7	DRAMP02875	23.256	43	33	0	2	130	10	52	4.4	18.9
TRINITY_DN1339_c0_g1_i2.p13	DRAMP03955	25.581	43	32	0	2	130	13	55	1.6	20.4
TRINITY_DN1339_c0_g1_i2.p13	DRAMP02875	23.256	43	33	0	2	130	10	52	4.4	18.9
TRINITY_DN1339_c0_g1_i4.p10	DRAMP03955	25.581	43	32	0	2	130	13	55	1.6	20.4
TRINITY_DN1339_c0_g1_i4.p10	DRAMP02875	23.256	43	33	0	2	130	10	52	4.4	18.9
TRINITY_DN1339_c0_g1_i6.p10	DRAMP03955	25.581	43	32	0	2	130	13	55	1.6	20.4
TRINITY_DN1339_c0_g1_i6.p10	DRAMP02875	23.256	43	33	0	2	130	10	52	4.4	18.9
TRINITY_DN13404_c0_g2_i1.p3	DRAMP02675	31.373	51	33	1	186	34	2	50	0.050	24.3
TRINITY_DN13404_c0_g2_i1.p3	DRAMP18375	31.373	51	33	1	186	34	2	50	0.050	24.3
TRINITY_DN13404_c0_g2_i1.p3	DRAMP02614	31.373	51	33	1	186	34	2	50	0.19	22.7
TRINITY_DN13404_c0_g2_i1.p3	DRAMP02716	29.412	51	34	1	186	34	2	50	0.27	22.3
TRINITY_DN13412_c1_g1_i1.p3	DRAMP02547	32.000	50	30	2	7	156	38	83	0.34	22.3
TRINITY_DN13438_c1_g1_i1.p1	DRAMP00728	27.907	43	31	0	143	15	2	44	0.18	22.7
TRINITY_DN13438_c1_g1_i1.p1	DRAMP00577	39.130	46	23	3	161	24	2	42	4.1	18.9
TRINITY_DN13449_c0_g1_i1.p9	DRAMP00508	25.581	43	31	1	147	19	18	59	0.68	20.8
TRINITY_DN13449_c0_g1_i1.p9	DRAMP01296	35.556	45	24	3	10	141	3	43	3.3	19.2
TRINITY_DN13449_c0_g1_i2.p11	DRAMP00508	25.581	43	31	1	147	19	18	59	0.68	20.8
TRINITY_DN13449_c0_g1_i2.p11	DRAMP01296	35.556	45	24	3	10	141	3	43	3.3	19.2
TRINITY_DN13449_c0_g1_i2.p3	DRAMP03440	25.676	74	44	2	16	204	1	74	9.0	18.9
TRINITY_DN13449_c0_g1_i5.p11	DRAMP00508	25.581	43	31	1	147	19	18	59	0.68	20.8
TRINITY_DN13449_c0_g1_i5.p11	DRAMP01296	35.556	45	24	3	10	141	3	43	3.3	19.2
TRINITY_DN13449_c0_g1_i5.p3	DRAMP03440	25.676	74	44	2	16	204	1	74	9.0	18.9
TRINITY_DN13449_c0_g1_i6.p5	DRAMP00508	25.581	43	31	1	147	19	18	59	0.68	20.8
TRINITY_DN13449_c0_g1_i6.p5	DRAMP01296	35.556	45	24	3	10	141	3	43	3.3	19.2
TRINITY_DN13449_c0_g1_i7.p12	DRAMP00508	25.581	43	31	1	147	19	18	59	0.68	20.8
TRINITY_DN13449_c0_g1_i7.p12	DRAMP01296	35.556	45	24	3	10	141	3	43	3.3	19.2
TRINITY_DN1345_c1_g1_i2.p1	DRAMP00664	24.000	50	33	2	9	158	14	58	8.5	18.1
TRINITY_DN13462_c0_g1_i3.p1	DRAMP00583	27.273	44	31	1	6	134	11	54	0.25	22.3
TRINITY_DN13468_c0_g1_i1.p2	DRAMP02890	24.615	65	32	3	25	168	7	71	2.3	20.0
TRINITY_DN13468_c0_g1_i3.p2	DRAMP02890	24.615	65	32	3	25	168	7	71	2.3	20.0
TRINITY_DN13475_c0_g1_i2.p3	DRAMP04591	18.462	65	46	2	176	3	8	72	8.6	18.5
TRINITY_DN13483_c0_g1_i1.p2	DRAMP00678	26.000	50	37	0	15	164	17	66	2.8	19.6
TRINITY_DN13488_c0_g1_i2.p3	DRAMP03789	31.481	54	33	1	1	150	12	65	1.0	20.8
TRINITY_DN1348_c0_g1_i10.p13	DRAMP00355	31.915	47	31	1	10	150	20	65	0.015	26.2
TRINITY_DN1348_c0_g1_i2.p13	DRAMP00355	31.915	47	31	1	10	150	20	65	0.015	26.2
TRINITY_DN13490_c1_g1_i2.p5	DRAMP00557	26.531	49	30	1	4	150	26	68	7.5	18.5
TRINITY_DN13495_c2_g1_i1.p1	DRAMP00344	27.397	73	44	3	221	6	11	75	4.8	20.0
TRINITY_DN13498_c0_g1_i1.p1	DRAMP03416	29.167	48	31	2	30	167	44	90	4.6	19.2
TRINITY_DN1349_c0_g2_i1.p7	DRAMP00736	25.000	56	37	3	168	13	25	79	3.8	19.2
TRINITY_DN1349_c0_g2_i2.p7	DRAMP00736	25.000	56	37	3	168	13	25	79	3.8	19.2
TRINITY_DN1349_c0_g2_i3.p7	DRAMP00736	25.000	56	37	3	168	13	25	79	3.8	19.2
TRINITY_DN1349_c0_g2_i4.p7	DRAMP00736	25.000	56	37	3	168	13	25	79	3.8	19.2
TRINITY_DN13500_c0_g1_i1.p1	DRAMP02619	25.424	59	37	1	4	180	1	52	2.1	20.0
TRINITY_DN13500_c0_g1_i1.p1	DRAMP02635	25.455	55	34	1	16	180	5	52	6.6	18.9
TRINITY_DN13526_c2_g1_i1.p1	DRAMP02717	25.000	52	35	1	169	26	8	59	0.80	21.2
TRINITY_DN13526_c2_g1_i1.p1	DRAMP03617	23.077	52	36	1	169	26	8	59	2.6	19.6
TRINITY_DN13526_c2_g1_i1.p1	DRAMP02702	23.077	52	36	1	169	26	8	59	2.7	19.6
TRINITY_DN13526_c2_g1_i1.p1	DRAMP02690	23.077	52	36	1	169	26	8	59	2.9	19.6
TRINITY_DN13526_c2_g1_i1.p1	DRAMP02619	21.154	52	37	1	169	26	8	59	7.3	18.5
TRINITY_DN13526_c2_g1_i1.p1	DRAMP02635	21.154	52	37	1	169	26	8	59	7.4	18.5
TRINITY_DN13532_c0_g2_i2.p1	DRAMP04479	27.083	48	24	2	165	22	23	59	7.4	18.5
TRINITY_DN13539_c0_g2_i1.p2	DRAMP00678	28.571	42	30	0	25	150	7	48	7.3	18.5
TRINITY_DN13542_c0_g1_i1.p2	DRAMP03380	27.451	51	33	2	152	3	8	55	1.7	20.0
TRINITY_DN13582_c1_g1_i1.p1	DRAMP04527	23.256	43	33	0	153	25	46	88	0.32	22.3
TRINITY_DN135_c0_g1_i5.p1	DRAMP00631	24.390	41	31	0	145	23	12	52	2.2	19.6
TRINITY_DN1361_c0_g1_i1.p27	DRAMP00090	24.390	41	31	0	141	19	4	44	6.2	18.5
TRINITY_DN1361_c0_g1_i3.p27	DRAMP00090	24.390	41	31	0	141	19	4	44	6.2	18.5
TRINITY_DN1361_c0_g1_i4.p19	DRAMP00090	24.390	41	31	0	141	19	4	44	6.2	18.5
TRINITY_DN13626_c0_g1_i1.p8	DRAMP00613	31.915	47	29	1	7	147	18	61	1.4	20.4
TRINITY_DN13626_c0_g2_i1.p9	DRAMP00613	31.915	47	29	1	7	147	18	61	1.4	20.4
TRINITY_DN13626_c0_g2_i2.p10	DRAMP00613	31.915	47	29	1	7	147	18	61	1.4	20.4
TRINITY_DN13626_c0_g2_i3.p12	DRAMP00613	31.915	47	29	1	7	147	18	61	1.4	20.4
TRINITY_DN13659_c0_g1_i7.p1	DRAMP00730	27.273	66	29	2	6	203	14	60	0.52	21.9
TRINITY_DN13668_c0_g1_i1.p7	DRAMP02469	21.739	46	31	2	1	135	16	57	0.40	21.6
TRINITY_DN13668_c0_g1_i17.p8	DRAMP02469	21.739	46	31	2	1	135	16	57	0.40	21.6
TRINITY_DN13668_c0_g1_i20.p8	DRAMP02469	21.739	46	31	2	1	135	16	57	0.40	21.6
TRINITY_DN13668_c0_g1_i22.p8	DRAMP02469	21.739	46	31	2	1	135	16	57	0.40	21.6
TRINITY_DN13668_c0_g1_i28.p7	DRAMP02469	21.739	46	31	2	1	135	16	57	0.40	21.6
TRINITY_DN13668_c0_g1_i31.p8	DRAMP02469	21.739	46	31	2	1	135	16	57	0.40	21.6
TRINITY_DN13668_c0_g1_i32.p7	DRAMP02469	21.739	46	31	2	1	135	16	57	0.40	21.6
TRINITY_DN13668_c0_g1_i4.p6	DRAMP02469	21.739	46	31	2	1	135	16	57	0.40	21.6
TRINITY_DN13668_c0_g1_i7.p8	DRAMP02469	21.739	46	31	2	1	135	16	57	0.40	21.6
TRINITY_DN13668_c0_g1_i9.p8	DRAMP02469	21.739	46	31	2	1	135	16	57	0.40	21.6
TRINITY_DN13680_c0_g1_i1.p3	DRAMP00655	23.810	42	32	0	13	138	12	53	2.1	19.6
TRINITY_DN13686_c0_g1_i2.p3	DRAMP00752	31.818	44	25	1	1	132	1	39	0.098	23.1
TRINITY_DN13703_c0_g3_i1.p3	DRAMP00530	21.739	46	15	1	9	146	28	52	2.4	19.6
TRINITY_DN13703_c0_g3_i1.p3	DRAMP03482	21.951	41	32	0	137	15	21	61	2.6	19.6
TRINITY_DN13707_c0_g1_i5.p2	DRAMP03694	24.490	49	35	1	3	149	7	53	2.1	20.0
TRINITY_DN13707_c1_g1_i3.p4	DRAMP02892	26.087	46	34	0	13	150	26	71	1.8	20.4
TRINITY_DN13707_c1_g1_i4.p4	DRAMP02892	26.087	46	34	0	13	150	26	71	1.8	20.4
TRINITY_DN13717_c1_g2_i1.p6	DRAMP01756	27.451	51	32	2	4	153	17	63	1.2	20.4
TRINITY_DN13727_c0_g1_i1.p2	DRAMP01054	26.471	68	32	2	220	20	19	69	7.9	19.2
TRINITY_DN13730_c0_g2_i1.p1	DRAMP18105	22.642	53	24	2	192	34	1	36	8.0	18.1
TRINITY_DN13730_c1_g1_i1.p7	DRAMP00725	25.000	48	33	1	151	17	11	58	0.66	21.2
TRINITY_DN13730_c1_g1_i1.p7	DRAMP00724	25.000	48	33	1	151	17	18	65	1.7	20.0
TRINITY_DN13732_c1_g1_i2.p2	DRAMP20768	26.829	41	30	0	137	15	34	74	0.27	22.3
TRINITY_DN13732_c1_g1_i2.p2	DRAMP03319	26.829	41	30	0	137	15	34	74	0.27	22.3
TRINITY_DN13748_c0_g1_i2.p2	DRAMP02532	27.397	73	45	2	219	25	10	82	2.8	20.4
TRINITY_DN13768_c0_g1_i1.p2	DRAMP03289	32.558	43	26	1	28	147	4	46	4.3	18.9
TRINITY_DN13768_c0_g1_i1.p2	DRAMP02540	28.571	42	22	1	129	4	8	41	7.8	18.5
TRINITY_DN13776_c1_g1_i1.p2	DRAMP00621	23.810	42	26	1	10	135	56	91	3.6	19.2
TRINITY_DN13776_c1_g1_i2.p3	DRAMP00621	23.810	42	26	1	10	135	56	91	3.6	19.2
TRINITY_DN13784_c0_g1_i1.p3	DRAMP00071	21.277	47	35	1	19	159	3	47	5.6	18.5
TRINITY_DN13785_c0_g2_i1.p3	DRAMP02198	23.913	46	35	0	150	13	2	47	2.3	19.6
TRINITY_DN137_c0_g1_i3.p11	DRAMP03838	28.889	45	27	1	24	158	1	40	3.3	19.2
TRINITY_DN137_c0_g1_i6.p12	DRAMP03838	28.889	45	27	1	24	158	1	40	3.3	19.2
TRINITY_DN137_c0_g1_i7.p12	DRAMP03838	28.889	45	27	1	24	158	1	40	3.3	19.2
TRINITY_DN137_c0_g1_i9.p10	DRAMP03838	28.889	45	27	1	24	158	1	40	3.3	19.2
TRINITY_DN13809_c2_g6_i1.p1	DRAMP02569	26.761	71	34	3	221	9	13	65	6.8	19.2
TRINITY_DN13813_c0_g1_i3.p15	DRAMP00971	32.609	46	27	1	127	2	1	46	0.035	24.3
TRINITY_DN13813_c0_g1_i7.p16	DRAMP00971	32.609	46	27	1	127	2	1	46	0.035	24.3
TRINITY_DN13832_c0_g1_i1.p1	DRAMP02558	23.333	60	40	2	8	181	21	76	0.062	24.6
TRINITY_DN13879_c0_g1_i3.p9	DRAMP02624	27.273	44	23	2	25	156	35	69	7.1	18.5
TRINITY_DN13879_c0_g1_i7.p9	DRAMP02624	27.273	44	23	2	25	156	35	69	7.1	18.5
TRINITY_DN13905_c0_g2_i1.p6	DRAMP04585	29.268	41	26	1	25	147	5	42	4.1	18.9
TRINITY_DN1393_c0_g1_i1.p6	DRAMP00493	32.075	53	30	2	36	176	1	53	3.4	19.2
TRINITY_DN1393_c0_g1_i2.p6	DRAMP00493	32.075	53	30	2	36	176	1	53	3.4	19.2
TRINITY_DN1393_c0_g1_i4.p6	DRAMP00493	32.075	53	30	2	36	176	1	53	3.4	19.2
TRINITY_DN1393_c0_g1_i6.p6	DRAMP00493	32.075	53	30	2	36	176	1	53	3.4	19.2
TRINITY_DN1393_c0_g3_i1.p3	DRAMP00493	32.075	53	30	2	36	176	1	53	3.4	19.2
TRINITY_DN13955_c0_g3_i1.p2	DRAMP00602	27.273	44	31	1	33	161	6	49	0.85	20.8
TRINITY_DN13957_c0_g1_i1.p5	DRAMP03446	32.558	43	25	2	138	10	2	40	7.6	18.1
TRINITY_DN13959_c0_g2_i3.p2	DRAMP02918	30.909	55	34	2	177	13	19	69	0.57	21.6
TRINITY_DN13969_c0_g1_i1.p1	DRAMP00702	25.926	81	53	2	1	237	3	78	5.5	20.0
TRINITY_DN13981_c1_g1_i1.p1	DRAMP00235	18.966	58	47	0	174	1	2	59	3.0	20.0
TRINITY_DN139_c2_g1_i1.p1	DRAMP03738	28.333	60	39	2	13	192	7	62	0.073	24.3
TRINITY_DN139_c2_g1_i1.p1	DRAMP03671	25.000	56	40	2	195	31	1	55	7.0	18.9
TRINITY_DN139_c2_g2_i1.p1	DRAMP03738	28.333	60	39	2	13	192	7	62	0.073	24.3
TRINITY_DN139_c2_g2_i1.p1	DRAMP03671	25.000	56	40	2	195	31	1	55	7.0	18.9
TRINITY_DN14002_c0_g1_i1.p3	DRAMP02966	21.951	41	32	0	149	27	12	52	1.1	20.4
TRINITY_DN1402_c0_g1_i1.p4	DRAMP00657	37.500	48	22	3	28	159	2	45	1.1	20.8
TRINITY_DN1402_c0_g1_i1.p6	DRAMP00521	27.273	44	27	1	137	6	9	47	3.4	19.2
TRINITY_DN1402_c0_g1_i5.p5	DRAMP00657	37.500	48	22	3	28	159	2	45	1.1	20.8
TRINITY_DN1402_c0_g1_i6.p4	DRAMP00657	37.500	48	22	3	28	159	2	45	1.1	20.8
TRINITY_DN1402_c0_g1_i6.p6	DRAMP00521	27.273	44	27	1	137	6	9	47	3.4	19.2
TRINITY_DN1402_c0_g1_i7.p5	DRAMP00657	37.500	48	22	3	28	159	2	45	1.1	20.8
TRINITY_DN14044_c1_g1_i1.p6	DRAMP02472	29.268	41	25	2	120	4	35	73	0.13	22.7
TRINITY_DN14044_c1_g1_i3.p6	DRAMP02472	29.268	41	25	2	120	4	35	73	0.13	22.7
TRINITY_DN14044_c1_g1_i8.p4	DRAMP02472	29.268	41	25	2	120	4	35	73	0.13	22.7
TRINITY_DN14047_c0_g1_i3.p3	DRAMP00707	22.449	49	27	2	129	1	2	45	8.2	18.1
TRINITY_DN14047_c0_g1_i6.p4	DRAMP00707	22.449	49	27	2	129	1	2	45	8.2	18.1
TRINITY_DN14047_c0_g1_i8.p3	DRAMP00707	22.449	49	27	2	129	1	2	45	8.2	18.1
TRINITY_DN14047_c0_g1_i9.p4	DRAMP00707	22.449	49	27	2	129	1	2	45	8.2	18.1
TRINITY_DN14052_c0_g1_i1.p3	DRAMP00744	32.609	46	29	1	1	132	14	59	1.9	20.0
TRINITY_DN14052_c0_g1_i2.p3	DRAMP00744	32.609	46	29	1	1	132	14	59	1.9	20.0
TRINITY_DN14053_c0_g1_i1.p1	DRAMP00682	26.531	49	36	0	13	159	14	62	0.051	24.3
TRINITY_DN14053_c0_g1_i1.p1	DRAMP04525	32.653	49	28	2	19	153	26	73	2.9	19.6
TRINITY_DN14053_c0_g1_i2.p1	DRAMP00682	26.531	49	36	0	13	159	14	62	0.051	24.3
TRINITY_DN14053_c0_g1_i2.p1	DRAMP04525	32.653	49	28	2	19	153	26	73	2.9	19.6
TRINITY_DN14060_c0_g1_i1.p2	DRAMP00559	27.907	43	30	1	20	148	10	51	1.8	19.6
TRINITY_DN14068_c0_g1_i4.p4	DRAMP01883	25.000	48	36	0	14	157	14	61	0.46	21.6
TRINITY_DN14080_c0_g1_i1.p3	DRAMP01051	26.829	41	28	1	129	7	9	47	0.16	22.3
TRINITY_DN14080_c0_g1_i1.p3	DRAMP00438	26.829	41	28	1	129	7	9	47	0.33	21.9
TRINITY_DN14082_c1_g1_i1.p1	DRAMP00261	22.892	83	51	3	31	270	18	90	6.1	20.0
TRINITY_DN14108_c0_g3_i1.p3	DRAMP03244	11.364	44	39	0	137	6	4	47	2.1	20.0
TRINITY_DN14108_c0_g3_i1.p3	DRAMP03633	31.818	44	28	1	152	21	20	61	2.4	20.0
TRINITY_DN14117_c0_g3_i6.p18	DRAMP00668	28.889	45	30	2	25	156	5	48	0.048	24.3
TRINITY_DN14117_c0_g3_i7.p18	DRAMP00668	28.889	45	30	2	25	156	5	48	0.048	24.3
TRINITY_DN14119_c0_g2_i1.p3	DRAMP02543	21.569	51	40	0	10	162	37	87	2.3	20.4
TRINITY_DN1411_c0_g1_i10.p3	DRAMP02487	26.531	49	35	1	158	12	21	68	3.0	20.0
TRINITY_DN1411_c0_g1_i4.p9	DRAMP02487	26.531	49	35	1	158	12	21	68	3.0	20.0
TRINITY_DN1411_c0_g1_i5.p8	DRAMP02487	26.531	49	35	1	158	12	21	68	3.0	20.0
TRINITY_DN14145_c0_g1_i1.p5	DRAMP00438	23.077	52	35	2	7	147	10	61	6.2	18.9
TRINITY_DN14150_c0_g1_i1.p6	DRAMP04715	27.907	43	22	1	10	138	2	35	0.87	20.4
TRINITY_DN14150_c0_g1_i1.p6	DRAMP04717	26.190	42	21	1	10	135	2	33	6.8	18.1
TRINITY_DN14170_c0_g1_i1.p2	DRAMP00676	36.364	44	24	1	2	133	29	68	0.35	21.9
TRINITY_DN14172_c0_g1_i1.p1	DRAMP03558	30.000	40	28	0	11	130	20	59	8.8	18.1
TRINITY_DN1419_c0_g1_i1.p9	DRAMP02717	24.000	50	38	0	22	171	4	53	3.2	19.6
TRINITY_DN1419_c0_g1_i3.p10	DRAMP02717	24.000	50	38	0	22	171	4	53	3.2	19.6
TRINITY_DN1419_c0_g1_i4.p9	DRAMP02717	24.000	50	38	0	22	171	4	53	3.2	19.6
TRINITY_DN1419_c0_g1_i5.p10	DRAMP02717	24.000	50	38	0	22	171	4	53	3.2	19.6
TRINITY_DN1419_c0_g1_i6.p10	DRAMP02717	24.000	50	38	0	22	171	4	53	3.2	19.6
TRINITY_DN1419_c0_g1_i7.p9	DRAMP02717	24.000	50	38	0	22	171	4	53	3.2	19.6
TRINITY_DN141_c0_g1_i3.p11	DRAMP03482	24.444	45	34	0	21	155	44	88	0.82	21.2
TRINITY_DN141_c0_g1_i4.p8	DRAMP02871	26.000	50	34	1	152	3	10	56	2.5	19.6
TRINITY_DN141_c0_g1_i4.p8	DRAMP00656	20.930	43	34	0	155	27	1	43	3.2	19.2
TRINITY_DN141_c0_g1_i4.p7	DRAMP03482	24.444	45	34	0	21	155	44	88	0.82	21.2
TRINITY_DN141_c0_g1_i5.p7	DRAMP03482	24.444	45	34	0	21	155	44	88	0.82	21.2
TRINITY_DN141_c0_g1_i8.p11	DRAMP03482	24.444	45	34	0	21	155	44	88	0.82	21.2
TRINITY_DN141_c0_g1_i8.p12	DRAMP02871	26.000	50	34	1	152	3	10	56	2.5	19.6
TRINITY_DN141_c0_g1_i8.p12	DRAMP00656	20.930	43	34	0	155	27	1	43	3.2	19.2
TRINITY_DN14202_c0_g1_i1.p4	DRAMP00262	29.412	51	25	2	7	147	18	61	7.3	18.9
TRINITY_DN14210_c0_g2_i1.p1	DRAMP18455	35.714	42	23	2	25	150	26	63	3.2	19.2
TRINITY_DN1422_c0_g1_i1.p22	DRAMP04527	19.565	46	36	1	6	143	21	65	6.4	18.5
TRINITY_DN1422_c0_g1_i3.p23	DRAMP04527	19.565	46	36	1	6	143	21	65	6.4	18.5
TRINITY_DN1422_c0_g1_i4.p17	DRAMP04527	19.565	46	36	1	6	143	21	65	6.4	18.5
TRINITY_DN1422_c0_g1_i5.p21	DRAMP04527	19.565	46	36	1	6	143	21	65	6.4	18.5
TRINITY_DN1422_c0_g1_i7.p19	DRAMP04527	19.565	46	36	1	6	143	21	65	6.4	18.5
TRINITY_DN1422_c0_g1_i8.p22	DRAMP04527	19.565	46	36	1	6	143	21	65	6.4	18.5
TRINITY_DN1422_c0_g1_i9.p16	DRAMP04527	19.565	46	36	1	6	143	21	65	6.4	18.5
TRINITY_DN14252_c0_g1_i1.p3	DRAMP00953	26.786	56	29	2	10	177	1	44	0.051	24.3
TRINITY_DN14252_c0_g1_i1.p3	DRAMP00950	21.429	56	32	2	10	177	1	44	0.95	20.8
TRINITY_DN14252_c0_g1_i3.p4	DRAMP00953	26.786	56	29	2	10	177	1	44	0.051	24.3
TRINITY_DN14252_c0_g1_i3.p4	DRAMP00950	21.429	56	32	2	10	177	1	44	0.95	20.8
TRINITY_DN1426_c0_g1_i1.p11	DRAMP00724	36.364	44	23	3	12	143	14	52	0.79	20.8
TRINITY_DN1426_c0_g1_i1.p11	DRAMP00725	36.364	44	23	3	12	143	7	45	1.5	20.0
TRINITY_DN1426_c0_g1_i2.p11	DRAMP00724	36.364	44	23	3	12	143	14	52	0.79	20.8
TRINITY_DN1426_c0_g1_i2.p11	DRAMP00725	36.364	44	23	3	12	143	7	45	1.5	20.0
TRINITY_DN1426_c0_g1_i4.p9	DRAMP00724	36.364	44	23	3	12	143	14	52	0.79	20.8
TRINITY_DN1426_c0_g1_i4.p9	DRAMP00725	36.364	44	23	3	12	143	7	45	1.5	20.0
TRINITY_DN14288_c1_g1_i1.p2	DRAMP02831	20.339	59	40	2	4	168	9	64	1.1	20.8
TRINITY_DN142_c1_g1_i1.p9	DRAMP00734	27.083	48	32	1	22	165	21	65	0.049	24.6
TRINITY_DN142_c1_g1_i1.p9	DRAMP00736	25.000	52	36	1	22	177	28	76	1.4	20.8
TRINITY_DN142_c1_g1_i2.p8	DRAMP00734	27.083	48	32	1	22	165	21	65	0.049	24.6
TRINITY_DN142_c1_g1_i2.p8	DRAMP00736	25.000	52	36	1	22	177	28	76	1.4	20.8
TRINITY_DN1430_c0_g2_i1.p6	DRAMP03454	27.907	43	31	0	4	132	15	57	2.0	20.0
TRINITY_DN1430_c0_g2_i2.p10	DRAMP03454	27.907	43	31	0	4	132	15	57	2.0	20.0
TRINITY_DN1430_c0_g2_i3.p9	DRAMP03454	27.907	43	31	0	4	132	15	57	2.0	20.0
TRINITY_DN14336_c0_g1_i1.p1	DRAMP00741	25.926	54	35	1	19	180	9	57	6.0	19.2
TRINITY_DN14336_c0_g1_i8.p1	DRAMP00741	25.926	54	35	1	19	180	9	57	6.0	19.2
TRINITY_DN14336_c1_g1_i1.p3	DRAMP00365	26.190	42	31	0	151	26	25	66	7.6	18.5
TRINITY_DN14336_c1_g1_i2.p16	DRAMP00365	26.190	42	31	0	151	26	25	66	7.6	18.5
TRINITY_DN1435_c0_g1_i4.p1	DRAMP00426	29.787	47	32	1	15	155	1	46	1.7	20.0
TRINITY_DN14362_c1_g1_i1.p2	DRAMP02155	26.531	49	35	1	7	150	24	72	0.36	22.3
TRINITY_DN14362_c1_g1_i1.p2	DRAMP02157	26.531	49	35	1	7	150	24	72	0.84	21.2
TRINITY_DN14378_c0_g1_i1.p3	DRAMP18259	25.532	47	31	1	7	147	26	68	0.46	21.6
TRINITY_DN14378_c0_g1_i2.p2	DRAMP18259	25.532	47	31	1	7	147	26	68	0.45	21.6
TRINITY_DN1439_c0_g1_i2.p2	DRAMP03402	35.556	45	27	2	155	24	9	52	0.38	21.9
TRINITY_DN1439_c0_g1_i3.p6	DRAMP03402	35.556	45	27	2	155	24	9	52	0.38	21.9
TRINITY_DN14435_c0_g1_i1.p1	DRAMP00368	31.111	45	28	1	25	159	3	44	1.3	20.8
TRINITY_DN14435_c0_g1_i1.p1	DRAMP00367	31.111	45	28	1	25	159	3	44	1.4	20.8
TRINITY_DN14435_c0_g1_i1.p1	DRAMP00364	31.111	45	28	1	25	159	3	44	1.4	20.8
TRINITY_DN14435_c0_g1_i1.p1	DRAMP00363	31.111	45	28	1	25	159	3	44	1.4	20.8
TRINITY_DN14435_c0_g1_i1.p1	DRAMP00366	31.111	45	28	1	25	159	3	44	1.5	20.4
TRINITY_DN14435_c0_g1_i1.p1	DRAMP00365	28.889	45	29	1	25	159	3	44	5.5	18.9
TRINITY_DN14465_c0_g1_i1.p3	DRAMP03661	28.000	50	23	2	10	159	27	63	8.4	18.5
TRINITY_DN14469_c0_g1_i1.p1	DRAMP02435	25.490	51	34	1	19	171	11	57	3.9	19.2
TRINITY_DN14474_c1_g1_i1.p2	DRAMP04487	24.490	49	35	2	4	144	6	54	0.72	21.2
TRINITY_DN14474_c1_g1_i1.p2	DRAMP04486	18.750	48	38	1	4	144	6	53	0.84	20.8
TRINITY_DN14475_c0_g1_i1.p2	DRAMP04408	22.222	54	39	1	197	36	20	70	3.2	20.0
TRINITY_DN14475_c0_g1_i1.p2	DRAMP02927	22.222	54	39	1	197	36	16	66	3.8	19.6
TRINITY_DN1447_c0_g1_i2.p1	DRAMP03462	24.390	82	58	2	4	246	1	79	2.20e-06	37.0
TRINITY_DN1447_c0_g1_i2.p1	DRAMP03327	25.926	81	56	2	7	246	2	79	1.19e-05	35.0
TRINITY_DN1447_c0_g1_i2.p1	DRAMP02831	29.545	88	60	1	1	264	1	86	2.81e-04	31.6
TRINITY_DN1447_c0_g1_i2.p1	DRAMP03633	26.829	82	58	1	1	246	1	80	0.008	27.7
TRINITY_DN1447_c0_g1_i3.p1	DRAMP03462	24.390	82	58	2	4	246	1	79	2.20e-06	37.0
TRINITY_DN1447_c0_g1_i3.p1	DRAMP03327	25.926	81	56	2	7	246	2	79	1.19e-05	35.0
TRINITY_DN1447_c0_g1_i3.p1	DRAMP02831	29.545	88	60	1	1	264	1	86	2.81e-04	31.6
TRINITY_DN1447_c0_g1_i3.p1	DRAMP03633	26.829	82	58	1	1	246	1	80	0.008	27.7
TRINITY_DN14505_c0_g1_i1.p2	DRAMP04448	32.143	56	28	3	3	170	32	77	0.26	23.1
TRINITY_DN14505_c0_g1_i1.p2	DRAMP01069	28.571	56	30	2	3	170	32	77	0.85	21.6
TRINITY_DN14518_c0_g1_i1.p3	DRAMP04527	30.612	49	32	2	4	147	37	84	0.25	22.3
TRINITY_DN14518_c0_g1_i2.p4	DRAMP04527	30.612	49	32	2	4	147	37	84	0.25	22.3
TRINITY_DN1451_c0_g1_i2.p6	DRAMP00714	21.739	46	31	1	4	126	1	46	6.7	18.1
TRINITY_DN1451_c0_g1_i3.p11	DRAMP00714	21.739	46	31	1	4	126	1	46	6.7	18.1
TRINITY_DN1451_c0_g1_i4.p13	DRAMP00714	21.739	46	31	1	4	126	1	46	6.7	18.1
TRINITY_DN1451_c0_g1_i6.p5	DRAMP00495	27.083	48	35	0	154	11	6	53	4.0	19.2
TRINITY_DN1451_c0_g1_i6.p5	DRAMP02550	27.778	54	33	1	155	12	23	76	7.0	18.5
TRINITY_DN1451_c0_g1_i8.p10	DRAMP00714	21.739	46	31	1	4	126	1	46	6.7	18.1
TRINITY_DN14527_c0_g1_i3.p10	DRAMP02681	32.609	46	18	2	145	8	21	53	1.8	20.0
TRINITY_DN14533_c0_g1_i10.p1	DRAMP00258	27.907	43	28	1	17	145	6	45	4.2	18.9
TRINITY_DN14533_c0_g1_i10.p1	DRAMP00066	25.581	43	29	1	17	145	5	44	5.6	18.5
TRINITY_DN14575_c0_g1_i1.p1	DRAMP02904	31.915	47	26	2	10	150	24	64	8.3	18.5
TRINITY_DN14588_c0_g1_i1.p4	DRAMP03732	27.586	58	40	1	28	201	6	61	0.040	25.0
TRINITY_DN14588_c0_g1_i1.p4	DRAMP03731	27.586	58	40	1	28	201	6	61	0.055	24.6
TRINITY_DN14588_c0_g1_i1.p4	DRAMP03729	27.586	58	40	1	28	201	6	61	0.060	24.6
TRINITY_DN1458_c0_g1_i8.p8	DRAMP00545	30.612	49	28	1	145	17	3	51	1.4	20.0
TRINITY_DN14597_c0_g1_i1.p7	DRAMP04590	33.333	57	25	4	10	150	21	74	9.0	18.1
TRINITY_DN1461_c7_g1_i1.p3	DRAMP03149	24.561	57	40	1	19	180	40	96	8.7	18.9
TRINITY_DN14628_c0_g2_i1.p1	DRAMP00511	26.087	46	28	1	19	156	12	51	0.89	20.8
TRINITY_DN14637_c0_g4_i1.p2	DRAMP00398	26.087	46	31	2	161	33	4	49	6.5	18.5
TRINITY_DN1464_c0_g1_i12.p8	DRAMP02542	29.167	48	24	2	25	165	44	82	5.9	18.9
TRINITY_DN1464_c0_g1_i16.p11	DRAMP02542	29.167	48	24	2	25	165	44	82	5.9	18.9
TRINITY_DN1464_c0_g1_i17.p3	DRAMP02542	29.167	48	24	2	25	165	44	82	5.9	18.9
TRINITY_DN1464_c0_g1_i18.p11	DRAMP02542	29.167	48	24	2	25	165	44	82	5.9	18.9
TRINITY_DN1464_c0_g1_i19.p12	DRAMP02542	29.167	48	24	2	25	165	44	82	5.9	18.9
TRINITY_DN1464_c0_g1_i23.p10	DRAMP02542	29.167	48	24	2	25	165	44	82	5.9	18.9
TRINITY_DN1464_c0_g1_i26.p2	DRAMP02542	29.167	48	24	2	25	165	44	82	5.9	18.9
TRINITY_DN1464_c0_g1_i27.p10	DRAMP02542	29.167	48	24	2	25	165	44	82	5.9	18.9
TRINITY_DN1464_c0_g1_i4.p11	DRAMP02542	29.167	48	24	2	25	165	44	82	5.9	18.9
TRINITY_DN1464_c0_g1_i7.p7	DRAMP02542	29.167	48	24	2	25	165	44	82	5.9	18.9
TRINITY_DN14658_c0_g4_i1.p1	DRAMP03711	26.190	42	29	1	148	23	8	47	2.9	19.2
TRINITY_DN1467_c0_g1_i1.p8	DRAMP00275	25.581	43	32	0	25	153	3	45	5.7	18.9
TRINITY_DN1467_c0_g1_i2.p12	DRAMP00275	25.581	43	32	0	25	153	3	45	5.7	18.9
TRINITY_DN1467_c0_g1_i3.p12	DRAMP00275	25.581	43	32	0	25	153	3	45	5.7	18.9
TRINITY_DN14698_c0_g1_i2.p5	DRAMP18212	19.565	46	37	0	4	141	18	63	6.1	18.5
TRINITY_DN14698_c0_g1_i3.p5	DRAMP18212	19.565	46	37	0	4	141	18	63	6.1	18.5
TRINITY_DN1469_c0_g1_i9.p3	DRAMP00722	24.000	50	35	2	173	33	23	72	5.6	18.9
TRINITY_DN146_c0_g1_i1.p6	DRAMP00354	30.645	62	36	3	31	198	8	68	3.1	20.0
TRINITY_DN146_c0_g1_i1.p6	DRAMP00355	30.645	62	36	3	31	198	8	68	5.2	19.6
TRINITY_DN146_c0_g1_i2.p6	DRAMP00354	30.645	62	36	3	31	198	8	68	3.1	20.0
TRINITY_DN146_c0_g1_i2.p6	DRAMP00355	30.645	62	36	3	31	198	8	68	5.2	19.6
TRINITY_DN146_c0_g1_i3.p6	DRAMP00354	30.645	62	36	3	31	198	8	68	3.1	20.0
TRINITY_DN146_c0_g1_i3.p6	DRAMP00355	30.645	62	36	3	31	198	8	68	5.2	19.6
TRINITY_DN146_c0_g1_i4.p6	DRAMP00354	30.645	62	36	3	31	198	8	68	3.1	20.0
TRINITY_DN146_c0_g1_i4.p6	DRAMP00355	30.645	62	36	3	31	198	8	68	5.2	19.6
TRINITY_DN146_c0_g1_i5.p6	DRAMP00354	30.645	62	36	3	31	198	8	68	3.1	20.0
TRINITY_DN146_c0_g1_i5.p6	DRAMP00355	30.645	62	36	3	31	198	8	68	5.2	19.6
TRINITY_DN146_c0_g1_i6.p6	DRAMP00354	30.645	62	36	3	31	198	8	68	3.1	20.0
TRINITY_DN146_c0_g1_i6.p6	DRAMP00355	30.645	62	36	3	31	198	8	68	5.2	19.6
TRINITY_DN146_c0_g1_i7.p6	DRAMP00354	30.645	62	36	3	31	198	8	68	3.1	20.0
TRINITY_DN146_c0_g1_i7.p6	DRAMP00355	30.645	62	36	3	31	198	8	68	5.2	19.6
TRINITY_DN146_c0_g1_i8.p6	DRAMP00354	30.645	62	36	3	31	198	8	68	3.1	20.0
TRINITY_DN146_c0_g1_i8.p6	DRAMP00355	30.645	62	36	3	31	198	8	68	5.2	19.6
TRINITY_DN14702_c1_g1_i1.p7	DRAMP00553	19.608	51	41	0	16	168	10	60	2.7	20.0
TRINITY_DN14709_c0_g2_i1.p1	DRAMP03540	29.545	44	28	2	10	141	1	41	0.30	21.6
TRINITY_DN14723_c0_g1_i3.p2	DRAMP02937	23.077	52	38	1	159	10	18	69	3.3	19.6
TRINITY_DN14723_c0_g1_i5.p2	DRAMP02937	23.077	52	38	1	159	10	18	69	3.3	19.6
TRINITY_DN14723_c0_g1_i6.p1	DRAMP00369	30.000	60	30	3	16	189	40	89	0.51	22.3
TRINITY_DN14723_c0_g1_i6.p1	DRAMP01045	30.000	60	30	3	16	189	40	89	1.1	21.2
TRINITY_DN14757_c1_g1_i1.p2	DRAMP00686	28.571	63	31	2	23	169	3	65	0.85	21.2
TRINITY_DN14757_c1_g1_i2.p2	DRAMP00686	28.571	63	31	2	23	169	3	65	0.85	21.2
TRINITY_DN1476_c0_g2_i8.p3	DRAMP04458	26.923	52	33	2	13	153	15	66	7.7	18.5
TRINITY_DN14770_c0_g1_i1.p5	DRAMP00594	31.111	45	25	1	19	153	12	50	5.4	18.9
TRINITY_DN14772_c0_g2_i4.p1	DRAMP03558	30.189	53	33	2	153	1	10	60	0.99	21.2
TRINITY_DN14790_c0_g2_i1.p5	DRAMP00655	20.930	43	29	1	18	146	19	56	5.5	18.9
TRINITY_DN14790_c0_g2_i3.p2	DRAMP00655	20.930	43	29	1	18	146	19	56	5.5	18.9
TRINITY_DN14806_c0_g1_i1.p3	DRAMP03175	25.000	44	19	1	19	150	3	32	9.5	18.1
TRINITY_DN14828_c0_g2_i1.p2	DRAMP02949	29.787	47	30	2	145	8	20	64	2.3	20.0
TRINITY_DN14828_c0_g4_i1.p3	DRAMP00621	27.660	47	32	1	164	24	19	63	1.7	20.4
TRINITY_DN14842_c0_g1_i3.p1	DRAMP02679	32.692	52	33	2	1	153	2	52	0.007	26.2
TRINITY_DN14842_c0_g1_i3.p1	DRAMP03610	28.846	52	35	2	1	153	2	52	0.17	22.7
TRINITY_DN14842_c0_g1_i3.p1	DRAMP03452	26.667	45	32	1	1	132	24	68	1.5	20.4
TRINITY_DN14848_c0_g3_i1.p2	DRAMP01883	25.490	51	35	1	164	21	14	64	0.90	20.8
TRINITY_DN1484_c1_g1_i2.p5	DRAMP00286	26.190	42	31	0	29	154	3	44	0.20	22.3
TRINITY_DN1485_c0_g1_i8.p2	DRAMP00501	29.167	48	28	2	3	137	2	46	2.4	19.6
TRINITY_DN14861_c0_g1_i1.p2	DRAMP04516	37.500	40	17	2	13	132	13	44	0.55	21.2
TRINITY_DN14861_c0_g1_i1.p2	DRAMP04512	37.500	40	17	2	13	132	13	44	0.59	21.2
TRINITY_DN14861_c0_g1_i1.p2	DRAMP04517	37.500	40	17	2	13	132	13	44	0.64	21.2
TRINITY_DN14863_c1_g1_i1.p2	DRAMP18258	31.250	48	30	2	21	161	4	49	4.9	19.2
TRINITY_DN14892_c0_g1_i1.p3	DRAMP02626	27.083	48	32	1	10	144	41	88	0.94	20.8
TRINITY_DN14893_c0_g1_i2.p2	DRAMP02266	30.769	52	32	2	189	34	9	56	2.6	20.0
TRINITY_DN14940_c0_g1_i1.p1	DRAMP03435	29.545	44	27	1	16	147	5	44	0.37	21.6
TRINITY_DN14946_c1_g1_i1.p1	DRAMP18097	33.333	48	27	2	161	18	21	63	4.8	19.2
TRINITY_DN14949_c1_g1_i2.p9	DRAMP00944	36.585	41	25	1	137	18	4	44	3.3	18.9
TRINITY_DN14959_c0_g2_i3.p2	DRAMP03304	25.000	48	36	0	146	3	11	58	1.7	20.0
TRINITY_DN14964_c2_g1_i1.p2	DRAMP04458	29.508	61	37	2	179	15	33	93	0.45	22.3
TRINITY_DN14964_c2_g1_i1.p2	DRAMP04426	26.230	61	39	2	179	15	33	93	4.6	19.2
TRINITY_DN14997_c2_g1_i1.p2	DRAMP00946	44.186	43	15	3	131	3	4	37	0.49	21.9
TRINITY_DN149_c0_g2_i2.p1	DRAMP02524	26.154	65	41	3	13	204	21	79	9.4	18.9
TRINITY_DN15011_c1_g1_i1.p6	DRAMP01020	26.667	45	22	2	147	13	2	35	2.7	19.2
TRINITY_DN15016_c0_g1_i1.p3	DRAMP00699	28.889	45	31	1	10	141	18	62	7.7	18.1
TRINITY_DN1504_c1_g1_i2.p7	DRAMP02808	25.000	40	17	1	125	6	6	32	7.4	18.1
TRINITY_DN15063_c0_g2_i1.p8	DRAMP03610	30.769	39	24	1	5	121	9	44	8.5	18.1
TRINITY_DN15063_c0_g2_i1.p8	DRAMP02679	30.769	39	24	1	5	121	9	44	9.7	18.1
TRINITY_DN15063_c0_g2_i4.p8	DRAMP03610	30.769	39	24	1	5	121	9	44	8.5	18.1
TRINITY_DN15063_c0_g2_i4.p8	DRAMP02679	30.769	39	24	1	5	121	9	44	9.7	18.1
TRINITY_DN15063_c0_g2_i5.p8	DRAMP03610	30.769	39	24	1	5	121	9	44	8.5	18.1
TRINITY_DN15063_c0_g2_i5.p8	DRAMP02679	30.769	39	24	1	5	121	9	44	9.7	18.1
TRINITY_DN15063_c0_g2_i6.p8	DRAMP03610	30.769	39	24	1	5	121	9	44	8.5	18.1
TRINITY_DN15063_c0_g2_i6.p8	DRAMP02679	30.769	39	24	1	5	121	9	44	9.7	18.1
TRINITY_DN15081_c0_g1_i16.p5	DRAMP00618	25.455	55	38	2	4	162	11	64	2.9	19.6
TRINITY_DN15081_c0_g1_i16.p5	DRAMP00619	25.000	56	39	2	1	162	10	64	8.5	18.5
TRINITY_DN15081_c0_g1_i17.p5	DRAMP00618	25.455	55	38	2	4	162	11	64	2.9	19.6
TRINITY_DN15081_c0_g1_i17.p5	DRAMP00619	25.000	56	39	2	1	162	10	64	8.5	18.5
TRINITY_DN15081_c0_g1_i2.p3	DRAMP00618	25.455	55	38	2	4	162	11	64	2.9	19.6
TRINITY_DN15081_c0_g1_i2.p3	DRAMP00619	25.000	56	39	2	1	162	10	64	8.5	18.5
TRINITY_DN15081_c0_g1_i22.p5	DRAMP00618	25.455	55	38	2	4	162	11	64	2.9	19.6
TRINITY_DN15081_c0_g1_i22.p5	DRAMP00619	25.000	56	39	2	1	162	10	64	8.5	18.5
TRINITY_DN15081_c0_g1_i24.p3	DRAMP00618	25.455	55	38	2	4	162	11	64	2.9	19.6
TRINITY_DN15081_c0_g1_i24.p3	DRAMP00619	25.000	56	39	2	1	162	10	64	8.5	18.5
TRINITY_DN15081_c0_g1_i26.p5	DRAMP00618	25.455	55	38	2	4	162	11	64	2.9	19.6
TRINITY_DN15081_c0_g1_i26.p5	DRAMP00619	25.000	56	39	2	1	162	10	64	8.5	18.5
TRINITY_DN15081_c0_g1_i8.p1	DRAMP00618	25.455	55	38	2	4	162	11	64	2.9	19.6
TRINITY_DN15081_c0_g1_i8.p1	DRAMP00619	25.000	56	39	2	1	162	10	64	8.5	18.5
TRINITY_DN15081_c0_g1_i9.p6	DRAMP00618	25.455	55	38	2	4	162	11	64	2.9	19.6
TRINITY_DN15081_c0_g1_i9.p6	DRAMP00619	25.000	56	39	2	1	162	10	64	8.5	18.5
TRINITY_DN15082_c0_g1_i5.p10	DRAMP00629	28.000	50	35	1	5	151	1	50	0.024	24.6
TRINITY_DN15087_c0_g2_i1.p1	DRAMP02371	25.000	60	35	2	188	30	10	66	0.053	24.6
TRINITY_DN15087_c0_g2_i1.p1	DRAMP02982	24.615	65	39	3	176	3	13	74	1.8	20.4
TRINITY_DN15098_c0_g1_i1.p2	DRAMP00508	26.230	61	27	3	5	175	2	48	1.1	20.8
TRINITY_DN15103_c1_g1_i1.p2	DRAMP00735	28.571	42	30	0	13	138	14	55	0.092	23.5
TRINITY_DN15111_c0_g1_i2.p14	DRAMP00206	27.660	47	22	1	12	152	5	39	3.4	19.2
TRINITY_DN15111_c0_g1_i6.p15	DRAMP00206	27.660	47	22	1	12	152	5	39	3.4	19.2
TRINITY_DN15111_c0_g1_i7.p14	DRAMP00206	27.660	47	22	1	12	152	5	39	3.4	19.2
TRINITY_DN15113_c0_g1_i1.p13	DRAMP03265	22.727	44	33	1	16	144	6	49	1.0	20.8
TRINITY_DN15113_c0_g1_i1.p13	DRAMP03262	22.727	44	33	1	16	144	6	49	1.2	20.4
TRINITY_DN15113_c0_g1_i1.p13	DRAMP03260	22.727	44	33	1	16	144	6	49	1.2	20.4
TRINITY_DN15113_c0_g1_i4.p14	DRAMP03265	22.727	44	33	1	16	144	6	49	1.0	20.8
TRINITY_DN15113_c0_g1_i4.p14	DRAMP03262	22.727	44	33	1	16	144	6	49	1.2	20.4
TRINITY_DN15113_c0_g1_i4.p14	DRAMP03260	22.727	44	33	1	16	144	6	49	1.2	20.4
TRINITY_DN15113_c0_g1_i5.p14	DRAMP03265	22.727	44	33	1	16	144	6	49	1.0	20.8
TRINITY_DN15113_c0_g1_i5.p14	DRAMP03262	22.727	44	33	1	16	144	6	49	1.2	20.4
TRINITY_DN15113_c0_g1_i5.p14	DRAMP03260	22.727	44	33	1	16	144	6	49	1.2	20.4
TRINITY_DN15113_c0_g1_i8.p10	DRAMP03265	22.727	44	33	1	16	144	6	49	1.0	20.8
TRINITY_DN15113_c0_g1_i8.p10	DRAMP03262	22.727	44	33	1	16	144	6	49	1.2	20.4
TRINITY_DN15113_c0_g1_i8.p10	DRAMP03260	22.727	44	33	1	16	144	6	49	1.2	20.4
TRINITY_DN15113_c0_g1_i9.p13	DRAMP03265	22.727	44	33	1	16	144	6	49	1.0	20.8
TRINITY_DN15113_c0_g1_i9.p13	DRAMP03262	22.727	44	33	1	16	144	6	49	1.2	20.4
TRINITY_DN15113_c0_g1_i9.p13	DRAMP03260	22.727	44	33	1	16	144	6	49	1.2	20.4
TRINITY_DN15117_c1_g3_i1.p2	DRAMP00116	24.490	49	29	2	30	173	29	70	0.80	21.2
TRINITY_DN15129_c0_g1_i1.p2	DRAMP02550	26.190	42	30	1	151	26	23	63	4.8	18.9
TRINITY_DN15129_c0_g1_i2.p3	DRAMP02550	26.190	42	30	1	151	26	23	63	4.8	18.9
TRINITY_DN15151_c0_g1_i1.p1	DRAMP03142	32.075	53	27	2	25	183	6	49	0.24	22.3
TRINITY_DN15168_c0_g1_i10.p4	DRAMP02591	30.952	42	27	1	149	24	7	46	0.35	21.6
TRINITY_DN15168_c0_g1_i10.p4	DRAMP02584	30.952	42	27	1	149	24	7	46	0.42	21.2
TRINITY_DN15168_c0_g1_i10.p4	DRAMP02585	30.952	42	27	1	149	24	7	46	0.44	21.2
TRINITY_DN15170_c0_g2_i1.p3	DRAMP03638	22.500	40	23	1	147	28	28	59	6.7	18.5
TRINITY_DN15170_c0_g2_i2.p3	DRAMP03638	22.500	40	23	1	147	28	28	59	6.7	18.5
TRINITY_DN15221_c2_g1_i1.p2	DRAMP00522	32.558	43	29	0	10	138	5	47	0.60	21.2
TRINITY_DN15235_c0_g1_i1.p4	DRAMP00690	18.033	61	41	3	1	183	12	63	0.55	21.9
TRINITY_DN15241_c0_g1_i1.p8	DRAMP04510	38.636	44	24	2	143	21	16	59	0.16	22.7
TRINITY_DN15241_c0_g1_i1.p8	DRAMP02198	27.500	40	21	1	14	133	2	33	9.7	18.1
TRINITY_DN15241_c0_g1_i1.p10	DRAMP00665	24.444	45	31	1	139	5	14	55	2.6	19.2
TRINITY_DN15241_c0_g1_i10.p9	DRAMP04510	33.333	48	29	2	143	9	16	63	0.43	21.6
TRINITY_DN15241_c0_g1_i10.p9	DRAMP04511	36.364	44	25	2	143	21	16	59	1.6	20.0
TRINITY_DN15241_c0_g1_i10.p9	DRAMP02198	27.500	40	21	1	14	133	2	33	9.7	18.1
TRINITY_DN15241_c0_g1_i10.p10	DRAMP00665	24.444	45	31	1	139	5	14	55	2.6	19.2
TRINITY_DN15241_c0_g1_i12.p11	DRAMP00665	24.444	45	31	1	139	5	14	55	2.6	19.2
TRINITY_DN15241_c0_g1_i12.p9	DRAMP04510	38.636	44	24	2	143	21	16	59	0.16	22.7
TRINITY_DN15241_c0_g1_i12.p9	DRAMP02198	27.500	40	21	1	14	133	2	33	9.7	18.1
TRINITY_DN15241_c0_g1_i13.p10	DRAMP00665	24.444	45	31	1	139	5	14	55	2.6	19.2
TRINITY_DN15241_c0_g1_i13.p9	DRAMP04510	38.636	44	24	2	143	21	16	59	0.16	22.7
TRINITY_DN15241_c0_g1_i13.p9	DRAMP02198	27.500	40	21	1	14	133	2	33	9.7	18.1
TRINITY_DN15241_c0_g1_i14.p10	DRAMP00665	24.444	45	31	1	139	5	14	55	2.6	19.2
TRINITY_DN15241_c0_g1_i14.p9	DRAMP04510	38.636	44	24	2	143	21	16	59	0.16	22.7
TRINITY_DN15241_c0_g1_i14.p9	DRAMP02198	27.500	40	21	1	14	133	2	33	9.7	18.1
TRINITY_DN15241_c0_g1_i4.p10	DRAMP00665	24.444	45	31	1	139	5	14	55	2.6	19.2
TRINITY_DN15241_c0_g1_i4.p8	DRAMP04510	33.333	48	29	2	143	9	16	63	0.43	21.6
TRINITY_DN15241_c0_g1_i4.p8	DRAMP04511	36.364	44	25	2	143	21	16	59	1.6	20.0
TRINITY_DN15241_c0_g1_i4.p8	DRAMP02198	27.500	40	21	1	14	133	2	33	9.7	18.1
TRINITY_DN15241_c0_g1_i5.p8	DRAMP04510	38.636	44	24	2	143	21	16	59	0.16	22.7
TRINITY_DN15241_c0_g1_i5.p8	DRAMP02198	27.500	40	21	1	14	133	2	33	9.7	18.1
TRINITY_DN15241_c0_g1_i5.p9	DRAMP00665	24.444	45	31	1	139	5	14	55	2.6	19.2
TRINITY_DN15241_c0_g1_i6.p8	DRAMP04510	33.333	48	29	2	143	9	16	63	0.43	21.6
TRINITY_DN15241_c0_g1_i6.p8	DRAMP04511	36.364	44	25	2	143	21	16	59	1.6	20.0
TRINITY_DN15241_c0_g1_i6.p8	DRAMP02198	27.500	40	21	1	14	133	2	33	9.7	18.1
TRINITY_DN15241_c0_g1_i6.p9	DRAMP00665	24.444	45	31	1	139	5	14	55	2.6	19.2
TRINITY_DN15241_c0_g1_i7.p11	DRAMP00665	24.444	45	31	1	139	5	14	55	2.6	19.2
TRINITY_DN15241_c0_g1_i7.p9	DRAMP04510	33.333	48	29	2	143	9	16	63	0.43	21.6
TRINITY_DN15241_c0_g1_i7.p9	DRAMP04511	36.364	44	25	2	143	21	16	59	1.6	20.0
TRINITY_DN15241_c0_g1_i7.p9	DRAMP02198	27.500	40	21	1	14	133	2	33	9.7	18.1
TRINITY_DN15245_c1_g1_i1.p1	DRAMP04591	23.810	63	46	1	1	183	12	74	0.016	26.2
TRINITY_DN15245_c1_g1_i1.p1	DRAMP00933	20.690	58	42	2	10	174	16	72	4.9	19.2
TRINITY_DN15245_c3_g1_i1.p1	DRAMP02467	23.864	88	44	5	28	240	7	88	2.9	20.4
TRINITY_DN15245_c4_g1_i1.p1	DRAMP00539	29.787	47	32	1	143	3	20	65	0.64	21.2
TRINITY_DN15262_c0_g1_i2.p8	DRAMP02528	20.455	44	33	1	143	18	9	52	5.5	18.9
TRINITY_DN15279_c1_g1_i1.p3	DRAMP03440	25.641	39	29	0	118	2	1	39	3.0	19.2
TRINITY_DN15279_c1_g1_i2.p3	DRAMP03440	25.641	39	29	0	118	2	1	39	3.0	19.2
TRINITY_DN15280_c0_g1_i11.p7	DRAMP02787	24.074	54	33	2	4	141	16	69	6.0	18.5
TRINITY_DN15280_c0_g1_i2.p7	DRAMP02787	24.074	54	33	2	4	141	16	69	6.0	18.5
TRINITY_DN15280_c0_g1_i5.p7	DRAMP02787	24.074	54	33	2	4	141	16	69	6.0	18.5
TRINITY_DN152_c0_g1_i1.p9	DRAMP00664	26.087	46	33	1	9	146	22	66	8.3	18.1
TRINITY_DN1532_c0_g1_i11.p7	DRAMP02506	30.612	49	34	0	147	1	1	49	0.68	21.2
TRINITY_DN1532_c0_g1_i11.p7	DRAMP02492	28.571	49	35	0	147	1	1	49	3.4	19.2
TRINITY_DN1532_c0_g1_i12.p3	DRAMP02506	30.612	49	34	0	147	1	1	49	0.68	21.2
TRINITY_DN1532_c0_g1_i12.p3	DRAMP02492	28.571	49	35	0	147	1	1	49	3.4	19.2
TRINITY_DN1532_c0_g1_i13.p7	DRAMP02506	30.612	49	34	0	147	1	1	49	0.68	21.2
TRINITY_DN1532_c0_g1_i13.p7	DRAMP02492	28.571	49	35	0	147	1	1	49	3.4	19.2
TRINITY_DN1532_c0_g1_i2.p4	DRAMP02506	30.612	49	34	0	147	1	1	49	0.68	21.2
TRINITY_DN1532_c0_g1_i2.p4	DRAMP02492	28.571	49	35	0	147	1	1	49	3.4	19.2
TRINITY_DN15340_c0_g1_i1.p2	DRAMP02952	27.273	44	31	1	150	22	34	77	2.8	19.6
TRINITY_DN15344_c0_g1_i5.p3	DRAMP00253	28.261	46	33	0	13	150	2	47	0.73	21.2
TRINITY_DN15357_c0_g2_i1.p3	DRAMP03789	29.825	57	33	3	16	168	9	64	0.25	22.3
TRINITY_DN1536_c0_g1_i1.p5	DRAMP02528	27.273	44	25	1	134	3	44	80	3.7	19.2
TRINITY_DN1536_c0_g1_i2.p6	DRAMP02528	35.000	40	23	2	122	3	44	80	0.83	20.8
TRINITY_DN15372_c1_g1_i2.p6	DRAMP00113	23.404	47	36	0	8	148	1	47	0.57	20.8
TRINITY_DN15374_c0_g1_i1.p10	DRAMP02267	23.810	42	32	0	142	17	7	48	0.18	22.7
TRINITY_DN15385_c0_g2_i1.p1	DRAMP04445	23.729	59	39	2	2	175	31	84	8.9	18.9
TRINITY_DN15387_c1_g1_i2.p4	DRAMP00293	27.500	40	17	1	30	149	5	32	0.43	21.2
TRINITY_DN15387_c1_g1_i2.p4	DRAMP00287	30.000	40	16	1	30	149	5	32	2.1	19.6
TRINITY_DN15387_c1_g1_i2.p4	DRAMP00435	28.205	39	16	1	33	149	6	32	2.2	19.2
TRINITY_DN15387_c1_g1_i2.p4	DRAMP00434	27.500	40	17	1	30	149	5	32	2.3	19.2
TRINITY_DN15387_c1_g1_i2.p4	DRAMP00286	30.000	40	16	1	30	149	5	32	2.3	19.2
TRINITY_DN1538_c0_g1_i6.p5	DRAMP20765	28.846	52	33	1	3	158	14	61	3.2	19.2
TRINITY_DN1538_c0_g1_i9.p5	DRAMP20765	28.846	52	33	1	3	158	14	61	3.2	19.2
TRINITY_DN1538_c0_g1_i9.p6	DRAMP03612	21.277	47	36	1	142	2	9	54	6.0	18.5
TRINITY_DN15397_c2_g1_i1.p4	DRAMP03522	25.000	48	30	1	153	10	31	72	2.4	19.6
TRINITY_DN15397_c2_g1_i1.p4	DRAMP00464	24.000	50	23	2	147	4	13	49	3.8	19.2
TRINITY_DN1539_c0_g1_i3.p7	DRAMP01076	33.333	51	29	1	11	163	3	48	0.94	21.2
TRINITY_DN1539_c0_g1_i3.p7	DRAMP01073	29.412	51	31	1	11	163	3	48	8.3	18.5
TRINITY_DN15413_c0_g1_i1.p2	DRAMP00477	32.000	50	21	3	16	165	1	37	1.2	20.8
TRINITY_DN15413_c0_g1_i1.p4	DRAMP02544	28.571	42	25	1	128	3	15	51	4.0	19.2
TRINITY_DN15420_c0_g1_i2.p1	DRAMP00618	23.077	52	40	0	164	9	4	55	8.1	18.5
TRINITY_DN15420_c0_g1_i4.p1	DRAMP00618	23.077	52	40	0	164	9	4	55	8.1	18.5
TRINITY_DN15438_c0_g1_i1.p2	DRAMP02651	28.571	49	30	2	14	160	4	47	4.7	18.9
TRINITY_DN15446_c1_g1_i1.p3	DRAMP03426	30.952	42	26	1	155	30	1	39	0.39	21.2
TRINITY_DN15450_c0_g3_i1.p3	DRAMP02464	20.755	53	31	1	22	147	1	53	3.5	19.2
TRINITY_DN15463_c0_g1_i2.p4	DRAMP00558	30.612	49	31	1	8	154	2	47	1.2	20.4
TRINITY_DN1547_c1_g1_i1.p2	DRAMP02782	29.545	44	28	1	19	150	3	43	0.25	21.9
TRINITY_DN1547_c1_g1_i1.p2	DRAMP02783	29.545	44	28	1	19	150	3	43	0.65	20.8
TRINITY_DN15501_c3_g1_i1.p2	DRAMP04462	27.869	61	39	2	196	20	13	70	3.9	20.0
TRINITY_DN15508_c0_g1_i1.p4	DRAMP00500	31.111	45	27	1	13	147	3	43	2.4	19.2
TRINITY_DN15508_c0_g1_i3.p4	DRAMP00500	31.111	45	27	1	13	147	3	43	2.4	19.2
TRINITY_DN1550_c0_g1_i3.p9	DRAMP02544	21.429	56	44	0	181	14	15	70	2.6	20.0
TRINITY_DN1550_c0_g1_i3.p10	DRAMP04581	29.167	48	27	1	170	27	2	42	0.37	21.6
TRINITY_DN1550_c0_g1_i4.p4	DRAMP04581	29.167	48	27	1	170	27	2	42	0.37	21.6
TRINITY_DN1550_c0_g1_i4.p3	DRAMP02544	21.429	56	44	0	181	14	15	70	2.6	20.0
TRINITY_DN1551_c2_g1_i3.p2	DRAMP00276	26.316	57	37	1	3	173	9	60	8.1	18.5
TRINITY_DN1551_c2_g1_i4.p1	DRAMP00276	26.316	57	37	1	3	173	9	60	8.1	18.5
TRINITY_DN1551_c2_g1_i5.p1	DRAMP00276	26.316	57	37	1	3	173	9	60	8.1	18.5
TRINITY_DN1552_c2_g1_i1.p5	DRAMP02546	32.692	52	30	1	20	160	2	53	0.044	24.6
TRINITY_DN1552_c2_g1_i2.p4	DRAMP02546	32.692	52	30	1	20	160	2	53	0.044	24.6
TRINITY_DN15577_c0_g1_i2.p2	DRAMP02487	28.571	56	34	2	10	177	26	75	1.0	21.2
TRINITY_DN15577_c0_g1_i3.p2	DRAMP02487	28.571	56	34	2	10	177	26	75	1.0	21.2
TRINITY_DN15590_c0_g1_i1.p2	DRAMP02212	35.000	40	24	1	146	27	10	47	0.70	21.2
TRINITY_DN15590_c0_g1_i1.p2	DRAMP02198	30.233	43	28	1	146	18	10	50	5.4	18.9
TRINITY_DN15594_c0_g7_i1.p3	DRAMP02904	25.000	72	49	1	213	13	1	72	5.8	19.6
TRINITY_DN15645_c2_g2_i1.p2	DRAMP02895	28.571	49	34	1	3	146	18	66	0.16	23.1
TRINITY_DN15695_c2_g1_i1.p11	DRAMP00713	27.083	48	27	2	144	1	3	42	3.5	18.9
TRINITY_DN15709_c0_g3_i1.p5	DRAMP02781	26.316	57	31	2	4	174	9	54	0.36	22.3
TRINITY_DN15709_c2_g3_i1.p1	DRAMP04476	25.490	51	33	1	7	144	5	55	4.0	19.2
TRINITY_DN1570_c0_g1_i11.p2	DRAMP00666	30.000	50	34	1	1	150	15	63	2.2	20.0
TRINITY_DN1570_c0_g1_i5.p2	DRAMP00666	30.000	50	34	1	1	150	15	63	2.2	20.0
TRINITY_DN15740_c0_g1_i2.p2	DRAMP03555	24.490	49	34	1	19	156	8	56	9.4	18.1
TRINITY_DN15740_c0_g1_i2.p2	DRAMP03556	24.490	49	34	1	19	156	9	57	9.7	18.1
TRINITY_DN15740_c0_g1_i2.p2	DRAMP03554	24.490	49	34	1	19	156	9	57	9.8	18.1
TRINITY_DN15751_c0_g3_i1.p2	DRAMP02952	22.727	44	34	0	16	147	10	53	3.5	19.2
TRINITY_DN15761_c0_g1_i1.p2	DRAMP03612	25.926	54	39	1	13	174	4	56	4.3	19.2
TRINITY_DN15794_c0_g1_i3.p4	DRAMP00619	29.268	41	25	2	19	141	16	52	4.9	18.9
TRINITY_DN15794_c0_g1_i3.p4	DRAMP00618	29.268	41	25	2	19	141	16	52	5.0	18.9
TRINITY_DN1579_c0_g1_i1.p13	DRAMP03482	24.000	50	28	1	14	163	20	59	6.2	18.9
TRINITY_DN1579_c0_g1_i2.p13	DRAMP03482	24.000	50	28	1	14	163	20	59	6.2	18.9
TRINITY_DN1579_c0_g1_i3.p12	DRAMP03482	24.000	50	28	1	14	163	20	59	6.2	18.9
TRINITY_DN1579_c0_g1_i4.p13	DRAMP03482	24.000	50	28	1	14	163	20	59	6.2	18.9
TRINITY_DN1579_c0_g1_i5.p12	DRAMP03482	24.000	50	28	1	14	163	20	59	6.2	18.9
TRINITY_DN15837_c0_g1_i9.p7	DRAMP03160	31.250	48	15	2	3	143	58	88	6.0	18.9
TRINITY_DN15837_c0_g1_i9.p7	DRAMP01883	21.569	51	31	1	10	162	2	43	6.3	18.9
TRINITY_DN15841_c0_g1_i2.p6	DRAMP02487	30.435	46	29	2	138	1	32	74	5.2	19.2
TRINITY_DN15845_c0_g1_i1.p6	DRAMP00440	30.233	43	25	2	129	4	14	52	2.7	19.6
TRINITY_DN1587_c0_g3_i1.p6	DRAMP04491	29.787	47	22	2	155	15	5	40	6.1	18.9
TRINITY_DN15921_c0_g3_i1.p6	DRAMP00502	26.087	46	33	1	165	28	1	45	2.6	19.6
TRINITY_DN15921_c0_g3_i2.p6	DRAMP00502	26.087	46	33	1	165	28	1	45	2.6	19.6
TRINITY_DN15923_c1_g1_i1.p2	DRAMP03738	29.545	44	28	2	128	6	29	72	3.2	19.2
TRINITY_DN15923_c1_g1_i1.p2	DRAMP03730	28.889	45	28	2	128	6	29	73	4.5	18.9
TRINITY_DN15933_c0_g3_i1.p2	DRAMP00235	17.647	51	42	0	171	19	26	76	3.0	20.0
TRINITY_DN15943_c1_g1_i1.p1	DRAMP03790	28.889	45	32	0	13	147	9	53	0.46	21.6
TRINITY_DN15965_c0_g4_i3.p5	DRAMP02406	20.000	40	32	0	146	27	58	97	1.7	20.0
TRINITY_DN15965_c0_g4_i3.p5	DRAMP00671	26.087	46	31	1	145	8	2	44	3.9	18.9
TRINITY_DN15965_c0_g4_i3.p5	DRAMP02870	22.500	40	31	0	145	26	3	42	5.7	18.1
TRINITY_DN15965_c0_g4_i3.p4	DRAMP02462	30.769	52	27	1	23	151	11	62	2.2	20.0
TRINITY_DN1599_c1_g1_i1.p3	DRAMP02529	26.923	52	33	1	13	153	17	68	9.9	18.1
TRINITY_DN1599_c1_g1_i10.p11	DRAMP02529	26.923	52	33	1	13	153	17	68	9.9	18.1
TRINITY_DN1599_c1_g1_i11.p3	DRAMP02529	26.923	52	33	1	13	153	17	68	9.9	18.1
TRINITY_DN1599_c1_g1_i4.p7	DRAMP02529	26.923	52	33	1	13	153	17	68	9.9	18.1
TRINITY_DN1599_c1_g1_i5.p6	DRAMP02529	26.923	52	33	1	13	153	17	68	9.9	18.1
TRINITY_DN1599_c1_g1_i7.p10	DRAMP02529	26.923	52	33	1	13	153	17	68	9.9	18.1
TRINITY_DN1599_c1_g1_i9.p5	DRAMP02529	26.923	52	33	1	13	153	17	68	9.9	18.1
TRINITY_DN16012_c0_g1_i1.p2	DRAMP03458	25.000	48	31	1	7	150	16	58	3.3	19.6
TRINITY_DN16034_c0_g1_i1.p1	DRAMP00724	25.926	54	30	2	151	20	13	66	5.4	18.9
TRINITY_DN16034_c0_g1_i2.p1	DRAMP00724	25.926	54	30	2	151	20	13	66	5.4	18.9
TRINITY_DN16050_c0_g1_i1.p2	DRAMP02684	31.707	41	21	2	155	33	9	42	5.3	18.5
TRINITY_DN16050_c0_g1_i1.p2	DRAMP03620	31.707	41	21	2	155	33	9	42	7.0	18.1
TRINITY_DN16060_c0_g1_i1.p3	DRAMP02345	22.222	45	35	0	148	14	2	46	3.3	18.9
TRINITY_DN16060_c0_g1_i1.p3	DRAMP02567	28.889	45	31	1	3	134	38	82	4.7	18.9
TRINITY_DN16061_c0_g2_i10.p9	DRAMP03557	25.926	54	36	1	14	175	33	82	5.6	19.2
TRINITY_DN16061_c0_g2_i12.p3	DRAMP03557	25.926	54	36	1	14	175	33	82	5.6	19.2
TRINITY_DN16061_c0_g2_i13.p7	DRAMP03557	25.926	54	36	1	14	175	33	82	5.6	19.2
TRINITY_DN16061_c0_g2_i15.p9	DRAMP03557	25.926	54	36	1	14	175	33	82	5.6	19.2
TRINITY_DN16061_c0_g2_i16.p9	DRAMP03557	25.926	54	36	1	14	175	33	82	5.6	19.2
TRINITY_DN16061_c0_g2_i2.p8	DRAMP03557	25.926	54	36	1	14	175	33	82	5.6	19.2
TRINITY_DN16061_c0_g2_i3.p5	DRAMP03557	25.926	54	36	1	14	175	33	82	3.5	19.6
TRINITY_DN16061_c0_g2_i8.p11	DRAMP03557	25.926	54	36	1	14	175	33	82	5.6	19.2
TRINITY_DN16088_c0_g1_i1.p2	DRAMP00553	30.189	53	36	1	159	4	14	66	0.070	23.9
TRINITY_DN1613_c0_g1_i1.p7	DRAMP00606	27.083	48	32	2	16	156	3	48	4.2	18.9
TRINITY_DN1613_c0_g1_i10.p11	DRAMP00606	27.083	48	32	2	16	156	3	48	4.2	18.9
TRINITY_DN1613_c0_g1_i11.p11	DRAMP00606	27.083	48	32	2	16	156	3	48	4.2	18.9
TRINITY_DN1613_c0_g1_i4.p14	DRAMP00606	27.083	48	32	2	16	156	3	48	4.2	18.9
TRINITY_DN1613_c0_g1_i8.p11	DRAMP00606	27.083	48	32	2	16	156	3	48	4.2	18.9
TRINITY_DN16160_c4_g1_i1.p1	DRAMP00596	21.667	60	47	0	197	18	6	65	1.9	20.4
TRINITY_DN16209_c0_g1_i1.p1	DRAMP02525	29.268	41	29	0	123	1	36	76	4.9	18.9
TRINITY_DN16217_c0_g1_i2.p2	DRAMP02937	23.913	46	32	1	19	156	8	50	1.8	20.0
TRINITY_DN16248_c0_g1_i1.p3	DRAMP03169	21.795	78	41	3	19	252	5	62	1.6	21.2
TRINITY_DN16310_c0_g1_i1.p1	DRAMP00358	35.714	56	30	3	28	195	34	83	7.0	19.2
TRINITY_DN16336_c0_g3_i1.p4	DRAMP02267	23.913	46	35	0	150	13	1	46	3.2	19.2
TRINITY_DN16336_c0_g3_i2.p4	DRAMP02267	23.913	46	35	0	150	13	1	46	3.2	19.2
TRINITY_DN16336_c2_g1_i1.p2	DRAMP03950	22.642	53	34	2	7	162	3	49	9.7	18.1
TRINITY_DN16351_c0_g1_i1.p5	DRAMP04445	25.610	82	46	2	9	233	4	77	9.4	19.2
TRINITY_DN16386_c0_g1_i1.p3	DRAMP00662	29.167	48	30	2	142	2	5	49	0.34	21.9
TRINITY_DN16386_c0_g1_i5.p3	DRAMP00662	29.167	48	30	2	142	2	5	49	0.34	21.9
TRINITY_DN1638_c0_g1_i2.p7	DRAMP00716	30.769	52	27	3	178	32	15	60	0.45	21.9
TRINITY_DN16391_c1_g1_i7.p1	DRAMP00497	27.907	43	27	1	10	138	14	52	2.0	20.0
TRINITY_DN16406_c1_g1_i6.p4	DRAMP00716	27.273	55	34	2	17	181	18	66	0.91	21.2
TRINITY_DN16406_c1_g1_i6.p4	DRAMP00693	38.000	50	21	3	29	178	16	55	1.2	20.8
TRINITY_DN16407_c0_g1_i2.p7	DRAMP03434	27.500	40	24	1	8	127	25	59	0.37	21.6
TRINITY_DN16407_c0_g1_i2.p5	DRAMP00623	27.083	48	34	1	7	150	15	61	3.8	19.2
TRINITY_DN16415_c1_g1_i1.p1	DRAMP00662	32.000	50	27	3	153	4	14	56	0.95	20.8
TRINITY_DN16422_c0_g2_i3.p5	DRAMP03659	24.444	45	22	1	141	7	37	69	7.9	18.5
TRINITY_DN16427_c0_g2_i1.p3	DRAMP00253	26.087	46	30	1	4	129	38	83	3.7	19.2
TRINITY_DN16451_c1_g1_i2.p6	DRAMP00564	26.667	45	33	0	146	12	4	48	5.1	18.9
TRINITY_DN16498_c0_g2_i1.p3	DRAMP00680	28.358	67	37	3	195	19	7	70	1.0	21.2
TRINITY_DN1649_c0_g1_i1.p1	DRAMP03160	26.866	67	36	3	19	189	20	83	8.9	18.9
TRINITY_DN1649_c0_g1_i4.p1	DRAMP03160	26.866	67	36	3	19	189	20	83	9.4	18.9
TRINITY_DN16516_c0_g1_i2.p3	DRAMP03305	26.531	49	31	2	144	1	13	57	3.4	19.2
TRINITY_DN16516_c0_g1_i3.p4	DRAMP03305	26.531	49	31	2	144	1	13	57	3.4	19.2
TRINITY_DN16522_c0_g2_i1.p1	DRAMP00353	26.667	75	46	4	1	213	14	83	3.3	20.0
TRINITY_DN16547_c0_g3_i1.p6	DRAMP00579	21.154	52	35	2	3	146	11	60	2.1	19.6
TRINITY_DN16547_c0_g3_i2.p7	DRAMP00579	21.154	52	35	2	3	146	11	60	2.1	19.6
TRINITY_DN16547_c1_g1_i2.p2	DRAMP00718	28.302	53	36	1	169	17	6	58	0.71	21.6
TRINITY_DN16585_c0_g4_i1.p1	DRAMP20763	33.333	45	25	2	10	132	4	47	6.0	18.5
TRINITY_DN16585_c0_g4_i1.p1	DRAMP18277	33.333	45	25	2	10	132	4	47	6.0	18.5
TRINITY_DN16587_c0_g1_i7.p2	DRAMP00546	25.000	44	32	1	4	132	1	44	0.29	21.9
TRINITY_DN16590_c0_g1_i1.p1	DRAMP03614	25.000	52	34	2	15	170	15	61	3.8	19.2
TRINITY_DN165_c3_g1_i1.p2	DRAMP00682	35.417	48	24	2	133	5	23	68	2.3	19.6
TRINITY_DN16600_c1_g1_i2.p4	DRAMP02155	29.787	47	23	1	1	141	27	63	3.5	19.2
TRINITY_DN16600_c1_g1_i4.p3	DRAMP02155	29.787	47	23	1	1	141	27	63	3.5	19.2
TRINITY_DN16602_c0_g1_i2.p1	DRAMP03552	28.889	45	27	2	1	135	15	54	0.48	21.6
TRINITY_DN16602_c0_g1_i2.p1	DRAMP03553	28.889	45	27	2	1	135	15	54	0.75	20.8
TRINITY_DN16602_c0_g1_i4.p1	DRAMP03552	28.889	45	27	2	1	135	15	54	0.48	21.6
TRINITY_DN16602_c0_g1_i4.p1	DRAMP03553	28.889	45	27	2	1	135	15	54	0.75	20.8
TRINITY_DN16604_c0_g3_i1.p4	DRAMP00483	33.333	51	26	3	1	141	7	53	0.022	25.0
TRINITY_DN16619_c0_g1_i1.p1	DRAMP03303	29.545	44	31	0	3	134	40	83	1.7	20.4
TRINITY_DN16629_c0_g1_i3.p5	DRAMP03400	30.612	49	29	2	26	157	10	58	0.64	21.2
TRINITY_DN1663_c0_g1_i1.p4	DRAMP00623	25.532	94	48	4	3	269	6	82	0.40	23.5
TRINITY_DN16653_c0_g1_i2.p1	DRAMP00275	33.333	51	24	1	155	3	18	58	0.52	21.6
TRINITY_DN1668_c0_g1_i1.p11	DRAMP04500	29.787	47	28	1	10	150	9	50	4.6	18.9
TRINITY_DN1668_c0_g1_i2.p12	DRAMP04500	29.787	47	28	1	10	150	9	50	4.6	18.9
TRINITY_DN1668_c0_g1_i4.p12	DRAMP04500	29.787	47	28	1	10	150	9	50	4.6	18.9
TRINITY_DN16708_c0_g1_i1.p2	DRAMP03441	24.444	45	29	1	136	2	6	45	4.0	18.9
TRINITY_DN1671_c1_g1_i1.p2	DRAMP04593	30.000	60	33	4	167	3	33	88	9.4	18.5
TRINITY_DN1672_c0_g1_i6.p7	DRAMP03412	31.111	45	29	1	13	147	25	67	0.13	23.1
TRINITY_DN1672_c0_g1_i7.p8	DRAMP03412	31.111	45	29	1	13	147	25	67	0.13	23.1
TRINITY_DN16732_c1_g1_i4.p1	DRAMP04445	20.988	81	61	1	1	243	1	78	4.9	20.0
TRINITY_DN16732_c1_g1_i7.p1	DRAMP04445	20.988	81	61	1	1	243	1	78	4.9	20.0
TRINITY_DN16734_c0_g2_i1.p1	DRAMP02624	27.586	87	47	4	267	10	14	85	8.2	19.6
TRINITY_DN16762_c0_g1_i1.p1	DRAMP04491	23.881	67	35	3	16	174	11	75	0.84	21.2
TRINITY_DN16774_c0_g1_i1.p4	DRAMP02553	30.769	39	22	1	131	15	55	88	0.78	21.2
TRINITY_DN16774_c0_g1_i2.p5	DRAMP01068	27.660	47	33	1	1	138	15	61	1.3	20.8
TRINITY_DN1680_c0_g1_i1.p9	DRAMP04454	33.333	48	28	2	28	165	24	69	0.53	21.6
TRINITY_DN1680_c0_g1_i2.p8	DRAMP04454	33.333	48	28	2	28	165	24	69	0.53	21.6
TRINITY_DN1680_c0_g1_i3.p9	DRAMP04454	33.333	48	28	2	28	165	24	69	0.53	21.6
TRINITY_DN1680_c0_g1_i5.p8	DRAMP04454	33.333	48	28	2	28	165	24	69	0.53	21.6
TRINITY_DN16825_c0_g1_i1.p2	DRAMP03694	23.404	47	33	2	1	138	18	62	6.4	18.5
TRINITY_DN16825_c0_g1_i1.p2	DRAMP02683	23.913	46	31	1	12	137	10	55	7.6	18.1
TRINITY_DN1683_c1_g1_i2.p7	DRAMP00655	30.357	56	20	3	137	15	7	58	7.0	18.5
TRINITY_DN1683_c1_g1_i8.p7	DRAMP00655	30.357	56	20	3	137	15	7	58	7.0	18.5
TRINITY_DN16858_c0_g1_i1.p3	DRAMP00681	33.929	56	23	3	28	189	13	56	3.9	19.6
TRINITY_DN1690_c0_g1_i11.p14	DRAMP04527	30.000	50	26	1	139	17	5	54	1.1	20.8
TRINITY_DN1690_c0_g1_i14.p14	DRAMP04527	30.000	50	26	1	139	17	5	54	1.1	20.8
TRINITY_DN1690_c0_g1_i2.p14	DRAMP04527	30.000	50	26	1	139	17	5	54	1.1	20.8
TRINITY_DN1690_c0_g1_i4.p13	DRAMP04527	30.000	50	26	1	139	17	5	54	1.1	20.8
TRINITY_DN1690_c0_g1_i8.p13	DRAMP04527	30.000	50	26	1	139	17	5	54	1.1	20.8
TRINITY_DN1690_c0_g1_i9.p13	DRAMP04527	30.000	50	26	1	139	17	5	54	1.1	20.8
TRINITY_DN16920_c0_g1_i1.p3	DRAMP03392	32.609	46	14	2	20	154	14	43	3.2	19.2
TRINITY_DN16931_c1_g1_i1.p3	DRAMP18312	24.138	58	34	2	182	39	15	72	5.7	19.2
TRINITY_DN16953_c0_g1_i5.p12	DRAMP04527	22.222	45	28	1	149	15	47	84	2.0	20.0
TRINITY_DN16953_c0_g3_i1.p1	DRAMP03659	27.869	61	41	3	186	10	18	77	3.2	20.0
TRINITY_DN1698_c0_g1_i1.p8	DRAMP00704	30.612	49	25	3	10	150	21	62	6.7	18.9
TRINITY_DN1698_c0_g1_i2.p9	DRAMP00704	30.612	49	25	3	10	150	21	62	6.7	18.9
TRINITY_DN1698_c0_g1_i3.p10	DRAMP00704	30.612	49	25	3	10	150	21	62	6.7	18.9
TRINITY_DN1698_c0_g1_i5.p11	DRAMP00704	30.612	49	25	3	10	150	21	62	6.7	18.9
TRINITY_DN1698_c0_g1_i6.p7	DRAMP00704	30.612	49	25	3	10	150	21	62	6.7	18.9
TRINITY_DN16999_c0_g1_i1.p3	DRAMP00346	30.000	40	22	2	23	142	53	86	2.7	19.6
TRINITY_DN16_c1_g1_i1.p9	DRAMP00701	30.952	42	29	0	10	135	4	45	0.64	21.2
TRINITY_DN16_c1_g1_i2.p5	DRAMP00701	30.952	42	29	0	10	135	4	45	0.64	21.2
TRINITY_DN16_c1_g1_i5.p8	DRAMP00701	30.952	42	29	0	10	135	4	45	0.64	21.2
TRINITY_DN16_c1_g1_i6.p9	DRAMP00701	30.952	42	29	0	10	135	4	45	0.64	21.2
TRINITY_DN17017_c0_g1_i1.p1	DRAMP00733	29.032	62	35	3	185	12	8	64	9.2	18.5
TRINITY_DN17032_c0_g1_i1.p2	DRAMP00583	28.571	49	32	2	149	3	7	52	7.8	18.1
TRINITY_DN1703_c0_g1_i1.p4	DRAMP02538	26.000	50	34	1	13	153	38	87	0.24	22.7
TRINITY_DN1703_c0_g1_i2.p4	DRAMP02538	26.000	50	34	1	13	153	38	87	0.24	22.7
TRINITY_DN1703_c0_g1_i3.p4	DRAMP02538	26.000	50	34	1	13	153	38	87	0.24	22.7
TRINITY_DN17105_c0_g2_i2.p1	DRAMP01048	27.660	47	34	0	12	152	20	66	8.6	18.1
TRINITY_DN17105_c0_g2_i3.p3	DRAMP01048	27.660	47	34	0	12	152	20	66	8.6	18.1
TRINITY_DN17108_c0_g1_i4.p2	DRAMP02831	27.397	73	47	3	25	225	3	75	0.005	28.1
TRINITY_DN1713_c0_g1_i2.p1	DRAMP00622	30.612	49	28	2	3	131	34	82	5.5	18.9
TRINITY_DN17142_c0_g1_i1.p8	DRAMP00747	22.917	48	37	0	8	151	1	48	3.0	19.6
TRINITY_DN17142_c0_g1_i1.p8	DRAMP00746	19.565	46	37	0	8	145	1	46	8.8	17.7
TRINITY_DN17142_c0_g1_i3.p8	DRAMP00747	22.917	48	37	0	8	151	1	48	3.0	19.6
TRINITY_DN17142_c0_g1_i3.p8	DRAMP00746	19.565	46	37	0	8	145	1	46	8.8	17.7
TRINITY_DN17161_c0_g1_i1.p3	DRAMP00504	29.167	48	32	1	17	160	6	51	5.7	18.9
TRINITY_DN17182_c0_g1_i2.p4	DRAMP03616	35.000	40	25	1	3	122	4	42	0.046	23.5
TRINITY_DN17182_c0_g1_i2.p4	DRAMP02689	32.500	40	26	1	3	122	4	42	0.081	23.1
TRINITY_DN17182_c0_g1_i2.p4	DRAMP02618	32.500	40	26	1	3	122	4	42	0.15	22.3
TRINITY_DN17193_c0_g2_i1.p3	DRAMP02544	32.500	40	23	2	29	148	24	59	1.2	20.4
TRINITY_DN17222_c0_g4_i1.p1	DRAMP00628	20.755	53	33	2	27	185	9	52	4.3	19.2
TRINITY_DN17232_c1_g1_i1.p2	DRAMP04480	26.786	56	32	2	7	159	28	79	4.6	19.2
TRINITY_DN1726_c0_g1_i3.p4	DRAMP02484	30.233	43	27	2	7	132	1	41	0.88	20.8
TRINITY_DN17283_c0_g1_i3.p6	DRAMP00492	25.000	44	22	1	142	11	15	47	7.4	18.1
TRINITY_DN17285_c0_g1_i1.p1	DRAMP02546	27.273	55	32	2	19	183	1	47	0.71	21.9
TRINITY_DN17285_c0_g1_i3.p1	DRAMP02546	27.273	55	32	2	19	183	1	47	0.71	21.9
TRINITY_DN17285_c0_g1_i4.p2	DRAMP02546	27.273	55	32	2	19	183	1	47	0.71	21.9
TRINITY_DN17295_c0_g1_i1.p3	DRAMP18312	30.508	59	36	2	21	197	35	88	3.4	20.0
TRINITY_DN17302_c0_g3_i1.p2	DRAMP03728	29.688	64	36	4	179	3	18	77	1.0	21.2
TRINITY_DN17320_c0_g1_i1.p2	DRAMP00561	25.000	60	42	1	193	14	5	61	0.25	22.7
TRINITY_DN17331_c0_g4_i1.p1	DRAMP03245	26.829	41	28	2	7	126	30	69	0.65	21.2
TRINITY_DN17331_c0_g4_i1.p1	DRAMP03242	26.829	41	28	2	7	126	30	69	0.72	20.8
TRINITY_DN17331_c0_g4_i1.p1	DRAMP03241	26.829	41	28	2	7	126	30	69	0.98	20.8
TRINITY_DN17331_c0_g4_i1.p1	DRAMP03244	26.829	41	28	2	7	126	30	69	1.0	20.4
TRINITY_DN17363_c0_g1_i6.p2	DRAMP04593	25.424	59	41	2	201	28	17	73	3.1	20.0
TRINITY_DN17364_c0_g2_i1.p4	DRAMP00952	36.364	44	26	1	16	147	1	42	0.98	20.4
TRINITY_DN17373_c0_g1_i3.p2	DRAMP00727	22.034	59	40	1	199	23	1	53	5.1	19.6
TRINITY_DN17378_c1_g2_i1.p4	DRAMP18327	26.667	60	42	1	180	1	12	69	0.29	22.7
TRINITY_DN17378_c1_g2_i2.p4	DRAMP18327	26.667	60	42	1	180	1	12	69	0.29	22.7
TRINITY_DN17379_c0_g1_i1.p5	DRAMP00477	24.000	50	35	2	163	14	5	51	1.5	20.4
TRINITY_DN17379_c0_g1_i1.p5	DRAMP00476	24.000	50	35	2	163	14	5	51	3.1	19.6
TRINITY_DN17380_c0_g1_i1.p5	DRAMP00362	26.786	56	32	2	7	174	40	86	2.2	20.4
TRINITY_DN17380_c0_g1_i2.p5	DRAMP00362	26.786	56	32	2	7	174	40	86	2.2	20.4
TRINITY_DN17380_c0_g1_i3.p6	DRAMP00362	26.786	56	32	2	7	174	40	86	2.2	20.4
TRINITY_DN1738_c0_g1_i14.p9	DRAMP02980	24.390	41	31	0	152	30	17	57	8.1	18.1
TRINITY_DN1738_c0_g1_i16.p8	DRAMP02980	24.390	41	31	0	152	30	17	57	8.1	18.1
TRINITY_DN1738_c0_g1_i8.p9	DRAMP02980	24.390	41	31	0	152	30	17	57	8.1	18.1
TRINITY_DN17392_c0_g1_i1.p4	DRAMP03560	26.316	57	38	2	4	165	5	60	0.17	23.1
TRINITY_DN1739_c0_g1_i2.p6	DRAMP00708	28.302	53	35	1	4	162	5	54	1.6	20.0
TRINITY_DN1739_c0_g1_i3.p8	DRAMP00708	28.302	53	35	1	4	162	5	54	1.6	20.0
TRINITY_DN17401_c0_g1_i1.p1	DRAMP04592	21.951	41	24	1	24	146	17	49	5.0	18.9
TRINITY_DN17407_c0_g2_i1.p1	DRAMP00596	32.558	43	22	2	152	24	23	58	1.1	20.4
TRINITY_DN17423_c0_g1_i2.p1	DRAMP00320	26.000	50	37	0	160	11	6	55	0.92	21.2
TRINITY_DN17438_c0_g1_i3.p25	DRAMP03450	26.190	42	31	0	9	134	17	58	0.087	23.5
TRINITY_DN17449_c2_g1_i1.p7	DRAMP04451	31.707	41	20	2	16	138	41	73	4.2	19.2
TRINITY_DN17449_c2_g1_i2.p8	DRAMP04451	31.707	41	20	2	16	138	41	73	4.2	19.2
TRINITY_DN17450_c0_g1_i2.p3	DRAMP00613	27.451	51	33	2	2	142	14	64	5.8	18.5
TRINITY_DN17462_c0_g1_i2.p1	DRAMP02531	25.352	71	48	3	7	207	2	71	0.35	22.7
TRINITY_DN1748_c0_g1_i1.p7	DRAMP00190	30.233	43	29	1	4	129	13	55	0.24	21.9
TRINITY_DN17498_c0_g2_i1.p1	DRAMP00262	25.532	47	32	2	28	162	5	50	5.4	19.2
TRINITY_DN17502_c0_g1_i1.p2	DRAMP04452	25.424	59	44	0	11	187	26	84	0.003	28.5
TRINITY_DN1751_c0_g1_i3.p30	DRAMP00709	23.529	51	31	1	16	144	8	58	8.6	18.1
TRINITY_DN1751_c0_g1_i5.p5	DRAMP00709	23.529	51	31	1	16	144	8	58	8.6	18.1
TRINITY_DN1751_c0_g1_i7.p30	DRAMP00709	23.529	51	31	1	16	144	8	58	8.6	18.1
TRINITY_DN1751_c0_g1_i8.p30	DRAMP00709	23.529	51	31	1	16	144	8	58	8.6	18.1
TRINITY_DN17546_c0_g1_i4.p8	DRAMP04590	27.273	55	33	2	165	1	2	49	4.4	19.2
TRINITY_DN17559_c0_g1_i2.p1	DRAMP02868	23.077	39	18	1	17	133	1	27	3.7	18.9
TRINITY_DN17559_c0_g1_i2.p1	DRAMP02869	23.077	39	18	1	17	133	1	27	7.9	17.7
TRINITY_DN17559_c0_g1_i2.p1	DRAMP00580	29.787	47	27	3	11	139	3	47	8.1	18.1
TRINITY_DN17559_c0_g1_i2.p1	DRAMP02870	23.077	39	18	1	17	133	5	31	9.0	17.7
TRINITY_DN1757_c0_g2_i1.p1	DRAMP00685	29.787	47	31	1	19	159	5	49	1.2	20.8
TRINITY_DN1757_c0_g2_i2.p1	DRAMP00685	29.787	47	31	1	19	159	5	49	1.2	20.8
TRINITY_DN175_c1_g1_i1.p10	DRAMP03448	23.810	42	24	1	8	133	4	37	9.1	17.7
TRINITY_DN175_c1_g1_i10.p10	DRAMP03448	23.810	42	24	1	8	133	4	37	9.1	17.7
TRINITY_DN175_c1_g1_i2.p8	DRAMP03448	23.810	42	24	1	8	133	4	37	9.1	17.7
[truncated: 5,787 more rows]
