# Supplementary material for: De novo transcriptome assembly and annotation of parthenogenetic lizard Darevskia unisexualis and its parental ancestors Darevskia valentini and Darevskia raddei nairensis
Source: Data Brief. 2021 Dec 6;39:107685. doi: 10.1016/j.dib.2021.107685 (PMC8666336; doi:10.1016/j.dib.2021.107685)
Supplement: Supplementary file 1 [file mmc1.zip › Supplementary materials/Supplementary_file_1_pfam_blast_eggnog_hits.csv]

PFAM				BLASTp				EggNOG
D.valentini	D. nairensis	D. unisexualis		D. valentini	D. raddei	D. unisexualis		D. valentini	D. raddei	D. unisexualis
XendoU	EF-hand_8	Serpin		XendoU	EF-hand_1	WD40		BAI1	MICU3	HSPB7
zf-H2C2_2	EF-hand_7	HSP20		DUF3504	Adaptin_N	PK_Tyr_Ser-Thr		CTBP1	TRAC	LAMC3
zf-C2H2	EF-hand_6	WAP		2-Hacid_dh	C4	Na_sulph_symp		PPM1F	VDAC1	BANK1
zf-C2H2_4	EF-hand_1	Laminin_EGF		zf-H2C2_5	CH	VWA_2		KLF2	nbea	CHPF
zf-C2H2_6	HEAT_EZ	Bcl-2		MBOAT	C4	Exo_endo_phos		IKZF2	XIAP	PLD1
zf-C2H2_11	HEAT	WD40		Gcd10p	C1_1	WSC		TMC8	FITM1	GNB5
zf-C2H2_jaz	HEAT_2	DUF4174		fn3	C4	zf-C2H2_4		TRMT6	ADCY5	SRPX2
zf_UBZ	Arm	ANAPC1		EGF_3	TPR_11	RabGAP-TBC		FADS1	SRCAP	PSKH1
XPA_N	Cnd1	Pkinase		MitMem_reg	MFS_1	V-ATPase_G		EPHA5	CPNE9	ABCC9
DNA_RNApol_7kD	IBN_N	PK_Tyr_Ser-Thr		Spectrin	Porin_3	RNA_pol_Rpb1_3		UACA	PCNX	SP1
7tm_2	Vac14_Fab1_bd	Na_sulph_symp		SH3_2	Prok-RING_4	Rad21_Rec8		FBLN7	EPB42	SELP
GAIN	Adaptin_N	VWA		Pacs-1	Scs3p	Ribosomal_L2_C		KAT2B	DMPK	WSCD1
GPS	Collagen	VWA_2		Prominin	Guanylate_cyc	DUF3498		EIF3F	MXRA7	ZFHX2
DUF3504	C4	ABC_tran		PTPLA	AC_N	PID		ACTN2	NEK6	HSPA5
2-Hacid_dh_C	RhoGEF	Exo_endo_phos		CCDC93_CC	vWA-TerF-like	7tm_1		CD68	TM2D1	KLF13
2-Hacid_dh	SH3_2	Sushi		GFO_IDH_MocA_C	Kinase-like	OLF		PTPLA	DPH7	NOL4L
RVT_1	SH3_1	WSC		GFO_IDH_MocA	adh_short_C2	Spectrin		Htr5b	OLFM3	SGSM1
zf-H2C2_5	SH2	zf-C2H2		GFO_IDH_MocA_C	KR	Ricin_B_lectin		GFOD2	FA2H	PARK2
TMC	SH3_9	zf-C2H2_4		Popeye	Kinase-like	V-set		ENKD1	PAQR3	LYST
MBOAT	PH	EGF		MMR_HSR1	CBM53	COPI_C		GFOD2	NKD1	RAD21
Gcd10p	C1_1	hEGF		DRMBL	zf-A20	F-box		ENKD1	PAQR3	TTLL5
LRR_6	CH	EGF_CA		Syja_N	OTU	PDEase_I		MORN1	NKD1	SPTB
Ephrin_lbd	TPR_1	HSP70		Ribosomal_L14	zf-A20	Bravo_FIGEY		GNL2	AADAC	KDR
Ephrin_rec_like	TPR_2	RabGAP-TBC		Rhodanese	OTU	LRR_5		CEP89	STON1	COPA
fn3	TPR_8	V-ATPase_G		Ribosomal_S7	zf-A20	Ribosomal_L7Ae		wwc3	PCSK9	NFASC
Fez1	TPR_11	RNA_pol_Rpb1_2		Arrestin_N	PMP22_Claudin	Fibrinogen_C		CEP41	USP24	HPDL
EGF_CA	Sugar_tr	RNA_pol_Rpb1_3		PP2C_2	Noelin-1	NOD2_WH		TBCA	PCSK9	LCORL
cEGF	MFS_1	zf-RING_12		Glyco_transf_18	Synaptobrevin	PLDc		CEP41	USP24	HYDIN
FXa_inhibition	Porin_3	Rad21_Rec8		ARTD15_N	LRR_4	DAO		POC1B	IL12B	PLD1
EGF_3	SCAN	RVT_1		Nuc_rec_co-act	Cupin_8	MOZ_SAS		RPS5	SRSF6	GPD2
Acetyltransf_1	WBS28	Ribosomal_L2_C		zf-H2C2_5	MMS1_N	Filament		TTF1	CDH2	KAT6A
Acetyltransf_10	BIR	CH		CDK2AP	HlyIII	7tm_1		DSCR3	SUN2	SCFD2
Acetyltransf_7	zf-C3HC4_3	DUF3498		Ank_5	HEAT	DP		STIP1	LPIN1	ASPM
JAB	Prok-RING_4	PID		JAKMIP_CC3	Adap_comp_sub	HCO3_cotransp		PPM1L	SAT1	WIZ
MitMem_reg	Scs3p	7tm_1		Hormone_recep	His_Phos_1	Ig_5		KNDC1	IMPG1	CLCA2
COX7a	AC_N	OLF		CSN5_C	DUF3517	SNF		NCOA1	IQCB1	TFDP2
DHC_N1	Guanylate_cyc	PHYHIP_C		PKD_channel	PCSK9_C2	SCAN		LHX1	EAF2	ASTN2
Spectrin	AA_kinase	Spectrin		Abhydrolase_3	DUF3517	Piezo_RRas_bdg		NR1H2	IQCB1	CD74
PAP2	Copine	Ricin_B_lectin		Abhydrolase_2	PCSK9_C2	ASTN_1_2_N		VASH1	EAF2	DYSF
Lamp	vWA-TerF-like	TPR_1		PRP4	Mab-21	zf-C2H2		COPS5	EAF1	RpL4
SH3_9	Transglut_N	TPR_2		WD40	Kinase-like	MHCassoc_trimer		TRPC7	ATXN7	SETD2
SH3_1	Transglut_C	STI1		LLGL	Cadherin	C2		PRPF4	RNF8	HEY2
SH3_2	Transglut_core	Topoisom_I_N		LRR_8	Acyl-CoA_dh_2	LIM		SUB1	NALCN	AAK1
Pacs-1	Pkinase	Ig_3		zf-C2H2_jaz	HTH_SUN2	Myb_DNA-bind_5		PEX7	SGIP1	NAIF1
Prominin	PK_Tyr_Ser-Thr	I-set		PC4	Lipin_mid	TTC7_N		CAGE1	smg1	smg1
PTPLA	DMPK_coil	ig		Prok-RING_4	Acetyltransf_10	DUF3384		MTMR8	SGOL2	TTC7B
CCDC93_CC	Kinase-like	Ig_2		Myotub-related	SAP130_C	HNOBA		GDF9	IDH1	TSC2
7tm_1	Trypsin	V-set		Med12	RhoGAP	C2		PIGP	TACC3	ELK1
GFO_IDH_MocA	SRCR_2	COPI_C		7tm_1	IQ	SEP		DLG5	RAB7A	ATXN7
GFO_IDH_MocA_C	Hepsin-SRCR	Kelch_4		Med12	EAF	CTF_NFI		NETO1	MREG	CPNE2
Enkurin	Ldl_recept_a	Kelch_3		FAM117	Methyltransf_31	S10_plectin		FASN	PHF13	FBXL4
TMEM219	SRCR	Kelch_5		PIG-P	EAF	Cmyb_C		PRR5L	PSMG3	FNDC4
DDE_Tnp_4	adh_short	Kelch_1		DUF6288	Methyltransf_31	PH		FIBP	RPL4	NFIC
Plant_tran	adh_short_C2	Kelch_6		CUB	EAF	Hemopexin		TIE1	APOL3	MYB
Popeye	KR	Kelch_2		Ldl_recept_a	HEAT_EZ	Y_phosphatase		LMF1	LCTL	DDR1
MORN	CBM_21	F-box-like		HbrB	RFX1_trans_act	SH2		C1QA	STK24	PLCL2
NGP1NT	CBM53	F-box		CRAL_TRIO	SCA7	RHD_DNA_bind		PDE1B	CCAR1	CUL9
MMR_HSR1	zf-C2H2	PDEase_I		Microtub_bd	zf-rbx1	Vinculin		NUP62	MDGA1	VCL
DRMBL	zf-H2C2_2	Bravo_FIGEY		eIF2A	Ion_trans	SH3_2		SDC3	SPAST	FANCA
Syja_N	DUF5588	LRR_8		Microtub_bd	PKD_channel	Tweety		EVI2B	AIM1L	NEDD9
Ribosomal_L14	TM2	LRR_4		Y_phosphatase	Ion_trans	AAA_5		BRSK2	SRI	TTYH2
Rhodanese	zf-A20	LRR_5		PLDc_2	Adap_comp_sub	Cation_ATPase_N		DAPK1	PHC3	MCM8
TBCA	OTU	Ribosomal_L7Ae		Snf7	Iso_dh	Cadherin		DOCK5	AKAP4	SPG11
COX4	PMP22_Claudin	Fibrinogen_C		FIBP	Gtr1_RagA	G-alpha		DGKE	DPP7	ALMS1
WD40	DUF4629	Dynein_C		CSRNP_N	MREG	Tropomodulin		PLEC	GIF	CDH15
ANAPC4_WD40	OLF	NOD2_WH		zf-C2H2_4	PHD_2	malic		MAT2B	GTF2B	BRCA1
Ge1_WD40	Noelin-1	7tm_4		Pkinase	PHD	HMG_box_2		OXT	STX18	ABCC9
eIF2A	Sec3-PIP2_bind	PLDc_2		Aa_trans	PAC3	Sortilin-Vps10		SIK2	PDE7B	GNAO1
Nup160	Synaptobrevin	PLDc		PDEase_I	Ribos_L4_asso_C	F-box		TIE1	CTBP1	RIF1
Ribosomal_S7	Gelsolin	DAO		Syndecan	Pkinase_fungal	Connexin		ARPC3	RLF	MYLK
Myb_DNA-binding	LRR_8	zf-MYST		DUF1907	hEGF	PI3K_rbd		ING2	PLB1	TMOD3
Myb_DNA-bind_6	LRR_4	MOZ_SAS		C2	TGS	Gal-bind_lectin		POP7	CUL5	ME3
DUF5861	FA_hydroxylase	IQ		EF-hand_like	SAP	MOR2-PAG1_C		EP400	SGTB	SAMD1
zf-RING_2	Cyt-b5	Filament		Neur_chan_LBD	MAM	fn3		DOCK4	CS	LEF1
zf-rbx1	JHD	zf-H2C2_2		C1q	Ig_2	DCB		FBXO6	SIRPA	TSSK2
zf-C3HC4_2	JmjC	zf-C2H2_6		Pkinase	Vps4_C	dCMP_cyt_deam_1		MYO1F	SURF6	SORL1
zf-C3HC4	PHD	zf-C2H2_jaz		PDZ_6	WW	RUN		HCN4	rcn3	BTRC
Vps26	Cupin_8	zf_UBZ		Na_Ca_ex	EF-hand_5	SH2		DPY30	TAGLN	GJC2
Arrestin_N	p450	DP		PLA2_B	SAM_2	Nebulin		PCBP4	NRXN3	BPTF
TPR_1	CPSF_A	HCO3_cotransp		C1_1	zf-C3Hc3H	zf-FCS		PAK1	TAP1	CLRN1
TPR_2	MMS1_N	Ig_4		NAD_binding_4	UvrD_C_2	ZU5		MXRA5	PAK7	fry
STI1	HlyIII	Ig_5		P21-Arc	Glyco_hydro_47	ADH_zinc_N		TREM2	GFRA4	ARAP1
TPR_8	Abhydrolase_3	SNF		PHD	PDEase_I	7tm_2		ABCC2	CBR3	PTCH1
TPR_11	COesterase	SCAN		Sel1	EF-hand_7	Fasciclin		MBP	rgn	HPSE2
TPR_12	MA3	Piezo_RRas_bdg		Alba	Cyclin_N	Pkinase		PROX1	KCP	TNXB
TPR_14	Adap_comp_sub	ASTN_1_2_N		DOCK_N	Neur_chan_memb	Mito_carr		phr	Car15	ASB4
TPR_19	6PF2K	MHC2-interact		Ion_trans_N	Calcyon	CUB_2		IFIT5	WWC2	MON2
TPR_16	His_Phos_1	MHCassoc_trimer		Dpy-30	Syntaxin-18_N	FERM_M		MEX3D	BIRC6	ADGB
TPR_17	MAGE	C2		PBD	Calcyon	Pkinase_fungal		CASZ1	HTRA3	DCTD
TPR_7	UCH	PDZ		ABC_tran	PDEase_I	SFXNs		AP1AR	UVSSA	sgsm1
TPR_9	UCH_1	Ribosomal_L4		Myelin_MBP	zf-C3HC4	C1-set		RELN	GPR35	CHN1
NARP1	DUF3517	Hairy_orange		HPD	2-Hacid_dh	Ribosomal_L1		LRP12	HOXA1	NRAP
TPR_6	PCSK9_C1	DUF4749		DNA_photolyase	AAA_22	DUF4529		CRMP1	HMX2	USP9X
PP2C	PCSK9_C3	LIM		PH	Neur_chan_memb	Lipocalin		SPTB	OGG1	JAG1
PP2C_2	PCSK9_C2	Myb_DNA-bind_5		AP1AR	Cullin	Pkinase		CD55	ACOT1	CRLF3
RasGEF	7tm_2	SMG1_N		zf-CCCH	Cullin_Nedd8	Fib_alpha		C4BPA	GAA	PIDD1
RasGEF_N	Dicty_CAR	TTC7_N		Mtp	Peptidase_M3	Ribosomal_S3Ae		CERS4	LIMA1	VAT1L
Glyco_transf_18	IL12p40_C	DUF3384		Amidohydro_3	TOM20_plant	Sox_N		KRIT1	PSD3	GLP2R
PARP	RRM_1	HNOBA		F5_F8_type_C	Peptidase_M3	DAGK_cat		F2	USP9X	abl1
ARTD15_N	RRM_3	SEP		zf-H2C2_2	TOM20_plant	Ribosomal_S4		MAP10	GRM4	MYOCD
DUF1518	Mab-21	CTF_NFI		zf-C2H2_4	Citrate_synt	ERCC4		CD1E	RFX1	LTBP2
Nuc_rec_co-act	Cadherin_C	S10_plectin		zf-H2C2_5	EF-hand_5	PKD_4		OTUD3	GLI3	MET
CDK2AP	Cadherin	LMSTEN		zf-C2H2_4	Calponin	Myosin_head		HIPK3	GPX8	WDFY3
BTB	D123	Cmyb_C		Lactamase_B	zf-RING_UBOX	RGS_DHEX		LRRC9	GP2	MRC1
Ank_2	Shisa	PH_12		Ank_3	ABC_tran	mit_SMPDase		ZNF34	AGR2	P2RX1
Ank_3	Acyl-CoA_dh_1	PH_14		Gla	Lectin_C	TTL		NME5	EBF2	IRS4
Ank_4	Acyl-CoA_dh_M	PH		RFX_DNA_binding	PBD	EF-hand_4		EPHB1	LY75	STAB2
Ank	Acyl-CoA_dh_N	Hemopexin		fn3_4	Thioredoxin_15	FH2		NKD1	FGL2	DYRK2
Ank_5	Acyl-CoA_dh_2	Y_phosphatase		fn3_2	GDNF	Sec8_exocyst		GLA	NOVA2	UCP3
JAKMIP_CC3	Sad1_UNC	SH2		OTU	Trypsin	zf-CCCH		nvd	TAB1	PBRM1
Ig_6	HTH_SUN2	RHD_DNA_bind		Dysbindin	TSP1_CCN	Ins145_P3_rec		CBWD1	LHFP	CENPT
Ig_2	TCRP1	Vinculin		zf-C5HC2	PSI	TMEM52		UBR1	CLDN9	SFXN3
Ig_3	IPK	SH3_9		Dysbindin	Sema	RGS		GRIK2	CLDN5	B2M
I-set	LNS2	SH3_1		zf-C5HC2	DUF2043	UCH_1		GRIK1	PSEN1	ITGA7
V-set	Lipin_mid	SH3_2		RRM_1	P66_CC	FH2		GRIK2	ANPEP	RTN1
zf-C4	Acetyltransf_1	Tweety		Peptidase_C26	GATA	MT		NPDC1	SGPP2	LCN15
Hormone_recep	Acetyltransf_7	MCM		Dpy-30	Homeodomain	SH3_2		DIDO1	UPB1	PLK4
Vasohibin	Acetyltransf_10	Mg_chelatase		NHS	HhH-GPD	GYF_2		ANXA3	PDP1	FGG
CSN5_C	SEA	AAA_5		Ank_4	Gal_mutarotas_2	Glyco_hydro_1		KIF25	ACBD5	rps-1
Ion_trans	Zip	Cation_ATPase_N		EphA2_TM	CSRNP_N	RNB		FBN3	THOC2	SOX9
PKD_channel	SAP130_C	Ssl1		AXH	Laminin_EGF	BCL9		FBN1	ABCF2	Fungi
Abhydrolase_2	RhoGAP	HALZ		Melibiase_2_C	GTP_EFTU_D2	ANAPC4_WD40		PTS	NMI	DOCK4
Hydrolase_4	PKD_channel	Cadherin		CobW_C	ig	Ion_trans_2		TMTC3	FUBP3	DGKG
Abhydrolase_3	Ion_trans	Peptidase_C1		ClpS	DUF3398	PK_Tyr_Ser-Thr		TMX2	KY	DNAH2
PRP4	IQ	Retrotrans_gag		Methyltrn_RNA_3	DOCK-C2	I-set		MED19	RER1	RPS9
LLGL	EAF	Ty3_capsid		RPC5_C	ANF_receptor	RhoGAP		CDC16	GCSH	EME1
LRR_9	Methyltransf_12	DUF4939		Fam20C	Peripla_BP_6	EGF		TLDC2	EWSR1	MSLN
LRR_4	Methyltransf_25	G-alpha		Lig_chan	ANF_receptor	Ribosomal_L23		MED22	AZI2	DRP2
LRR_8	Methyltransf_23	CG-1		Lig_chan-Glu_bd	RFX_DNA_binding	CUB		KCNN3	GSC	MYO1B
DZF	Methyltransf_11	23ISL		SBP_bac_3	GSHPx	DNA_topoisoIV		PURB	SOX7	RGS6
zf-met	Methyltransf_31	Tropomodulin		Vps16_C	Thioredoxin_7	Drf_FH3		NDOR1	SPPL3	PCK1
PC4	RFX_DNA_binding	Malic_M		Zn-C2H2_12	COE1_DBD	LLGL		TPRN	JOSD1	CLOCK
VPS13_mid_rpt	RFX1_trans_act	malic		ParcG	LCCL	FRG1		NDOR1	ASGR1	SMPD4
VPS13	SCA7	HMG_box		RNA_pol_Rpb2_5	CAP	CUB		WNT5B	TFAM	TTLL7
Chorein_N	FHA	HMG_box_2		FATC	Pkinase	Arf		KL	GADL1	ITSN2
zf-C3HC4_3	zf-C3HC4_2	START		Annexin	KH_1	CUE		otx2	SURF2	BLM
zf-RING_UBOX	zf-C3HC4	Collagen		Microtub_bd	Peptidase_S9	Glyco_transf_43		ANK3	DPH6	ITGA4
zf-RING_5	zf-RING_2	Sortilin-Vps10		EGF_3	TRAM_LAG1_CLN8	SNF2-rel_dom		CERS6	GLOD4	MAML2
Prok-RING_4	zf-RING_5	Beta-TrCP_D		AA_permease	L_HMGIC_fpl	DUF21		WISP2	FGF16	DAAM2
CAGE1	zf-C3HC4_4	Connexin		EGF_2	Topo_C_assoc	WD40		TENM2	SBK2	EXOC4
Myotub-related	zf-RING_UBOX	PI3K_rbd		PTPS	NAD_binding_1	Lipase		LPP	NBEA	PKD1
Med12-LCEWAV	zf-rbx1	Gal-bind_lectin		ChAPs	Claudin_2	Glyco_transf_18		ALX4	NUCB2	UNK
Med12	muHD	HTH_Tnp_Tc3_2		TPR_10	Acyl-CoA_dh_2	7tm_1		BRE	NPDC1	BRWD3
FAM117	Shugoshin_C	MOR2-PAG1_C		Thioredoxin	COPIIcoated_ERV	Branch		ABCC2	LUZP1	IL1B
Morc6_S5	Iso_dh	DUF4554		Med19	HEAT_EZ	EGF		AMZ1	ASAP3	ITPR1
HATPase_c_3	Bromodomain	fn3		TPR_14	DSPc	S1		BCO1	MPEG1	eef-2
zf-CW	TACC_C	Ank_2		TPR_16	CN_hydrolase	Ribosomal_L5_C		MYLPF	EBF4	RGS7
PRP38	PRY	Ank_5		Zip	PP2C	DUF3498		CLCN4	ROBO3	USP34
ecTbetaR2	SPRY	Ank_4		Med22	ABC1	E1-E2_ATPase		HPN	RGS22	FMNL2
Pkinase	zf-B_box	Ank_3		TSP1_CCN	ACBP	PKD_4		HINT3	MPV17	GAREM
PK_Tyr_Ser-Thr	zf-RING_6	DCB		SK_channel	Fringe	S10_plectin		SYNJ2	NARF	LRRC1
Pkinase_fungal	Ras	dCMP_cyt_deam_1		Ion_trans_2	DUF1897	DAN		DMXL2	MRC2	LCT
TGF_beta	Roc	PH_RBD		Hist_deacetyl	Transglut_core	Band_3_cyto		APC	ACE2	GMPS
PIG-P	Arf	RUN		PurA	Rer1	PP2C_2		TIE1	IRX1	ATXN7
PDZ	MMR_HSR1	Nebulin		Hist_deacetyl	TsaD	HATPase_c		USH1G	BTBD7	HELZ2
dbPDZ_assoc	RsgA_GTPase	zf-FCS		PurA	RRM_1	SH2		AHDC1	KALRN	BCL9
PDZ_6	Gtr1_RagA	Peptidase_S68		Hist_deacetyl	ABC1	PAZ		TRPM7	CCNI2	WDR90
PDZ_2	MREG	ZU5		PurA	TBD	RHD_dimer		CD109	TTC3	KCNK1
Guanylate_kin	Ran_BP1	ADH_zinc_N_2		Hist_deacetyl	Homeodomain	Mpv17_PMP22		MGA	RXRA	GTSE1
DUF6288	PHD_2	ADH_zinc_N		PurA	Peptidase_A22B	PK_Tyr_Ser-Thr		ECM2	GRM3	CADM1
CUB	PAC3	HRM		wnt	Josephin	DAGK_cat		KLF4	OLIG1	BRWD3
Ldl_recept_a	Zwilch	7tm_2		RhoGAP	Pyridoxal_deC	Ank_3		PRR36	MYH7	FAT4
KR	Ribosomal_L4	F_actin_bind		Glyco_hydro_1	Ribonuc_L-PSP	IL17R_fnIII_D1		CMTM3	MYH6	bic
adh_short	Ribos_L4_asso_C	TB		Ank_5	Diphthami_syn_2	BicD		LACC1	MYH1	NPAS2
PP-binding	ApoL	cEGF		Myb_DNA-bind_4	Ribonuc_L-PSP	FERM_F1		IGLL1	MYH7	ADAD2
adh_short_C2	Glyco_hydro_1	Lectin_C		VWC	Rtf2	RabGAP-TBC		N4BP2	MYH6	TOP2A
HbrB	AKNA	Kinesin		DUF4528	Plug_translocon	Filament		PHF19	MYH7	LATS2
RhoGAP	ABC1	Microtub_bd		BRE	RF-1	Reprolysin		REXO1	Mhc2	LIN54
CRAL_TRIO_2	Pkinase_fungal	P2X_receptor		Aldedh	CUPID	Malic_M		HRH1	MYH9	DAAM1
CRAL_TRIO	Laminin_G_2	Fasciclin		AAA	Serinc	CENP-T_C		CAD	MYH15	RPS8
Kinesin	Laminin_G_1	RRM_1		Myosin_TH1	FGF	SCAI		PLCH2	CABP2	FSCN1
Microtub_bd	fn3	Mito_carr		RPE65	PK_Tyr_Ser-Thr	DCB		NRP1	WASL	NF1
CAF-1_p60_C	EGF	Disintegrin		EF-hand_6	Laminin_G_3	Pkinase		FBLN2	HDAC4	CUBN
Coatomer_WDAD	Laminin_G_3	ADAM_CR		CBS	DUF4704	zf-C2H2_jaz		RSPO1	SPNS2	HERC2
zf-LYAR	Pur_ac_phosph_N	V_ATPase_I		Voltage_CLC	EF-hand_1	Kinesin		HERC2	NISCH	HERC1
Zn-ribbon_8	hEGF	CUB_2		CBS	Ribosomal_L35Ae	bZIP_Maf		HMCN1	TNNC1	DCHS2
zf-trcl	tRNA-synt_2b	FERM_M		DUF1986	PH	Helicase_RecD		AASDH	NINJ2	RASD2
FYDLN_acid	HGTP_anticodon	Pkinase_fungal		PH	Peptidase_C101	Dymeclin		SAT2	RAMP2	GLIS3
YhfH	tRNA_SAD	SFXNs		CAP_GLY	Sushi	MYRF_ICA		INSR	ULK1	TAB2
DSPc	TGS	C1-set		HIT	Fe_hyd_SSU	Tox-GHH		ACRC	PBRM1	ARMC3
Y_phosphatase	DBC1	Integrin_alpha2		RRM_5	TruD	DHC_N1		MYO10	LSAMP	FHAD1
Sulfotransfer_1	S1-like	FG-GAP		Rav1p_C	BTB	tRNA_bind		PHKG2	RBM24	CNNM4
Sulfotransfer_3	LAIKA	FG-GAP_3		fn3	PK_Tyr_Ser-Thr	FERM_N		MRTO4	SAT2	NFRKB
FAM83	BURAN	Ribosomal_L1		DnaJ_C	TSP_1	TB		GALC	DEGS2	LIPG
PLDc_2	SAP	SPRY		DnaJ	Cyclin_N	HSP70		HTT	HEG1	CNNM4
Snf7	MAM	DUF4529		LRR_1	zf-C2H2_4	Ldl_recept_b		C3	INF2	DOCK8
FIBP	Ig_3	Lipocalin		IL17R_D_N	7tm_3	KN_motif		FHOD3	AQP2	TSHZ3
CSRNP_N	Ig_2	Fib_alpha		SEFIR	MIP-T3_C	TPR_19		ATP5B	UBA7	HTR2C
Aa_trans	AAA	Ribosomal_S3Ae		IL17R_D_N	Shisa	Pur_ac_phosph_N		ALDH2	KDR	BIRC6
LMF1	AAA_lid_3	Sox_N		SEFIR	Myosin_tail_1	2-Hacid_dh_C		sacs	IRS4	BAI3
C1q	Vps4_C	DAGK_cat		DUF4596	WH2	Cadherin		HTT	PITX1	ABCA5
Collagen	FF	Ribosomal_S4		Plexin_cytopl	Ig_2	EFG_C		YARS2	dnah7	GCNT4
PDEase_I	WW	ERCC4		OATP	Hist_deacetyl	DUF3694		ITPKB	LAMA5	WDR17
Nsp1_C	EF-hand_5	Mesothelin		Cu-oxidase_4	HDAC4_Gln	SNF2-rel_dom		MAPK7	TAF1	USP31
Syndecan	SAM_1	PKD_4		ig	Sugar_tr	YBD		GRHPR	KANK3	RPS6
DUF1907	SAM_2	Myosin_head		ADAM_CR_3	EF-hand_4	DEAD		RBFA	OTP	RPL11
PI-PLC-Y	zf-C3Hc3H	RGS_DHEX		CCDC85	EF-hand_9	zf-H2C2_2		DUSP6	RGS14	glpK
RA	UvrD_C	PEPCK_ATP		Arm	C2	RNA_pol_Rpb2_1		UTRN	CPQ	Rps10
C2	UvrD_C_2	mit_SMPDase		Filamin	zf-C2H2_6	ig		CCNG1	PRRT3	NBL1
PI-PLC-X	Glyco_hydro_47	TTL		SNAP	DUF3543	RhoGAP		VSX1	MAGI2	PPM1L
EF-hand_like	Peptidase_S28	PRP38		NYD-SP28	V-set	AAA_5		LRP1B	GATA6	MLH3
Neur_chan_memb	Peptidase_S37	EF-hand_4		Disintegrin	RRM_1	IRK		AMH	VWCE	TNS4
Neur_chan_LBD	Zona_pellucida	BDHCT		GATase	FAM53	PHD		RPRD2	DOCK3	ITPKA
BEN	Cobalamin_bind	BLM_N		PI-PLC-X	Lipid_DES	DUF3456		DNAH6	TEX2	AGO4
GRASP55_65	DUF4430	FH2		CUB	B12D	RGS		MACF1	MS4A1	NFAT5
DUF4536	PDEase_I	Sec8_exocyst		PDZ_2	MIP	HRM		CLIP1	NR1H4	ASH1L
YccF	FKBP_C	rve		Ig_4	SET	TTD		CPT2	WDR93	ULK4
Na_Ca_ex	TFIIB	zf-CCCH		AMP-binding	M_domain	SH3_2		PID1	PHF2	ZFAT
PLA2_B	TF_Zn_Ribbon	tRNA-synt_2		Recep_L_domain	Pkinase	PDZ_2		MACF1	SCAF8	AP4E1
RnaseA	Cyclin_N	IL1_propep		Rieske	IRS	SSF		KMT2C	ENAM	ROBO1
C1_1	Neur_chan_LBD	Ins145_P3_rec		uDENN	OAR	Ribosomal_L13e		MACF1	CDK10	RBP2
RmlD_sub_bind	Neur_chan_memb	F5_F8_type_C		Myosin_head	AAA_9	ig		DOCK2	SHF	MARK1
Epimerase	Calcyon	TMEM52		TNF	Laminin_B	SURF4		TAGAP	RGS19	DGKD
GDP_Man_Dehyd	Syntaxin-18_N	RGS		PK_Tyr_Ser-Thr	Glyco_transf_25	G-alpha		IQCG	NCOR1	USP54
Polysacc_synt_2	TRC8_N	UCH		7TM_GPCR_Srsx	OAR	START		IQCJ	AGMAT	VSIG1
3Beta_HSD	2-Hacid_dh_C	UCH_1		Glyco_hydro_59	HNOBA	TMEM132		PDZD2	PLEK	EP300
NAD_binding_4	2-Hacid_dh	MT		DUF3652	CBM53	PP2C		DOCK4	ABCC9	IRS2
Hormone_5	TIP49	GYF		ANATO	DOCK_N	PH		PTCRA	ABCC8	NCOR1
P21-Arc	TIP49_C	GYF_2		FH2	Hormone_recep	Cupin_4		PANK3	PRSS8	BSPRY
ING	RuvB_N	Glyco_hydro_1		ATP-synt_ab_N	Trypsin	ABC1		OAF	PRCP	FBLN2
PHD	AAA_22	Zn-ribbon_8		Aldedh	DUF4609	GREB1		SPRTN	ANXA4	SSC5D
Sel1	DIX	HVO_2753_ZBP		ubiquitin	Folate_rec	FerA		THADA	WDR76	PRAG1
Rpp20	Lipase_GDSL	RNB		tRNA-synt_1b	TSP_1	ATP-synt_ab_N		JDP2	GMPPB	BICD2
Alba	Lipase_GDSL_2	BCL9		PK_Tyr_Ser-Thr	RGS	Ribosomal_L36e		NUP43	UHRF2	FZD7
SNF2-rel_dom	Ion_trans_2	ANAPC4_WD40		Adaptin_N	Collagen	7tm_1		TDRD3	MCU	TYK2
DOCK_N	Sulfotransfer_2	Ion_trans_2		zf-HIT	Myb_DNA-binding	TGF_beta		NAMPT	CKB	PRPH
FBA	Cullin	GTSE1_N		Patatin	Arginase	ATXN-1_C		CERKL	SEH1L	REV3L
Ion_trans_N	Cullin_Nedd8	p450		Death	PPR_long	Ig_2		RPS18	KRT18	ME2
Dpy-30	Peptidase_M3	RhoGAP		Actin	DENN	MIR		FSBP	BTBD2	ELK4
PBD	SGTA_dimer	Ribosomal_L23eN		Rhodanese	PPR_2	SPOC		SHOC2	BRAF	MFI2
ABC_tran	TPR_7	Ribosomal_L23		CAMSAP_CH	uDENN	RhoGAP		RSG1	ZFHX3	PRAG1
Kinase-like	TPR_17	NAC		FKBP_C	PH	zf-C4		DMAP1	RBM14	SCAI
Myelin_MBP	TPR_14	CUB		IBN_N	PH_6	Na_H_Exchanger		PPIB	RBM4B	BUB1B
HPD	TPR_12	A_deamin		Cyclin_N	ABC_tran	Y_phosphatase		ORC2	RBM14	BCOR
zf-RING_9	TPR_16	DNA_topoisoIV		Homeodomain	SMC_N	SLC12		EMC8	RBM4B	DDR2
DNA_photolyase	TPR_19	Drf_FH3		SNF5	ABC_tran	Glyco_transf_7C		HSPB6	RBM14	KIF11
RUN	TPR_9	LLGL		MFS_1	SMC_N	Kelch_1		CDK20	RBM4B	RUFY2
DUF4618	TOM20_plant	Ribosomal_S8e		Snf7	ABC_tran	CABIT		VPS8	RBM14	RTN1
TPR_15	Citrate_synt	Fascin		zf-C2H2	SpoU_methylase	E3_UBR4_N		CCNL2	RBM4B	MYOZ2
Gal-bind_lectin	C1-set	FRG1		DUF3128	TFIIF_alpha	SAM_PNT		USP39	RBM14	ROCK1
ApoA-II	ig	SNF2-rel_dom		Carn_acyltransf	TPR_14	PH		LAMP1	RRP8	UNC79
zinc_ribbon_9	V-set	Ras		PID	RhoGEF	WD40		LIPA	BBS9	HERC1
DZR	I-set	Roc		DOCK-C2	Hexapep	GSDH		PCBP2	GGH	HID1
DUF6434	C2-set_2	Arf		RhoGAP	WD40	Asp		RSRC1	AAR2	MYRFL
UL45	SURF6	7tm_3		Ank	PHD	IPK		PCBP2	ORC6	SOBP
PH	Calponin	FOXP-CC		AAA_9	ubiquitin	Hemopexin		SLMO1	KIFC1	TENM3
AP1AR	Filamin	CUE		Ank	WD40	EF-hand_6		COPS3	DNLZ	NF1
zf-Di19	RVT_2	Arm		AAA_9	Band_7	GCR		SPN	KIFC1	PEAK1
Siva	ABC_tran	Glyco_transf_43		PA26	MCU	fn3		HM13	DNLZ	fry
KRAB	Lectin_C	FHA		Fumble	ATP-gua_PtransN	IRS		TM2D1	KIFC1	DNAH2
zf-C2HC_2	PBD	DUF21		OAF	Ge1_WD40	Shisa		STK16	LRP5L	YARS
LIM	Thioredoxin_14	Lipase		NCD3G	BACK	C2		BZW2	TBCA	HABP4
Reeler	Thioredoxin_12	K1377		bZIP_Maf	RRM_7	Amidohydro_3		ITM2A	ACAT2	FNDC1
zf-CCCH	Thioredoxin_13	Glyco_transf_18		bZIP_2	ABC1	Ion_trans_2		SHMT2	putA	MYADM
Mtp	Thioredoxin_15	PGK		UBA	Kinase-like	PIP49_N		WNT6	ACAT2	LTBP1
Amidohydro_1	GDNF	Branch		Caprin-1_dimer	zf-C2H2	TMEM132D_C		MFGE8	putA	Hspa9
Amidohydro_3	SGL	Laminin_G_2		NAMPT_N	C2	CENP-B_N		RBM3	SPRY4	LRP1
Muskelin_N	VWC	Laminin_G_1		zf-RING_2	RRM_5	Neur_chan_memb		ARL5A	FRYL	PACS1
Kelch_3	Carb_anhydrase	S1		KCT2	PHTB1_C	PHD		CIRBP	BCAS2	KANK2
Kelch_1	zf-C2H2_4	Ribosomal_L5		FG-GAP_3	PHTB1_N	TSP_1		RAB35	GMIP	KLC1
Kelch_6	zf-C2H2_jaz	Ribosomal_L5_C		DAGK_cat	PHTB1_C	BTB		MOB1B	TRIB2	PTPRF
Kelch_4	zf-C2H2_6	E1-E2_ATPase		FG-GAP_3	AAR2	PK_Tyr_Ser-Thr		ATP5S	KIN	CUX2
Kelch_5	PDZ_6	TSP1_spondin		AZUL	ORC6	Solute_trans_a		SAE1	VMP1	MUC16
F5_F8_type_C	PDZ_2	TSP_1		EURL	DHHA1	Nup188		ABHD5	SALL2	CDCP2
Glyco_hydro_18	PDZ	TSP1_CCN		ABC1	zf-C2H2	Pkinase		VEZT	ADSS	PHGDH
DUF5830	TSP1_ADAMTS	DUF155		Ribosomal_S13	zf-H2C2_2	NB-ARC		RPL32	SPARC	NF2
DUF2688	TSP_1	FGGY_N		Myb_DNA-bind_5	DUF3342	SK_channel		NDST3	BARD1	KRT4
zinc_ribbon_15	TSP1_CCN	DAN		Roc	Thiolase_C	STAS		RELB	CDH4	eef-2
TFIIS_C	LRR_5	Band_3_cyto		SANT_DAMP1_like	BAR_2	7TM_GPCR_Srsx		PRPS2	RBM11	UBR3
GETHR	Sema	Ribosomal_L35Ae		Pro_isomerase	Sprouty	Ion_trans		BECN1	EIF3A	SRCAP
Sushi	TSP1_spondin	PP2C		ORC2	Fry_C	PDZ		NUP37	nmd3	NAV1
TRAM_LAG1_CLN8	PSI	PP2C_2		Ion_trans	Glyco_transf_7C	Peptidase_M14		LYAR	THAP4	TEAD1
Lactamase_B_6	DUF2043	Proteasome		Tmemb_14	BCAS2	SHMT		HYAL3	IGSF6	CHD8
CPSF100_C	7tm_1	HATPase_c_3		HSP20	PK_Tyr_Ser-Thr	Calreticulin		RRAGD	GKN1	L1CAM
Beta-Casp	7TM_GPCR_Srsx	HATPase_c		Vps55	Adenylsucc_synt	Ribosomal_L23		DBR1	TBL1X	ABCA9
RMMBL	zf-H2C2_5	PTB		Helicase_C	FOLN	CHGN		CLSPN	VSIG4	MCM2
Lactamase_B	P66_CC	TRAM_LAG1_CLN8		PK_Tyr_Ser-Thr	RRM_1	Dynein_C		MED10	PDPN	KCNJ9
FERM_M	GATA	PAZ		Clathrin	AAA_25	Ion_trans		FH	UBE2T	DPF1
Trypsin	Homeodomain	zf-CCHC		SAP30_Sin3_bdg	HVO_2753_ZBP	Myosin_tail_1		PRDX6	SNX2	CNPY3
Kringle	OGG_N	zf-CCHC_5		Cyclin_C	DNA_RNApol_7kD	C1_1		ATRIP	MND1	SYF2
Thrombin_light	HhH-GPD	RHD_dimer		zf-UBP	STAS	Ig_2		TRA2A	CLHC1	PATL2
Gla	BAAT_C	zf-H2C2_5		HSP70	PCI	Polyketide_cyc2		TUFT1	PPA1	HERC2
Crystall	Bile_Hydr_Trans	zf-C2H2_2		MreB_Mbl	NMD3	Big_9		RPS26	PRPS2	PCNX
Ricin_B_lectin	INT_SG_DDX_CT_C	Mpv17_PMP22		KH_2	Prok-JAB	DUF959		NAA60	CYBA	GRK6
IL4_i_Ig	VWA_2	Ank		KH_1	THAP	CAC1F_C		FGD5	DDIAS	CR2
RicinB_lectin_2	NtCtMGAM_N	IL17R_fnIII_D1		PRELI	EMP70	PDZ		DLD	LAS1L	GDPD3
zf_C2H2_ZHX	Glyco_hydro_31	FXa_inhibition		PDCD2_C	Methyltransf_11	TIG		LAMB4	DKKL1	GIPR
DUF2180	Gal_mutarotas_2	SRCR		PCI	V-set	zf-C4		CAPN6	PADI3	UHRF1
zf-C2H2_3rep	CSRNP_N	BicD		PK_Tyr_Ser-Thr	Methyltransf_11	V-set		LAMB4	ATN1	PDE1C
zf-C2HE	GAIN	FERM_F2		TFIIS_M	Fer4_24	Med23		SEPT6	TCP11	AIF1L
HPHLAWLY	GPS	Jak1_Phl		zf-LYAR	Got1	ATXN-1_C		SEPT8	ULK3	PDS5A
RFX1_trans_act	HRM	FERM_F1		zf-C2H2_jaz	LisH	BAR_3		syn1	RAB18	GRIP1
RFX_DNA_binding	Laminin_EGF	Reprolysin		W2	BTB_2	FG-GAP_3		LAMA1	WDR53	NEO1
DUF829	LIM	SPC12		SHMT	LisH	DNA_pol_B_exo1		MMRN1	BCAN	SYNPO
MHC_I_3	GTP_EFTU	Transferrin		wnt	IF-2B	cNMP_binding		SPERT	GNAZ	SURF4
C1-set	GTP_EFTU_D2	CENP-T_C		RRM_1	UBA	fn3		ROCK1	PICK1	FRMD7
MHC_I	Ank_4	SCAI		MMR_HSR1	Bact_lectin	COesterase		TBX10	RGP1	USP34
Neogenin_C	Ank	EGF_3		RRM_1	zf-HIT	ADH_zinc_N		CHRM3	MSMP	ESCO2
Pur_ac_phosph_N	Ank_2	EGF_2		RsgA_GTPase	UQ_con	MMS22L_C		PPTC7	RGP1	AKAP9
Interfer-bind	Ank_3	Calsarcin		Mob1_phocein	BAR_3_WASP_bdg	RRM_1		CDK7	MSMP	STAR
NDNF	IGFBP	bZIP_1		Acyl-CoA_dh_M	Pyrophosphatase	Ribosomal_S4e		ntrk3	RGP1	USP24
fn3_2	DOCK-C2	bZIP_2		Mob1_phocein	Pribosyl_synth	Peptidase_M13		VEZT	MSMP	WDR45
fn3_4	DUF3398	bZIP_Maf		ThiF	Pribosyltran	PRIMA1		CMAH	RGP1	MVD
ig	ANF_receptor	AAA_11		Hydrolase_4	Pribosyl_synth	FXa_inhibition		SP2	MSMP	URB2
C2-set_2	Peripla_BP_6	AAA_30		AAA_25	CBS	BTB		RCAN1	FOXR1	PPM1E
Tissue_fac	GSHPx	AAA_19		TPR_6	Rap_GAP	Myosin_head		MYH1	EIF4E	TIAM1
OTU	EGF_3	ResIII		Vezatin	Glyco_transf_7C	C1-set		MYH3	GSR	MINA
Dysbindin	EGF_CA	Helicase_RecD		HMG_box_2	PEN-2	SH3_2		E2F2	CD63	TBK1
zf-C5HC2	Thioredoxin_7	Hid1		Ribosomal_L32e	Tcp11	R3H		ROBO3	PGAP2	MUC16
JmjC	COE1_DBD	Dymeclin		Sulfotransfer_1	MMR_HSR1	NHS		fmo5	MPI	BRAF
JmjN	UL45	eIF-1a		Sulfotransfer_3	ANAPC4_WD40	PK_Tyr_Ser-Thr		RGMB	AK2	TAOK2
ARID	Xlink	MYRF_ICA		RNA_pol_Rpb8	V-set	Piwi		STOX1	PPT1	ERN1
TNRC6-PABC_bdg	LCCL	Tox-GHH		RHD_dimer	Arf	PDZ		KCNH8	SNX27	SBF2
Ago_hook	CAP	DHC_N1		Pribosyl_synth	YTH	Serpin		NETO2	ELL2	DYSF
KH_1	Fibrinogen_C	tRNA_bind		PK_Tyr_Ser-Thr	PDZ_2	PH		THRA	SNX27	ATP5B
TFCD_C	KH_1	Hydrolase		zf-RING_UBOX	Rgp1	Frtz		THRB	CENPI	EVPL
HEAT_EZ	Hydrolase_4	FERM_N		WD40	Kinase-like	L27_N		IL1R2	FANCI	DLL4
Glycos_transf_2	Abhydrolase_1	HABP4_PAI-RBP1		zf-LYAR	ARL2_Bind_BART	FCH		TRH	KPNA7	RPL36
Glyco_tranf_2_3	Peptidase_S9	DUF4659		Glyco_hydro_56	IF4E	ROQ_II		GJB3	RAB15	BMP3
HNH	TRAM_LAG1_CLN8	MARVEL		HEAT_EZ	Frag1	Ldh_1_N		ZEB2	rab10	ATXN1
SPOC	FUN14	TPR_8		SRPRB	Palm_thioest	Ephrin_lbd		RECK	SCD5	MTF1
RRM_1	L_HMGIC_fpl	TPR_19		TFIIA	RA	Bromodomain		STAP2	WDR18	PTK7
CTP_synth_N	Topoisom_I	TPR_7		Med10	Occludin_ELL	Enolase_C		TEKT2	BLVRB	HUWE1
GATase	Topoisom_I_N	TPR_14		Laminin_G_3	RA	Lysyl_oxidase		PTPRR	CDO1	MCM10
Peptidase_C26	Topo_C_assoc	TPR_12		PBD	Tetraspanin	Microtub_bd		CADM3	CDIPT	CAPS2
NDK	CYTH	TPR_11		FumaraseC_C	FANCI_HD2	RhoGEF		ACADM	HES1	HSPB9
NHS	zf-C2H2_11	TPR_16		Tfb4	DUF3697	Hormone_recep		CORO7	HES4	PI4KA
SAM_2	LRAT	TPR_17		Redoxin	MMR_HSR1	LRR_1		PMS1	MOB1B	ITPR1
SAM_1	NO_synthase	TPR_6		AhpC-TSA	Arf	zf-Di19		SIAH2	AGT	NR4A3
ABC1	FAD_binding_1	RVP_2		Redoxin	WD40	PK_Tyr_Ser-Thr		ITPKB	AP3S1	NALCN
EphA2_TM	Flavodoxin_1	Ldl_recept_b		zf-C6H2	KH_10	fn3		DFFB	ATG12	SPHK2
ATXN-1_C	NAD_binding_1	DOR		RRM_1	DnaJ	Dopey_N		SAT2	C2	PTPRE
AXH	Avidin	KN_motif		Adenylsucc_synt	PAS	Glycos_transf_2		MATN2	RNPEP	DSG1
Melibiase_2	Claudin_2	TPR_10		Pdase_M17_N2	APH	NTR		KMT2D	PER3	ATR
Melibiase_2_C	Presenilin	TPR_MalT		FR47	NAD_binding_10	BTK		TTC34	TTC31	NLRC5
SPRY	7tm_4	Pur_ac_phosph_N		PH_13	3Beta_HSD	Ribosomal_L4		RAB7B	HAUS2	CENPF
PRY	ERGIC_N	SEA		PH	CDO_I	7tm_1		SZT2	NCBP1	TMX4
KshA_C	COPIIcoated_ERV	DUF4495		PH_13	CDP-OH_P_transf	Gasdermin		MED8	PARD3	PASK
Rieske	WD40	2-Hacid_dh_C		PH	HLH	DUF1908		SZT2	MYO5B	DTL
cobW	ANAPC4_WD40	ERM		PH_13	Tmemb_14	PTEN_C2		EEPD1	ATF7	CNR2
CobW_C	ERAP1_C	EFG_IV		ATG17_like	Mob1_phocein	Med23		CA8	TRIM6	TTLL7
zf-UBR	Peptidase_M1	EFG_C		GIDA	ARGLU	RRM_1		cbln4	MFSD7	BAZ2A
ClpS	Peptidase_M1_N	DUF3694		Septin	Clat_adaptor_s	Linker_histone		TSKS	PCGF5	ATP9A
Steroid_dh	SF3b1	NAD_binding_4		MMR_HSR1	AAA_18	7tm_1		PFAS	TFB1M	ITPKA
DUF1295	DSPc	YBD		Septin	Peptidase_M1_N	VWD		IL10	TIAM2	HPX
Lipocalin_7	PAP2	DEAD		MMR_HSR1	Ank_4	Guanylate_cyc		SLA2	TFB1M	ITSN1
Lipocalin	CN_hydrolase	RNA_pol_Rpb2_1		Septin	LRR_6	V-set		KDM6B	TIAM2	NR3C1
Methyltrn_RNA_3	CUB	MCM_OB		MMR_HSR1	HAUS2	RSN1_TM		FLT1	TFB1M	UBR2
RPC5	PP2C	AAA_3		SPARC_Ca_bdg	MIF4G	Ank_5		ZZZ3	TIAM2	CNTN6
RPC5_C	ACBP	IRK		C1q	PDZ_2	eIF3g		RERGL	KIF25	FRS3
MYEOV2	Tho2	PHD		PK_Tyr_Ser-Thr	GATA	XRN1_D1		KPNA4	ENG	CIZ1
Fam20C	CHGN	DUF3456		7TM_GPCR_Srsx	dDENN	HPS6		PDYN	CASZ1	BVES
Lig_chan	Fringe	TTD		PP2C_2	bZIP_2	Neur_chan_memb		GATB	VILL	MMRN1
SBP_bac_3	NID	MHC_II_alpha		PK_Tyr_Ser-Thr	CPSF_A	zf_CCCH_5		FOXP4	MYH14	E2F8
Lig_chan-Glu_bd	IFP_35_N	FDF		C2-set_2	zf-C3HC4	DUF1053		MED20	ITPR2	RIMS1
Vps16_N	Ank_5	PDZ_6		LRR_4	PH_9	RNA_pol_Rpb1_1		NEIL3	CCNT1	ASCC3
Vps16_C	KH_2	PDZ_2		C2-set_2	RrnaAD	RINGv		COPS6	CCNT2	CCNH
NPDC1	KH_4	SSF		LRR_4	PH_9	ATP_Ca_trans_C		MCC	C3	NR3C2
C1_4	DUF1897	Ribosomal_L13e		zf-C2H2_4	RrnaAD	DEP		ENOX2	AIF1	KCNG1
Zn_ribbon_SprT	Rer1	SURF4		Calcipressin	PH_9	FAM180		UXT	SKI	MSI2
HypA	Hist_deacetyl	ATP-synt_ab_N		Myosin_tail_1	RrnaAD	RELT		F8A1	SLMO2	HAUS6
CALCOCO1	zf-UBP	ATP-synt_ab		NAD_binding_6	PH_9	KR		LYPD3	CLIP1	RPS12
SKICH	TsaD	MACPF		Oxidored-like	Tiam_CC_Ex	SWIRM-assoc_2		SIRT6	TACR1	TLK2
Zn-C2H2_12	GCV_H	Pribosyltran_N		E2F_CC-MB	PH_9	TDRP		XPC	CTU1	SPEN
HEAT	Mucin2_WxxW	FoP_duplication		E2F_TDP	Nucleic_acid_bd	PKD_channel		RBPMS	SNX16	CBX2
HEAT_2	ATG8	LRR_6		ig	YEATS	HOOK		CDH6	TRIB3	CDR2L
Cnd1	APG12	LRR_1		RGM_N	Vault_4	Transglut_C		FMO3	SSPO	PREX2
CLASP_N	zf-RanBP	Lipocalin_7		RGM_C	PPP1R32	Peptidase_M10		ELK1	ABHD3	STK33
Vac14_Fab1_bd	TBD	TMEM132		LisH	Gelsolin	DEAD_2		FLI1	PRIM2	phip
UME	HMG_box	RPEL		eIF2A	Cyclin_N	RasGEF		KNG1	VAPA	ELIP
Adaptin_N	Sox17_18_mid	Cupin_4		WD40_like	A2M_BRD	KOW		NKPD1	TCN2	WDR35
MMS19_C	HMG_box_2	TBK1_ULD		Creatinase_N	Ski_Sno	Death		WWTR1	DAPK2	MBD5
ParcG	Peptidase_A22B	ABC1		Cation_ATPase_C	PRELI	DDHD		MPEG1	OVOL2	AFF4
RNA_pol_Rpb2_6	Josephin	Ldl_recept_a		Hydrolase_3	VGCC_beta4Aa_N	Zip		SKI	CST7	APAF1
RNA_pol_Rpb2_1	Tom22	MreB_Mbl		FAM76	CAP_GLY	TRAPPC-Trs85		HOOK1	FBXL7	TTC3
RNA_pol_Rpb2_2	Lectin_N	GREB1		Sec15	7tm_1	RIH_assoc		ABCA5	PCGF3	PDZD8
RNA_pol_Rpb2_7	Pyridoxal_deC	FerA		PAS	7tm_4	PH		FAT3	STRAP	KCNN1
RNA_pol_Rpb2_4	SURF2	DSL		cNMP_binding	ATP_bind_3	Thioredoxin_8		DDR2	SMC5	SDF4
RNA_pol_Rpb2_3	Diphthami_syn_2	MNNL		PAS	CARMIL_C	wnt		WDFY3	OXSM	NPY2R
RNA_pol_Rpb2_5	Ribonuc_L-PSP	Ribosomal_L36e		Ldl_recept_a	Sec7_N	DnaJ		EFNB3	ssuh2	c4H
CpXC	Rtf2	TGF_beta		Hormone_recep	Ribonucleas_3_3	TILa		fry	STMN1	DLG4
zf-AN1	SpoU_methylase	Profilin		Connexin	Ribosomal_L37ae	zf-RING_UBOX		RUNX1	ASB9	GPER1
CAP-ZIP_m	SecY	ATXN-1_C		Homeodomain	Dpy19	Myosin_TH1		ADGB	GPC5	CPA2
TFIIS_M	Plug_translocon	Chorein_N		TRAPPC-Trs85	HAD	Ank_4		GREB1	AQP1	SHMT2
FAT	RF-1	VPS13		Kazal_1	HEAT_EZ	FYVE		SSPO	ING3	CLGN
PI3_PI4_kinase	CUPID	Ccdc124		IQ_SEC7_PH	L51_S25_CI-B8	FAM70		AQP5	TENM2	CHSY3
FATC	Serinc	MIR		FAM221	DNA_primase_lrg	Patched		PRLHR	ARSB	DNAH3
DUF5528	FGF	SPOC		Tektin	Motile_Sperm	7tm_1		fry	CDH18	DACH2
Annexin	DUF4704	CRAL_TRIO_2		COX6A	zf-C2H2_jaz	7tm_2		MAGI3	LUZP2	MYH7B
EGF	NPDC1	CRAL_TRIO		Ig_5	Zn-C2H2_12	fn3		FRK	TET3	prkcb
TB	Ribosomal_L35Ae	zf-C4		Guanylate_cyc	SNRNP27	DIL		FAT1	SPTB	RET
hEGF	BAR_3	Na_H_Exchanger		RabGAP-TBC	GDA1_CD39	AIRS_C		TTC3	STON2	PAPLN
Plasmod_Pvs28	Peptidase_C101	Cadherin_C		Acyl-CoA_dh_2	Thyroglobulin_1	AAA_12		GCC2	IRF8	SPEN
AA_permease_C	DUF4201	SLC12		Sina	zf-C2H2_3rep	RRM_1		WNK4	BRE	CDH13
AA_permease_2	Sushi	Glyco_transf_7C		p450	F-box	Recep_L_domain		WDFY3	AMHR2	REL
AA_permease	Mpv17_PMP22	Atypical_Card		IPK	LRR_1	PI-PLC-Y		IGSF9	EED	CATIP
EGF_2	Fe_hyd_lg_C	CENP-F_leu_zip		CIDE-N	BK_channel_a	uDENN		GSTT1	RHOG	CLIP1
DUF6076	Fe_hyd_SSU	CABIT		Matrilin_ccoil	zf-C3HC4_3	WD40		CIB2	SSNA1	PTPN4
zf-Dof	TruD	E3_UBR4_N		hEGF	Cupin_4	RhoGAP-FF1		HEXA	AMPD1	RGS7
PTPS	Peptidase_M2	SAM_2		PLA2_B	Glyco_transf_29	AP4E_app_platf		CDCA9	FDXR	RARB
TPR_10	BTB	SAM_1		zf-C2H2_jaz	ANAPC4_WD40	GAIN		ZBED1	ALDOA	EYS
ANAPC3	RIBIOP_C	SAM_PNT		ANAPC3	RHS_repeat	TPR_12		PTPRA	TULP3	WNK1
ChAPs	DHC_N2	Ligase_CoA		Gtr1_RagA	Ketoacyl-synt_C	Y_phosphatase		CLPB	DIO3	L1CAM
DUF1736	Nuc_recep-AF1	GSDH		Ribosomal_L19	Stathmin	Ribosomal_S11		YWHAB	ITPR2	MED23
Thioredoxin	Zn-ribbon_8	Asp		Med8	RPEL	HlyIII		BAD	APOH	ATXN1
Med19	zf_UBZ	MBD		Radial_spoke	SOCS_box	Neur_chan_memb		LRP1B	KNTC1	WDR65
Motile_Sperm	7tm_3	CBM_20		Exo_endo_phos	RhoGAP	CH		EVL	LPAR4	IRS4
PAS_11	TACI-CRD2	IPK		C1q	EGF_2	GON		RGS7	BRCA2	sacs
PAS_3	HLH	PABP		AIRS_C	RNA_pol_Rpb2_5	HATPase_c		SOX7	GP1BB	FOXM1
PAS	Glyco_transf_54	EF-hand_1		GATase_5	Sulfatase	HSP90		PLIN2	MYBL1	ULK4
HLH	MIP-T3_C	EF-hand_6		HSP70	Cadherin	zf-C2H2_4		SYT12	UBR4	POLA1
PAS_9	MHC_I	GCR		IL10	Spectrin	ALO		ERO1L	CYTIP	CTSA
Band_7	Myosin_tail_1	IRS		wnt	Cation_ATPase_C	Hemopexin		GYG2	EPG5	robo2
Band_7_C	Filament	Shisa		SH2	Stonin2_N	Strabismus		CHKA	WWTR1	NLGN3
TLD	WH1	Amidohydro_1		ig	IRF-3	RA		cd55	MEF2D	DSC2
Zip	WH2	Amidohydro_3		APCDDC	DUF3657	Dimer_Tnp_hAT		CCNO	E2F7	Arf2
Med22	Glyco_transf_25	ELFV_dehydrog_N		SPARC_Ca_bdg	BRE	AAA_lid_3		RPS4X	CRLF1	LY6E
TSP1_ADAMTS	Glyco_tranf_2_4	RVT_2		HlyIII	V-set	SAC3_GANP		RAD17	OPTC	SGPP2
TSP_1	HDAC4_Gln	UPAR_LY6		ZZ	ig	GAF		RP2	GCNT2	MSX1
TSP1_CCN	OATP	Ion_trans		Myb_DNA-binding	Roc	Arm		TRAF3	FRYL	AMOT
SK_channel	PX	HAUS6_N		Roc	Pkinase	BTB		CABP5	FRY	INSRR
CaMBD	LRR_9	MFS_1		Reprolysin_5	WD40	fn3		NOC3L	ASB16	URB1
Ion_trans_2	EF-hand_9	Sugar_tr		DLIC	tRNA-synt_1g	Hormone_recep		EYS	SGOL2	PYGB
Hist_deacetyl	EF-hand_4	PIP49_N		V-ATPase_H_N	Arf	Trypsin		LTBP4	BPTF	ECEL1
PurA	Ninjurin	TMEM132D_C		GatB_Yqey	IF4E	PK_Tyr_Ser-Thr		TAF5	PASK	MAML3
FAD_binding_1	C2	CENP-B_N		Acyltransferase	zf-C3HC4_3	7tm_1		ELP6	DYDC2	FANCM
Flavodoxin_1	RAMP	Neur_chan_memb		ResIII	A_deaminase	Glyco_transf_29		TAF5	PLAUR	ASTN2
NAD_binding_1	DUF3543	TSP1_ADAMTS		MgtE	PSI	Ribosomal_60s		ATF2	GDAP1	MYO10
wnt	Kdo	BTB		Forkhead	Mab-21	2-oxogl_dehyd_N		TBCK	SNX8	RBL1
Glyco_hydro_1	DUF2371	CBX7_C		Kelch_5	zf-C2HC_2	PDZ_2		SLX4	TRPM7	DCLK1
Homeodomain	FAM53	Chloroa_b-bind		BACK	Pyr_redox_2	Ig_5		ZRSR2	MGA	AGO3
Lectin_C	FA_desaturase	AF-4		Med20	Glycolytic	MFS_1		FUCA1	LZTS2	DLG4
Aminotran_1_2	Lipid_DES	Solute_trans_a		zf-RanBP	Transferrin	TGF_beta		MED11	CSMD2	GAST
Myb_DNA-bind_4	B12D	Nup188		JAB	Tub	FTHFS		CBR4	c5	CCSAP
VWC	Drf_FH3	NB-ARC		MCC-bdg_PDZ	T4_deiodinase	DUF4498		ICE1	MUSK	PLEK
Gag_p24	Drf_FH1	SK_channel		FAM193_C	Ins145_P3_rec	Methyltransf_31		CDIPT	GVQW3	WDPCP
Microtub_bind	MIP	STAS		EMC3_TMCO1	Patched	Spectrin		SNCA	OBSL1	MPP5
DUF4528	CDP-OH_P_transf	7TM_GPCR_Srsx		NUDIX_2	Neur_chan_LBD	BTB		TRAK2	UNC80	BCAT1
BRE	SET	RhoGEF		TPR_10	Neur_chan_memb	DUF1736		CDK17	PDE3B	FNBP1
Aldedh	UBA_e1_thiolCys	PDZ_assoc		DnaJ	7tm_1	INTS2		IDH3A	CERK	RC3H2
START	M_domain	Peptidase_M14		SIR2	Myb_DNA-binding	Kunitz_BPTI		MITF	PPM1F	UEVLD
AAA	IRS	SHMT		Glyco_transf_7C	PH_RBD	PK_Tyr_Ser-Thr		IL2RA	RIPK1	EPHA2
Glyco_transf_29	OAR	Calreticulin		Aldo_ket_red	SLIDE	CFTR_R		RNF43	ALMS1	PBRM1
Myosin_head	AAA_9	CHGN		RRM_1	E3_UBR4_N	VWA_N		MUC13	PRR12	ENO2
Myosin_TH1	S6OS1	GPHH		Cadherin_3	CN_hydrolase	PWWP		CLIP3	TGM3	SEZ6L
RPE65	Laminin_B	Myosin_tail_1		2-Hacid_dh_C	WW	GTP_EFTU		SFTPC	MYO5A	GRINA
EF-hand_1	NCD3G	C1_1		FMO-like	HECT	PID		FRZB	DDI2	LOXL4
EF-hand_7	MBT	Polyketide_cyc		Pyr_redox	FERM_M	PI4K_N		SCIN	CCNO	FBRS
EF-hand_6	DUF3591	Polyketide_cyc2		Ets	HJURP_C	E2F_CC-MB		NGF	KLF13	kif5a
RVT_2	KN_motif	Cadherin_4		WW	LRR_4	Ribosomal_L31e		PLAC8	MTX3	PPARA
IL1	HNOBA	Big_9		c-SKI_SMAD_bind	MOR2-PAG1_N	Ribosomal_L29		EPHA4	GALK2	KIF15
Voltage_CLC	GoLoco	EF-hand_7		HOOK	Ank_5	Myotub-related		ASTL	LARGE	HECA
CBS	Peptidase_M28	EF-hand_5		AAA_21	Glyco_transf_8	Calreticulin		cldn1	PSAP	GDPD2
Hepsin-SRCR	Peptidase_M20	EF-hand_8		UAA	SOUL	W2		ANO1	TTC9C	RFX7
SRCR_2	DUF4663	SPARC_Ca_bdg		EamA	Sulfotransfer_3	AAA_lid_11		LMOD2	TGFB3	NYX
DUF1986	DOCK_N	DUF959		SH3_2	TPD52	LIM		LRRN4	TCTN2	KIF1B
RhoGEF	DHC_N1	Ca_chan_IQ		SH3BGR	RasGEF	RCC1_2		ACACB	CINP	GAK
Mito_carr	CD20	CAC1F_C		EGF_2	GST_C_3	Thioredoxin		ATRX	TDRD3	NOP5
Dynactin	Hormone_recep	zf-C2H2_11		Pkinase	ig	Abhydrolase_3		POLK	REEP2	NRCAM
CAP_GLY	Enamelin	TIG		FERM_F1	BTB	Fanconi_C		EPN3	GNA12	DIDO1
DcpS_C	DUF4609	G-gamma		3HCDH	TMEM132D_N	CUTL		ABCA4	SRSF1	DAPK2
HIT	Folate_rec	DUF5587		GREB1	Ribonuclease_3	AA_permease_2		NXPE4	GLA	PXDN
SAP	ADAM_spacer1	Med23		DUF866	Sushi	Filament		MIA3	NELL1	RPS11
RRM_5	ADAM_CR_3	BAR_3		MIP	NTR	SAPS		SMCO3	NOC3L	rps-9
Rav1p_C	RGS	WW		Succ_CoA_lig	Pkinase	wnt		ASIC4	NELL1	NF1
CECR6_TMEM121	COLFI	DUF4490		7TM_GPCR_Srsx	PDEase_I	HEAT_EZ		MMP8	PLCE1	RASA2
APC_u13	GPS2_interact	DNA_pol_B_exo1		PDZ_6	START	HLH		CPZ	LY75	robo2
SAMP	Myb_DNA-binding	Peptidase_S10		Pkinase	Aldedh	Y_phosphatase		MYOM2	HCN4	RPL4
APC_r	Arginase	cNMP_binding		Cadherin	PP2C	Ribosomal_S6e		NHP2	TEAD3	PCM1
AAA_21	dDENN	COesterase		V-set	Ricin_B_lectin	FH2		ASGR1	NEIL1	DNAI1
ABC2_membrane_3	PPR_2	MMS22L_C		Arb2	Glyco_tranf_2_2	Ribosomal_L18A		ADSL	SOD1	DFNA5
DnaJ_C	PPR_long	SRPRB		TFR_dimer	NTR	OxoGdeHyase_C		TDRD6	GLE1	MAST1
DnaJ	DENN	Ribosomal_S4e		ig	Transferrin	MFS_1		VRK3	WDR41	TNS1
LRR_5	uDENN	KH_1		LRR_8	Myosin_head	VWC		MLKL	GLUL	MED23
FNIP	DEP	PIF1		EF-hand_1	TSP1_spondin	Apolipoprotein		CST6	HIBCH	SHOC2
LRR_1	PH_9	Peptidase_M13		EF-hand_6	ubiquitin	7tm_1		RLF	MBD2	EML4
SEFIR	PH_6	PRIMA1		Glycohydro_20b2	Cyclin_C	fn3		NEU1	MLANA	TLN2
IL17R_D_N	ABC_membrane	Nup192		zf-C2H2_4	Cullin_Nedd8	HhH-GPD		EFCC1	THEGL	GLI2
DUF4596	SMC_N	AA_permease		zf-C2H2	Inositol_P	WD40_2		MEGF6	XPC	SHPRH
tRNA-synt_1	zf-Nse	XPA_N		Nbl1_Borealin_N	GST_C_2	Ank_5		SCN5A	ANKS6	WNK1
Anticodon_1	Cation_efflux	zf-met		Borealin	GHMP_kinases_N	PK_Tyr_Ser-Thr		MEGF6	RAB24	LATS1
tRNA-synt_1g	TFIIF_alpha	Caprin-1_C		Nbl1_Borealin_N	Glyco_transf_24	PLAT		SCN4A	MGAT1	vit-5
tRNA-synt_1_2	ELMO_CED12	R3H		Borealin	Glyco_transf_49	Aminotran_1_2		CPNE2	RASEF	AIPL1
IIGP	TUDOR	NHS		HECT	CCDC85	DBINO		PXDN	CENPM	ADCY4
Plexin_cytopl	Agenet	Piwi		PTPlike_phytase	SapA	bZIP_2		LPHN3	LYRM9	AK1
MARVEL	Tcp10_C	MAGUK_N_PEST		DUF4205	SPARC_Ca_bdg	TSP_1		FGF3	NSUN6	KDR
MFS_1	Suf	Gastrin		14-3-2003	TGF_beta	Myosin_head		ADGB	ARL5B	PPEF2
OATP	Annexin	CCSAP		SNARE_assoc	Prok-RING_4	Cadherin_pro		ARVCF	NSUN6	ADCY9
Chromo	RCC1	Frtz		zf-C2H2_4	UBA	Ank_5		GDPD2	ARL5B	SON
Cu-oxidase_4	MORN	L27_N		DUF1681	Roc	Transferrin		CA13	NSUN6	ASAP2
DUF1771	RCC1_2	FCH		Actin_micro	Kinase-like	SH3_2		WNT5A	ARL5B	EIF3G
Smr	VPS9	ROQ_II		VASP_tetra	TB2_DP1_HVA22	IMS		POP5	NSUN6	XRN1
MHC_II_beta	Scramblase	Ldh_1_C		Methyltransf_32	EPL1	MFS_3		ASNA1	ARL5B	HPS6
Sema	NTP_transferase	Ldh_1_N		RGS	Kelch_5	Ribosomal_S24e		ITGA8	NRXN3	MDN1
ADAM_CR_3	NTP_transf_3	Ephrin_lbd		Serinc	Arf	TIR		CNN1	EMD	GABRE
6PF2K	Hexapep	Bromodomain		zf-C3HC4_4	RRM_1	Rod_C		PHB2	CENPH	UNK
His_Phos_1	TTD	Enolase_N		Histone	Melibiase_2_C	Sema		EMG1	SCNM1	ADCY7
AAA_33	SAD_SRA	Enolase_C		Perilipin	EF-hand_like	UPF0524		PHB2	EP400	WDR63
CCDC85	ubiquitin	Lysyl_oxidase		adh_short	NOC3p	DUF4603		EMG1	KPNA2	PREX1
Arm	Band_7	Hormone_recep		PDZ_6	Laminin_G_3	F5_F8_type_C		L1TD1	WIPI2	RELT
Glyco_transf_90	MCU	HECA		AA_permease_2	EF-hand_like	RGS		VPS25	CEP76	TDRP
Filamin	Myotub-related	zf-Di19		AA_permease	NOC3p	HLH		UPF3B	rptor	CABYR
TPR_21	3-PAP	PhetRS_B1		AA_permease_2	CBF	Laminin_B		CKB	UGDH	HOOK3
TPR_20	DUF1992	B3_4		FmiP_Thoc5	Laminin_G_3	p450		HDAC6	UBE2M	TGM6
SNAP	DnaJ	Dopey_N		C2	cEGF	DNA_gyraseB		GUK1	BTG2	TRRAP
7TM_GPCR_Srsx	ATP-gua_Ptrans	Glycos_transf_2		ERO1	EF-hand_like	TSP1_ADAMTS		SPNS3	BOLA1	tmc4
7tm_4	ATP-gua_PtransN	Ribosomal_S17_N		FAM219A	NOC3p	SNF2-rel_dom		ALG5	AP1S2	RTEL1
NYD-SP28	Ge1_WD40	Ribosomal_S17		Thioredoxin	Lectin_C	TTC7_N		INIP	ENPP3	ABCA5
ADAM_CR	CTNNB1_binding	NTR		Glyco_transf_7C	cNMP_binding	IRS		CNOT6	NOX4	AFF2
Reprolysin	PHR	BTK		Thioredoxin_7	dDENN	Ricin_B_lectin		NELL1	PINK1	RPL27
Disintegrin	BACK	Gasdermin		Glyco_transf_8	TEA	GAS2		FBXL5	EPPK1	ROBO1
CPSase_sm_chain	Dynamin_N	DUF1908		Thioredoxin_7	MFS_1	Ribosomal_L22e		RBM24	ACAT1	UNC5C
TSP1_spondin	HnRNPA1	PTEN_C2		Glyco_transf_8	Sugar_tr	fn3		MOCOS	DISP1	ITPR3
Ig_5	RRM_7	Linker_histone		Thioredox_DsbH	MFS_1	ig		PORCN	SAMD1	BMP2K
Ig_4	RBD	FAM181		Glyco_transf_8	Sugar_tr	Med25_NR-box		LCMT1	TIAM2	NXNL1
AMP-binding	Homeobox_KN	VWD		EcKL	MFS_1	AP3B1_C		PORCN	EML6	WNT2B
FR47	IMUP	AC_N		Cyclin_C	RF3_C	APH		LCMT1	FOXO3	MAP10
Recep_L_domain	PI-PLC-X	Guanylate_cyc		S4	Glucosamine_iso	Glyco_transf_7C		BHMT	CDH24	DTX3
UCR_TM	PLC-beta_C	ADK		Ank_3	Sod_Cu	Pyr_redox_2		RBM24	MMD	MYO1D
Ubiq-Cytc-red_N	PH_14	AAA_17		TBCC	HDAC4_Gln	Glyco_transf_7C		USP46	GPR85	CNBD2
uDENN	PI-PLC-Y	AAA_33		zf-TRAF	WD40	Amino_oxidase		SP100	MDN1	AHSG
SprT-like	EF-hand_like	AAA_18		Tctex-1	AAA_9	Homeodomain		NRIP1	STAR	ASAP3
TNF	DUF1154	RSN1_TM		EF-hand_4	Piezo_RRas_bdg	LIM		F2R	TEK	GIPR
RL10P_insert	zf-CCHC	zf-LYAR		EF-hand_9	C1_1	C2		DAB2	GPR75	KAL1
Ribosomal_L10	RRM_5	eIF3g		CBF	TPR_19	SH3_9		MATN4	ITSN1	MYO5C
Glyco_hydro_59	Methyltransf_8	XRN1_D1		SRPRB	ECH_1	Hexapep		TJAP1	WDFY3	WDHD1
DUF3652	PHTB1_C	HPS6		DUF4506	Hydrolase_3	TRAM		GTF2I	MYH6	ZGRF1
TSP_3	PHTB1_N	Ribosomal_L3		Ge1_WD40	RINGv	Radical_SAM		PPIG	NES	DND1
A2M_BRD	Peptidase_C26	Neur_chan_LBD		Nup160	MBD_C	UPF0004		SNX27	DTNA	INSRR
ANATO	GATase	zf_CCCH_5		Ge1_WD40	MLANA	zf-MIZ		RBBP5	SNRPC	DPF3
FH2	AAR2	DUF1053		DHHC	MMR_HSR1	Cation_efflux		CHEK2	TYRP1	AMER3
ATP-synt_ab	ORC6	Trypsin		RNase_PH_C	zf-tcix	Glyco_transf_64		HSCB	TEX14	PLCB4
ATP-synt_ab_N	Kinesin	RNA_pol_Rpb1_1		DUF667	BHD_2	Exostosin		CHEK2	GBGT1	MADD
ubiquitin	Microtub_bd	RINGv		RNase_PH_C	START	Macoilin		HSCB	LIAS	ADCY2
DUF5525	MBD	ATP_Ca_trans_C		DHHC	Arf	DUF3504		CHEK2	RPL9	WDR7
tRNA-synt_1b	zf-DNL	DEP		RNase_PH_C	LRR_6	DTC		HSCB	LIAS	CD109
Cnd1_N	tRNA-synt_2c	Speriolin_N		DUF667	Cation_efflux	ANAPC4_WD40		CHEK2	RPL9	AP4E1
zf-HIT	DHHA1	FAM180		DHHC	Aldo_ket_red	ATG7_N		HSCB	LIAS	NOL8
Patatin	Ldl_recept_b	RELT		RNase_PH_C	SH3_9	ThiF		CHEK2	VASH2	grpE
PTR2	FXa_inhibition	TALPID3		DUF667	Complex1_LYR	ATG7_N		HSCB	NPHS2	LPHN1
efThoc1	cEGF	adh_short		UMPH-1	PUA	SH3_2		CHEK2	DGKG	PTPRE
Death	DUF3342	adh_short_C2		DHHC	Gtr1_RagA	HlyIII		HSCB	ICE1	LAMA3
Actin	TBCA	KR		RNase_PH_C	PUA	TPR_19		CHEK2	EGFL6	EXOC4
RBFA	Thiolase_N	SWIRM-assoc_2		DUF667	FAM193_C	TPR_1		HSCB	AGK	PCM1
CH	Thiolase_C	TDRP		UMPH-1	PUA	TPR_16		CHEK2	BAG3	MCPH1
CAMSAP_CH	USP8_dimer	RIIa		bZIP_2	FtsJ	NUC153		HSCB	MMD2	HUWE1
FKBP_C	JAB	PKD_channel		Rhodanese	PUA	MH2		TAOK2	BCO2	CENPF
CAS_CSE1	Prok-JAB	HOOK		PEHE	Gtr1_RagA	MH1		GRB14	PPAT	PALB2
Cse1	BAR	Transglut_C		adh_short	PUA	Hist_deacetyl		KRT24	ACOT8	PAQR8
IBN_N	BAR_2	Peptidase_M10		KR	FAM193_C	ANAPC4_WD40		NBN	SPEF2	CHD6
GSAP-16	Sprouty	DEAD_2		adh_short	PUA	ADH_N		PDCD7	ZC3H4	FLNB
Guanylate_cyc	Fry_C	RasGEF		Mg_chelatase	Gtr1_RagA	ADH_zinc_N_2		CST3	KANK2	GAK
Cyclin_N	MOR2-PAG1_C	Ribosomal_L27e		TMEM234	Ion_trans_2	ADH_N		POLE3	CDCP1	TOP2B
SNF5	MOR2-PAG1_mid	KOW		CDP-OH_P_transf	Syndecan	ADH_zinc_N		ADD1	ABCG1	ZBTB6
MFS_2	HOIP-UBA	Death		Synuclein	HECT	ADH_zinc_N_2		RCC1	GLB1L	DST
AMH_N	E3_UbLigase_RBR	DDHD		Milton	Frizzled	Arf		RPS2	SYNRG	EPG5
CID	IBR	Zip		Mod_r	CTP_transf_like	Xan_ur_permease		PCID2	IL21R	Gulo
MT	PUB	TRAPPC-Trs85		Haspin_kinase	HEAT	NT5C		STBD1	ZADH2	ATF5
DUF3128	PUB_1	Galactosyl_T		Mod_r	Sec39	AAA_33		TRAF7	FHL5	ENPP3
Linker_histone	Glyco_transf_7N	Tropomyosin		HLH	SGL	SRP_SPB		HDLBP	ASXL3	MMP17
Carn_acyltransf	Glyco_transf_7C	Tubulin		Fer4_24	RPN6_C_helix	Acyl-CoA_dh_2		TCTE1	NR2F1	MLLT4
PID_2	BCAS2	RIH_assoc		F-box	CEP76-C2	Cyt-b5		SEPT2	nr2f5	MYOF
PID	NKAIN	BMP2K_C		CAP_GLY	Folliculin	FA_desaturase		SPP1	GPR83	CCNY
DHR-2	Kin17_mid	Thioredoxin_8		Mito_carr	Kelch_2	zf-RING_UBOX		EGLN1	SYS1	CRB2
DOCK-C2	KN17_SH3	wnt		Fz	WD40	MATH		TERF2	ABCD1	ZBED1
AAA_9	SNARE_assoc	HPHLAWLY		CAC1F_C	UDPG_MGDP_dh	zf-RING_UBOX		UBA3	GFER	NAV2
IQCJ-SCHIP1	zf-met	DnaJ		Myosin_head	Hydant_A_C	MATH		FCF1	INTS2	CRB2
PA26	Adenylsucc_synt	TILa		Gelsolin	UQ_con	Rhomboid		MBD3	GFER	NSF
PTCRA	SPARC_Ca_bdg	DTC		NGF	CF222	Rhomboid_SP		LSM1	INTS2	BCL3
Fumble	Kazal_1	zf-C3HC4_2		Ephrin_lbd	zf-BED	Rhomboid		COTL1	GFER	CPED1
RBD-FIP	Kazal_2	zf-RING_2		ACC_central	zf-C2H2_jaz	RNase_P-MRP_p29		FZD6	INTS2	UBR5
OAF	FOLN	zf-C3HC4		IMS_HHH	BTG	Kinase-like		NDE1	GFER	BRWD3
7tm_3	BRCT_2	zf-C3HC4_3		ENTH	CRAL_TRIO_2	Actin		PTPRM	HSBP1	FANCB
NCD3G	BRCT	zf-RING_UBOX		ABC2_membrane_3	BolA	Cnd1		NABP1	HYLS1	LHCA3
DUF2428	Cadherin_pro	Myosin_TH1		HOOK_N	TF_Zn_Ribbon	Coatomer_b_Cpla		DCAKD	PUS3	EPT1
bZIP_1	ADAM_CR	SARA		SNF	Sec1	Methyltransf_31		LIPT1	HYLS1	PDE2A
bZIP_2	Disintegrin	FYVE		SDF	Tim44	Spermine_synth		MITD1	PUS3	TNPO1
bZIP_Maf	DAGAT	zf_CCCH_4		ASC	EF-hand_1	Methyltransf_31		LIPT1	HYLS1	NSD1
NAD_binding_10	Rad51	AAA_12		PK_Tyr_Ser-Thr	BACK	Spermine_synth		MITD1	PUS3	SDK1
RMI1_N	AAA_25	UvrD_C_2		EGF	PIH1_CS	WD40		LIPT1	RAMP1	TULP4
TUDOR	zf-Di19	FAM70		Hydrolase_like	Glyco_transf_7C	Rubis-subs-bind		MITD1	TTC1	CHD4
SMN	zinc_ribbon_9	Patched		AXH	PHD_4	SET		NRM	NSL1	ESCO1
UBA	DZR	Na_K-ATPase		Ribosomal_L7Ae	ANAPC4_WD40	Rubis-subs-bind		AP3B1	GID4	ABR
PDZ_5	Zn_ribbon_SprT	Xan_ur_permease		7tm_1	WD40	SET		MMP19	MOS	OCLN
Caprin-1_C	HVO_2753_ZBP	DIL		TMEM169	FOXO-TAD	Rubis-subs-bind		PPM1M	SON	GIPC2
Caprin-1_dimer	XPA_N	Mcl1_mid		ADSL_C	TMPIT	Biopterin_H		KIFC1	RPRML	DSE
NAPRTase	C1_4	AIRS_C		TUDOR	HlyIII	Y_phosphatase		LDHD	IWS1	TBX15
NAMPT_N	DNA_RNApol_7kD	Recep_L_domain		DUF4529	7tm_1	PTPlike_phytase		CTRB1	prom2	MELK
KCT2	Sulfate_transp	Exo_endo_phos_2		IL6Ra-bind	p450	Y_phosphatase		LDHD	PROM2	N4BP2
DAGK_cat	STAS	PI-PLC-Y		Kdo	Ig_Tie2_1	PTPlike_phytase		CTRB1	prom2	HRH1
CERK_C	PCI	uDENN		TASL	7tm_1	Y_phosphatase		KPNA2	FRS2	INTU
Integrin_alpha2	NMD3	RhoGAP-FF1		Sugar_tr	RhoGEF	zf-CCHC_2		TMCO1	HARS	ABCC4
FG-GAP	MitMem_reg	HSP90		DUF4749	DUF4704	zf-CCHC_4		PSAP	GATA5	OGDH
FG-GAP_3	THAP4_heme-bd	TED_complement		CCD48	Myosin_head	BET		NMUR1	MEGF6	PTPRD
HECT	THAP	AP4E_app_platf		Aldedh	Band_3_cyto	C2		PTMS	UTRN	tal
AZUL	EMP70	GrpE		RRM_1	EF-hand_2	DUF3480		SNX10	ALG2	LSAMP
EURL	DREV	GAIN		PKD_channel	zf-U1	C2		DDX6	VPS72	HSPG2
Ribosomal_S13	BRICHOS	Ribosomal_S11		C2	Tyrosinase	DUF3480		SF3A3	FMO5	SOX8
NUSAP	Fer4_24	HlyIII		Ribosomal_L35Ae	PTR2	C2		MEGF6	SP140	MAEL
Helicase_C	Got1	DOCK-C2		COMM_domain	CNH	DUF3480		TERF1	FMO5	INHBA
ResIII	eIF2A	GON		GPS	Ribosomal_L6	C2		PIDD1	DDX5	CNGB1
Myb_DNA-bind_5	LisH	ALO		HRM	Vasohibin	DUF3480		KIF6	ARG2	CXCR1
Ras	BTB_2	Phosphodiest		GPS	EF-hand_6	C2		HKDC1	VTI1B	PRMT1
Roc	IF-2B	Actin		Latrophilin	Fibrinogen_C	DUF3480		MEI4	ARG2	DST
DMAP1	p53-inducible11	Strabismus		GPS	MAM	C2		BRF2	VTI1B	MAP10
SANT_DAMP1_like	KA1	RA		FGF	AIRS	DUF3480		MDN1	ARG2	TMTC1
Pro_isomerase	UBA	FerB		Arm_2	HlyIII	C2		ID2	VTI1B	INTS2
ORC2	THRAP3_BCLAF1	Dimer_Tnp_hAT		GDPD	COMM_domain	DUF3480		BRMS1	SSB	CFTR
GAS2	Lectin_leg-like	AAA		Carb_anhydrase	KN_motif	Arrestin_N		NOL8	KLHL5	SdhC
EF-hand_5	Bact_lectin	AAA_lid_3		wnt	BtpA	Arrestin_C		SALL2	UBE2A	AMA-1
EF-hand_8	Podoplanin	Hydrolase_3		RNase_P_Rpp14	GRAM	NumbF		GLRX3	PIGT	NSD1
PHF12_MRG_bd	zf-HIT	SAC3_GANP		ParA	Serpin	PID		HAS2	RPLP1	COX5B
Tmemb_14	UQ_con	SMYLE_N		AMP-binding_C	AAA_21	KR		TRIO	TLDC2	APBA1
SAYSvFN	Vps5	GAF		Integrin_alpha2	ABC2_membrane	PDZ_2		PSD	E2F6	PI4KA
INCENP_ARK-bind	Sorting_nexin	IBN_N		DUF4210	ABC_tran	TRAM1		NOV	AAGAB	E2F1
INCENP_N	BAR_3_WASP_bdg	HEAT		CH	AAA_21	Yip1		PYCRL	ESR1	RPL31
UPF0172	Mnd1	Lipoxygenase		Calponin	ABC2_membrane	Myosin_TH1		BTG4	KLF3	GALR1
CDK5_activator	LZ3wCH	Bcr-Abl_Oligo		CH	ABC_tran	zf-C2H2_jaz		RPL13	NOP58	MTMR2
HSP20	DivIC	Glyco_transf_29		Band_7	zf-RING_5	PrmC_N		Them7	CYHR1	NPHP3
Crystallin	UPF0240	PLAC8		Neur_chan_LBD	PAP2	RINGv		RPL13	cyhr1	frem3
Vps55	TSNAXIP1_N	Ribosomal_60s		ESCRT-II	LZ3wCH	HR1		Them7	PTPRM	CALR
Peptidase_C101	Clathrin_H_link	2-oxogl_dehyd_N		INSIG	TBPIP	tRNA-synt_2		AP4M1	SNX17	EIF5
DEAD	Pyrophosphatase	TAL_FSA		Smg4_UPF3	ADH_N	tRNA_anti-codon		NONO	SBF2	DNAH1
Vps8	Pribosyl_synth	Ig_6		ATP-gua_PtransN	UCH	VGLL4		DARS	SNX17	Nepn
Clathrin	Pribosyltran_N	zf-CCHC_3		Hist_deacetyl	EF-hand_7	Tim17		HYKK	SBF2	NCOR2
zf-SAP30	Pribosyltran	FTHFS		AAA_18	zf-H2C2_2	B12-binding		FRMD3	SNX17	NACC2
SAP30_Sin3_bdg	Cytochrom_B558a	DUF4498		Mitoc_L55	LIM	Glyco_trans_1_4		MIER1	SBF2	FHL5
Cyclin_C	CBS	Peptidase_C54		AAA_18	7tm_1	Pkinase_fungal		PKLR	ADD1	AHI1
UCH	Rep_fac-A_C	PrmA		Mitoc_L55	Bcl-2	CK1gamma_C		MIER1	EXO1	HERC2
zf-UBP	Las1	Methyltransf_25		AAA_18	zf-C4	Pkinase_fungal		FRMD3	U2AF1	CEL
UPF0561	SPAR_C	Methyltransf_11		Mitoc_L55	DUF3385	CK1gamma_C		PKLR	GALM	FANCC
ATP-synt_S1	Rap_GAP	Methyltransf_23		AAA_18	SYS1	SAM_2		FRMD3	SRSF7	SATB1
HSP70	Galactosyl_T	MTS		Mitoc_L55	ABC_tran	Cupin_4		SETD9	GALM	KRT4
MreB_Mbl	PAD	Methyltransf_31		Glycos_transf_2	MGC-24	Cupin_8		MIER3	SRSF7	PLOD2
KH_2	PAD_M	DUF1736		Glyco_tranf_2_3	SPRY	Cupin_4		SETD9	GALM	GPAM
PRELI	PAD_N	INTS2		SOSSC	INTS2	Methyltransf_31		MIER3	SRSF7	BTAF1
PDCD2_C	PEN-2	Kunitz_BPTI		TPR_14	Microtub_bd	Methyltransf_11		SETD9	GALM	RPS3
PCI	DUF4517	CFTR_R		TPR_16	PseudoU_synth_1	SIR2		ENG	SRSF7	MXD1
Methyltransf_16	PID	VWA_N		LRR_4	DUF829	CTP_transf_like		RMDN2	GALM	PTPRB
Methyltransf_23	Tcp11	Acatn		EGF	DHHC	Prok-RING_4		MSN	SRSF7	abl1
Peptidase_A22B	MIT	Sdh_cyt		LRR_4	E1_dh	zf-RING_5		BCL10	GALM	TAB3
Fer4	G-alpha	Ribosomal_S19e		CD225	TatD_DNase	DAO		ADPRH	SRSF7	myo9a
Fer4_7	YTH	AMA-1		Sec16_C	Vac_ImportDeg	PTB		FBXO6	MSL2	DAAM1
Fer4_16	Arfaptin	PWWP		zf-C2H2_jaz	RA	SH3_2		RPS16	RAP1B	ADCY3
Fer4_21	DUF608	COX5B		LRR_1	PK_Tyr_Ser-Thr	CMS1		DDX10	PMF1	OGDHL
Fer4_10	Glyco_hydr_116N	GTP_EFTU		Hemerythrin	G-patch_2	IQ		ADCY2	PSMC6	UBR1
Fer4_9	Rgp1	PI4K_N		LRR_1	RSRP	PH		AIM1	IREB2	CHD4
Fer4_8	Forkhead	E2F_CC-MB		ANAPC4_WD40	G-patch_2	FAM193_C		QRSL1	GMFB	HSPG2
Fer4_6	zf-LYAR	PPP1R26_N		MBT	RSRP	DUF4800		JPH2	FOXK2	APOA1
Fer4_2	DUF1187	Ribosomal_L31e		RRM_1	CSTF_C	AAA		KDSR	C2CD5	THAP9
TM2	ARL2_Bind_BART	OAS1_C		MBT	SLC12	fn3		PARP2	GHITM	INSRR
Med26	IF4E	Ribosomal_L29		RRM_1	UAA	APCDDC		MPZL2	phip	MUTYH
SCAN	Pyr_redox_2	Myotub-related		MBOAT	IRS	Zip		MPZL3	JAG1	DSEL
HVO_2753_ZBP	Pyr_redox_dim	W2		LCM	HGTP_anticodon2	Copine		FTSJ1	MVK	SETD7
W2	Pyr_redox	AAA_lid_11		MBOAT	PI3K_p85B	V-set		RARS2	RBM7	REXO1
BRICHOS	Pyr_redox_3	RCC1		LCM	GATA	DUF1943		MRGBP	PTPN2	TAOK2
SHMT	FAD_oxidored	RCC1_2		S-methyl_trans	zf-C2HC_2	Erv26		FOXM1	NAPG	COBL
Arf	Tetraspanin	Thioredoxin		Cullin_binding	GATA	Prok-JAB		MZT2B	etv1	AGBL4
SRPRB	Frag1	Abhydrolase_3		RRM_1	zf-C2HC_2	Glyco_transf_7N		GNAQ	NAPG	INO80
G-alpha	PMI_typeI	Fanconi_C		Cullin_binding	GATA-N	RCC1_2		GNA14	etv1	ATF7
RsgA_GTPase	ADK	Rieske		UCH_1	zf-C2HC_2	Sulfotransfer_1		GNA11	NAPG	MYO1G
Mob1_phocein	AAA_17	SRP_SPB		LIM	GATA-N	Sulfotransfer_3		AGGF1	etv1	CDH1
ACOX	ADK_lid	CUTL		NRIP1_repr_3	zf-C2HC_2	Sulfotransfer_1		PCDH7	NAPG	AFF4
Acyl-CoA_dh_M	AAA_33	AA_permease_2		NRIP1_repr_4	GATA-N	Pkinase		DBNL	WDR13	C2CD3
DAO	Palm_thioest	Ribosomal_L14		NRIP1_repr_3	Tmemb_18A	LRR_4		AGBL3	TRUB2	TRIO
ThiF	RA	S_100		PID	AAA_33	LRR_1		DOHH	YBX2	POLK
Abhydrolase_1	ELL	SAPS		Peptidase_M16_C	WW	Tetraspanin		CENPK	EFHD1	MFSD6
Abhydrolase_6	Occludin_ELL	HEAT_EZ		DnaJ	Glyco_trans_1_2	DUF4686		XG	DUSP4	KNTC1
Rad51	CENP-I	Ribosomal_S3_C		DUF1977	YL1_C	ANAPC_CDC26		MGP	ETV5	EFNB2
AAA_25	Helicase_C	HLH		DnaJ	P68HR	zf-CCCH		NUP50	PCSK6	HEPH
Vezatin	HA2	Ribosomal_S6e		DUF1977	Helicase_C	zf-met		SULF2	TCEB1	RGS9
HMG_box	DEAD	LLC1		DnaJ	P68HR	zf-C2H2_9		DTX2	PATL2	ARNTL
HMG_box_5	DNApol_Exo	DUF3273		DUF1977	Helicase_C	SH2		GMPS	PDK2	HSPG2
HMG_box_2	DNA_pol_A	Ribosomal_L18A		DnaJ	Arginase	RRM_1		UBXN1	SETD8	SELP
Ribosomal_L32e	FANCI_S4	OxoGdeHyase_C		DUF1977	Methyltransf_15	Guanylate_kin		MDK	RAP2B	CENPJ
RHD_DNA_bind	FANCI_S3	C2-set_2		DnaJ	Kelch_5	FAM198		SRCAP	LRRC1	CNTD1
RHD_dimer	FANCI_HD2	VWC		EGF_3	BTB	Methyltr_RsmB-F		UBFD1	TOX4	TOP2A
HSNSD	RVT_1	Apolipoprotein		Cnd1	Kelch_5	4HBT		VMA21	RAB2B	SHPRH
RNA_pol_Rpb8	Amino_oxidase	HhH-GPD		Pilt	Exostosin	DUF1981		TOX2	TOX4	DHX57
RelB_transactiv	NAD_binding_8	WD40_2		GTF2I	UQ_con	zf-CCHC_3		DLST	RAB2B	TTC7A
Pribosyltran_N	FAD_binding_2	PLAT		SR-25	Gpi16	CD225		ERCC2	SHPK	DOK2
Pribosyl_synth	Arm_3	Aminotran_1_2		RA	Ribosomal_60s	FAP206		WHSC1	CTNS	ABHD2
Pribosyltran	IBB	DBINO		ANAPC4_WD40	SNF5	Glyco_tranf_2_2		CNOT8	SHPK	OLIG1
APG6	DUF3697	PNP_UDP_1		MFS_1	E2F_TDP	Gtr1_RagA		GNA12	CTNS	ROBO3
APG6_N	FancD2	KRAP_IP3R_bind		PH	UQ_con	Ribosomal_L6		GNA13	NR3C1	CADM3
BH3	KRAB	RBP_receptor		SH2	FAM193_C	MAAL_C		CPT2	AASDH	MED25
NDUFV3	WD40_alt	Cadherin_pro		Filament	EamA	Peptidase_M16_C		ENPP3	PRKG1	AP3B2
Oxidored_q6	KH_10	MMR_HSR1		AAA	Adaptin_binding	PP2C_2		A2M	RNF20	CHKB
Glyco_hydro_56	DnaJ_C	AF-4_C		CBFD_NFYB_HMF	Hormone_recep	Peptidase_M16_C		PLS1	ADCK2	ASB6
PRORP	Period_C	SH3-RhoG_link		PAP2	ESR1_C	PP2C_2		FSIP2	HSPB9	MTUS1
PPR_2	PAS_3	IMS		Aldolase_II	Hormone_recep	Peptidase_M16_C		WNT2B	RWDD3	KDM1A
DUF938	PAS_11	MG3		RCC1_2	ESR1_C	PP2C_2		KCTD1	WHSC1	SATB1
Ribosomal_L7Ae	PAS	MFS_1_like		Inhibitor_I29	Hormone_recep	Peptidase_M16_C		sacs	IFRD2	LMO1
Gtr1_RagA	APH	Nuc_H_symport		RCC1_2	ESR1_C	GrpE		AP4E1	MGAT3	MPP1
DBR1	NAD_binding_10	MFS_3		Inhibitor_I29	Topo_C_assoc	PARP		ATP7A	HOOK3	DCTN6
Metallophos	NmrA	Ribosomal_S24e		RCC1_2	TIR	WWE		DYRK2	NCBP2	KIF11
TFIIA	Epimerase	TIR		Inhibitor_I29	TIR_2	PARP		DIDO1	RBM3	MORC1
IFNGR1	3Beta_HSD	Rod_C		Ribosomal_S5_C	zf-C2H2_4	WWE		PLB1	PCDH7	PIAS3
Med10	CDO_I	Sema		OxoGdeHyase_C	zf-CCHC_6	SH3_9		UBR4	AVPR2	VOPP1
Laminin_G_1	Hairy_orange	UPF0564		PCI	zf-C3HC4_3	Bromodomain		F8	ABCG2	EXTL1
Laminin_G_2	RsfS	UPF0524		SMN	DSPc	Ribosomal_L6e_N		SCN5A	C4A	PCDH1
Laminin_I	Tmemb_14	DUF4603		TPR_10	Y_phosphatase3	Ribosomal_L6e		PDS5B	CSMD2	ZMYM2
Laminin_II	Mob1_phocein	p25-alpha		IBN_N	Ig_3	zf-C2H2		LRBA	ASB3	PRAF2
Laminin_EGF	ARGLU	Laminin_B		CusF_Ec	Y_phosphatase	WGR		APCS	RABIF	DTX2
Laminin_G_3	GCD14	ANF_receptor		KH_2	DSPc	FOXP-CC		HERC1	COPS5	GNB4
Lyase_1	PCMT	DNA_gyraseB		PKcGMP_CC	Ig_3	PK_Tyr_Ser-Thr		MEA1	MKKS	ATG7
FumaraseC_C	Serpin	ADAM_spacer1		zf-RING_UBOX	Y_phosphatase3	Glyco_hydro_59		RBMS2	Fungi	NGEF
Tfb4	DUF1891	SPATIAL		MOEP19	FAM76	Arg_tRNA_synt_N		ACTC1	NUDT6	PAQR5
AhpC-TSA	Clat_adaptor_s	GAS2		Cullin_Nedd8	HORMA	PARG_cat		SOS1	CDC42	MBD6
1-cysPrx_C	VWA	Ribosomal_L22e		GTP_EFTU	zf_UBZ	AAA_lid_11		ACTC1	RBM23	NOL10
Redoxin	dNK	3Beta_HSD		DUF2340	PX	Focadhesin		SOS1	WASF3	SMAD7
Ribosomal_L1	AAA_18	Epimerase		SM-ATX	Pkinase_fungal	DUF758		ACTC1	GNMT	HDAC2
Peptidase_M24	Leuk-A4-hydro_C	Retrotran_gag_2		E2_bind	S8_pro-domain	Fe_hyd_SSU		SOS1	TXLNA	MTFP1
zf-C6H2	LRR_1	DUF4219		Nckap1	Aldolase_II	COR		ABCA2	CD36	RRP9
Adenylsucc_synt	LRR_6	Med25_NR-box		DSPc	XPG_I	Kdo		GK	VAMP7	MECR
Peptidase_M17	HAUS2	Med25		tRNA_SAD	TSP1_ADAMTS	IKBKB_SDD		TLE2	NHEJ1	GNA13
Pdase_M17_N2	MIF4G_like_2	Med25_VWA		Filamin	TSP1_spondin	IKKbetaNEMObind		MFSD9	CBX2	NT5C
zf-B_box	MIF4G_like	Med25_SD1		PIN_9	TSP_1	Kdo		CERS1	COQ6	SRP54
zf-C3HC4_4	MIF4G	AP3B1_C		Filamin	TSP1_spondin	IKKbetaNEMObind		GDF3	NUPL1	ACAD8
zf-RING_6	Par3_HAL_N_term	Choline_kinase		PIN_9	ADAM_CR_3	IKBKB_SDD		DGKI	UNC50	FADS1
Ribosomal_S26e	Myosin_head	APH		Filamin	TSP1_CCN	IKKbetaNEMObind		LACTB	KIF6	TRAF4
FYVE	bZIP_1	SOCS_box		PIN_9	RNase_PH	Kdo		RAD18	NUMB	POP4
PH_13	bZIP_2	IgGFc_binding		LSM	RNase_PH_C	IKKbetaNEMObind		NMS	PJA2	ACTR2
Laminin_N	DUF167	TIL		EST1	RRM_1	Kdo		MYOZ1	IER3	COPB1
ATG17_like	RAWUL	Glyco_transf_7N		Transmemb_17	ANAPC3	TPR_16		EME2	GDAP2	PLRG1
Pyr_redox_2	Tiam_CC_Ex	Amino_oxidase		2OG-FeII_Oxy_3	AhpC-TSA	CytochromB561_N		ODF2	GGCT	SETD6
Pyr_redox_dim	RrnaAD	SWIRM		DUF1751	Arf	TRAM_LAG1_CLN8		LYRM9	TXN2	TH
Pyr_redox	Nucleic_acid_bd	NAD_binding_8		Cofilin_ADF	SERTA	Sulfotransfer_1		NXPH4	ARL6	PTPRA
FAD_oxidored	YEATS	Pyr_redox_2		C1-set	AAA_2	zf-UBP		TRMU	PROM2	BRD3
Pyr_redox_3	Sel1	CUT		Fz	Aconitase_C	TK		DHRS3	AGR3	prom2
FAD_binding_2	Vault	Homeodomain		Ank_3	Aconitase	ERCC4		UNC79	RMDN2	RDH12
NAD_binding_8	MVP_shoulder	Guanylate_kin		Sec7	Aconitase_C	zf-LYAR		CSRP3	PTGR2	TACO1
GIDA	Vault_3	Hexapep		NUDE_C	Cofilin_ADF	Fibrinogen_C		LPHN1	EFNA3	FBF1
Peptidase_C2	Vault_2	TRAM		Crescentin	Forkhead	PAP2		CENPA	CENPN	NUMB
Calpain_III	Vault_4	Radical_SAM		NUDE_C	FHA	CEP170_C		FAM3A	EFNA2	TRAM1
DUF2371	OAS1_C	UPF0004		Crescentin	C2	Ricin_B_lectin		Fungi	CD5	CYC1
Septin	DUF4371	Microtub_bind		NUDE_C	WD40	ABC_tran		TULP3	MSRB2	YIPF1
Thyroglobulin_1	PPP1R32	PINIT		Y_phosphatase	SQS_PSY	SMC_N		TCHP	DCTN3	E4F1
SPARC_Ca_bdg	ANATO	zf-MIZ		fn3	GHMP_kinases_C	ABC_tran		DHX58	RAP1A	HEMK1
Synapsin_C	A2M_BRD	Cation_efflux		Y_phosphatase3	RRM_5	Homeodomain		ENPP6	GRASP	RTKN
Laminin_B	Ski_Sno	HTH_Tnp_Tc5		Y_phosphatase	PI3K_C2	Peptidase_C98		BTC	RNF4	DARS
T-box	PRELI	HTH_23		fn3	MMACHC	UCH_1		NAPG	ZBED1	VGLL4
Sec6	Guanylate_kin	Glyco_transf_64		Y_phosphatase	Y_phosphatase	BAG		NKTR	CadN	RTEL1
JCAD	VGCC_beta4Aa_N	Exostosin		Y_phosphatase3	SNAP	OB_NTP_bind		CBR3	RAB7B	MTR
SpoIIE	CAP_GLY	Cadherin_2		Y_phosphatase	Ets	HA2		NRIP3	SARS2	ALG11
LRRCT_2	zn-ribbon_14	Macoilin		fn3	SNAP	OB_NTP_bind		CBR3	LHX5	RIF1
Calcipressin	ATP_bind_3	DUF3504		tRNA_anti-codon	Ets	Vac14_Fab1_bd		SETD4	RAI14	ANG
Peptidase_C50	CARMIL_C	PRA1		CoaE	SNAP	DUF5110		SH2B3	TGM4	PUSL1
Myosin_tail_1	Sec7	WWE		PH	Ets	DUSP		NOLC1	CCDC6	PML
FAD_binding_6	DUF1981	DZR		ig	SNAP	SH3BGR		RPS9	ANK3	KDM8
Oxidored-like	Sec7_N	zf_C2H2_ZHX		PG_binding_1	CAMSAP_CC1	Filamin		KIF22	CCDC6	prmt1
NAD_binding_6	Ribonuclease_3	ThiF		SpoIIE	ANAPC4_WD40	Cullin_binding		GPS2	ANK3	SIRT7
E2F_CC-MB	Ribonucleas_3_3	ATG7_N		SH3_2	Chromo	PL48		TGFB3	CCDC6	RNLS
E2F_TDP	Ribosomal_L37ae	NUC153		FAD_binding_4	CAMSAP_CC1	Acetyltransf_7		ELTD1	ANK3	GULP1
FMO-like	DZF	MH2		Trypsin	ANAPC4_WD40	PCAF_N		RNFT2	CCDC6	DLG3
K_oxygenase	dsrm	MH1		SH3_2	Chromo	Acetyltransf_7		KCNH5	ANK3	CMSS1
RGM_C	Dpy19	ATP_synt_H		FAD_binding_4	zf-C2H2_jaz	Bromodomain		HOXB3	CCDC6	LST1
RGM_N	DUF4525	Hist_deacetyl		DUF1986	zf-C2H2_11	Acetyltransf_7		PDX1	ANK3	IQCE
LisH	TPH	MTP18		HEAT	zf-CCHC	Bromodomain		HOXB2	CCDC6	VCP
WD40_like	Put_Phosphatase	ADH_N		EMC3_TMCO1	APG12	Acetyltransf_1		CHST1	ANK3	NCAM1
Creatinase_N_2	HAD	NT5C		SapA	EF-hand_5	7tm_1		WLS	CREB3	CTIF
Peptidase_M24_C	CLASP_N	PRY		DOR	Y_phosphatase	Endonuclease_5		SENP6	ITCH	CPNE6
Creatinase_N	Gal-bind_lectin	zf-C3HC4_4		7TM_GPCR_Srsx	IRS	RhoGEF		FZD8	ANK3	CASC1
Cation_ATPase_C	TIL	zf-B_box		T2SSE	WD40	MMR_HSR1		CA3	FIS1	MAML2
Cation_ATPase	START	SRP54		PX	GF_recep_IV	PDEase_I		ASCL1	MAP4	ZC3H3
Hydrolase	SNF	SRP54_N		ResIII	PLAC	Methyltrn_RNA_3		ADH7	OTUD3	CDON
Hydrolase_3	L51_S25_CI-B8	cobW		AAA_30	RhoGAP	EGF_3		FHL2	NPRL3	PRX
Stork_head	DNA_primase_lrg	Acyl-CoA_dh_1		Helicase_C	Invasin_D3	FNIP_N		CTSW	TTC38	vit-5
FAM76	Motile_Sperm	Acyl-CoA_dh_N		Sec7_N	KELAA	FNIP_M		TSHZ1	TNNT3	DPP7
Sec15	CALCOCO1	Acyl-CoA_dh_M		dDENN	Skp1_POZ	FNIP_N		RGS12	GET4	BRCC3
Mucin2_WxxW	SKICH	Acyl-CoA_dh_2		SF3a60_bindingd	Got1	Ank_3		INTS2	RRM2B	INSRR
cNMP_binding	Zn-C2H2_12	FA_desaturase		TSP1_spondin	Skp1_POZ	Kinesin		FZD8	RRM2	CDC26
TRH	SNRNP27	Cyt-b5		ResIII	KELAA	Microtub_bd		FZD5	VCAN	NSUN3
Connexin	GDA1_CD39	zf-TRAF		Peptidase_S68	Skp1_POZ	Glyco_trans_2_3		SCN1A	SMPD2	CDCA5
TRAPPC-Trs85	Thyroglobulin_1	MATH		Kinesin	RNA_pol_Rpb1_1	Secretogranin_V		ADCY6	MGAT2	ACOT7
Sp38	zf-C2H2_3rep	Rhomboid_SP		Hexokinase_2	RNA_pol_Rpb1_5	DUF3498		DKK2	VTN	WFDC2
Kazal_2	Cystatin	Rhomboid		Sigma54_activ_2	Sds3	PDZ_2		SGSM1	PPM1L	MED26
Kazal_1	F-box-like	NLRC4_HD2		Trypsin	Pkinase_C	SOCS_box		RIN2	FBXW7	CHSY1
IQ_SEC7_PH	F-box	NACHT		FANCAA	PTPRCAP	Ribosomal_S10		GEM	CEMIP	RAB7B
FAM221	BK_channel_a	RNase_P-MRP_p29		DUF1981	C1-set	LRR_9		ALPK2	BRF2	RPL9
Tektin	Phospholip_A2_1	Kinase-like		MMR_HSR1	ARID	MOZ_SAS		LRRN4	CRYL1	ENO3
COX6A	Myb_DNA-bind_4	Pkinase_C		HLH	C1-set	Tudor-knot		BDP1	VIL1	PPTC7
DUF4682	Cupin_4	Adaptin_N		MMR_HSR1	RsgA_GTPase	MOZ_SAS		ATP7A	DHH	PDZD8
RabGAP-TBC	Glyco_transf_29	Coatamer_beta_C		HLH	Ras	PH		GABRP	CNNM1	NCF4
Acyl-CoA_dh_1	TIR	Coatomer_b_Cpla		Sds3	LRR_9	MOZ_SAS		PTPRD	MEF2D	ARNT
Acyl-CoA_dh_N	TIR_2	HEAT_2		Glycos_transf_2	LRR_4	PH		FAT4	TMOD2	DGCR2
Acyl-CoA_dh_2	AAA_15	Cnd1		LCAT	LRR_9	MFS_1		PRKDC	ECEL1	POP1
WD40_4	AAA_21	Spermine_synth		RabGAP-TBC	LRR_4	Pep_deformylase		JADE1	LAMA5	RPL6
DUF1899	Tox-GHH	Rubis-subs-bind		Ig_2	MMR_HSR1	MazG		TYR	MEX3D	TTI1
LIM_bind	RHS_repeat	SET		Peptidase_C101	Arf	DUF5568		EML6	OTOA	PARP3
DNA_mis_repair	ketoacyl-synt	Biopterin_H		Ig_2	zf-C4	Galactosyl_T		EGLN3	EHD2	KCMF1
HATPase_c	Ketoacyl-synt_C	DSPc		Peptidase_C101	AKAP95	Glyco_transf_29		Fungi	NOX1	BLNK
Sina	Stathmin	Y_phosphatase3		PH	Kinase-like	TMEM108		USP34	LRP8	HIPK2
p450	RPEL	PTPlike_phytase		V-set	cNMP_binding	MACPF		GFAP	AKAP9	SDC1
IPK	SOCS_box	zf-CCHC_2		Ig_2	Kinase-like	Arf		CAMP	FDX1L	cdk9
DFF40	MyTH4	zf-CCHC_4		PH	cNMP_binding	G-alpha		IRS4	CDK3	CDK9
CIDE-N	ING	BET		Frag1	Kinase-like	Arf		ACPP	UPRT	GALC
UPF0688	EGF_2	Prominin		PH	zf-C3HC4_3	MAPEG		EPM2A	POMT1	CNDP1
VWA	RNA_pol_Rpb2_6	Utp14		VWC	Ribosomal_L19	7tm_1		KMT2D	NOVA2	PARG
Matrilin_ccoil	RNA_pol_Rpb2_1	DDE_Tnp_4		SH3_9	RWD	Fibrinogen_C		DTL	FABP7	MAML3
VWA_2	RNA_pol_Rpb2_7	Plant_tran		DUF5524	PTPLA	PCI		C1S	PCNT	SIX5
UPAR_LY6	RNA_pol_Rpb2_2	DUF3480		tRNA_SAD	Rho_GDI	Dapper		PASD1	ASB6	FOCAD
Ribosomal_L19	RNA_pol_Rpb2_4	Arrestin_C		Ribosomal_L13e	5_nucleotid	RB_A		TPR	FDX1	E2F5
Med8	RNA_pol_Rpb2_3	Arrestin_N		HDA2-3	zf-HC5HC2H	SNF		CD82	GPR98	COBL
Radial_spoke	RNA_pol_Rpb2_5	ACPS		DEAD	HMG_box	Ldl_recept_b		SOX13	F8	NARF
HHH_3	Sulfatase	Transcrip_reg		HDA2-3	IFRD_C	VPS13		RP1	kcnh8	DAPK1
HHH	Spectrin	Myb_DNA-bind_4		SLIDE	Myb_DNA-bind_6	ANAPC4_WD40		EPHA2	IL6	IKBKB
HHH_6	Cation_ATPase_C	V-set_CD47		HDA2-3	DUF2678	TLD		ATR	KSR2	TMTC1
T2SSK	Stonin2_N	NumbF		DBINO	Myb_DNA-bind_6	Mab-21		AHNAK	CENPQ	NCF2
HHH_2	IRF-3	PID_2		DEAD	Polysacc_synt_C	ArgoL2		DOCK5	SPG21	TPST1
Exo_endo_phos	Ca_hom_mod	GRASP55_65		HDA2-3	Glyco_transf_17	Noggin		AIFM3	CD164	USP45
Carb_anhydrase	MHC_II_beta	TRAM1		SLIDE	HOOK_N	COR		NEU4	SGCG	HSF3
TSKS	RhoGAP_pG1_pG2	Cytochrom_C1		DEAD	MtN3_slv	Ribosomal_60s		INS	NCOA1	TK1
FGAR-AT_N	DUF3657	Yip1		Clat_adaptor_s	HOOK_N	CaKB		FAT4	DCLK1	PRMT3
FGAR-AT_linker	BRE	PrmC_N		Adap_comp_sub	MtN3_slv	7tm_2		KMT2A	DDHD1	ERCC4
GATase_5	tRNA-synt_1	Methyltransf_12		DUF4962	HOOK_N	Ig_2		DOCK5	ADPRH	FYB
AIRS_C	Anticodon_1	DENN		NOPS	MtN3_slv	Collagen		EDN1	USE1	HSPB1
IL10	DUF5915	dDENN		tRNA_anti-codon	HOOK_N	TB2_DP1_HVA22		ISLR2	rpl36	ABCC8
SH2	tRNA-synt_1g	PPR_2		7tm_3	CDI	Phospholip_A2_1		PAMR1	USE1	HOXB6
APCDDC	zf_C2HC_14	DUF5585		ANF_receptor	DMAP_binding	RNF111_N		PVRL2	rpl36	USP46
HlyIII	ANAPC2	Anillin		7tm_3	RRM_1	DUF1126		PLCH2	LMNA	USP12
ZZ	AMP_deaminase	HR1		ANF_receptor	Protocadherin	IL17_R_N		FKRP	ASTL	BAG5
PP1_inhibitor	A_deaminase	tRNA_anti-codon		7tm_3	AA_permease	NTR		MPC1	SLX4	BTLA
Fer4_17	TIG	VGLL4		FA	Collagen	DUF4819		BID	GOSR2	C5AR1
DUF2723	TIG_2	Tim17		PK_C	7tm_1	Pkinase		CDCA2	PELP1	DQX1
Reprolysin_2	TIG_plexin	Met_synt_B12		Myb_DNA-binding	ABC_tran	zf-C2H2_4		ATG14	MYH9	TRAF5
Reprolysin_5	zf-C2HC_2	B12-binding		FA	JAB	CTNNB1_binding		GDPD1	PIAS4	INTS4
DLIC	CitMHS	ALG11_N		PK_C	CSN5_C	zf-C2H2		SH2B1	ASIC3	GANAB
Arm_3	Na_sulph_symp	Glycos_transf_1		FA	Ribophorin_II	CTNNB1_binding		TENM3	TCTN3	SSH3
IBB	ArsB	Glyco_trans_1_4		MIER1_beta_C	Sigma54_activ_2	UQ_con		CLIC4	FNTB	TAOK2
V-ATPase_H_C	Glycolytic	RnaseA		ELM2	Ndc1_Nup	Fanconi_C		SPPL3	NACC1	MKL2
V-ATPase_H_N	Transferrin	CK1gamma_C		zf-CCHC	Sec1	E_Pc_C		RCE1	MEF2A	PQLC2
Opiods_neuropep	Tub	PseudoU_synth_1		TPR_1	NUDIX	EPL1		COQ3	VPS25	UTP20
GatB_N	T4_deiodinase	Cupin_8		TPR_11	Arf	E_Pc_C		AFF3	FAN1	USP32
GatB_Yqey	MIR	SIR2		MIR	Ribosomal_L13	bZIP_Maf		HOXB4	KDF1	SP100
Acyltransf_C	Ins145_P3_rec	CTP_transf_like		SPRY	RBM39linker	Bax1-I		LRP1B	YIPF7	FLNC
Acyltransferase	Patched	LON_substr_bdg		FERM_N	KR	Ribosomal_L22e		LRP1	MYO3B	NMU
MgtE	Sushi_2	zf-RING_5		CARD	WH2	Carb_anhydrase		LRP1B	TIGD5	KAT2B
FOXP-CC	RabGAP-TBC	Prok-RING_4		Cluap1	RPN5_C	PH		JPH1	RCOR2	FABP4
Forkhead	PH_RBD	NAD_binding_9		Ribosomal_S9	MutS_II	FERM_M		GLE1	MFSD8	BBS4
BACK	DM	CMS1		PRP4	F-box	PH		SHPK	KEAP1	ENDOV
Kelch_2	DMRT-like	LST1		AC_N	Ubie_methyltran	S-AdoMet_synt_N		CTNS	RIPK2	CTF1
Med20	Myb_DNA-bind_6	SH3-WW_linker		Guanylate_cyc	Taxilin	PH		SHPK	DBP	PREX1
zf-GRF	Myb_DNA-bind_7	FAM193_C		Ricin_B_lectin	Vac14_Fab1_bd	Coatomer_WDAD		CTNS	ATG14	TIAM2
H2TH	SLIDE	Asn_synthase		ADH_zinc_N	Longin	Clathrin		ERMP1	ATRIP	ARL6
Fapy_DNA_glyco	E3_UBR4_N	DUF4800		ADH_N	AAA_30	Peptidase_C48		GRM7	BCAS3	HMCN1
zf-RanBP	Vanin_C	APCDDC		Ricin_B_lectin	ANAPC4_WD40	Glyco_hydro_47		ABCC9	REG3G	FNIP1
MCC-bdg_PDZ	IRK_C	Copine		ADH_zinc_N	DUF4598	TGFb_propeptide		PHC3	REG4	UGCG
Complex1_LYR	HECT	Torus		Ricin_B_lectin	GDA1_CD39	TGF_beta		CREG1	FHOD1	SCG5
ABC_membrane	FERM_M	DUF1943		ADH_N	RGS	TGFb_propeptide		OAZ2	SREK1	bys
FAM193_C	SRF-TF	Erv26		Ricin_B_lectin	RFX_DNA_binding	ANAPC4_WD40		EYS	MORN5	NFX1
Prefoldin	HJURP_C	Peptidase_S28		ADH_zinc_N	Methyltransf_23	Tubulin_C		SYNE3	WDR60	MAST2
EMC3_TMCO1	EpoR_lig-bind	Peptidase_S37		Ricin_B_lectin	UNC-50	ASF1_hist_chap		XYLB	WSB1	ASB16
Glyco_hydro_20	Lep_receptor_Ig	Hydrolase_4		ADH_N	PID_2	DUSP		LIMS1	MLLT3	GAREM
HMA	IL6Ra-bind	JAB		ADH_zinc_N	Bcl-2	RnaseA		GTSF1	SPAG6	NPHP3
E1-E2_ATPase	Branch	BRCC36_C		Ricin_B_lectin	BH4	Ubiquitin_2		SRRM2	MRPL1	ABCA9
HMA_2	MOR2-PAG1_N	Prok-JAB		ADH_N	W2	LRR_4		RBM28	STAT2	FGD5
Bax1-I	Glyco_transf_8	HECT		Amidase	F-box	CAP_GLY		CELF1	GRIP2	DOCK4
NUDIX_2	SOUL	DUF1011		zf-RING_2	fn3	LRR_9		NFKB1	DCHS2	CUX2
STAS	Chromo	Sulfotransfer_1		MTS	CRAL_TRIO	LRR_4		CREM	TET3	SNTB1
DUF3395	Sulfotransfer_1	Sulfotransfer_3		zf-RING_2	Frag1	Ubiquitin_2		PROSC	PANX2	ATR
SIR2	Sulfotransfer_3	DUF4157		KR	Thioredoxin_7	LRR_4		RWDD3	DDX20	RUSC1
stn_TNFRSF12A	Dpy-30	DUF2072		WWE	MMR_HSR1	LRR_9		GALNS	AMER1	LRIG2
PTB	TPD52	zf-C2H2_8		ig	Prominin	LRR_8		AHSA1	MAP10	KAT5
SAM_3	RasGEF	DUF2256		FtsJ	Thioredoxin_2	Yip1		ACY1	RPSA	PEX12
CHGN	UPAR_LY6	Zn_ribbon_SprT		Nuc_sug_transp	Ephrin	AMP-binding		BCL7B	JADE2	PDF
Glyco_transf_7C	GST_C_2	Prok-RING_1		Eaf7	CSRNP_N	Mob1_phocein		BCL7A	FOSL2	STAC2
Aldo_ket_red	GST_C	C1_4		LRR_6	Bax1-I	SH3BP5		IFT74	PLK1	CEP89
FAM222A	GST_C_3	zf-UBP		MOZART2	FERM_M	Polysacc_synt_4		FBXW9	NID1	GNAL
Cadherin	Retrotrans_gag	Tetraspanin		Arf	PH	SAM_2		CD63	ATP7A	WWC2
Cadherin_4	TMEM132D_N	DUF4686		ATG_C	SelR	Coq4		CD3D	OVCH2	TNXB
Cadherin_3	NTR	ANAPC_CDC26		Arf	Dynactin_p22	Cpn60_TCP1		FGF6	ANK2	IPO8
Cadherin_C	HTH_48	zf-C2H2_9		ATG_C	Arf	PK_C		NXPE4	ACER2	GPS1
AdoHcyase	Kunitz_BPTI	MIP-T3		Arf	Choline_transpo	DAO		HJURP	FMNL2	DACT2
AdoHcyase_NAD	Ig_6	FAM198		G-patch_2	ig	SH2		PCTP	ZNF34	PAPLN
Ets	UNC80	Methyltr_RsmB-F		OCRE	Sema	ig		PTCD2	DMXL1	RBL1
SAM_PNT	CERK_C	UPF0560		G-patch_2	ig	fn3		LCA5L	PANX1	EPG5
WW	DAGK_cat	4HBT		Ribosomal_L7Ae	SCAMP	Ig_C17orf99		WRB	NCOR1	PER2
Ski_Sno	Aldedh	DUF1981		SH3_2	SH2	fn3		BRD2	MAP2	LRP5
c-SKI_SMAD_bind	Fasciclin	CD225		Peptidase_M14	GTP_EFTU	Suf		RPSA	AP1M2	WDR25
HOOK	Ricin_B_lectin	Med26_C		SPARC_Ca_bdg	Gtr1_RagA	RAB3GAP2_C		MATN1	GC	DSE
Nuc_sug_transp	Glycos_transf_2	Med26_M		Folliculin	Transglut_core	RAB3GAP2_N		F10	HUWE1	CPZ
EamA	Glyco_tranf_2_2	FAP206		RRM_7	DUF2046	RAB3GAP2_C		IST1	AES	AGO2
PUNUT	Death	Glyco_tranf_2_2		B56	Microtub_bd	RAB3GAP2_N		KLRF1	PLP1	NOG
UAA	RHIM	Gtr1_RagA		Ran_BP1	C2	RhoGEF		FRYL	F9	USP40
PLAT	ADAM_CR_2	Ribosomal_L6		RRM_1	Death	Tropomyosin_1		ZZEF1	ZNFX1	dgkh
SH3BGR	Asp_protease	MR_MLE_C		Big_2	Fis1_TPR_N	SH3_3		TMTC1	LNP1	ACT1
GON	gag-asp_proteas	MAAL_C		Auto_anti-p27	OTU	GATA		NEXN	RHOD	PEAK1
FERM_F2	Asp_protease_2	Peptidase_M16		Sulfatase	NPR3	Endostatin		RGS3	EPHA4	HIF3A
Jak1_Phl	Cyclin_C	Peptidase_M16_C		DRY_EERY	DnaJ	Collagen		ASCC1	RHAG	RPLP2
FERM_F1	Inositol_P	SpoIIE		tRNA_Me_trans	PIP5K	Endostatin		PDE7B	CA13	AKAP2
3HCDH	Tom37	PARP		PIP5K	Troponin	Collagen		BBOX1	ITGA7	PVRL1
Runt	GST_C_6	PB1		UBA	GET4	TatD_DNase		TSHR	sacs	WIZ
GREB1	GST_N_4	PX		Mito_carr	PIP5K	PH		ARMC1	EPHA4	REEP3
DUF866	GalKase_gal_bdg	PAS_11		RhoGAP	Ribonuc_red_sm	Neuralized		ALS2	CHRM4	nfic
CD225	GHMP_kinases_N	PAS_3		Sterol-sensing	V-set	CID		ASXL3	ILDR1	TRAIP
MIP	GHMP_kinases_C	PAS_9		Mic1	PPIP5K2_N	Lactamase_B_2		PCSK9	AXIN2	IL9R
CoA_binding	Glyco_transf_49	PAS		Sterol-sensing	Kdo	HEAT_2		HAUS4	PGR	TMTC4
Ligase_CoA	Glyco_transf_24	SnAC		Mic1	ABC1	PL48		LSP1	CNTN1	SFRP2
Succ_CoA_lig	CCDC85	Helicase_C		Sterol-sensing	Exo_endo_phos	HEAT_2		C8B	INCA1	CIC
MAM	SapB_2	POPLD		Mic1	MGAT2	PL48		SPEF2	MUC5B	FASN
DUF1151	SapB_1	Ribosomal_L6e		ubiquitin	PP2C_2	Arginase		DDX4	CD109	CNST
Apo-CII	SapA	Ribosomal_L6e_N		Aldo_ket_red	Ribosomal_L7Ae	eIF-5_eIF-2B		DEDD2	GAS1	CDK17
Arb2	ParcG	PARP_reg		HMG_box_2	Activin_recp	Ribosomal_L14e		CLIP1	PRMT8	FANCC
TFR_dimer	PLA2_B	WGR		AA_permease_2	Pkinase	Ldh_1_C		ACSL6	SNTB2	EPC2
GST_C	cPLA2_C2	PLDc_3		RBD-FIP	TGF_beta_GS	KR		TGIF2	BSN	MXI1
Glycohydro_20b2	TGFb_propeptide	ZZ		GPP34	Activin_recp	CBM53		CYCS	OTOG	INTS5
DUF1356	TGF_beta	DUF4371		PGM_PMM_II	F-box	eIF-1a		GPHN	ATAD5	NR2C2
Borealin	DUF1619	Got1		HMG_box	FAA_hydrolase	Par3_HAL_N_term		BSCL2	ASH1L	CA13
Nbl1_Borealin_N	Hyd_WA	FKBP_C		CAF1	ILEI	Lyase_aromatic		TP53	MARK4	MAML1
Dimer_Tnp_hAT	Tectonin	Syndecan		Arf	Mucin2_WxxW	Par3_HAL_N_term		TOM1	FZD8	MAT1A
zf-BED	HCNGP	Glyco_hydro_59M		Carn_acyltransf	ILEI	Lyase_aromatic		UBE2H	ARV1	VAV2
DUF4205	GIDE	Glyco_hydro_59		EF-hand_8	Mucin2_WxxW	Par3_HAL_N_term		MIPEP	PTPRB	HSDL2
Y_phosphatase3	RMI1_N	tRNA-synt_1d		O-FucT	RINGv	Lyase_aromatic		MLXIP	kcnh5	SENP7
PTPlike_phytase	SMN	DALR_1		wnt	Glyco_transf_29	Par3_HAL_N_term		NFIA	KDM6B	NKTR
AAA_2	TB2_DP1_HVA22	Arg_tRNA_synt_N		LRR_1	UbiA	Lyase_aromatic		KMT2E	GRIK1	EDEM2
ClpB_D2-small	E_Pc_C	Peptidase_M20		Hydrolase	3HCDH	Par3_HAL_N_term		COX10	TULP4	BMP2
AAA_5	EPL1	M20_dimer		7tm_1	RHD_dimer	Lyase_aromatic		ING3	AK8	NME4
14-3-2003	Kelch_1	zf-AN1		E3_UBR4_N	Gelsolin	Par3_HAL_N_term		SYPL1	DNAH1	TUBG1
SNARE_assoc	Kelch_6	PARG_cat		Ion_trans	IL8	Lyase_aromatic		KLHL8	ESR2	ASF1B
IBD	Kelch_4	zf-C2HE		Microtub_bd	ig	Par3_HAL_N_term		NET1	CHD1	USP48
DUF1681	Kelch_2	Focadhesin		Kinesin_assoc	Peptidase_M13_N	Lyase_aromatic		EDEM2	IMPA2	REG4
Muted	Kelch_3	WH2		SLC12	KH_1	Par3_HAL_N_term		POLE4	CCER1	TBCE
Bcl-2_BAD	Kelch_5	DUF758		SET_assoc	EF-hand_4	Lyase_aromatic		YIPF7	PAMR1	EPOR
Actin_micro	Lon_C	Fe_hyd_lg_C		MEA1	Ferric_reduct	Par3_HAL_N_term		HIP1R	MYH3	ZIM3
DUF4505	LON_substr_bdg	Fe_hyd_SSU		Kelch_4	SGL	Lyase_aromatic		COG5	C1D	YIPF6
WH1	AAA_5	COR		B56	Neur_chan_memb	PIP5K		HBP1	FUCA1	CFI
VASP_tetra	AAA_2	IKBKB_SDD		MEA1	Trm112p	Aminotran_1_2		IL1R1	SMIM8	PNP
Methyltransf_32	ChlI	IKKbetaNEMObind		B56	PMT_4TMC	F420_oxidored		DNTT	NOL7	APOM
rRNA_processing	AAA_PrkA	Kdo		MEA1	KH_2	PHD		AGBL2	CSF3	MOB3C
ATP12	Melibiase_2	TPR_9		B56	AAA_2	RRM_1		FSTL1	UBAP2	BBS7
RGS	Melibiase_2_C	TPR_15		MEA1	Lipocalin_7	Methyltransf_16		PGC	DDX4	FAS
Serinc	CBF	ANAPC3		B56	Fer2	Pyridoxal_deC		Acta2	IFRD1	PBDC1
Histone	NOC3p	TPR_4		MEA1	p450	ig		ACTA1	USP21	VTN
Sox17_18_mid	TILa	NARP1		Kelch_4	F5_F8_type_C	KH_4		HDX	BMP5	COQ4
Perilipin	cNMP_binding	ChAPs		B56	HEAT	KH_1		TPP1	SPOP	CCT5
Avidin	LSM	TPR_5		MEA1	cNMP_binding	KH_4		GLUD1	VPS45	PKLR
CNH	YBD	FAT		B56	7tm_1	PAN_1		wdr33	CORO7	fldY
DMPK_coil	TEA	CytochromB561_N		MEA1	PK_Tyr_Ser-Thr	Trypsin		WDR33	PAM16	PKLR
Gaa1	Neil1-DNA_bind	HSF_DNA-bind		RRM_1	Kelch_2	NAD_binding_8		RBM7	CORO7	fldY
TIR	Fapy_DNA_glyco	TK		Actin	Pkinase	Clat_adaptor_s		NCOA4	PAM16	DAO
TIR_2	H2TH	Methyltransf_9		AAA_21	CCDC50_N	Adap_comp_sub		RAC3	CORO7	STAT4
FmiP_Thoc5	LepA_C	DUF4187		FAD_binding_2	HLH	Clat_adaptor_s		DCXR	DYDC1	ZRSR2
ERO1	EFG_C	G-patch		Peptidase_M1_N	Abhydrolase_1	Adap_comp_sub		RAC3	WBP1L	CNTN1
NUFIP1	RF3_C	G-patch_2		FERM_M	HEPN	Clat_adaptor_s		DCXR	THOC2	CSTF3
FAM219A	Glucosamine_iso	RNase_H2-Ydr279		ANAPC4_WD40	Sarcoglycan_1	Adap_comp_sub		RAC3	MLC1	cstf3
Glyco_transf_7N	R3H	Ydr279_N		TIG_plexin	Histone	Ribosomal_S2		DCXR	WTIP	CSTF3
Thioredox_DsbH	CID	PAP2		Plexin_cytopl	Nuc_rec_co-act	WW		RAC3	ITGAE	cstf3
Thioredoxin_7	Sod_Cu	hSH3		FGGY_C	CusF_Ec	HgmA		DCXR	GJB2	CSTF3
Glyco_transf_8	GLE1	UBZ_FAAP20		ANAPC4_WD40	PK_Tyr_Ser-Thr	DUF758		ABCB9	ASB10	RPP2B
Choline_kinase	PHAT	FANCA_interact		Vps4_C	Pkinase	Carboxyl_trans		TTI2	TNS3	IARS2
APH	Gln-synt_C	CEP170_C		FSA_C	DCX	Haspin_kinase		ANXA5	THG1L	TPM4
EcKL	Gln-synt_N	ABC_membrane		Glyco_transf_54	PK_Tyr_Ser-Thr	PfkB		PREX1	RBM25	MTA2
Ribosomal_S4e	POT1PC	SMC_N		C1_1	Lipoxygenase	PCI		PCGF3	TROAP	PTER
40S_S4_C	POT1	KRAB		Glyco_transf_54	DDHD	PI31_Prot_C		RBM20	ZXDC	ASAH1
RS4NT	Piezo_RRas_bdg	Peptidase_C98		C1_1	PAM2	Arf		MEX3B	CRCP	AGMAT
S4	PIEZO	BAG		Ank	Cnd1	ANAPC4_WD40		MARS2	BCL7B	RPL14
Rad17	Nore1-SARAH	Methyltransf_16		WH1	Ribosomal_L36e	TLE_N		KDM6B	NMRK2	RPL31
AAA_16	zf-C3H1	HA2		Beta-lactamase	Use1	ANAPC4_WD40		GFRA1	TRAT1	LDHA
TBCC	ECH_2	OB_NTP_bind		zf-RING_UBOX	Ribosomal_L36e	Carboxyl_trans		REG4	ILF2	SDHC
zf-TRAF	ECH_1	Kazal_1		CIA30	DUF4149	ig		CNBD2	DCTD	DHRS7
Tctex-1	E1-E2_ATPase	Kazal_2		Sulfotransfer_2	V-SNARE_C	Carboxyl_trans		MBL2	HAUS3	HAL
EF-hand_9	Cation_ATPase	Vac14_Fab1_bd		WD40	Myosin_tail_1	ig		SPAG9	GFPT2	SCO1
EF-hand_4	Hydrolase	Glyco_hydro_31		Ribosomal_L22	Myosin_N	Pterin_4a		FADS2	ALAS2	GOT2
NOC3p	Hydrolase_3	DUF5110		ERCC4	SAM_2	BTB		MEX3B	NELFE	A2ML1
CBF	RINGv	Gal_mutarotas_2		Sulfotransfer_1	PMSR	BACK		KCNQ3	CDC45	U2AF2
DUF4506	MBD_C	FYDLN_acid		Neurexophilin	Glyco_transf_7C	PHR		AKAP3	SCN2A	APOV1
TFIID_NTD2	MBDa	zinc_ribbon_9		SAM_PNT	THF_DHG_CYH_C	BACK		KMT2D	SCN5A	MZT2B
ELP6	MLANA	zinc_ribbon_15		Acyltransf_C	DUF4745	BTB		RAB21	SNAI2	HDC
DHHC	THEG	HypA		Acyltransferase	ig	RF3_C		CHIA	ITGAM	NUDT7
RNase_PH	zf-tcix	CpXC		Acyltransf_C	Peptidase_S15	Arf		RRN3	CDK19	FUBP1
RNase_PH_C	BHD_3	zf-trcl		Acyltransferase	zf-HIT	SOCS_box		COASY	DNAI2	MST1
DUF667	Rad4	zinc_ribbon_4		ThiI	ASC	THRAP3_BCLAF1		GPR98	RBM22	AP4M1
UMPH-1	BHD_1	Zn_ribbon_recom		PH	DUF2465	PH_12		Gm766	CNTFR	RP9
CCDC144C	BHD_2	DEK_C		Polysacc_synt_2	RRM_7	ELMO_CED12		C3AR1	HDX	MRPS2
DUF3496	GTP1_OBG	PQ-loop		adh_short_C2	BEN	PH_12		KMT2E	INVS	PIN1
Slx4	FeoB_N	DUSP		L_HMGIC_fpl	HJURP_C	ELMO_CED12		stra6	CDNF	HGD
zf_CCCH_4	GNT-I	CSD		LIM	ESCRT-II	cwf18		PLEC	TUBE1	MCCC2
PEHE	AAA_12	SH3BGR		GTP_EFTU_D2	HlyIII	2-Hacid_dh		DRG2	UFSP2	GSG2
Alpha_L_fucos	AAA_11	HSR		HRM	UPF0515	NAD_binding_2		RPS17	TIAM1	KHK
Fucosidase_C	AAA_30	NifU_N		Latrophilin	DUF4656	2-Hacid_dh		TECR	MGA	SAFB
Med11	Aldo_ket_red	Filamin		GPS	HIP1_clath_bdg	NAD_binding_2		LAMC1	KMT2D	SAFB2
MCM	CENP-M	Cullin_binding		Latrophilin	Yip1	2-Hacid_dh_C		TOR3A	CLCN1	SAFB
MCM_OB	RUN	NMU		GPS	HIP1_clath_bdg	2-Hacid_dh		SYBU	KCNA3	SAFB2
MCM_lid	Complex1_LYR	PL48		Latrophilin	Yip1	VitD-bind_III		UBR1	MMP25	SAFB
MCM_N	Methyltr_RsmB-F	Acetyltransf_1		HRM	HIP1_clath_bdg	AAA_21		ORC5	Csmd3	SAFB2
Mg_chelatase	FtsJ	Acetyltransf_10		Latrophilin	RINGv	ABC_tran		UQCC3	DHODH	SAFB
TMEM234	PUA	Acetyltransf_7		Gal_Lectin	FCH	DUF4162		CUZD1	CHST1	SAFB2
CDP-OH_P_transf	SRPRB	PCAF_N		Ank_3	DUF2358	FAD_binding_8		COQ7	ECD	SAFB
Synuclein	FAM193_C	Endonuclease_5		Sad1_UNC	SAM_2	TPR_14		SLIT1	RPS3	PSMD3
HAP1_N	Syndecan	Methyltrn_RNA_3		EF-hand_6	Pkinase_fungal	DED		FKBP9	DUSP2	PSMF1
Milton	LEM	HalOD2		ATPase_2	Sugar_tr	OSCP		CMBL	TENM2	KNG1
Mod_r	CENP-H	DUF6076		MFS_1	DUF2048	Aminotran_5		KRT23	ASIC4	RAB5C
Haspin_kinase	S36_mt	FNIP_M		Furin-like	ResIII	Aminotran_1_2		CHKB	DMAP1	TLE1
Iso_dh	Frizzled	FNIP_N		Tub_N	Sec1	PTRF_SDPR		SNX4	NFIA	AFP
MITF_TFEB_C_3_N	Mad3_BUB1_I	Glyco_transf_21		SWI2_SNF2	SH3_1	Phospholip_B		KMT2C	HYAL3	PCCB
DUF3371	CTP_transf_like	Glyco_tranf_2_3		ER_lumen_recept	UPF0220	Serum_albumin		SYS1	PTCD1	CXADR
LAP1C	SCNM1_acidic	Glyco_trans_2_3		Phosphodiest	bZIP_2	LRR_4		MPEG1	STAC2	PCCB
Fer4_24	zf-SCNM1	Secretogranin_V		DHHC	FtsH_ext	AF-4		MRPL2	CHST6	CXADR
F-box-like	Nbas_N	Bystin		MFS_1_like	ATG14	EF-hand_6		ASZ1	TMX2	PCBD1
F-box	Sec39	Ca_hom_mod		UPF0444	BCAS3	PRKCSH		CRTAM	MED19	BTBD2
Fz	NHL	TPR_3		SNAP	RRM_1	EF-hand_6		MDN1	CHST6	PDK2
CAC1F_C	DUF5128	SNAP		RINGv	MORN	ASC		DTX4	TMX2	gch1
Gelsolin	RPN6_N	14-3-2003		PH	MFS_1	MFS_1		DAGLA	MED19	GFM1
NGF	RPN6_C_helix	MIT		KR	eIF2A	DUF4559		FOXO6	CHST6	ELMO2
PLAC8	CEP76-C2	KIAA1328		PH	YEATS	Lectin_C		TLN1	TMX2	SKA2
Astacin	Folliculin	PH_17		Ribosomal_S4	zf-RING_5	RRM_8		LRRN4	MED19	CEP78
PMP22_Claudin	GCIP	Ribosomal_S10		PH	CHASE6_C	RRM_occluded		USP20	CHST6	CTBP1
Claudin_2	NCBP3	LRR_9		Stirrup	CHCH	Dimer_Tnp_hAT		SKOR2	TMX2	CTBP2
zf-C2H2_8	UDPG_MGDP_dh_N	Tudor-knot		EGF	SH3_9	PINIT		BPTF	MED19	GC
Anoctamin	UDPG_MGDP_dh_C	Glyco_hydro_20		Pur_ac_phosph_N	Bmt2	zf-MIZ		LRP4	CHST6	SYNE2
NLRC4_HD2	UDPG_MGDP_dh	zf-C2H2_3rep		EGF	PDZ_6	G-alpha		GPR68	TMX2	ABCA1
ACC_central	Hydantoinase_B	Pex2_Pex12		hEGF	PDZ_2	Sema4F_C		TAP2	MED19	OAS3
IMS	Hydantoinase_A	Pep_deformylase		Pur_ac_phosph_N	Tricorn_PDZ	PSI		HTR7	CHST6	nfic
IMS_HHH	Hydant_A_N	MazG-like		EGF	RUN	Sema4F_C		CBX6	TMX2	CYBB
ENTH	Hydant_A_C	MazG		TGF_beta	ResIII	Myb_DNA-binding		ALDOB	MED19	COPE
HOOK_N	HypA	STAC2_u1		CBFD_NFYB_HMF	RhoGAP	DHHC		ABTB2	CHST6	SPN
Neurexophilin	zinc_ribbon_15	DUF5568		GPS	40S_SA_C	Cation_ATPase		PCCB	TMX2	DEDD2
SNF	CpXC	Fringe		Plasmod_Pvs28	bZIP_2	Annexin		OLFM2	MED19	ATP5O
SDF	CF222	TMEM108		GPS	Arf	AAA_7		CASP2	HBM	TAT
DUF4533	Dimer_Tnp_hAT	MAPEG		zf-RING_5	Pkinase_fungal	Ribosomal_S24e		WFDC2	CPVL	PTRF
ASC	zf-BED	RPN7		PAS_9	EGF_3	cNMP_binding		MSMO1	TBX3	PLBD1
Peptidase_M10	BTG	PCI		Homeodomain	SH3_9	TNF		STAB1	SGMS1	kmt2b
PG_binding_1	CRAL_TRIO_2	Dapper		Sulfotransfer_3	HMA	Peptidase_C12		ABCG1	ACSS3	LMOD2
Hydrolase_6	BolA	SAP		MIG-14_Wnt-bd	Ank_3	CKS		TNK1	DIMT1	ALB
Hydrolase_like	TFIIE_alpha	RB_A		Frizzled	Dopey_N	PH		MPP6	VRK1	LRRN2
SIP1	TFIIE-A_C	VPS13_mid_rpt		Carb_anhydrase	Ceramidase	MBT		MTX2	MYO5B	AFF3
SMP_C2CD2L	Endonuclease_NS	MIF4G		HLH	Drf_GBD	RabGAP-TBC		PCNX	FEZF1	PRLR
Gag_p10	Sec1	AP2		LIM	Yae1_N	DUF4707		BOD1	PVRL2	ASIC2
Lectin_N	FAD_binding_8	RRM_5		INTS2	DUF4174	C2		HSF2	LRCH3	MRC1
TMEM169	Tim44	RRM_7		Frizzled	EamA	Roc		HES2	ATL1	FATE1
ADSL_C	INCENP_ARK-bind	PYRIN		Ion_trans	Yae1_N	Filament		RIMS1	CSTB	MPRIP
Agenet	INCENP_N	CARD		Kelch_3	AAA_lid_1	Fibrinogen_C		NLN	ALX1	MFSD6
zinc_ribbon_2	S_100	TLD		RabGAP-TBC	VitD-bind_III	Pkinase		GATA5	ESX1	PTBP3
zf-ribbon_3	PIH1_CS	CarboxypepD_reg		SH2	UBA	PK_Tyr_Ser-Thr		DDX47	SIM2	PIAS4
DUF4529	PHD_4	Mab-21		Ras	TLE_N	PHD		TSPO	TLL1	LRIF1
EpoR_lig-bind	HELP	ArgoL2		Neur_chan_memb	Coa1	NAMPT_N		CSMD2	BMP1	RCOR1
IL6Ra-bind	FOXO_KIX_bdg	Noggin		FAM212	EGF	NAPRTase		EHD3	LSM7	ANXA6
Kdo	FOXO-TAD	MORN		ig	AAA_11	DEP		TSHZ3	NEGR1	DACH1
Cystatin	Cadherin_3	Aldo_ket_red		ADAM_spacer1	Cation_ATPase_C	Pribosyltran_N		HEPH	LMNB1	Fungi
SQAPI	SNAP-25	CaKB		EGF	7tm_4	Pribosyltran		PRKCE	BEAN1	RPS24
Cathelicidins	DUF5089	Topoisom_I		EPL1	AAA_7	SLS		VCAN	SNX4	Rps24
TASL	BEN	zf-RING_7		C4	FAM221	Acetyltransf_1		NFIL3	CPSF6	FASLG
Sugar_tr	TMPIT	Baculo_LEF-11		MEKK4_N	Pkinase	M20_dimer		KMT2E	CDKL5	BAP1
DUF4749	LRR19-TM	Melibiase_2_C		Tyrosinase	TRIC	Trypsin		HERC2	GYG2	CKS1B
BNR_2	Ig_Tie2_1	MOEP19		Xan_ur_permease	Ammonium_transp	Filament		REEP3	TAF1D	APPL1
BNR_3	Asparaginase_2	TB2_DP1_HVA22		Glyco_hydro_18	Carb_anhydrase	DUF4210		HMCN1	TFE3	GGA3
CCD48	PH_13	Phospholip_A2_1		Tim17	EphA2_TM	Chromosome_seg		NOP9	MRPS5	RCOR2
Na_trans_assoc	Band_3_cyto	RNF111_N		ECR1_N	KCNQ_channel	DUF4210		THY1	TMUB1	DOC2A
Na_trans_cytopl	EF-hand_2	DUF1126		PH_11	7TM_GPCR_Srsx	IBR		SCIN	FZD8	KRT18
Copine	zf-U1	IL17_R_N		TPR_11	V-set	WD40		FOXJ1	FZD5	PNPO
Ribosomal_L35Ae	Tyrosinase	Fz		Filament	EGF_2	DUF938		BRPF1	FZD7	ING2
Phage_integr_3	PTR2	DUF4819		Dynein_C	DIX	Arf		BEND3	FZD2	NAMPT
COMMD1_N	rve	zf-C2HC_2		Sushi	zf-C4	PK_Tyr_Ser-Thr		TGM6	FZD7	RBBP8
COMM_domain	CNH	CTNNB1_binding		DUF3504	fn3	Peptidase_C78		RYR2	FZD2	DVL1
Latrophilin	Glyco_transf_6	UQ_con		Cation_ATPase	7tm_1	zf-RING_UBOX		NNT	FZD1	ITGB4
Gal_Lectin	LIAS_N	EPL1		Mito_carr	PDZ_6	DUF1704		VWA5A	FZD9	HDLBP
HRM	Radical_SAM	E_Pc_C		FGF	Folate_rec	PDZ		PSMA6	GLRX3	NAA40
OLF	Ribosomal_L6	INTS5_C		Pkinase	Med13_N	7tm_1		RBM20	HDHD1	KRT15
FGF	Vasohibin	INTS5_N		Tubulin_C	Fz	GF_recep_IV		OBSCN	HVCN1	KRT19
Unstab_antitox	DAG_kinase_N	Bax1-I		SAM_2	fn3	Pkinase		MYPN	SGSM1	PARK2
DUF3437	AGK_C	Carb_anhydrase		OLF	ERbeta_N	Oxidored_q3		HMCN1	MSI2	BUB3
Nup188	AIRS_C	TNFR_c6		PPP1R32	SNF2-rel_dom	zf-C2H2_6		TIMP3	SGSM1	rab41
GPHH	AIRS	Kindlin_2_N		SH3_2	Inositol_P	HLH		ABCC8	MSI2	SRPK1
Ca_chan_IQ	BAG	S-AdoMet_synt_C		Pyr_redox_2	Sushi	Arf		PSMC4	SGSM1	UFSP2
Arm_2	COMM_domain	S-AdoMet_synt_M		VIR_N	ANAPC4_WD40	CUB		PHKG1	MSI2	RAI1
ISK_Channel	RPE65	S-AdoMet_synt_N		BNR_2	TTL	Metallophos		CLRN1	TP73	CYTIP
GDPD	Keratin_assoc	Clathrin		Laminin_G_1	Sas10_Utp3	DOCK-C2		NTRK1	EHMT1	AVPR2
RNase_P_Rpp14	GATase_6	Clathrin_propel		PHD	Ribosomal_S8	Transglut_C		BCL6	COBL	EGFR
ArsA_ATPase	GATase_7	Clathrin_H_link		DHR-2	Fucosidase_C	zf-met		MACF1	KIF1A	ND6
AAA_31	GATase_4	Clathrin-link		zf-C2H2_4	zf-C2H2	Dimer_Tnp_hAT		CCKBR	NPAS1	ND4
CbiA	CH_2	Coatomer_WDAD		GAF_3	VGCC_alpha2	CAP_GLY		TRAF5	HMCN2	ND6
ParA	zf_CCCH_4	SCP2		Mito_carr	DUF4500	Ubiquitin_2		TOX3	CREG2	ND4
AMP-binding_C	zf-CCCH_4	Peptidase_C48		Collagen	Methyltransf_2	CAP_GLY		SPDYA	RFX8	ND6
TNFR_c6	zf-CCCH	Pro_isomerase		Trypsin	Arm	ANAPC4_WD40		S1PR2	SON	ND4
Chromosome_seg	zf-CCCH_2	Glyco_hydro_47		NHL	LisH	IKI3		OMG	DST	ND6
DUF4210	BtpA	TGFb_propeptide		TPR_19	SPRY	CS		MUC2	PDZD2	ND4
Calponin	GRAM	DUF1899		SSF	DUF3697	LRR_9		ATG2B	FNDC1	SON
DUF4483	ABC2_membrane	WD40_4		CH	IFRD_C	7tm_1		BRPF3	CadN	RAB23
S_100	ABC2_membrane_7	NDK		UPF0547	SH3_2	LRR_9		GPR17	ETFB	NRP1
EMG1	Glyco_hydro_35	fn3_4		ATG14	TGF_beta	zf_C2H2_10		RPL19	BDP1	INTS7
SNAD1	Glyco_hydro_42	ATF7IP_BD		PH	TGFb_propeptide	Hydrolase		SIX5	AP4E1	AOC3
SNAD2	BetaGal_dom4_5	RdRP_1		NHL	TGF_beta	IQ		DNAH9	auts2	MPPE1
ESCRT-II	TBPIP	CoV_NSP15_C		RHS_repeat	ANAPC4_WD40	C1_4		STS	CNTN2	DOCK8
INSIG	ADH_zinc_N	Viral_helicase1		NHL	TGFb_propeptide	Trm112p		SCO1	BRCA2	TGM5
Smg4_UPF3	ADH_zinc_N_2	Tubulin_C		GST_C_2	MATH	AA_permease_C		ADPRM	DHX57	ZBED1
ATP-gua_Ptrans	ADH_N	ASF1_hist_chap		Peptidase_A22B	Ank_5	DUF4528		SCO1	BRD7	TBCB
ATP-gua_PtransN	EF-hand_13	CAP_GLY		Rce1-like	NDUFA12	Urb2		TFPI	DOCK8	CIAO1
AAA_18	Bcl-2	Ubiquitin_2		NodS	EF-hand_1	TatD_DNase		HOXA1	MPP1	RXFP1
Mitoc_L55	PhoLip_ATPase_N	Ribosomal_S16		Promethin	WBP-1	HIT		lab	NXPE4	OPTN
SOSSC	zf-C4	UDPGT		AF4_int	LIM	PAM2		TPH1	ZFPM2	RHOD
TILa	Importin_rep_6	Glyco_tran_28_C		AF-4_C	Connexin	SANT_DAMP1_like		FBXO6	MPG	EYA3
LIP1	Importin_rep_4	IPP-2		Homeodomain	PH_6	PTH2		FGF16	THAP9	IQCB1
Sec16_C	Importin_rep_5	AMP-binding		EGF_CA	DUF2451	SGL		DOK5	LGI2	RDM1
Hemerythrin	DUF3385	Trypsin_2		FXa_inhibition	Glyco_transf_7C	SH2		MFSD4	BEST3	URB2
Tudor_2	SYS1	ApoM		BTB_2	Thg1C	PH		ZNF18	SYTL3	AIRE
DUF3776	TMEM220	Mob1_phocein		PI3_PI4_kinase	Thg1	PDZ_6		ASB6	PRX	LAMB4
Tudor_3	MGC-24	Tankyrase_bdg_C		CAC1F_C	Thg1C	NAGPA		ENDOU	MARK4	HINT3
MBT	DUF3668	SH3BP5		ANF_receptor	PAT1	Vps55		ASB6	NXNL1	TOB2
Aminotran_5	DUF5582	Polysacc_synt_4		NCD3G	RRM_1	Gtr1_RagA		ENDOU	LRRN1	DMAP1
MOSC_N	Evr1_Alr	Somatomedin_B		ABC_membrane	zf-C2H2_6	Aminotran_5		RPL3	LRP1	PTRH2
MOSC	INTS2	PSP94		SAM_2	UQ_con	zf-C5HC2		TESK1	RGS3	CBLC
PHD20L1_u1	HSBP1	Coq4		Pyrid_oxidase_2	BCL_N	PK_Tyr_Ser-Thr		COPZ1	TCF3	GRB14
LCM	HYLS1_C	Cpn60_TCP1		Solute_trans_a	Sec1	AAA_lid_3		SAP30	HCK	MTG1
S-methyl_trans	PseudoU_synth_1	Pre-SET		Pyr_redox_3	AAA_18	LIM		MDGA1	SIK1	LIN7B
Cullin_binding	DUF829	Sel1		Spectrin	NUDIX	Sulfatase		HARS	SCN9A	NAGPA
UCH_1	DHHC	PK		KASH	TMEM175	Pkinase		TEX26	ARL3	ARF6
AbLIM_anchor	E1_dh	PK_C		FGGY_N	SIT	GRAM		PPIL6	VAMP3	CDAN1
VHP	Mis14	STAT_bind		LIM	KR	NACHT		FSHR	MYO5B	DIRC2
SAND	TatD_DNase	Ig_C17orf99		Peptidase_M24	DZF	Myosin_tail_1		THAP5	SYNPO	SCLY
HSR	Vac_ImportDeg	Suf		RRM_7	MafB19-deam	Ank_5		GPX7	KCNB2	SIN3B
NRIP1_repr_4	ArfGap	AIG1		RHD_dimer	WD40	Arginosuc_synth		CDK13	itpr2	TTC32
NRIP1_repr_1	PH_11	FeoB_N		VWC	HAUS-augmin3	IBR		SELP	GDF5	KDM5A
NRIP1_repr_2	PH_8	RAB3GAP2_C		bZIP_2	SIS	Thymidylate_kin		ces3	NRP1	TLK2
NRIP1_repr_3	Ribosomal_L1	RAB3GAP2_N		FAM53	GATase_7	HEAT_EZ		UGP2	FAT1	AMPH
Peptidase_M16	Inhibitor_Mig-6	tRNA-synt_1		XPA_N	Aminotran_1_2	Hexokinase_1		VPS54	PAPPA	NID1
Peptidase_M16_C	RSRP	tRNA-synt_1g		HEAT_2	Aminotran_5	Solute_trans_a		UGP2	PLEC	ATAD2
DUF1977	G-patch	Anticodon_1		Ala_racemase_N	TFR_dimer	AstE_AspA		STX18	SCLY	LIMS2
VWA_3	DND1_DSRM	tRNA-synt_1_2		DUF1115	SPRY	zf-C2H2_4		TWSG1	MYRF	ARSB
Coatamer_beta_C	G-patch_2	Tropomyosin_1		Sulfatase_C	C2	Arf		ADH5	VAT1L	cdk8
Coatomer_b_Cpla	CSTF2_hinge	BAR		Phosphodiest	GPHH	KH_2		WDR35	ESRRB	NLRX1
Pkinase_C	CSTF_C	SH3_3		Got1	Ion_trans	7tm_1		EARS2	KCNJ2	ASS1
Pilt	AA_permease	MTA_R1		Sulfatase_C	PKD_channel	Fz		HOXB2	NOX4	KIF24
GTF2I	SLC12	GATA		Phosphodiest	PDZ_6	MARVEL		PUF60	CBR3	MORC1
SR-25	Med26	BAH		Sulfatase	PKD_channel	PK_Tyr_Ser-Thr		BDP1	MPO	BLM
PX	UAA	ELM2		AHSA1	zf-met	Gp-FAR-1		KMT2D	GPR68	CMPK1
FHA	Prominin	Endostatin		M20_dimer	COX6A	zf_UBZ		DOCK9	PPEF1	HK1
HSCB_C	Baculo_PEP_C	Collagen_trimer		FAM60A	PK_Tyr_Ser-Thr	RBD		TMCC2	UBA7	PDE1A
HscB_4_cys	Tweety	PTE		BCL_N	CAP_GLY	TYW3		FRAS1	RC3H2	TTC28
BPS	tRNA-synt_His	TatD_DNase		PDZ_2	Torus	PK_Tyr_Ser-Thr		Tssk5	FRAS1	ACY3
Filament	HGTP_anticodon2	RasGAP		ATG9	Tim17	Pacs-1		MED13	LUZP1	SP5
Nbs1_C	WHEP-TRS	Neuralized		FAM192A_Fyv6_N	fn3	zf-C2H2_4		SPNS2	TSPO	gnas
NIBRIN_BRCT_II	KIND	Ribosomal_S14		PQQ_3	TFA2_Winged_2	BRO1		AGR2	NAE1	GNAS
RTT107_BRCT_5	PI3Ka	CBAH		ubiquitin	IQ	L27		ATAD5	MED6	CDC42
BRCT	PI3_PI4_kinase	NAAA-beta		Prok-JAB	KPBB_C	HLH		MX1	PDE3A	NOVA1
PDCD7	PI3K_rbd	CREPT		START	Tubulin_C	HlyIII		PGAM2	RREB1	RHCE
CBFD_NFYB_HMF	PI3K_C2	CID		MRP-S27	Peptidase_C78	Crystallin		WDR89	A2ML1	AK5
Aldolase_II	PI3K_p85B	Beta-Casp		CHD5	RBD	Musclin		PGAM2	BATF3	HTR4
RCC1	FAM83	Lactamase_B_6		HAD	HLH	CoA_transf_3		ADM	PIGA	CPZ
RCC1_2	PLDc_2	RMMBL		40S_SA_C	Voltage_CLC	Acetyltransf_3		KCNE2	QKI	GLIS3
Peptidase_C1	GATA-N	Lactamase_B		HLH	PH	BACK		BTF3	FANCB	PTBP3
Inhibitor_I29	Tmemb_18A	Lactamase_B_2		cEGF	Ion_trans_2	RCC1_2		SNX22	NID1	SYPL2
Ribosomal_S5	EF-hand_3	Mesd		Ist1	Peptidase_M10	BACK		TUBD1	GART	ESCO2
Ribosomal_S5_C	ZZ	Arginase		ANF_receptor	XAP5	Recep_L_domain		ZAR1	IRF7	CDKL3
E1_dh	Glycos_transf_1	Cathelicidins		Ank_3	DHO_dh	RA		MAML3	GART	LMTK3
Transket_pyr	Glyco_trans_1_4	Cystatin		PK_Tyr_Ser-Thr	Sulfotransfer_3	AA_permease_2		MRPL3	ZMIZ1	FRS3
OxoGdeHyase_C	Glyco_transf_4	eIF-5_eIF-2B		ANAPC16	MFS_1	HECT		SUZ12	TRAF3	RGS12
Phospholip_A2_2	Glyco_trans_4_4	Ribosomal_L14e		KH_1	SGT1	PX		UROC1	dll3	TYW3
ribosomal_L24	Glyco_trans_1_2	CBM_21		ANAPC16	Complex1_LYR	JmjC		URI1	PGM5	IGF2R
KOW	YL1	CBM53		Polyketide_cyc2	KH_2	Sec1		PSIP1	EPDR1	PACS1
eIF3_p135	YL1_C	Lyase_aromatic		PDEase_I	Y_phosphatase	DUF4457		BRWD1	KLF4	MPP7
CLU	FMO-like	Par3_HAL_N_term		CPT_N	RHS_repeat	PSI		DYTN	RAD51	HEY2
CLU_N	K_oxygenase	PIP5K		TauD	Tox-GHH	Sema		TANK	DAW1	CRYAB
CBM_20	SAND	ubiquitin		GBBH-like_N	RHS_repeat	PSI		RPL12	CEP41	OSTN
CSD	P68HR	SCO1-SenC		LRR_5	Tox-GHH	Redoxin		RTDR1	GPR3	RPS18
SUZ-C	V-SNARE_C	AhpC-TSA		7tm_1	RHS_repeat	AhpC-TSA		SMDT1	AHI1	SUGCT
S1-like	V-SNARE	Ferric_reduct		RhoGEF	Tox-GHH	FtsH_ext		OIP5	STX2	NAT9
CusF_Ec	MTS	F420_oxidored		RCC1_2	RHS_repeat	POLO_box		RERG	RINL	WRN
SLS	PrmA	A2M		DUF3517	Tox-GHH	Alpha-amylase_C		E2F3	ECE2	PURA
PKcGMP_CC	Cons_hypoth95	A2M_BRD		Inhibitor_I9	RHS_repeat	Kinase-like		CALB1	EYS	INSR
MOEP19	UPF0020	SVA		DUF3517	ASC	Pkinase		BBS9	NAV3	RIN2
Cullin	Methyltransf_15	A2M_recep		Inhibitor_I9	Synaptobrevin	Kinase-like		CLIP4	GUSB	UBE3C
Cullin_Nedd8	La	MG2		DUF3517	Nup84_Nup100	Tantalus		ERI3	RGSL1	OTUB1
MARF1_LOTUS	Glyco_transf_64	MG4		Inhibitor_I9	TPT	Sacchrp_dh_C		ROBO1	RPL26	LMF1
OST-HTH	Exostosin	PHF12_MRG_bd		DUF3517	Sema	Aldo_ket_red		CIAO1	KCNN2	SNX4
Limkain-b1	GAGA	Apo-VLDL-II		Inhibitor_I9	SANT_DAMP1_like	Vac_ImportDeg		NOL3	SHC1	NELFE
NYN	Gpi16	MOZART2		DUF3517	Myotub-related	Resistin		XRCC2	KCNN2	KDM6B
GTP_EFTU	Ribosomal_60s	Pyridoxal_deC		Inhibitor_I9	CTF_NFI	F-box-like		TNIK	SHC1	PRDX5
Osteopontin	HD	NUDIX		DUF3517	Glyco_hydro_56	DUF719		PIGL	KCNN3	BUD13
DUF2340	HD_assoc_2	KH_2		PCSK9_C1	B3_4	N_Asn_amidohyd		NYAP2	MDH2	DOHH
2OG-FeII_Oxy_3	TLD	DUF1897		HAUS4	LRR_1	Death		ANO6	ROBO4	amy2a
2OG-FeII_Oxy_4	SNF5	KH_4		zf-C2H2_6	COMM_domain	Actin		GNPTG	DECR1	USP9X
TERF2_RBM	E2F_CC-MB	Kringle		MACPF	UBA_6	Ank_5		STK26	BRPF1	GID4
TRF	E2F_TDP	PAN_1		Ran_BP1	CBFD_NFYB_HMF	Ank_3		FRAS1	UPK1A	USP9X
LSM14	EamA	Pyr_redox_3		fn3	Sulfotransfer_3	Ank_5		PDZD7	MME	RETN
FDF	Adaptin_binding	Adap_comp_sub		START	Thioredoxin	Det1		FES	ALPK3	MFSD9
SM-ATX	Oest_recep	Clat_adaptor_s		DUF1394	Med19	DcpS_C		TTBK1	PRDM1	MMGT1
E2_bind	ESR1_C	Ribosomal_S2		Zn-ribbon_8	Sulfotransfer_3	Helicase_C		NCALD	PEG10	NTAN1
Nckap1	TBP-binding	RNA_pol_L_2		DED	Thioredoxin	Suv3_C_1		ACSS1	HSPG2	ANK3
DNA_pol_A_exo1	zf-CCHC_6	RNA_pol_L		Zn-ribbon_8	Med19	PMP22_Claudin		DHX32	BEST3	ACTR5
PMC2NT	Nop	Rotamase_3		DED	Sulfotransfer_3	zf-C3HC4_3		RXRA	KIF1A	DET1
HRDC	NOP5NT	Rotamase		Zn-ribbon_8	Thioredoxin	ABC1		NACC1	PPL	DCPS
tRNA-synt_2b	Y_phosphatase	HgmA		DED	Med19	Pkinase		POLK	ENO2	PERP
HGTP_anticodon	Y_phosphatase3	Carboxyl_trans		CAP_GLY	Sulfotransfer_3	ABC1		MYPN	ZFHX3	MYLIP
TGS	FAM76	Haspin_kinase		AMP-binding	Thioredoxin	PK_Tyr_Ser-Thr		PRUNE	NCOA3	RAF1
tRNA_SAD	HORMA	PfkB		zf-C2H2_jaz	Med19	ABC1		EEF1G	ASH1L	TMC8
Fcf1	zf-ribbon_3	Izumo-Ig		BRK	Sulfotransfer_3	RSN1_7TM		NR4A3	RGL2	P4HA1
PIN_9	SNX17_FERM_C	C2-set		Cytochrom_C	Thioredoxin	2OG-FeII_Oxy		PEX19	ADCY1	MED19
Choline_transpo	Rad60-SLD	Rpn3_C		MoCF_biosynth	Med19	Med19		FASTK	ASAP2	USP9X
MBD_C	Peptidase_S8	PI31_Prot_N		MoeA_C	Sulfotransfer_3	UCH_1		GAS8	SBF2	PIGK
MBDa	P_proprotein	PI31_Prot_C		DnaJ	Thioredoxin	DUF3517		WDR92	ADCY7	UBE2H
MBD	S8_pro-domain	SQAPI		GAT	Med19	Peptidase_C13		IK	RRAD	SRI
Njmu-R1	zf-trcl	TLE_N		UQ_con	Sulfotransfer_3	UQ_con		PCYT2	RPS13	ACKR1
SMC_N	FYDLN_acid	Serum_albumin		CTF_NFI	Thioredoxin	EF-hand_5		UBR2	TBX20	IGKC
SMC_hinge	Aldolase_II	Pterin_4a		SET	Med19	zf-CCCH_2		ATRX	GRM3	ABHD4
LSM	2OG-FeII_Oxy_2	PHR		MFS_1	Tankyrase_bdg_C	DHR-2		GCC2	CTRC	CLIC1
EST1_DNA_bind	XPG_N	BACK		MFS_1_like	Peptidase_S10	Ig_3		MDN1	LAMA5	POMT1
EST1	XPG_I	GTP_cyclohydroI		MFS_1	zf-C2H2_4	Hydrolase_4		ZMAT3	CPT2	GGH
Transmemb_17	RNase_PH_C	EFG_III		UbiA	E1_UFD	GST_N_3		form3	HPDL	PHF3
Ofd1_CTDD	RNase_PH	RF3_C		PHD	GRAM	Roc		CHD9	c5	AP5M1
IPP-2	DUF4637	THRAP3_BCLAF1		PWWP	PAP2_C	MIR		A2ML1	ADCY4	NAAA
DUF1751	Aldose_epim	DUF3361		CAMSAP_CC1	RrnaAD	GATase		APOD	LUZP1	GNPAT
Cofilin_ADF	zf-RING_10	ELMO_CED12		BTB	DIL	SPOC		ITGA7	PSKH1	PRKCG
MHC_II_alpha	MSL2-CXC	cwf18		TGF_beta	zf-C2H2_jaz	Adap_comp_sub		UBR5	SYCP1	ACOT1
Frizzled	TPR_10	SKA2		FAD_binding_4	LRR_4	R3H		ZFHX3	AMZ1	TTC16
KAP_NTPase	TPR_6	2-Hacid_dh		Glyco_hydro_47	CH	EURL		PRTG	GRIK5	srbd1
Sec7	ANAPC3	NAD_binding_2		HIP1_clath_bdg	ELMO_CED12	R3H		PDE5A	WDR16	PRR11
NUDE_C	Thioredoxin	VitD-bind_III		Yip1	7tm_1	GPAT_C		FBN2	PLCD4	ABCD2
Crescentin	Thioredoxin_6	KASH		I_LWEQ	OAR	Acyltransferase		PDIA3	MUC4	NACA2
tRNA_anti-codon	OST3_OST6	DUF4604		Mod_r	PAS	GPAT_C		DDX56	CLOCK	SYTL2
CoaE	Thioredoxin_8	ABC2_membrane_3		HMG_box_2	EGF_CA	Acyltransferase		TTBK1	ITIH3	PVRL2
MIT_C	Thioredoxin_2	AAA_21		NTP_transf_2	LSM	Pkinase_C		CCT6A	BDP1	rhag
MIT	Calsequestrin	DUF4162		HHH_8	DnaJ	HATPase_c_3		TACR2	ABCA3	AXIN2
Ribosomal_L30	AhpC-TSA	NTP_transf_2		DUF4203	GRAM	NAC		TRPM6	AKAP4	DTL
AP3B1_C	Nnf1	C8		MyTH4	7tm_1	zf-RING_5		A2ML1	NPY2R	ATMIN
SEEEED	VPS13_C	NAD_binding_6		Kazal_1	zf-C2H2_6	SBF_like		SOBP	TTN	ercc5
Voldacs	SHR-BD	FAD_binding_8		Actin	ig	SBF		MAML2	SAMD5	XPOT
RhoGEF67_u2	ATG_C	Coatomer_E		RicinB_lectin_2	NCU-G1	Pribosyltran_N		WIZ	CALR	CLHC1
RhoGEF67_u1	SERTA	DED		Dscam_C	TPR_20	Pribosyltran		KAL1	NAV3	ITIH5
betaPIX_CC	Prot_ATP_ID_OB	LAP1C		RRM_5	zf-C3HC4_4	RGS		FKBP6	MPEG1	ITIH2
Peptidase_S8	AAA_16	OSCP		Dscam_C	LTD	XPG_N		SOX17	FBLN1	ITIH5
P_proprotein	DUF4499	TAT_ubiq		zf_UBZ	ERK-JNK_inhib	Exportin-T		ATF1	CTF1	ITIH2
S8_pro-domain	Aconitase	Aminotran_5		ELFV_dehydrog	PX	ITI_HC_C		MEF2C	EDN3	ITIH5
Hemopexin	Aconitase_C	PTRF_SDPR		eIF2A	RRM_1	UBD		DCAF7	STAG2	ITIH2
CAS_C	Cofilin_ADF	Phospholip_B		WD40	PK_Tyr_Ser-Thr	SMC_N		CHMP6	EBF1	ITIH5
Serine_rich	DUF1674	NPL4		eIF2A	Glyco_transf_8	V-set		PDRG1	NUMBL	ITIH2
FAD-oxidase_C	Bax1-I	EpoR_lig-bind		RRM_5	PCMT	ABC2_membrane_3		TAF5	GPR39	UBTD2
FAD_binding_4	SQS_PSY	DUF3668		Patched	Methyltransf_25	FSIP1		KCNB2	IFT20	SMC5
Trypsin_2	MMACHC	PRKCSH-like		Ion_trans_2	PCMT	ANAPC4_WD40		NRP1	vwde	SNTB2
Tim44	SNAP	PRKCSH_1		ARA70	Methyltransf_25	PIRT		AMFR	RSU1	HECW2
DUF4521	ETS_PEA3_N	PRKCSH		Arf	Zip	Collagen		XRCC4	BRK1	NSUN7
SapB_2	Ets	ASC		Epimerase	Collagen	WD40		IBSP	MSI1	NPHP4
SapB_1	CAMSAP_CKK	fn2		Arf	VWA	Ribosomal_L14		SSBP4	GHRH	WIPF1
SapA	CAMSAP_CH	Miff		Epimerase	Frizzled	UQ_con		PAAF1	TAC3	ABCA1
DOR	CAMSAP_CC1	DUF4559		Arf	Fz	Ribosomal_L4		SMIM8	BRWD1	FSIP1
7TM_GPCR_Srw	Pre-SET	RRM_8		KR	SH3BGR	Ndc1_Nup		ZNF34	HN1	NF2
zf-NF-X1	TruB_N	RRM_occluded		SMC_N	Hydrolase	Actin		INVS	PAGR1	CDC40
Prothymosin	CCSMST1	zf-BED		Annexin	Ion_trans	Actin_micro		RHAG	WDR46	PIRT
AAA_6	CSD	LRIF1		SAM_2	Roc	Cupin_8		PBDC1	ACKR4	MKL1
AAA_8	Rhodanese	Sema4F_C		zf-C3HC4_3	RabGAP-TBC	zf-C2H2_4		ING1	GGT7	CXXC4
Dynein_C	PHF12_MRG_bd	PSI		KH_1	RRM_1	zf-H2C2_2		GPER1	RAB30	RPL23
AAA_7	POP1	Myb_DNA-binding		tRNA-synt_1e	RabGAP-TBC	zf-C2H2_jaz		FASN	KRT36	UBE2A
DHC_N2	POPLD	DHHC		GDNF	RRM_1	zf-C2H2_4		HOXA4	TRPC3	NDC1
AAA_lid_11	Furin-like_2	PhoLip_ATPase_C		TIR_2	RRM_7	zf-C2H2_6		HOXB8	AK9	ACTR8
Dynein_heavy	PLAC	Cation_ATPase		SEFIR	RabGAP-TBC	zf-C2H2_4		HOXD8	IGBP1	socs9
Dynein_AAA_lid	GF_recep_IV	Annexin		TIR_2	RRM_1	zf-C2H2_2		ITPR2	OBSCN	MTCL1
AAA_22	Y_Y_Y	MRP_L53		SEFIR	SAM_2	Helicase_C		HERC1	PHKA1	GPAT2
AAA_30	DUF5060	RuvB_N		EGF_2	START	Augurin		RYR3	SPG11	RPP40
T2SSE	Big_3_5	AAA_16		Arf	Microtub_bd	DUF4482		CP	PTPRB	SPC25
Sec63	YtkA	TIP49		CRAL_TRIO_N	FHA	GPAT_C		FAT1	NBEA	ZAP70
Helicase_PWI	CFSR	AAA_2		Glyco_hydro_18	PAS_4	Ribonuc_P_40		DCHS2	RBP2	TRUB1
Vault	Invasin_D3	AAA_22		STAT_bind	Serpin	Spindle_Spc25		INSRR	COIL	ST14
MVP_shoulder	RAI16-like	RNA_helicase		RRN3	PIP5K	ABC1		IFIH1	WDR17	rhou
Vault_3	DUF5917	AAA_14		CTP_transf_like	BRINP	Pkinase		PASK	APCS	RHOU
Vault_2	KELAA	IstB_IS21		Sulfotransfer_1	Neur_chan_memb	ABC1		OXGR1	TENM2	rhou
Vault_4	Skp1_POZ	Sigma54_activ_2		fn3	INTS2	Pkinase		THAP4	OBSCN	FOXP1
Sec7_N	RNA_pol_Rpb1_2	AAA_25		FeoB_N	Aldedh	ABC1		TPGS2	MPO	MED17
DENN	RNA_pol_Rpb1_5	AAA_28		Ribosomal_S17e	K1377	Pkinase		ADD2	MAST4	SBF2
dDENN	RNA_pol_Rpb1_3	Rad17		Steroid_dh	RFX_DNA_binding	Trypsin		FRAT2	BRD2	CDKL5
SF3a60_Prp9_C	RNA_pol_Rpb1_4	AAA_7		Laminin_EGF	START	zf-C3Hc3H		ASAH1	DOCK6	MME
SDE2_2C	RNA_pol_Rpb1_1	TNF		MT	Patatin	Ras		NUMA1	DLX1	TOR1A
SF3A3	Sds3	Peptidase_C12		AdenylateSensor	Cadherin	Roc		TTLL1	IBSP	URM1
SF3a60_bindingd	PAT1	CKS		7tm_3	Ldl_recept_a	IBR		EIF4H	ELFN1	CNST
EMI	BCDHK_Adom3	GAT		B5	ETF	HORMA		MLF1	MS4A8	LRRK1
HARP	HATPase_c	GGA_N-GAT		Dynein_IC2	NIF	IBR		PMS2	BCAM	SIKE1
Peptidase_S68	Pkinase_C	VHS		AAA_22	Auts2	zf-C3HC4_4		ACBD5	NOX1	NRP2
Hexokinase_2	PTPRCAP	PHD20L1_u1		Mak10	Ank_5	Med17		WDPCP	RFC1	TBPL1
Mei4	MHC_II_alpha	Tudor_2		FKBP_C	V-set	PH		MED31	TPT1	ACAT2
TFIIB	ARID	DUF3776		Peptidase_S9	Bromodomain	SBF2		WDPCP	PDCL	putA
TF_Zn_Ribbon	FGGY_N	Tudor_3		SSXT	DUF3512	PK_Tyr_Ser-Thr		MACC1	ARRB2	ACAT2
AAA_lid_7	PQ-loop	MBT		eIF-1a	DOCK-C2	Peptidase_M13_N		UPK1B	FOXH1	POLH
Sigma54_activ_2	GCR	DUF4707		Filament	SH3_9	zf-C2HE		EAF1	srsf5	HPD
FANCAA	AKAP95	GRIP		APH	SCAN	Galactosyl_T		MIEN1	DPP10	UQCC2
DUF1981	PQQ_3	DUF92		GCP_N_terminal	Trp_Tyr_perm	RRM_5		SRSF2	HINT1	ALCAM
Sds3	PQQ	ORMDL		PX	SCA7	Torsin		ASB8	FPGT	HBE1
Glyco_hydro_38C	PQQ_2	Putative_PNPOx		DUF2465	THAP	Consortin_C		YPEL1	CAMP	RIOK2
Alpha-mann_mid	AMP-binding_C	PNP_phzG_C		TMEM144	LRR_5	CAMSAP_CH		ITPKC	HOXA2	PCBP2
Glyco_hydro38C2	Exo_endo_phos	Pyridox_oxase_2		Cse1	Bestrophin	SIKE		TEX11	NFS1	RSRC1
Glutaredoxin	TNRC6-PABC_bdg	MHC_I		AMP-binding	DEP	MAM		PRNP	ARL5A	TAF1D
Thioredoxin_2	Ago_hook	MHC_I_3		Tmemb_185A	FYVE_2	TBP		PPM1A	robo2	C1S
DIM1	KASH_CCD	ING		zf-C2H2_jaz	KA1	Cullin		AP3D1	WDR74	SFPQ
Chitin_synth_2	HSP20	NAPRTase		SYS1	Pep_M12B_propep	Thiolase_C		TCF7	AAK1	TMEM9
LCAT	Ribosomal_L19	NAMPT_N		Ribosomal_L2	Thioredoxin_8	zf_UBZ		XKR8	HMGB2	VPS29
Frag1	RWD	SAE2		DUF4559	DUF4594	Glyoxalase_4		PNKP	PML	SESN1
CSTF2_hinge	SPATIAL	Dishevelled		AAA_5	DHC_N2	ig		AP1M2	VEGFB	CFLAR
CSTF_C	PTPLA	Pribosyl_synth		zf-rbx1	Ldl_recept_a	C1-set		UTP3	PBX4	AP3D1
PH_9	5_nucleotid	Pribosyltran		FERM_N	HLH	ig		NMRK1	RP1	TMX1
Cys_knot	Rho_GDI	SLS		Cadherin_2	SH3_2	Ig_3		TEF	INA	QSOX1
IGFBP	Methyltransf_4	PET		UCH_1	MMR_HSR1	MRP-S32		HAP1	CBX7	AHSA1
rve	FYRC	SRCR_2		7tm_1	Synaptobrevin	Mito_carr		CNOT4	ITIH4	CTR9
P5CR_dimer	FYRN	Hepsin-SRCR		CBX7_C	SHIPPO-rpt	KH_1		MEF2A	FLT1	RPL7
F420_oxidored	zf-HC5HC2H_2	Chromosome_seg		Glycolytic	Myosin_head	KH_4		UBE2T	IKBIP	CAP1
BTG	zf-HC5HC2H	DUF4210		NMDAR2_C	fn3	KH_2		LGR6	NPL	DHX15
DUF5524	PWWP	IBR		Carboxyl_trans	RYDR_ITPR	KH_4		FLT1	EMC3	ADAL
p53-inducible11	AWS	Flt3_lig		Noelin-1	TGF_beta	KH_2		SAR1B	IKBIP	HDAC8
Ribosomal_L13e	C5HCH	DUF938		CARD_2	TSP1_spondin	KH_4		FLT1	NPL	TFPT
SLIDE	IFRD	5_nucleotid		zf-RanBP	MAM	Bact_lectin		EIF6	EMC3	LSM12
HAND	IFRD_C	MANEC		COMM_domain	Cadherin	MMR_HSR1		NAGA	GLRX2	HEBP2
HDA2-3	DUF2678	Peptidase_C78		FA_hydroxylase	Sushi	Dynamin_N		RHEB	IKBIP	TEC
DBINO	Polysacc_synt_C	zf-HC5HC2H		Histone	Anth_Ig	Tsg		FITM2	JPH1	THOC6
STAG	Glyco_transf_17	zf-HC5HC2H_2		Ribosomal_L7Ae	Aminotran_5	DnaJ		ZPAX	RPL3	CD68
Adap_comp_sub	DUF1232	DUF1704		FAD_binding_4	Yop-YscD_cpl	COPIIcoated_ERV		RPS20	TESC	UXT
Clat_adaptor_s	HOOK	GF_recep_IV		SH3_1	ADH_zinc_N	ERGIC_N		PGD	FBXO6	TDO2
DUF1180	HOOK_N	Oxidored_q3		GST_C_6	Hormone_recep	COPIIcoated_ERV		FAR1	CHN2	TUBB
DUF4962	MtN3_slv	Oxidored_q5_N		GST_N_4	IRK_C	ERGIC_N		PGD	GLRX5	ASMTL
RNase_H	CDI	SAND		DUF5580	NAD_binding_6	Peptidase_S10		IQCH	SOX13	CD82
Cauli_VI	DNA_methylase	Cu_amine_oxid		NTP_transf_2	DUF4392	Tmemb_9		TPM1	SSR2	HSF1
NOPS	DNMT1-RFD	NAD_binding_10		Glyco_hydro38C2	adh_short_C2	7tm_2		MGA	DLG5	ADH5
tRNA-synt_2	BAH	Semialdhyde_dh		Kelch_2	7tm_1	GPS		RCN1	AMH	ADH6
ANF_receptor	zf-CXXC	Metallophos		NIF	TspO_MBR	7tm_2		POC5	CXXC4	ADH5
FA	DMAP_binding	BTB_2		COMPASS-Shg1	E1_4HB	PA26		GBP6	MFI2	kmt2b
MIER1_beta_C	Protocadherin	IKI3		HSF_DNA-bind	L_HMGIC_fpl	Thioredoxin		GBP2	BACH1	PPM1M
ELM2	AA_permease_2	DUF4639		AAA_18	Med6	UPF0515		GBP6	ITIH4	INTS8
PK	EMI	zf-Dof		HLH	PDEase_I	ANAPC4_WD40		CTSH	HMCN1	BMP1
PK_C	Mss4	Nudc_N		MFS_2	DUF1866	AHSA1		GBP6	IGLL5	FASN
Peptidase_M1	CSN5_C	CS		Filament	PH_11	Aha1_N		PURG	RTEL1	MINK1
ERAP1_C	Ribophorin_II	NEMO		SH3_2	zf-C2H2_8	p450		WRN	RBPMS	ACSM5
Peptidase_M1_N	Cpn60_TCP1	CC2-LZ		CytochromB561_N	zf-met	TPR_11		IQCE	CUL9	GATC
Zona_pellucida	Tankyrase_bdg_C	zf_C2H2_10		Peptidase_M3	TSP_1	Ribosomal_L30		NUDT8	APOB	gcgr
zf-CCHC	CDC48_N	IL6Ra-bind		GATA-N	bZIP_Maf	CAP_N		EPCAM	WNT11	GCGR
MIR	RNA_helicase	Trm112p		GATA	Sema	CAP_C		RRM2B	BEST2	gcgr
Ribosomal_L35p	AAA_14	AA_permease_C		CPSF_A	BTB	CAP_N		RRM2	PIGN	GCGR
ERM	Mg_chelatase	DUF4528		ubiquitin	RRM_1	OB_NTP_bind		CCDC7	MYO1F	gcgr
FERM_C	IstB_IS21	Urb2		ResIII	KH_1	DEAD		PANX2	LGSN	SCAF1
FERM_N	Sigma54_activ_2	DcpS_C		Iwr1	FHA	OB_NTP_bind		RPL35	UTP20	OIT3
CARD	Ndc1_Nup	HIT		TSP1_spondin	Microtub_bd	DEAD		TROAP	SCXB	SF3B6
ADP_ribosyl_GH	TMEM141	BTG		TSP_1	bZIP_1	OB_NTP_bind		RPL35	TCF15	LAMP3
Cluap1	Nudix_hydro	PAM2		IBN_N	SGL	DEAD		SCMH1	RNF43	PLIN2
Ribosomal_S9	NUDIX	DMAP1		THUMP	GARS_C	OB_NTP_bind		SUMF1	HELT	SURF1
Prp18	Ribosomal_L13	SANT_DAMP1_like		Serpin	GARS_N	A_deaminase		CPSF6	MYLIP	CCT8
DUF4217	MTBP_C	PTH2		CUB	AIRS	Hist_deacetyl		RET	PSMG2	KLF15
DUF1053	MTBP_mid	NHL		DUF5600	zf-Nse	AD		AVP	CCNA2	SENP8
AC_N	MTBP_N	SGL		Cu-oxidase_2	CAMSAP_CKK	DLIC		ARSK	PDAP1	IFT20
ADH_zinc_N_2	RBM39linker	Lig_chan-Glu_bd		Lectin_C	CAMSAP_CC1	SOUL		GSTCD	COG8	ATF5
ADH_zinc_N	RPN5_C	Lig_chan		PK_Tyr_Ser-Thr	COLFI	TPR_2		TMED2	NIP7	NSDHL
ADH_N	MutS_V	SBP_bac_3		Reprolysin_5	zf-TRAF	TPR_1		ARL5B	AQP5	DHX37
Amidase	MutS_III	Cbl_N3		TMEM117	MNNL	TPR_2		EMP2	LRRK2	INF2
MTS	MutS_I	Cbl_N2		bZIP_2	PGM_PMM_II	Pkinase		IFFO1	Car15	NDST3
EF-hand_13	MutS_IV	BPS		Tissue_fac	PH	HRG		cd55	ZFHX4	SYCP3
TROVE	MutS_II	L27		RCC1	Ependymin	ANAPC4_WD40		DCAF4	AMER1	CHPT1
DUF4062	Beta_helix	NAGPA		Ribonucleas_3_3	zf-C2H2_4	Tetraspanin		CAAP1	MPRIP	SYCP3
NACHT	NosD	Vps55		TB2_DP1_HVA22	HHH_5	p450		MANEA	SIM1	CHPT1
DUF5920	zf-UBR	DDE_1		CBS	Rhodanese	Prefoldin		BATF3	GDPD4	SYCP3
APAF1_C	Ubie_methyltran	PAH		Peptidase_C1	PH	EMC3_TMCO1		MOCS2	lamb2	PRDX6
PARP_reg	Taxilin	Sin3_corepress		LRAT	DUF4648	Prefoldin		BMP1	TTC24	PFAS
WGR	TIP120	JmjC		C1-set	Ribosomal_L23	EMC3_TMCO1		ITGA7	DNAH9	AFMID
WWE	UME	PLU-1		PHR	Methyltransf_11	Prefoldin		TTC24	IRS4	CFH
FtsJ	Telomere_reg-2	zf-C5HC2		p450	Vps55	EMC3_TMCO1		MAGI2	GRIA3	stau2
tRNA-synt_1d	CD36	Sulfatase		PH	PK_Tyr_Ser-Thr	Prefoldin		SVEP1	RBM47	EIF5A
DALR_1	Longin	GRAM		IMD	MT-A70	EMC3_TMCO1		PLCB4	SMAD3	PPM1F
Retrotran_gag_2	Sec63	Arginosuc_synth		Gelsolin	PHO4	Trp_dioxygenase		SON	ITGB8	SPEG
DUF4219	Helicase_PWI	Thymidylate_kin		EPL1	Glyco_hydro_2_N	Tubulin_C		C1QC	CUBN	ARMC8
Eaf7	ResIII	Hexokinase_2		S_100	MFS_1	zf-CCCH_4		robo2	ITPR2	IDH2
CARMIL_C	XLF	Hexokinase_1		DnaJ	Kinase-like	Dimerisation2		EIF2A	MDC1	BAD
Carm_PH	DUF4598	AstE_AspA		PKD	Ribonuc_2-5A	Maf		LCORL	RP1	AIF1
MOZART2	CBX7_C	IIGP		Anoctamin	Beta_elim_lyase	Dimerisation2		AFF4	PAQR7	F5
Mad3_BUB1_I	FAD_binding_3	Ammonium_transp		RyR	KOW	Maf		SALL2	BRWD3	IFT46
VPS13_C	Dynein_attach_N	H_PPase		AlaDh_PNT_C	SH2	Dimerisation2		tmc4	FZD2	MIA3
ATG_C	RPAP3_C	Gp-FAR-1		DUF4205	Ion_trans_2	Maf		RAP2C	MYLK3	CYBA
MyTH4	Rsm22	S100PBPR		Proteasome_A_N	SH2	SelO		STYX	ARNT2	TMCO3
PH_8	Nucleoporin_FG2	RGS12_us1		C2-set_2	Ion_trans_2	Tetraspanin		RAP2A	MRC1	DDX58
PH_3	UNC-50	RBD		V-set	Kdo	HSF_DNA-bind		RAP2B	GALR1	LDB1
PH_11	NumbF	TYW3		RasGAP	Glyco_transf_43	ADH_N		GRAP2	LRP6	MPEG1
OCRE	PTB	CIMR		TIMP	Ca_hom_mod	ADH_zinc_N		KLHL2	LAMA4	CSTB
G-patch	PID_2	ATG27		ER_lumen_recept	Ldh_1_N	ADH_N		CadN	F2RL1	VPS52
G-patch_2	BH4	Pacs-1		DPCD	PH	ADH_zinc_N		SWT1	UCKL1	FOXA1
Occludin_ELL	W2	NCD3G		AAA_16	EPL1	ADH_N		MRPS9	LRRK1	KPTN
Pepdidase_M14_N	FAM194	BRO1		Kdo	Tetraspanin	zf-HC5HC2H_2		PRRG4	GRB2	PSMD6
Peptidase_M14	Macro	Crystallin		Sema	Peptidase_M13	FYRC		MYH13	RNF26	CETP
HEAT_PBS	CRAL_TRIO	Musclin		zf-C2H2	Laminin_G_2	zf-HC5HC2H_2		JAGN1	TCEA1	DDX46
Folliculin	AIG2_2	Ribosomal_S13		Spectrin	bZIP_2	SET		RAB3C	EEA1	STAT2
CENP-K	GGACT	CoA_transf_3		7tm_1	Bestrophin	zf-HC5HC2H_2		MGST3	RAB12	TST
HnRNPA1	ADH_N_2	Acetyltransf_3		zf-C3HC4_4	PH	FYRC		CNN2	GRIP1	COMT
RRM_7	DUF3715	PurA		HMG_box_2	Enolase_C	zf-HC5HC2H_2		PTBP2	PLEC	GAA
CD99L2	Ephrin	VPS9		ig	GRAM	SET		MLPH	MACF1	MISP
B56	CENP-N	SMAP		7TM_GPCR_Srsx	M20_dimer	zf-HC5HC2H_2		ALG9	MEGF6	PCGF1
NUP50	Kindlin_2_N	Peptidase_C65		LRR_4	Peptidase_M20	5-nucleotidase		HPGD	RGS6	ULK3
Ran_BP1	DUF4211	OTU		MMS22L_N	AA_permease_C	p450		KALRN	MICU2	IER2
Trnau1ap	DUF4196	LMF1		EPL1	Guanylate_cyc	SpoIIE		PLEC	PID1	DDX17
DUF92	SelR	Sec1		7tm_1	Ank_4	Calponin		SENP7	STAT4	stk40
Big_2	Dynactin_p22	DUF4457		Ribosomal_L19e	SH3_2	BLACT_WH		HNF4G	YOD1	AKNA
Auto_anti-p27	DUF1151	Redoxin		Homeobox_KN	DENN	Lactamase_B		DAPK1	WNT6	ARSD
Sulfatase	Choline_transpo	Peptidase_M41		Chorein_N	Roc	EGF_3		LRBA	MED27	GSTT1
DUF3740	fn2	FtsH_ext		AhpC-TSA	ABC1	CUB		OR6M1	MEGF6	TTC31
DRY_EERY	SCAMP	GPS		Metallophos	Ribosomal_S15	EGF_3		ACTN2	CLVS1	REV1
DTC	TFIIS_M	Bud13		AhpC-TSA	T-box	CUB		MPRIP	HUNK	BIN2
GMP_synt_C	SPOC	mTERF		p450	ANF_receptor	EGF_CA		AOAH	IMPA1	G3BP1
NAD_synthase	TNF	HEAT_PBS		FHA	Carn_acyltransf	CUB		KLC1	QRSL1	G3BP2
QueC	Fez1	POLO_box		Biopterin_H	DUF1053	EGF_CA		RIOK2	AIM1	CPNE3
tRNA_Me_trans	DUF2046	Alpha-amylase		FGF	PK_Tyr_Ser-Thr	CUB		USP18	QRSL1	C1QB
PIP5K	zf-C2H2_8	Alpha-amylase_C		RhoGEF	Plexin_cytopl	PP-binding		NASP	AIM1	MTAP
UBX	Fis1_TPR_C	Tantalus		SH3-RhoG_link	ANAPC4_WD40	Thioesterase		YAF2	QRSL1	LASP1
PTN_MK_N	Fis1_TPR_N	Sacchrp_dh_NADP		PH	C2	PP-binding		CRLS1	AIM1	MFSD1
PTN_MK_C	Tubulin-binding	Sacchrp_dh_C		IRS	zf-C2H2_6	Thioesterase		LRFN2	QRSL1	MPST
Patched	NPR3	CAP		MFS_1	KIF1B	Ank_2		CHIC2	AIM1	MDFIC
NPC1_N	Hydrolase_6	Vac_ImportDeg		Filament	FAM131	ABC1		CALM2	QRSL1	TFE3
Sterol-sensing	Hydrolase_like	Resistin		zf_CCCH_4	PAS_3	AMP-binding		HERC1	AIM1	WDR45
Mic1	PTEN_C2	F-box_4		XendoU	Reprolysin_5	Ribosomal_L28		TAF12	A2M	IPO4
VMA21	PIP5K	MMgT		Myb_DNA-bind_6	ABC2_membrane_3	HRM		IMPA2	EDA	BAG6
SLC12	Troponin	DUF719		DUF2678	7tm_1	7tm_2		HDAC9	EPHB4	RCCD1
GPP34	GET4	N_Asn_amidohyd		Myb_DNA-bind_6	V-set	HRM		NCOR2	EPHB1	ZCRB1
2-oxoacid_dh	Ribonuc_red_sm	Det1		Polysacc_synt_C	SAM_2	7tm_2		APBA2	PGK1	MTX1
Biotin_lipoyl	His_Phos_2	DcpS		Myb_DNA-bind_6	AAA_14	HRM		TTC38	LGR6	CMTM8
PGM_PMM_I	PPIP5K2_N	Suv3_N		Polysacc_synt_C	NT-C2	7tm_2		LHPP	CNIH4	rtbdn
PGM_PMM_III	MGAT2	SUV3_C		Dynein_AAA_lid	AAA	HRM		YIF1B	IQCA1	LHX9
PGM_PMM_II	Hemopexin	Suv3_C_1		Ribosomal_L3	NT-C2	7tm_2		KPNA6	EDF1	ESYT1
PWWP	Somatomedin_B	PMP22_Claudin		RHD_dimer	EGF_3	CRAL_TRIO_2		KPNA1	Nepn	SEPT4
SET	PP2C_2	TMC		Clat_adaptor_s	Endothelin	cEGF		ATG4C	MYH1	MMP17
AWS	Ribosomal_L7Ae	RSN1_7TM		SAP30_Sin3_bdg	NIPSNAP	EF-hand_5		TCN2	NPC2	GBF1
C5HCH	TGF_beta_GS	S4		MAM	RRM_5	Sec16_C		MFF	FZD1	NUGGC
CAF1	Activin_recp	P4Ha_N		HGTP_anticodon2	Nic96	TRAPPC9-Trs120		SGPL1	TOB2	CPNE5
MG3	Nup160	2OG-FeII_Oxy_3		Pro_isomerase	zf-C3HC4_3	RRM_1		PDCD2	OXR1	TRPV4
MG2	FAA_hydrolase	2OG-FeII_Oxy		ABC1	ARID	Lamp		CAP1	PHB	AMA-1
O-FucT	ILEI	PH_16		SPRY	RIIa	Perilipin		PPT1	RUFY2	HM13
FSIP2	G8	PH_13		GSHPx	TGF_beta_GS	SURF1		CDC6	itpr2	SSFA2
E3_UBR4_N	NUFIP2	Med19		ANAPC4_WD40	PTR2	Cpn60_TCP1		RBX1	asxl2	INF2
DUF4704	UbiA	DUF3517		SCA7	IFT20	FOXP-CC		EPC2	LHX8	Akhr
Kinesin_assoc	3HCDH_N	Peptidase_C13		TPD52	EGF	PH		CEBPE	ARX	PSMA2
Pentaxin	3HCDH	zf-CCCH_4		Thioredoxin_7	LRR_6	Peptidase_C48		CEBPB	FIGF	FABP7
RPGR1_C	RHD_dimer	zf-CCCH_2		Vps54_N	RRM_7	IFT20		CEBPA	REL	RLTPR
PABP	HH_signal	DHR-2		UDPGP	Hormone_2	bZIP_2		CEBPD	SCN8A	RFX1
SET_assoc	IL8	Abhydrolase_1		Vps54_N	ANAPC4_WD40	Miga		PGAM1	ITGB4	HDAC9
MEA1	Peptidase_M13_N	Abhydrolase_6		UDPGP	PKD_4	RRM_1		NR5A2	NUAK2	PSEN2
Leuk-A4-hydro_C	Integrase_H2C2	GST_C_2		Vps54_N	PAXIP1_C	Aminotran_1_2		MMP16	ATM	IGF1
DUF3337	DUF5600	GST_N_2		UDPGP	Polyketide_cyc	Roc		NAA30	LMO7	RGMB
Peptidase_S26	GPAT_N	GST_N_3		Vps54_N	7tm_1	BTB		NIPBL	THAP9	DAAM2
IL8	Ferric_reduct	PMT_4TMC		UDPGP	U-box	Roc		MCFD2	ARSD	PTRH1
TIG	Fer2	PMT		Vps54_N	G_glu_transpept	OB_NTP_bind		HMX2	SH2B3	CLSPN
PSI	UPRTase	Peptidase_C26		UDPGP	Fibrinogen_C	Sulfotransfer_3		APOE	RC3H1	EHD4
TIG_plexin	TMEM70	GATase		Vps54_N	RsgA_GTPase	HSNSD		SIN3B	ENO3	CCR7
FGGY_C	Trm112p	TFIIS_M		UDPGP	Filament	Sulfotransfer_3		JUND	APOH	UPF2
FGGY_N	PMT_4TMC	SUZ		Vps54_N	p450	Sulfotransfer_1		TFPT	ENO4	BFSP1
TLE_N	Lipocalin	EURL		UDPGP	MFS_1	Cor1		NOG	CCT5	JPH4
AAA_lid_3	Lipocalin_7	Acyltransferase		SH3_2	FERM_M	CDP-OH_P_transf		FAHD1	SETD2	SCG2
Vps4_C	CbbQ_C	GPAT_C		Syntaxin-18_N	YHS	Cor1		ZFP64	GPM6B	FCF1
TGFb_propeptide	AAA_3	BAAT_C		Calcyon	zf-A20	CDP-OH_P_transf		HMCN1	ABI1	FIG4
FSA_C	F5_F8_type_C	Bile_Hydr_Trans		Syntaxin-18_N	SOCS_box	Cor1		ASB13	PDSS1	TNNI2
Glyco_transf_54	IL6	HHH_9		Calcyon	CABIT	Redoxin		MPPE1	ABI1	TG
DAGK_acc	SANTA	INCENP_ARK-bind		ANAPC4_WD40	fn3	AhpC-TSA		RUSC2	PDSS1	DOT1L
Na_H_Exchanger	CCDC50_N	SBF_like		DUF2464	DUF1088	GATase_5		SPSB1	ABI1	H2AFZ
Beta-lactamase	DUF4171	SBF		Hexokinase_1	Peptidase_S10	FGAR-AT_linker		CPEB1	PDSS1	RFX5
CIA30	HEPN	AXIN1_TNKS_BD		ADH_N	Pentaxin	GATase_5		UFD1L	ABI1	DLL4
Calsarcin	Sarcoglycan_1	XPG_N		Ion_trans	Ten_N	FGAR-AT_linker		MED24	PDSS1	APP
Sulfotransfer_2	Histone_H2A_C	Exportin-T		VWA_2	An_peroxidase	AIRS_C		TXLNA	VPS28	ube2f
DUF4554	Histone	ITI_HC_C		TFR_dimer	PDZ_2	Abhydrolase_3		MBTD1	JAM2	ABCF2
Ribosomal_L22	DUF1518	UBD		Peptidase_M28	Homeodomain	zf-B_box		BRD1	EML1	CHPF2
ERCC4	Nuc_rec_co-act	AAA_23		TFR_dimer	FAD_binding_8	SPRY		ITIH6	YIF1A	ABCF2
KASH_CCD	SUZ-C	AAA_15		Peptidase_M28	AAA	dsrm		IRAK2	MSRA	ARPC2
CX9C	CusF_Ec	Ribosomal_L13		Anticodon_2	TFIIF_beta_N	DND1_DSRM		SYT2	cry4	CANX
ThiI	DCX	Ribosomal_S18		Pre-SET	TCTP	I-set		GNL3L	ASNA1	TMC5
Oxysterol_BP	Lipoxygenase	FSIP1		RRM_7	Phosducin	eIF-5a		HPS4	BAG1	GDE1
CaM_bind	DDHD	Ribosomal_L37e		FYRN	Arrestin_C	Surp		SGSH	MPP2	TMC5
L_HMGIC_fpl	SM-ATX	FAM177		PH	Pep_M12B_propep	cwf21		RPL21	CALM2	GDE1
EFG_IV	LsmAD	BolA		Ank_4	HHH_9	CID		ZC3H3	RRP1B	TMC5
EFG_C	PAM2	PIRT		OATP	SH2	cwf21		PTK2B	DPYS	GDE1
EFG_III	Alpha_adaptinC2	C4		Thioredoxin_7	THAP	CID		GSTA2	C2	TMC5
GTP_EFTU_D2	zf-C2H2_12	Hmw_CFAP97		SAM_1	LRR_1	cwf21		SMPD1	GNL3	manba
Sad1_UNC	ADP_ribosyl_GH	HC2		His_Phos_1	Lipoxygenase	CID		BRF1	EPC1	HCFC2
ILEI	Use1	Ndc1_Nup		V-ATPase_G	NAC	PP2C		DYSF	HIF1A	CCND3
CDC48_N	Ribosomal_L36e	Peptidase_S9		SRP68	RRM_1	V-ATPase_H_C		OPRM1	DESI2	NSF
RuvB_N	LTD	Actin_micro		NAC	RRM_5	Iso_dh		MDN1	GID8	KARS
CDC48_2	Astacin	BCLP		PX	FAM177	fn3_3		LHX8	CDPF1	ASGR1
TIP49	Slx4	SOCS		Tubulin	Cytochrom_B561	Caprin-1_C		FAT1	TERF1	FZR1
RNA_helicase	DUF4149	Augurin		Na_H_Exchanger	Homeodomain	Caprin-1_dimer		RXFP4	DLAT	UCHL3
AAA_28	NUC202	DUF4482		Ribosomal_L3	AROS	Caprin-1_C		ITGB8	HECW2	LYRM7
AAA_14	RIX1	DNA_RNApol_7kD		VEFS-Box	DegT_DnrJ_EryC1	Caprin-1_dimer		C1R	PUS1	TCTA
IstB_IS21	Myosin_N	TFIIS_C		ADAM_CR_3	MMR_HSR1	Caprin-1_C		ALCAM	RAB28	LIMD2
ATPase	PMSR	Ribonuc_P_40		TSP1_spondin	Kinesin_assoc	Caprin-1_dimer		CKS1B	PSMD4	EMCN
ATPase_2	THF_DHG_CYH_C	Spindle_Spc25		ADAM_CR_3	7tm_1	IFT46_B_C		HDHD1	OSR1	DHX35
GF_recep_IV	DUF4745	TruB_N		Dynein_heavy	SnoaL_3	AMPKBI		LGI1	OSR2	SYNE1
Furin-like	PINIT	TruB_C_2		Urocanase_C	p450	PARP		DDT	TRABD	COPS2
Tub	zf-MIZ	zf-C3Hc3H		Prefoldin_3	HMG_box	Na_H_Exchanger		CSMD1	AIMP1	DGKD
Tub_N	DPPIV_N	HORMA		MFS_1	HMG_box_2	Helicase_C		EFHD1	TBCK	GOSR2
TPH	Dpp_8_9_N	Ariadne		ANAPC4_WD40	tRNA_m1G_MT	RIG-I_C-RD		KCTD2	AIMP1	CRTC2
RIG-I_C-RD	Peptidase_S15	Med17		VASt	VEGF_C	LID		MXRA5	TBCK	APCS
RIG-I_C	ASC	SBF2		ANAPC4_WD40	Homeobox_KN	LIM_bind		ERCC8	AIMP1	MTBP
SWI2_SNF2	DUF2465	Peptidase_M13_N		UCH_1	DCX	LID		LRRK1	PLAC9	SMC3
ER_lumen_recept	Prenyltrans	hnRNP_Q_AcD		Ribosomal_L11	Chromo	ANAPC15		EOMES	CA6	DMD
Phosphodiest	ESCRT-II	Torsin		CTP_transf_like	CBX7_C	PK_Tyr_Ser-Thr		TBX21	RBBP4	CCT2
MFS_1_like	UPF0515	Urm1		HEAT_2	Strabismus	bZIP_2		SSNA1	CD37	UPP1
UPF0444	VRR_NUC	Consortin_C		Laminin_EGF	Zw10	Vps52		PTPRM	TCTE3	CLCA1
RINGv	DUF4656	CAMSAP_CH		TFIID-18kDa	SH3_2	HNF_C		LCK	ITLN1	TECR
SRP40_C	ANTH	SIKE		Arf	Microtub_bd	HEXIM		C9	MAFF	MERTK
Ribosomal_S4	I_LWEQ	MAM		Ras	EMC3_TMCO1	Rap_GAP		FUZ	RIMS2	GMDS
PH_16	HIP1_clath_bdg	TBP		EF-hand_8	Thioredoxin_3	Vitellogenin_N		SCN1B	DUSP9	TM2D1
MUN	Yip1	Cullin		zf-C2H2_4	TIG	MTP_lip_bd		TTBK1	EPCAM	GLE1
TMEM61	FCH	Thiolase_N		SAM_1	CD20	Vitellogenin_N		BAZ2B	SCRN3	ACP5
Stirrup	DUF2358	Thiolase_C		LIM	SAM_2	MTP_lip_bd		RPGR	CIR1	CDC27
ATP-synt_C	HTH_Tnp_Tc5	ketoacyl-synt		PHTB1_C	Ribosomal_L3	PCI		DLX3	SCRN3	ST7L
G_path_suppress	DDE_1	IMS_C		UMPH-1	EF-hand_1	CLPTM1		UGGT1	CIR1	MEST
DUF4074	CENP-B_N	Glyoxalase		PHTB1_C	SH2	DEAD		ASIC3	SCRN3	ACP7
MIG-14_Wnt-bd	ELM2	Glyoxalase_4		UMPH-1	Glutaredoxin	Helicase_C		PROCR	CIR1	PSMC6
SPT6_acidic	Plk4_PB1	Globin		PHTB1_N	HMG_box_2	DEAD		SOX5	SCRN3	IL16
RGS12_usC	Plk4_PB2	RIO1		PHTB1_C	HMG_box	Helicase_C		GPR68	CIR1	NAA16
RBD	DUF2048	Rio2_N		UMPH-1	TRAP_beta	IP_trans		RIMS3	SCRN3	TEF
RGS12_us2	HARP	MRP-S32		PHTB1_C	Crystall	Rhodanese		CYBB	CIR1	ABCC3
RGS12_us1	SNF2-rel_dom	TAF1D		UMPH-1	PDZ_6	Methyltransf_24		EPHB2	SCRN3	CNTRL
GoLoco	DUF3776	Lectin_leg-like		PHTB1_C	bZIP_2	Glyco_hydro_31		EPHB4	AP1M1	BICD2
INTS2	Tudor_3	Bact_lectin		UMPH-1	Speriolin_C	WD40		FMO4	AGBL4	COPG1
PHD_4	Tudor_2	RsgA_GTPase		PHTB1_C	SNF2-rel_dom	zf-RING_2		HTR1D	BEND5	MAP9
zf-CXXC	UPF0220	AAA_29		UMPH-1	ResIII	Helicase_C		VIPR1	AGBL4	DND1
FAM212	CARD	Dynamin_N		ARID	HMG_CoA_synt_N	PK_Tyr_Ser-Thr		STAB2	gnas	ENO1
ADAM_spacer1	Peptidase_M41	Tsg		KH_4	DEAD	Phosphodiest		LARP6	SRA1	HELZ
PHD_2	FtsH_ext	DnaJ_C		Ank_3	RRM_1	Sulfatase		CRAT	RBM39	CNTD1
EPL1	ATG14	COPIIcoated_ERV		CAP_GLY	Cul7	GST_C		CNTN4	RAD18	F8
C4	BCAS3	ERGIC_N		Ank_5	wnt	Arf		PROX1	SIX5	SRCAP
MEKK4_N	GRIP	NOPS		CAP_GLY	Galactosyl_T	SMN		SATB2	PSMA7	GJB2
Tyrosinase	AHD	CD36		Ank_3	Sulfatase	UBM		ODC1	TMED7	SPEG
Xan_ur_permease	DNA_alkylation	Tmemb_9		RNase_T	Bestrophin	REV1_C		AKT3	THAP8	N4BP2
OCIA	CHASE6_C	Metallophos_2		Ig_6	PigN	RRM_1		NCOA1	LMO3	JPH2
Tim17	CHCH	PA26		Ig_5	Sulfatase	RRM_7		SHC4	MDK	ARAP2
IP_trans	STAT_alpha	Arm_2		fn3	SNF	Gp_dh_N		EMC3	FGGY	FNIP2
EXOSC1	STAT_int	Peptidase_C14		Ig_6	PAS	C2		MFAP3	MEIG1	RLTPR
ECR1_N	STAT_bind	AP3D1		Ig_5	SH3_2	Collagen		SCN1A	PRR7	ZFPM1
His_Phos_2	UPF0492	QSOX_Trx1		Ig_6	Gln-synt_C	zf-HIT		SCN2A	MED9	SDC3
Tetraspanin	Bmt2	FAD_SOX		Ig_5	PK_Tyr_Ser-Thr	MFS_1		SCN1A	GPX3	TAP2
Tubulin	PC-Esterase	UPF0515		IKI3	Sugar_transport	Pkinase		SCN9A	PIGU	AP3B1
Tubulin_C	DUF6288	AHSA1		Rad51	DRIM	Rhodanese		SCN2A	CSMD3	WDR91
PPP1R32	Tricorn_PDZ	Aha1_N		zf-H2C2_2	HLH	MDFI		ENPP4	ACTN2	URGCP
VIR_N	IL28A	DUF5537		Glyco_transf_90	COG2	CRAL_TRIO_2		DTX1	SVOPL	ITGA2
ACAS_N	K1377	Ribosomal_L30_N		NYAP_C	Hairy_orange	RSN1_TM		MYLK3	RP1	PTPLA
Insulin	WDCP	Ribosomal_L30		Anoctamin	zf-C3HC4_3	DUF3371		CFH	LTBP1	NPHP4
SLC35F	WTX	CAP_C		RasGAP_C	PAC2	WD40		NTMT1	FLRT1	NRAP
CRT-like	Ribosomal_S2	CAP_N		IQ	Glyco_transf_29	Mito_morph_reg		HMBS	ASMT	HTT
GAF	40S_SA_C	A_deaminase		DUF1241	PP28	DUF3385		UBA2	DYRK3	EME1
GAF_2	zf-nanos	OSTbeta		SH3_2	HATPase_c_3	UME		FEN1	GDA	DLC1
GAF_3	POLO_box	AD		PDZ_6	Glutaredoxin	Prok-JAB		LY75	HERC2	STK24
ADAM_CR_2	G2F	DLIC		PK_Tyr_Ser-Thr	Dor1	zf-RING_2		CARS2	NDOR1	ARAP2
Reprolysin_3	SAM_3	SOUL		EF-hand_4	UPF0113	Aminotran_3		CNTN5	TPRN	FNDC1
NHL	HMA	HRG		AMP-binding	MIP	RCC1_2		LCMT2	NDOR1	MAGI3
SSF	Abhydrolase_6	Lamp		Hormone_recep	7tm_1	zf-CCHC		PPM1D	TPRN	ITGB8
MPC	STIMATE	DUF1295		BEN	LRR_4	RRM_5		SNTB1	NDOR1	LETM1
BID	DUF1986	DUF4586		GST_C_3	Sec7	zf-CCHC		BRPF1	MBD1	LPHN2
Bcl-2	Acyltransferase	DUF4619		Hormone_recep	PAS_11	RRM_5		PAK4	mbd1	PTPN5
RasGAP	Dopey_N	EMC3_TMCO1		KBP_C	Laminin_EGF	GST_N_4		Rpd3	MBD1	ATR
RasGAP_C	Ceramidase	Prefoldin		Paf67	TSP1_spondin	Ribosomal_S17_N		NFIX	mbd1	PTPRM
IQ	Drf_GBD	Trp_dioxygenase		GAS	TPR_12	MARVEL		MED28	MBD1	SSH1
PP1_bind	Yae1_N	B12D		RED_C	DHC_N1	LIM		THSD1	mbd1	RTEL1
UPF0547	DUF4174	zf-Tim10_DDP		CTP_transf_like	Lig_chan	Septin		NME9	MBD1	cldn1
ATG14	Nuc_sug_transp	Maf		ANAPC4_WD40	RRM_1	CAC1F_C		PMPCB	H3F3A	AOC3
Phe_ZIP	FYVE	Methyltransf_2		Pkinase_fungal	MH2	Hemopexin		STX5	DOLK	NTN4
Tox-GHH	SPT_ssu-like	Dimerisation2		HEAT	C1q	RNA_pol_Rpb1_1		PGAP3	RPS3A	RGS20
RHS_repeat	AAA_7	SelO		DUF4200	Galactosyl_T	PRELI		QSOX1	NIPBL	UVSSA
ATF7IP_BD	AAA_lid_1	Vert_HS_TF		V-set_CD47	CUB	Copine		SQRDL	CD3E	PIGG
GST_C_2	Serum_albumin	FYRC		SNF2-rel_dom	PAZ	Ion_trans		EIF4B	PTPRK	HIPK1
Rce1-like	VitD-bind_III	FYRN		TSP1_spondin	HlyIII	RasGEF_N_2		PGK1	MRC1	GFPT2
Methyltransf_11	WWE	zf-CXXC		TUTase	RICTOR_M	Drf_GBD		LRIT3	COX18	APBB2
Methyltransf_12	TLE_N	5-nucleotidase		7TM_GPCR_Srx	Fz	Drf_FH3		nebl	MKRN2	ADCY7
Methyltransf_25	TIM21	Calponin		NEXCaM_BD	DUF4573	Proteasome		DSEL	STK26	NTN4
Methyltransf_31	Coa1	BLACT_WH		p450	Paf67	Trypsin		TLL1	PAX5	ABCC4
CMAS	Myelin_PLP	Astacin		Lipocalin	Carboxyl_trans	Lipocalin_7		NKPD1	PTPRJ	ACSS1
NodS	PKD	Thioesterase		Ax_dynein_light	ABC_ATPase	LRR_6		TTC29	NOL8	CHODL
CEP170_C	LNP1	PP-binding		Dynein_C	PAS	RFX1_trans_act		ALCAM	HSPG2	ZP3
Yop-YscD_cpl	FAM221	AMP-binding_C		fn3	PAS_9	Glyco_hydro_31		Kalrn	NENF	PHTF1
Promethin	TRIC	Ribosomal_L28		GAF	MIG-14_Wnt-bd	Presenilin		APBB1	CA11	MECOM
PapD-like	Ammonium_transp	Glu-tRNAGln		DUF4571	7tm_1	Insulin		PCNT	TOE1	BICC1
AF-4_C	Integrin_alpha2	GOLD_2		Thioredoxin_8	Arylesterase	CAMSAP_CH		DCN	LGI2	CEP72
AF-4	EphA2_TM	Zona_pellucida		Helicase_C	DUF5050	RGM_N		SYT13	DGKQ	ARMC3
AF4_int	KCNQ_channel	Sec16_C		Cpn60_TCP1	Arylesterase	RasGEF		UFC1	NPHP3	TMCC3
Ldl_recept_b	LSR	TRAPPC9-Trs120		7tm_1	Laminin_G_3	FH2		RFTN2	ZFHX4	NSDHL
DUF5050	PLA2_inh	MFS_2		Fibrinogen_C	TEDC1	Pept_tRNA_hydro		TFE3	OLFM1	Theg
GLE1	INCA1	Perilipin		Pribosyltran	7TM_GPCR_Srv	EF-hand_4		PELI3	SMAD7	PLD4
PQ-loop	MG2	SURF1		FF	ShK	7tm_1		UBP1	DOCK9	KDM6B
BTB_2	DUF4534	PH_9		Aa_trans	UPRTase	FAM196		FBXL2	LY96	ACRC
Glyco_hydro_31	PH_17	IFT20		Castor1_N	CPT	Granin		STMN3	KCNB2	CNOT1
Abhydro_lipase	Med13_N	DNA_ligase_A_M		fn3	UPRTase	DHHC		ADO	PCDH7	ZWINT
Pyrid_oxidase_2	Fz	DNA_ligase_A_N		TPR_1	PK_Tyr_Ser-Thr	PIN_9		CRB1	EIF2A	RARG
Solute_trans_a	Arv1	DNA_ligase_A_C		WD40	Prok-RING_4	Troponin		HMCN1	RAD21	DHCR7
Dmrt1	PTP_tm	RNA_ligase		Homeobox_KN	Sec15	COesterase		EBF3	SCO2	PBX2
zf-DBF	Hydin_ADK	Miga		hSac2	TFIID-18kDa	VEGFR-2_TMD		EBF2	FRRS1	BDP1
KASH	ERbeta_N	RNase_T		COMM_domain	zf-C3HC4	Alpha-mann_mid		LMO4	CRTC1	SHPRH
zf-U11-48K	Dysbindin	HSNSD		HJURP_C	ResIII	Histone_H2A_C		FMO2	CRTC2	RPL15
cwf21	CCER1	Cor1		WD40	Med26	APH		FARP2	MED15	PDE4D
RNA_bind	BOP1NT	CDP-OH_P_transf		Snf7	KH_2	Serinc		ADAP1	CRTC2	PLCB1
CHRD	TTL	1-cysPrx_C		Prefoldin_2	KH_1	EGF_2		MLEC	SOX6	BMX
pKID	ATPgrasp_YheCD	UPF0688		BTB_2	KH_2	UQ_con		KAT5	ACBD6	AVIL
FAM53	Sas10_Utp3	GATase_5		MAM	KH_5	Fringe		KAT8	SGCD	ARAP3
Ala_racemase_N	Ribosomal_S8	FGAR-AT_N		DUF1358	MOEP19	ABC_tran		KANK1	PPIE	Mug2
RWD	Alpha_L_fucos	FGAR-AT_linker		NIF	Roc	AAA_16		RSBN1	FANK1	PTGS1
DUF1115	Fucosidase_C	Molybdopterin		XRCC4	Ras	ABC_tran		LIPG	OGFR	SHBG
Sulfatase_C	VGCC_alpha2	Fer2_4		SSDP	PDZ_2	P34-Arc		YPEL2	NOL4L	CD59
Got1	DUF4500	NADH-G_4Fe-4S_3		WD40	CAMSAP_CH	Calreticulin		LY6E	INPP1	CCR1
Aha1_N	CMAS	Fer2		DUF4500	G-gamma	GDPD		ING5	ADCK1	STX10
AHSA1	TehB	EF1_GNE		ATP_synt_H	DEP	Mannosidase_ig		RHOU	OGDHL	HN1
Peptidase_M20	CheR	EF-1_beta_acid		IQ	EF-hand_6	fn3		LMBR1	RMND1	RAN
M20_dimer	Methyltransf_PK	NADH_dhqG_C		Ammonium_transp	PID	Cyclin_C		MCEE	HINT3	ATG14
FAM60A	NodS	Staufen_C		DUF4688	Amidohydro_3	FAO_M		EHD4	HHEX	TARS
BCL_N	Methyltransf_9	dsrm		Polysacc_synt_4	Bim_N	GCV_T_C		ALMS1	LRG1	ARL9
ATG9	Methyltransf_2	DND1_DSRM		SCAI	CEP170_C	Amidohydro_3		GANC	GJC1	ZC3H6
mTERF	CLTH	Ig_Tie2_1		PHD	OTU	AAA		XIRP2	CXXC1	CLPP
FAM192A_Fyv6_N	NUC129	eIF-5a		7tm_1	wnt	HATPase_c_3		itpr2	LRCH4	DGKA
PQQ_3	GCSF	Surp		ADH_zinc_N	Endosulfine	tRNA-synt_2		ROPN1	XPO4	GALE
ITAM	MATH	cwf21		PP-binding	Med27	tRNA-synt_2d		ZNF34	PPIA	ID4
SWIRM	Pam16	V-ATPase_H_C		Homeodomain	CRAL_TRIO	tRNA_anti-codon		ADCY8	RBCK1	RPLP0
Prok-JAB	Cactin_mid	Iso_dh		MIR	Radial_spoke	tRNA-synt_2d		MARCO	MED21	KEL
MRP-S27	CactinC_cactus	SdrD_B		RR_TM4-6	Ricin_B_lectin	eIF2A		OPN5	IPP	PDE12
CHD5	NDUFA12	SpaA		Cadherin	Amidase	TRAPP		HOXA1	MITD1	CMTR1
Put_Phosphatase	ABM	DUF2012		Recep_L_domain	ADH_N	WW		CLN3	CBX3	GLMN
HAD	WBP-1	CarbopepD_reg_2		DEAD	Ricin_B_lectin	PH		DLC1	PSMD7	APLF
Bromodomain	Thoc2	fn3_3		VWA	Amidase	Sec5		DACT2	TRPV4	TIMP3
BET	THOC2_N	Bcl-2_BAD		7tm_1	ADH_N	Peptidase_C12		P4HA1	FRAS1	CECR5
Ribosomal_S2	Connexin	Cu-oxidase_3		THAP	Ricin_B_lectin	fn3_4		KIT	TMX3	DNM1L
40S_SA_C	PH_3	Caprin-1_dimer		SPARC_Ca_bdg	Amidase	Complex1_LYR		DXO	GCNT1	AMPD3
Ist1	Vps54_N	IFT46_B_C		ATPgrasp_YheCD	ADH_N	zf-rbx1		BTBD7	STAM	ACOT2
Rad21_Rec8_N	DUF2451	AMPK1_CBM		TTL	Ricin_B_lectin	FYVE		Nxpe5	DCPS	CREM
Rad21_Rec8	Thg1C	AMPKBI		EMP70	Amidase	T_cell_tran_alt		RPL17	ANKH	DCN
ANAPC16	Thg1	Macro		DUF3821	ADH_N	GDPD		NAIF1	SEC62	STK19
AKAP7_NLS	PWI	zf-Nse		RRM_1	Ricin_B_lectin	CBM_20		CUTA	HOMEZ	CG-16
Polyketide_cyc	DUF4200	zf-RING_6		Mlf1IP	Amidase	GDPD		NFX1	GJB2	HOXA3
Polyketide_cyc2	BIRC6	zf-RING_10		KH_10	ADH_N	Aldedh		SESN1	GP9	HOXA5
Endonuclease_NS	RNA_pol_Rpb4	Cytochrom_B558a		ABC1	Kazal_1	TMEM101		NSL1	FIGLA	HOXA3
CPT_N	BCL_N	RIG-I_C		ACBP	Hydrolase_3	LIM		KIF17	TTYH2	HOXA5
GBBH-like_N	TMEM175	RIG-I_C-RD		DUF3719	TNF	Helicase_C		SDCBP	MEF2B	HOXA3
TauD	SIT	TMEM173		Frtz	SAM_1	PAM2		MBD1	ITIH2	HOXA5
VPS9	Cyclin	LIM_bind		HflX_C	Pkinase	DUF2358		PDE4D	SAP18	HOXA3
FAM195	dCMP_cyt_deam_1	LID		FAM83	ABC1	FSA_C		XRCC1	SKA3	HOXA5
DUF3517	MafB19-deam	ANAPC15		Frtz	PGK	Spectrin		ENOX1	SAP18	HOXA3
PCSK9_C1	Na_Pi_cotrans	Erf4		SH3_2	7tm_1	KASH		AIMP1	SKA3	HOXD3
PCSK9_C3	SMC_hinge	Lung_7-TM_R		Tetraspanin	Cornichon	PCI		PEX5	SAP18	PGS1
PCSK9_C2	HAUS-augmin3	SID-1_RNA_chan		Methyltransf_31	Tetraspanin	SAM_1		RIC8A	SMAD5	TAB2
Inhibitor_I9	SIS	Vps52		EAF	Arrestin_C	V-SNARE_C		BET1L	FOXK1	YOD1
DUF4553	Aminotran_1_2	Sec3_C		Methyltransf_31	Transmemb_17	Peptidase_M1_N		PIAS2	SENP1	ITFG2
HAUS4	Preseq_ALAS	HNF_C		RRM_1	HTH_3	ERAP1_C		SKA3	TPP1	RRM1
Caldesmon	Aminotran_5	HEXIM		SOCS_box	SAP	Peptidase_M1_N		SAP18	TAF10	TIPRL
MACPF	TFR_dimer	Rap_GAP		Sulfotransfer_2	NT-C2	ERAP1_C		SKA3	TPP1	NLRC5
NIPSNAP	MACPF	MTP_lip_bd		DSPc	ATP_Ca_trans_C	DUF4507		SAP18	TAF10	USP10
CH_2	CDC45	Vitellogenin_N		Yippee-Mis18	AMP-binding_C	SMC_N		SKA3	SH2B1	TIFA
zf-CCCH_4	GPHH	CLPTM1		Peptidase_S8	Tmemb_55A	SMC_hinge		SAP18	TCF25	KIF5B
Torus	PB1	Latexin		Methyltransf_23	PAM2	Tcp11		SKA3	PAPD7	ARMC5
zf-CCCH_2	COX6A	LBP_BPI_CETP		Peptidase_S8	LysM	ZZ		SAP18	EGFL8	NOP58
DUF1394	FG-GAP	LBP_BPI_CETP_C		Methyltransf_23	RRM_1	Cpn60_TCP1		SKA3	GPSM3	PKD1
DED	Cast	IP_trans		IPK	Ank	Tctex-1		SAP18	ACSS1	MIOS
HSA	Torus	STAT_alpha		Transketolase_C	Band_7	EF-hand_4		SKA3	DGKI	PALLD
BRK	Tim17	STAT_int		ArfGap	PLA2_B	PseudoU_synth_2		SAP18	MGA	WDR77
Homeobox_KN	PIH1	Rhodanese		MRP-S35	LIM	Rsm1		SKA3	RFTN2	LHPP
DUF4730	FAM217	Methyltransf_3		Galactosyl_T	Ion_trans	PNP_UDP_1		SAP18	DTD2	SSFA2
Cytochrom_C	TFIIE_beta	Methyltransf_24		PP2C_C	I-EGF_1	Steroid_dh		SKA3	MYLK4	MPP5
CD20	TFA2_Winged_2	Paxillin		Cu-oxidase_3	Kdo	GCP_C_terminal		SAP18	SOGA3	OPHN1
MoCF_biosynth	Glyco_hydro_15	AKAP2_C		p450	TAN	PWWP		SKA3	ATP9B	NUMA1
MoeA_N	KPBB_C	RAWUL		HMG_box_2	Sulfatase	RhoGAP		SAP18	SEPT4	EMX2
MoeA_C	GPCR_chapero_1	IER		E1_dh	PH	RmlD_sub_bind		PPRC1	PRUNE	PEG10
Seipin	ARMET_N	Sulfatase_C		AAA_33	zf-C3HC4_3	Epimerase		FKBP3	OC90	cdh23
P53	ARMET_C	GST_C		DUF3689	Enolase_C	GDP_Man_Dehyd		ANKS3	USP3	SSR2
P53_tetramer	Tubulin	SMN		AAA_33	Mito_carr	Metallophos		C2CD5	PRDX5	DRC1
VHS	Tubulin_C	IF-2		Clat_adaptor_s	Band_3_cyto	PPTA		PIR	CYM	RAD52
GAT	Peptidase_C78	GTP_EFTU_D4		tRNA-synt_1_2	Cpn60_TCP1	TPR_MalT		THOC7	CCBL1	TLE2
UQ_con	Voltage_CLC	GTP_EFTU_D2		SAP130_C	XPA_N	TPR_16		MYEF2	TAP2	CFTR
Peptidase_M3	Peptidase_M10	REV1_C		HEAT	WW	PK_Tyr_Ser-Thr		VPS4A	JADE2	PCNT
CTF_NFI	XAP5	UBM		HEAT_2	TROVE	Hydrolase_4		PDF	PANX1	AP2B1
UbiA	DHO_dh	ProSAAS		HEAT	Myelin_PLP	Metallophos_C		FOLH1	LEKR1	LATS2
CAMSAP_CKK	SGT1	NTF2		PB1	zinc_ribbon_15	Metallophos		FZD4	SALL4	ATIC
CAMSAP_CC1	Ribosomal_S3_C	Complex1_LYR_2		AAA_18	SH3_2	Pur_ac_phosph_N		SYP	ASPH	GNAZ
RSN1_7TM	MRP-L46	Gp_dh_C		bZIP_1	polyprenyl_synt	Suf		CCBL2	SYDE1	ITPR3
PHM7_cyt	Ribosomal_S11	Gp_dh_N		RRM_1	SH3_2	S1		FRRS1	TLE2	RDX
RSN1_TM	Nup84_Nup100	YhfH		HJURP_C	polyprenyl_synt	TPR_15		ZNF41	DLK2	SYDE2
Codanin-1_C	TPT	HNH		FYVE	SH3_2	S1		EIF1B	THBD	AGTR2
MatE	DMAP1	C1q		UQ_con	polyprenyl_synt	TPR_14		OLA1	NFAM1	CNTLN
Glyco_hydro_47	SANT_DAMP1_like	Sorb		Izumo-Ig	SH3_2	TPR_15		GRIK4	IRF3	MSMP
Rod_C	CTF_NFI	PAPA-1		Ras	polyprenyl_synt	GM130_C		SFXN4	UGGT2	AOAH
VGCC_alpha2	Glyco_hydro_56	zf-HIT		C1-set	Nup35_RRM_2	GOLGA2L5		KDM4B	rec8	ALG14
VWA_N	EB1	ecTbetaR2		Izumo-Ig	CBM53	GM130_C		UQCRH	VDAC2	EXOC1
dCache_1	B3_4	Ribosomal_L35p		C1-set	PBD	AAA		CTSE	PIM1	THYN1
ANTH	RNase_Zc3h12a	UPF0240		Izumo-Ig	VPS28	AAA_2		COX17	TET3	PDDC1
I_LWEQ	Regnase_1_C	MDFI		eIF-6	ig	PDZ_6		FBRS	PARP8	PTPLB
HIP1_clath_bdg	UBA_6	PHM7_cyt		zf-C4	Ig_6	ANAPC3		NATD1	PYGM	PFDN1
Yip1	PPR_3	MITF_TFEB_C_3_N		Melibiase_C	ig	TPR_15		MYZAP	itpr2	WBP4
COG5	PPR	DUF3371		Arf	Ig_6	bZIP_1		YWHAQ	HELZ2	SF3A2
Vps51	PPR_1	Mito_morph_reg		Roc	ANAPC4_WD40	BicD		ZNF76	AFF2	DIMT1
DNA_pol_B_thumb	CBFD_NFYB_HMF	DUF3385		GYF	YIF1	COP-gamma_platf		SPAG5	EDNRA	SF3B3
DNA_pol_lambd_f	STAC2_u1	UME		Zona_pellucida	Kdo	Nup160		RNF11	A2ML1	EDC3
HHH_8	Peptidase_C50	MitMem_reg		Ribosomal_S10	FAD_binding_7	Enolase_C		PRR15	NOS1	NCOA5
DNA_pol_B_palm	Med19	TSC22		NAD_binding_2	DNA_photolyase	TSP_1		PEX10	PRKCZ	MED18
NTP_transf_2	PSP	BAG6		6PGD	UBX	zf-CCCH		RER1	RUNX2	EPHA1
MRP-S32	Globin	Rad60-SLD		Laminin_II	VHS	Connexin		PEX10	DOCK8	ERCC8
DUF4203	Peptidase_S10	Aminotran_3		Tropomyosin_1	ParA	AAA_33		RER1	ABCA4	PSMA2
SPAR_C	ThiF	Tom37		Laminin_II	CUE	MORN		PEX10	ANK2	MOB4
Rap_GAP	E1_FCCH	GST_C_6		EF-hand_8	ENTH	PH		RER1	DR1	INTS1
Asp	E1_4HB	GST_N_4		E1_dh	N2227	CARMIL_C		DGAT1	ACP7	CD99
TAXi_N	E1_UFD	Folate_rec		PHD_2	DUF3452	Syndecan		rab10	CPEB2	ACYP1
A1_Propeptide	Tissue_fac	Septin		GBP_C	BACK	ANAPC4_WD40		GPN1	CXCR4	CIDEB
RRM_8	PAP2_C	PRELI		Inhibitor_I29	DUF3452	WD40		FZD1	CCS	RRP36
RRM_occluded	AMP-binding	Peptidase_A22B		RA	BACK	Kelch_5		FZD7	MLYCD	RPGR
Dscam_C	ACAS_N	RasGEF_N_2		PurA	DUF3452	M_domain		CDH3	XRCC4	NCEH1
Pro-kuma_activ	DIL	Drf_GBD		IQ	BACK	Integrin_alpha2		HK3	MINA	DCTN3
zf-C2H2_7	GBP	RFX1_trans_act		SH3_2	DUF3452	Nebulin		RFC4	oard1	FANCE
ELFV_dehydrog_N	GBP_C	Presenilin		Glyco_hydro_1	BACK	HEAT_2		CCBL1	TSPO	LOXL3
ELFV_dehydrog	SIM_C	Insulin		NUDIX	PDZ	RhoGAP		gzf1	oard1	SMG9
HMG-CoA_red	YjeF_N	RGM_C		Ribonuc_red_sm	EF-hand_11	PK_Tyr_Ser-Thr		CCPG1	CCL20	RAP1B
ARA70	NCU-G1	RGM_N		SH3_2	PLAT	LRR_4		PSMG3	DHDH	SGPL1
Tti2	TPR_21	Pept_tRNA_hydro		Ribonuc_red_sm	Amidohydro_3	PLA2_B		USP25	EPHB1	DHX58
DUF1713	TPR_20	Dynein_attach_N		BAF250_C	TMEM206	MAGI_u1		HNF4A	FMO3	PA2G4
DUF4630	ERK-JNK_inhib	RPAP3_C		ABC1	SNF	Integrin_beta		ACY3	CLPB	ETV5
RAWUL	TAF1D	DUF5600		NIF	LRR_6	LETM1		DAPK3	LRP5	AKTIP
Anticodon_3	MITF_TFEB_C_3_N	DAGAT		Innexin	EPL1	OLF		ATAD5	FLNA	CD63
tRNA-synt_1e	DUF3371	FAM196		ANAPC4_WD40	NIF	Ig_3		ALAS2	REPS2	RHEB
GDNF	Ribosomal_S5_C	Granin		HEAT_2	EIF4E-T	Laminin_N		CDHR5	SQRDL	HYOU1
Gly_acyl_tr_N	Ribosomal_S5	Fcf1		Ribosomal_L29	PAS_4	RGS		NPAS3	TULP2	EFHD1
Gly_acyl_tr_C	ISK_Channel	PIN_9		SAM_2	PAS	PIGO_PIGG		DDX60	LXN	G6PC3
Integrin_beta	Glutaredoxin	Troponin		I-set	ORMDL	Kdo		SAT2	ITGA6	ZEB2
Integrin_b_cyt	SH3BGR	VEGFR-2_TMD		Nucleoporin_FG	Peptidase_C97	Laminin_N		PTPRG	NUDT3	PFDN2
Integrin_B_tail	DIM1	Glyco_hydro_38N		FGE-sulfatase	LisH	ABC_tran		PARP6	ELF2	STK16
Surfac_D-trimer	HAD_2	Glyco_hydro_38C		RRM_1	C6_DPF	ACAS_N		FYB	PRKX	NIP7
Izumo-Ig	VGPC1_C	Alpha-mann_mid		FCH	Mg_trans_NIPA	Lectin_C		NEU3	TPI1	MPC2
KCNQ_channel	Cobl	Histone		Pkinase	B-block_TFIIIC	7tm_1		BAZ2B	Hr46	UBE2N
KCNQC3-Ank-G_bd	Kinesin_assoc	Histone_H2A_C		Cadherin	Methyltransf_28	zf-C2H2_6		DUOX2	XK	SETX
AKAP_110	KIF1B	Serinc		CBFD_NFYB_HMF	TSP1_spondin	RTT107_BRCT_5		PCK1	PTS	DCP1B
CRAL_TRIO_N	PAS_4	Beta-APP		zf-Nse	HECT	KH_1		DMRT2	FHIT	EPHX1
STAT_bind	BRINP	P34-Arc		zf-MIZ	WW	LRAT		RHAG	RRAS2	N4BP1
RRN3	FAM184	GDPD		zf-Nse	Kinase-like	EDR1		SYT9	TRMU	EFR3B
CTP_transf_like	TNFR_c6	Ig_mannosidase		PH	PseudoU_synth_1	Tmemb_cc2		CLTB	ZACN	VPS25
RBP_receptor	UPF0184	Mannosidase_ig		BTK	Arf	Rhomboid_SP		WT1	IGHM	CD37
NDUF_C2	Pyrid_oxidase_2	Cyclin_N		DUF4994	NDUF_B7	Polysacc_synt_2		CLTA	RPS10	SNX24
Plectin	FAT	Cyclin_C		Methyltransf_31	SPRY	eIF-5a		DCAF8	ZIC4	SMIM8
MMR_HSR1_Xtn	FATC	GCV_T		PHD	VWA	AAA_22		POLH	Mhc2	ADM
FeoB_N	Patatin	FAO_M		LIM	zf-C2H2_6	DUF3523		CBY3	SPEN	MEX3B
Ribosomal_S17e	ETF	GCV_T_C		EMP24_GP25L	adh_short_C2	AAA		POLH	ADCY6	TEKT3
Torsin	BRO1	tRNA-synt_2d		DCAF15_WD40	TMEM192	zf-C4		CBY3	CENPF	NTHL1
Syntaphilin	ALIX_LYPXL_bnd	Lectin_N		Gtr1_RagA	Ank_3	Homeodomain		POLH	TLCD1	EFNA3
CMD	TMEM214	eIF2A		L_HMGIC_fpl	DHHC	SNF2-rel_dom		CBY3	RP9	RAB8B
AdenylateSensor	NIF	TRAPP		Filament	PHD	Ribosomal_L15e		POLH	CFP	VDAC1
tRNA_synthFbeta	AP4E_app_platf	EF-hand_2		Motile_Sperm	tRNA_bind	PDEase_I		CBY3	SEPT2	CASP3
PhetRS_B1	Auts2	EF-hand_3		CRAL_TRIO_2	Rhodanese	PI-PLC-Y		MYOF	ZUFSP	DVL2
B3_4	BRCA2	Sec5		Motile_Sperm	tRNA_bind	Gelsolin		TPPP2	DHRS1	dvl2
B5	VHP	Integrin_alpha		CRAL_TRIO_2	Rhodanese	PI3_PI4_kinase		RBM46	FADS1	UBE3B
Dynein_IC2	DUF3512	Complex1_LYR		Glyco_hydro_99	tRNA_bind	A2M_recep		PIDD1	MNAT1	syt14
Spb1_C	Aa_trans	zf-RING_11		DEP	PK_Tyr_Ser-Thr	An_peroxidase		EME1	USH2A	PHC3
DUF3381	Trp_Tyr_perm	zf-rbx1		MoaE	Rhodanese	2OG-FeII_Oxy		CTR9	ITGB8	LDHD
ORC5_C	Pur_DNA_glyco	ZNRF_3_ecto		EGF_3	tRNA_bind	Arf		STAC2	CDH18	LAMB2
Mak10	Bestrophin	T_cell_tran_alt		CUB_2	Rhodanese	Abhydrolase_6		EDEM3	ETV3	UBE2W
RT_RNaseH_2	FYVE_2	Hydrolase_6		cEGF	tRNA_bind	Nore1-SARAH		TACO1	RXRG	ITGAM
RT_RNaseH	Pep_M12B_propep	Hydrolase_like		Astacin	Rhodanese	C1_1		FUS	PVRL4	FABP1
UQCC3	NOD2_WH	Aldedh		Serinc	tRNA_bind	ATG14		IFFO2	RXRA	TAOK2
SRCR	DUF4594	TMEM101		Laminin_G_3	FERM_C	tRNA_SAD		TIMP2	DET1	CNNM1
COQ7	Gly_acyl_tr_N	Endomucin		TMEM132D_C	FA	tRNA-synt_2b		ARID2	VENTX	CAND2
LRRCT	SHIPPO-rpt	SM-ATX		SNAP	Reeler	HGTP_anticodon		PHF23	MPO	PACS2
DLH	RYDR_ITPR	LsmAD		PH	Laminin_G_3	Ras		GRWD1	AFF2	SSBP2
Peptidase_S9	Anth_Ig	DUF2358		PDZ_6	BACK	MFS_1		CD151	SNTB2	NDC80
SSXT	Yop-YscD_cpl	FSA_C		cEGF	BTB	Sugar_tr		XK	E2F8	DYNAP
eIF-1a	NAD_binding_6	DAGK_acc		PH_14	BACK	MFS_1		SPC24	HTT	CSPG5
ATG16	DUF4392	V-SNARE_C		FERM_M	BTB	Kdo		SDC4	PREX1	PRAG1
GCP_C_terminal	An_peroxidase	TORC_C		HECW1_helix	WD40	CLP_protease		TCTE3	UBE2I	WIPF2
GCP_N_terminal	CDC50	Pentaxin		IF4E	Hyccin	DAGK_acc		TXLNB	APTX	CLCF1
DUF2465	TspO_MBR	Laminin_G_3		Collagen	Septin	ASD2		VRK1	DMRT1	SMDT1
DSHCT	Claudin_3	RNA_pol_I_A49		B3GALT2_N	bZIP_Maf	NAD_binding_10		PSMC6	PAK4	VSTM4
rRNA_proc-arch	Med6	Peptidase_M1		Galactosyl_T	C2	GDP_Man_Dehyd		TPTE2	ARSK	KIFC1
Ski2_N	DUF1866	Peptidase_M1_N		B3GALT2_N	PDZ	Polysacc_synt_2		SDC2	USP31	MED15
TMEM144	zf-Mss51	ERAP1_C		Ig_C17orf99	C2	Ribosomal_L10		AK4	ABCC5	ANKS3
Tmemb_185A	zf-C4_Topoisom	Sad1_UNC		Ig_3	PDZ	Peptidase_M13_N		IBA57	GPS1	HDHD3
SYS1	HMBD	MTBP_C		Ig_C17orf99	Rhodanese	Peptidase_M13		CLK1	COPS6	IQUB
Ribosomal_L2_C	YhfH	MTBP_mid		eIF2A	PTPlike_phytase	WW		BZW1	UTP20	NCOA3
Ribosomal_L2	zf-RING_7	MTBP_N		HTH_psq	CCDC85	CCDC-167		CLK1	MORN3	NF1
DUF4559	ARL6IP6	DUF4507		AF-4	DEP	WW		PTEN	UBR2	MALT1
FOXO_KIX_bdg	Kazal_3	SMC_hinge		DUF4598	Peptidase_C69	CCDC-167		AAR2	PGF	SPEN
FERM_f0	bZIP_Maf	Tcp11		MFS_1	Mem_trans	WW		RPP21	GPR98	VPS18
Cadherin_2	FAM27	Tctex-1		MFS_2	Peptidase_C69	CCDC-167		pkdcc	IHH	NDC80
CBX7_C	PIGA	PseudoU_synth_2		TMC	DEP	WW		PXK	CDYL2	ULK1
Glycolytic	AlbA_2	zf-C3HC		RsgA_GTPase	Peptidase_C69	CCDC-167		ATG2A	GNRH1	CADPS
NMDAR2_C	STAR_dimer	Rsm1		JAKMIP_CC3	Mem_trans	WW		CDH4	AP1S1	vit-5
Carboxyl_trans	Quaking_NLS	CLCA		DSPc	Peptidase_C69	CCDC-167		SGMS1	SETD2	MN1
Noelin-1	GARS_A	Steroid_dh		EF-hand_1	Mem_trans	Kinetochor_Ybp2		NRBP2	EFNA5	CBX5
Peptidase_C14	GARS_N	GCP_C_terminal		Med13_N	Peptidase_C69	TIMP		TRAK1	UBN2	GRK6
CARD_2	GARS_C	L6_membrane		RsgA_GTPase	Mem_trans	Hydrolase_like		PEBP4	DFNA5	CPM
TMEM70	IRF	GDP_Man_Dehyd		GTP_EFTU	DEP	WD40		MED9	MX1	FZD1
WAP	Formyl_trans_N	RmlD_sub_bind		Kelch_4	Peptidase_C69	RRM_7		RNF39	DFNA5	CDCA7
FA_hydroxylase	Zmiz1_N	TM2		Laminin_G_2	zf-C3HC4	GED		CDON	atg13	MYOM3
Histone_H2A_C	zf-TRAF	GLE1		Ribosomal_S9	Adap_comp_sub	Dynamin_N		ILKAP	CLYBL	CMTR1
Xlink	DSL	PPTA		Gla	BEN	GED		VPS36	ND4	TNS3
L27	MNNL	ST7		Myosin_tail_1	Peptidase_M14	Dynamin_N		THRSP	COX2	TEX11
Tom37	PGM_PMM_III	DUF1057		Collagen	BEN	GDA1_CD39		vib	SRP9	KPNA2
GST_N_4	PGM_PMM_I	Metallophos_C		LIM	Peptidase_M14	Cid2		MSMP	WDR25	ventx
GST_C_6	PGM_PMM_II	GOLGA2L5		Jagunal	Arf	A_deaminase		TXLNG	RAB3C	UHRF1
EF-hand_11	Ependymin	GM130_C		POLO_box	G-alpha	AMP_deaminase		ACYP2	SPP1	AGRP
DUF5580	RecA	Prot_ATP_ID_OB		Ras	CTP_transf_like	A_deaminase		E4F1	SAP25	VILL
TUTase	HHH_5	COP-gamma_platf		CH	RBM39linker	AMP_deaminase		pgp	RDH12	EFHB
PAP_assoc	WD40_like	LIP1		RRM_5	DUF4203	A_deaminase		E4F1	NOSIP	MIER2
Glyco_hydro_38N	MUN	Nup160		RRM_occluded	zf-C3Hc3H	Peptidase_M14		pgp	ITGA8	CDH11
NIF	BMP2K_C	CENP-R		Snapin_Pallidin	zf-RING_UBOX	Pepdidase_M14_N		E4F1	PTBP1	SYNRG
TLV_coat	DUF4648	HSA		FYVE_2	Arf	Peptidase_M14		pgp	DMWD	ITGB7
Integrase_H2C2	DUF5564	FNIP_C		EPTP	WW	bZIP_2		E4F1	ERCC1	LRP1
COMPASS-Shg1	Syntaxin	Phage_integr_3		FDX-ACB	Proteasome_A_N	LRR_9		pgp	AUP1	HCK
Vert_HS_TF	SNARE	CARMIL_C		DUF1143	TIR_2	MFS_1		FKBP9	HTRA2	DSE
HSF_DNA-bind	Ribosomal_L23	M_domain		FDX-ACB	TMEM171	Sugar_tr		DSN1	htra4	CKLF
SKI	Vps55	PTPLA		DUF1143	LacY_symp	MFS_1		MROH8	HTRA2	ZP3
Thr_synth_N	MT-A70	TACI-CRD2		Epimerase	LIM	Stk19		WDR62	htra4	PCGF2
PALP	PHO4	PLA2_B		adh_short_C2	PTN_MK_C	V_ATPase_I		TPH2	SHOX2	PORCN
SLX9	Glyco_hydro_2_N	MAGI_u1		WW	FGGY_N	Homeodomain		EPPK1	USP2	PTPRM
Nuc_H_symport	Ribonuc_2-5A	Integrin_beta		CCDC-167	Fer4	PLDc_2		PDE5A	VRTN	SMC1B
LacY_symp	GDC-P	LETM1		WW	ANAPC10	TPR_2		MYCN	TTI1	BARD1
FYVE_2	Beta_elim_lyase	FATC		CCDC-167	Fer4	zf-C2H2_4		FASN	CEPT1	PAQR3
CytochromB561_N	Ribosomal_L26	PI3_PI4_kinase		WW	ANAPC10	Ribonuc_red_lgC		ATRX	DRAM2	SYNE1
GATA-N	KOW	Claudin_2		CCDC-167	Meiosis_expr	ATP-cone		ENPP7	CEPT1	GCVH
GATA	SK_channel	Clc-like		WW	WBP-1	TIP41		IRS4	DRAM2	CCT3
MMS1_N	CaMBD	RdRP_2		Spectrin	MgtE	FAM76		AVIL	CEPT1	PLCB4
CPSF_A	MLVIN_C	Laminin_N		zf-C4	GSHPx	zf-RanBP		KRT80	CCBL2	WDR81
Globin	RNase_H	PIGO_PIGG		Erf4	PIG-U	Nup_retrotrp_bd		FGL2	KCNK4	CXCR4
Iwr1	Glyco_transf_43	MRNIP		Laminin_G_3	EF-hand_8	zf-RanBP		CPS1	CHID1	BAHD1
BAR	Ldh_1_C	ACAS_N		Spectrin	TNRC6-PABC_bdg	PX		TREH	STX3	BMS1
Xpo1	Ldh_1_N	SLC35F		PH	Sugar_tr	C2		GJB5	nvd	PAPLN
TspO_MBR	RmlD_sub_bind	PyrI_C		MFS_1	MFS_1	PX		SYDE1	NAT8	LIPA
UPF0020	Peptidase_M13	RTT107_BRCT_5		ANAPC3	PI3_PI4_kinase	C2		ENAM	TTC5	GCSAM
THUMP	DUF4939	LRAT		UQ_con	PLAT	PX		EP400	CD74	NF1
Serpin	Ty3_capsid	EDR1		zf-RanBP	Dicer_dimer	STIMATE		ERMP1	INADL	MACF1
Gag_p30	VOMI	Tmemb_cc2		CDP-OH_P_transf	FAM70	UCH_1		CGN	VEGFC	TNS1
DUF5600	DUF4490	Polysacc_synt_2		Ig_2	PK_Tyr_Ser-Thr	UCH		cpn1	YPEL1	MALL
Cu-oxidase_2	Enolase_C	THEG		Kinase-like	Ank_5	UCH_1		GNL3	FOXM1	ENKD1
Pep_M12B_propep	M20_dimer	Ribosomal_S26e		EF-hand_11	Amidohydro_3	UCH		KIF6	RHNO1	CDNF
TMEM117	AA_permease_C	SprT-like		CRAL_TRIO_2	Histone	DUF758		ROBO3	FOXM1	ARSH
Vert_IL3-reg_TF	CAF1	DUF3523		Bromo_TP	Ribosomal_S3Ae	F5_F8_type_C		LRBA	RHNO1	ARSD
Ribonuclease_3	Ribosomal_S13_N	Zwint		ANAPC4_WD40	fn3	LCCL		GLI3	FOXM1	ERBB2
Ribonucleas_3_3	Ribosomal_S15	ERG4_ERG24		HECT	Helicase_C	zinc_ribbon_16		REG4	RHNO1	FLNA
TB2_DP1_HVA22	T-box	Homeobox_KN		ANAPC4_WD40	Lectin_C	Ig_3		kcnh8	FOXM1	EVI2B
LRAT	Trypsin_2	Band_7		CNH	FmiP_Thoc5	WD40		ASAP2	RHNO1	ASNS
PHR	Laminin_II	Ribosomal_L15e		TF_AP-2	C1_1	Hydrolase		NSD1	FOXM1	CCM2L
VWD	Carn_acyltransf	Gelsolin		CBFD_NFYB_HMF	zf-CCCH_3	SSFA2_C		MPRIP	RHNO1	RPS7
IMD	Glyoxalase_4	ATP12		Inositol_P	DUF4796	START		PSD3	FOXM1	RAB36
PKD	A2M	An_peroxidase		DUF3719	zf-CCCH_3	Guanylate_kin		CCNI2	RHNO1	H1F0
RyR	DUF1053	TRIC		Inositol_P	DUF4796	PH		GCLM	SCRC1	RERG
AlaDh_PNT_N	DUF4720	Syntaxin-6_N		DUF3719	DUF1241	Homeodomain		CDH13	FRMD8	EMC1
AlaDh_PNT_C	SCP-1	SNARE		Inositol_P	p450	AAA_21		OGG1	TTC9	atg13
NYD-SP12_N	Plexin_cytopl	JUPITER		zf-RanBP	Pax2_C	Cadherin		KRT80	OCLN	ATG13
Proteasome	Gly_acyl_tr_C	AXE1		Hist_deacetyl	PAX	TGF_beta_GS		DYNAP	FSBP	atg13
Proteasome_A_N	FR47	Nore1-SARAH		DUF5571	Y_phosphatase	WD40		HSF5	TRAM1	REXO1
TIMP	NIDO	ATG14		Augurin	ANAPC4_WD40	ABC_tran		TP63	LDB3	BIRC5
DPCD	AMOP	tRNA-synt_2b		PDZ_6	ubiquitin	HEAT		ACHE	TMEM9	SMPD2
Lipase_GDSL_2	FAM131	HGTP_anticodon		PID	NTR2	PK_Tyr_Ser-Thr		NME4	CDYL	NRG1
Prot_ATP_ID_OB	Reprolysin	TGS		ORC_WH_C	Cyt-b5	AICARFT_IMPCHas		USH2A	CAP1	RGS22
TrkA_TMD	Reprolysin_3	tRNA_SAD		Hydrolase	Carb_anhydrase	G-alpha		CEPT1	EVA1C	MKNK2
APOBEC2	Reprolysin_2	C1_2		YIF1	CBS	IF4E		DRAM2	MEN1	DAK
APOBEC_C	Reprolysin_5	CLP_protease		V-ATPase_H_C	CAF1	FERM_N		CEPT1	HMGB3	SC5D
NAD1	ABC2_membrane_3	DAG_kinase_N		HEAT	Ig_2	7tm_1		CDYL2	SRPK3	TEX50
NAD2	Endostatin	ASD2		Peptidase_C54	NIF	PK_Tyr_Ser-Thr		TRPV4	DNAL4	RHOF
zf-UBP_var	Calreticulin	ASD1		VWA	EPTP	Alg14		AK5	ABHD5	TEX50
DAN	NT-C2	RL10P_insert		TSP1_ADAMTS	TPR_10	Laminin_EGF		STX10	ARL8A	CLCN2
MMS22L_N	PRF	Ribosomal_L10		Reeler	zf-C2HE	Sec3_C		KCNK6	LRP10	SRPK2
Ribosomal_L19e	CNTF	FtsJ		Miff	ATP-synt_S1	Sec3-PIP2_bind		IRF7	RPS4X	ERBB3
SIX1_SD	Endothelin	CCDC-167		THRAP3_BCLAF1	Microtub_bd	Sec3_C		GSTO1	CBS	TFDP1
SCO1-SenC	NIPSNAP	Kinetochor_Ybp2		zf-MYND	OLF	Sec3-PIP2_bind		INTS2	PGBD5	CD4
Kunitz_BPTI	hnRNP_Q_AcD	zf-CCHH		CAP_N	PIP49_N	Sec3_C		VCAN	pitx2	DOCK4
DAG_kinase_N	Nic96	FHA_2		Palm_thioest	Kv2channel	p450		DPP9	ZIM3	dally
Biopterin_H	zf-RING_11	TIMP		COMM_domain	Cadherin	PH		C3	STYX	MEX3B
SH3-RhoG_link	PA	GED		AAA_lid_10	Oxysterol_BP	EVE		GPR98	PQLC3	TICRR
BAR_3	RIIa	Dynamin_M		zf-RING_2	eIF2A	NDUF_B7		CAST	AHNAK	PPIA
IRS	Aquarius_N	GDA1_CD39		EPL1	WRNPLPNID	Glyco_transf_29		LMX1A	dscam	KAT2A
DUF2678	AAA_19	Cid2		YEATS	Kinase-like	TAL_FSA		HPCA	MORN4	PRPF8
Polysacc_synt_C	IFT20	AMP_deaminase		bZIP_1	LETM1	PTPLA		ZC3H4	RAB36	EYS
Ribosomal_L3	Hormone_2	Pepdidase_M14_N		His_Phos_1	TORC_N	Prefoldin_2		PHKA2	PSD3	MFN2
TED_complement	Neurokinin_B	pKID		MFS_1	TORC_C	zf-U1		HERC4	LIN7C	SON
A2M	Exo_endo_phos_2	LRRNT		Hormone_recep	HMG_box_2	NIF		E2F6	ANXA3	N4BP3
A2M_recep	JUPITER	Stk19		Peptidase_M10	Sarcoglycan_1	zf-met		CCM2	TMEM5	BAHD1
NTR	Sortilin-Vps10	DUF4074		GPP34	RRM_1	SF3A2		ATP5D	GLO1	SST
HGTP_anticodon2	Sortilin_C	Itfg2		EF-hand_1	ResIII	zf-met		PYY	SCRIB	STOX1
tRNA-synt_His	PKD_4	BBS2_Mid		Homeodomain	DUF716	RrnaAD		MBIP	GBF1	RAB9B
C8	PAXIP1_C	Ribonuc_red_lgC		Sin3a_C	Ank_3	zf-HIT		GEN1	TNK1	MYOM1
GSHPx	Polyketide_cyc	Ribonuc_red_lgN		Serpin	Reprolysin_2	CPSF_A		MEX3A	EEF1D	IL1B
SCA7	BING4CT	ATP-cone		NTP_transf_2	Reprolysin_4	MMS1_N		STRBP	ZGLP1	NFX1
COesterase	Ufd2P_core	TIP41		AstE_AspA	Reprolysin_3	CPSF_A		DDIT4	CSDC2	SCRIB
TPD52	U-box	FAM76		ResIII	Pkinase_C	Nucleoporin_C		LAMP3	HPS3	WHSC1
R3H-assoc	G_glu_transpept	Nup153		BNR	PWWP	YjeF_N		YLPM1	MYO5A	TLR1
R3H	ATP_bind_1	zf-RanBP		UbiA	Inositol_P	LSM14		MUTYH	KLRF1	FHAD1
Vps54	DUF4821	Nup_retrotrp_bd		ANAPC4_WD40	Arfaptin	YjeF_N		MYPN	STOX2	FOSL2
Vps54_N	FAP206	STIMATE		Noggin	ABC1	RabGAP-TBC		TCFL5	EGFL7	LSM11
UDPGP	YHS	Nop		FAA_hydrolase	Pkinase	Med18		IDH3G	PGD	KDM2A
Syntaxin-18_N	DUF5601	NOP5NT		zf-C2H2_6	ABC1	Pkinase		rpl10	FAR1	FEM1A
Calcyon	CABIT	FF		SOCS_box	Transket_pyr	SAM_2		PIGQ	PGD	ARL3
HELP	DUF5810	LCCL		PI3K_p85B	2-oxogl_dehyd_N	PK_Tyr_Ser-Thr		NFS1	FAR1	SQLE
Tsg	Prok-RING_1	zinc_ribbon_16		SOCS_box	ARMT1-like_dom	ANAPC4_WD40		BUB3	NCF2	DZIP1
DUF2464	TAP42	HAD_2		RRM_1	CMS1	SH3_2		PLCG2	FBXO6	SSBP3
Hexokinase_1	PH_BEACH	SSFA2_C		UFD1	Homeodomain	FCH		BTRC	SCML2	ROR1
Ku_N	Beach	MRP-L51		zf-C2H2	Connexin	SH3_2		DKK1	NAB2	POC1A
Ku	DUF1088	Inhibitor_I29		zf-C2H2_2	PHD	FCH		H2AFZ	SBNO2	GLE1
Ku_PK_bind	Coilin_N	gag-asp_proteas		zf-C2H2	CH	SH3_2		PRR13	MYOZ1	LCN15
Ku_C	Pentaxin	Asp_protease_2		RINGv	Pro_isomerase	FCH		FANCC	CDH2	ACSL6
Peptidase_M28	Ten_N	SSTK-IP		Med24_N	zf-RanBP	SH3_2		CHST6	KRT36	ENO1
tRNA-synt_1c	BSP_II	TGF_beta_GS		Taxilin	Med21	FCH		ABAT	LCA5	ENO3
Anticodon_2	Retrotran_gag_2	Rad52_Rad22		BTB	CCDC14	Mob1_phocein		TRMT5	CHD6	NRD1
Pre-SET	WD40_3	AICARFT_IMPCHas		MBT	Kelch_5	CIDE-N		KCNG1	Trpc2	TRPC6
DEK_C	Clathrin	IF4E		PHD	FAD_binding_2	DUF719		CALM2	TRIP6	EXOC8
FYRC	Coatomer_WDAD	FERM_C		DoxX_2	Prok-RING_4	NCBP3		HTRA2	ZYX	GRK5
FYRN	RFC1	Alg14		Death	PH	Cupin_8		htra4	GSTA2	NKPD1
DUF4670	TFIIF_beta	PSI_integrin		Glyco_transf_54	MreB_Mbl	Glyco_hydro_47		HTRA2	Gsta1	TCTN3
DUF3398	TFIIF_beta_N	Sec3-PIP2_bind		PL48	RhoGAP	RCC1_2		htra4	GSTA2	SKP2
TALPID3	TCTP	DUF5564		MAP17	PH	COesterase		AUP1	CPNE5	SNRK
LEM	Phosducin	EVE		RsgA_GTPase	MIT_C	Abhydrolase_3		XPA	SOX11	MYO1G
Defensin_beta	Arrestin_N	NDUF_B7		Ank_3	MIT	COesterase		CECR5	MDH1B	BUB1
Dynamin_M	Arrestin_C	DUF3740		DnaJ	Methyltransf_16	Abhydrolase_3		ENSA	CENPE	PLCB4
GED	SH2_2	Prefoldin_2		STAS	Chromo	Peptidase_M76		CNNM3	NUP50	TRAF5
Calc_CGRP_IAPP	YqgF	zf-U1		Ribosomal_L21e	Kelch_5	zf-C2H2_6		PAX5	THAP1	USP47
V-ATPase_G	HHH_7	NIF		BTB_2	Vps26	Aldedh		MAPT	GRHL1	nvd
SRP68	HTH_44	SF3A2		GST_C	ARF7EP_C	zf-C2H2_6		SCRN2	GPR56	RPL19
NAC	SPT6_acidic	RrnaAD		GST_N	DUF5009	Aldedh		PARS2	UGP2	GP1BA
zf-3CxxC	Tex_N	CPSF_A		GST_C	JAB	zf-C2H2_6		LLPH	GMPR	CPA3
TMEM100	HHH_3	MMS1_N		TF_Zn_Ribbon	RRM_1	Aldedh		PIN1	OIP5	RCAN2
Cytochrom_B561	S1	Nucleoporin_N		Cyclin_N	ODR4-like	zf-C2H2_6		VAV2	ALPK1	RTP1
VEFS-Box	HHH_9	Nucleoporin_C		TF_Zn_Ribbon	DUF1126	Aldedh		MED18	LTF	SPTB
Urocanase_C	Rad17	YjeF_N		Ephrin_rec_like	Thioredoxin	Zn-ribbon_8		ZWINT	PSME2	ROR2
Urocanase	ABC_ATPase	Edc3_linker		7tm_1	Ank	Dynactin_p22		STIM1	SIRT7	RUFY4
Urocanase_N	Zeta_toxin	LSM14		AA_permease	Branch	SRCR_2		NAA20	KLF5	CD59
Prefoldin_3	NAC	Med18		Cadherin	Pkinase_fungal	Lysyl_oxidase		LHX4	RBM48	MOB3B
LEDGF	DLH	Proteasome_A_N		Integrin_beta	SH3_2	CCDC50_N		RAB29	HPN	NPAS3
VASt	HIT	CD99L2		CUB	ANKH	Arf		STOX2	NAT8B	KDM5B
DUF5522	DcpS_C	Acylphosphatase		CKS	Sec62	Aminotran_1_2		TBX3	TRNT1	MIF
EF-hand_3	FAM177	CIDE-N		MIF	Homeobox_KN	RIG-I_C-RD		BTG1	RTKN2	FEM1A
Fzo_mitofusin	Cytochrom_B561	Chromo		HlyIII	SCAMP	ResIII		DTYMK	MPC1	LRRK2
Dynamin_N	Fucokinase	NCBP3		CUB	PCI	Helicase_C		BICD2	BRD1	MGA
TBD	Cathelicidins	RRP36		EF-hand_5	LRR_8	Peptidase_M24		RDH12	CDR2L	YLPM1
AAA_19	AROS	JHD		EF-hand_6	Glyco_tranf_2_3	ETS_PEA3_N		RAE1	PSMB3	CERKL
UvrD-helicase	DegT_DnrJ_EryC1	Peptidase_M76		ANAPC4_WD40	SIN1_PH	PK_Tyr_Ser-Thr		BEND7	MED23	NOXA1
UvrD_C	CaMKII_AD	Dynactin_p22		PK_Tyr_Ser-Thr	ECH_2	UQ_con		RAE1	RPS25	NCOA5
UvrD_C_2	DUF4440	FA_FANCE		T-box	Tweety	PHD		NARFL	MATR3	EVI2A
Viral_helicase1	SnoaL_3	CCDC50_N		T-box_assoc	SRF-TF	Kinase-like		LIFR	LPAR2	TRADD
Ribosomal_L11_N	DUF3583	SWI2_SNF2		DEAD	LRR_1	Ribosomal_L19		UTRN	TOM1	BATF3
Ribosomal_L11	tRNA_m1G_MT	Peptidase_M24		MAM	LRR_5	Methyltransf_32		GRM5	PHF14	PTGR1
DDDD	CTC1	DNA_repr_REX1B		ig	HEAT_EZ	Ras		GPR65	ZGPAT	GZF1
Yippee-Mis18	CTC1_2	CNH		fn3	PH	Arf		CATIP	MBD3	gzf1
TFIID-18kDa	PDGF	Ets		ig	ITI_HC_C	HSP70		FAS	YKT6	GZF1
zf-C2H2_2	VEGF_C	ETS_PEA3_N		Synaptobrevin	VWA_2	EF-hand_5		FAT1	BUD13	MYNN
PHTB1_N	PBC	Phage_integrase		RTP801_C	zf-C2H2_4	RasGEF_N		A2ML1	CROT	STAM
PHTB1_C	PLAT	Ribosomal_L19		Reprolysin_2	BTB	zf-C2H2		C2CD2	DLST	Nbea
RBB1NT	Strabismus	Methyltransf_32		Pep_M12B_propep	zf-C2H2_4	zf-C2H2_4		HTT	ERCC2	PHF13
Tudor-knot	Zw10	rRNA_processing		Pkinase	SAP18	PK_Tyr_Ser-Thr		MMGT1	APEX1	KLF11
ROKNT	DHDPS	RasGEF_N		Dynein_heavy	MH1	UPF0113		FASN	rab42	ECE1
KH_4	EMC3_TMCO1	UPF0113_N		Neur_chan_memb	DnaJ	Clathrin		MMGT1	PCCB	PNN
RNase_T	Thioredoxin_3	UPF0113		V-set	Peptidase_C48	UQ_con		FASN	H3F3A	PLLP
IKI3	RHD_DNA_bind	Vps39_2		Microtub_bd	Milton	mRNA_decap_C		YOD1	DAG1	PSPC1
zf-RING_10	zf_C2H2_ZHX	Vps39_1		TPR_14	Ig_3	Abhydrolase_1		MAPK4	GLG1	RAD9A
PIG-L	P53	MPC		RCC1_2	TFIID_30kDa	RNase_Zc3h12a		MPZL1	GPR39	CST6
NYAP_C	P53_tetramer	mRNA_decap_C		Homeodomain	UBA_4	WW		LRWD1	LYPD1	SNAI1
PRKCSH_1	Ribosomal_L3	DCP1		Thioredoxin_12	PH	FF		DDOST	GMDS	GGCX
PRKCSH	FBA	EHN		ASC	Tcf25	WW		NOB1	AUNIP	GFI1
DUF1241	CUE	RNase_Zc3h12a		7TM_GPCR_Srx	TUTase	FF		ALG12	ORAI3	ANKS3
PhoLip_ATPase_N	TRAP_beta	UBA		SBP_bac_3	Longin	ESCRT-II		PANK2	ORAI1	AAMDC
IMS_C	Crystall	MINDY_DUB		C1q	Synaptobrevin	PX		ALG11	ORAI2	USP15
DHHA2	Takusan	Churchill		Kelch_2	AMP-binding	DUF4500		NEK5	ORAI1	STK25
DHH	AMH_N	ESCRT-II		Ion_trans	Sec6	Tektin		ALG11	BMX	UBA7
EF1G	GSDH	DUF4500		Collagen	TPR_11	DDHD		NEK5	COPS4	CLCN4
GST_N	Speriolin_C	Zn_Tnp_IS1595		FAD_binding_8	E1_dh	HHH		ATF7	VMO1	RPS12
GST_N_3	ITI_HC_C	Calc_CGRP_IAPP		PK_Tyr_Ser-Thr	Ank	Ephrin		RGS3	MYPOP	ST7
GST_C_3	VWA_3	Tektin		7TM_GPCR_Srx	Raftlin	AAA_33		CAMK1	DIDO1	GBAS
Pex19	HMG_CoA_synt_N	HHH		HRM	zf-RING_UBOX	Gtr1_RagA		TAF1	BTG4	PARM1
KBP_C	DEAD_2	Ephrin		EGF_MSP1_1	PH	Patatin		TENM2	NBEA	GPS2
Paf67	Cul7	Vps4_C		SUZ-C	Tyr_Deacylase	Porin_3		SOCS7	OPA3	ABCB8
FAST_1	ApoB100_C	Patatin		SNF2-rel_dom	MFS_1	Peptidase_C14		STAT6	SGOL1	TYW5
FAST_2	wnt	Porin_3		Carn_acyltransf	RabGAP-TBC	PDZ		BAZ2B	RETN	GDPD1
RAP	PigN	Dsh_C		C2-set_2	ABC1	SAM_2		LYRM1	DHRS2	TAC3
GAS	Phosphodiest	DIX		ULD	Sec7	Tmemb_18A		CBLN2	RNF38	TPMT
RED_N	HIF-1a_CTAD	Tmemb_18A		SPRY	Cation_ATPase	FAD_binding_4		RNF25	RLIM	CRBN
RED_C	HIF-1	FAD-oxidase_C		PID_2	MMR_HSR1	TMEM132D_C		GPC5	ITPA	PAWR
GLTP	Myosin_TH1	FAD_binding_4		NAD_binding_6	FYVE	UQ_con		RRP15	RAB3D	MAST4
RPN2_C	UBA_4	SSDP		Orn_DAP_Arg_deC	Fibrinogen_C	VWA_2		SBF2	PPM1G	SFXN2
PC_rep	TMEM144	Cupin_1		Pkinase_C	Fam20C	DUF21		TTN	NSUN3	CASS4
AAA_12	Sugar_transport	CLLAC		EF-hand_1	Na_Ca_ex	SSDP		JAM2	WIPF3	PPIL4
AAA_11	DUF5578	Cupin_2		Rhomboid	DHC_N1	CLLAC		SCRC1	SCRN1	PPIF
DUF4200	DRIM	BROMI		TAL_FSA	UCH_1	WH2		NRP2	WIPF3	RHPN1
V-set_CD47	Sec5	Chon_Sulph_att		EMC3_TMCO1	zf-RING_5	PRF		prmt1	UFD1L	sacs
NtCtMGAM_N	Vps51	PRF		Ig_3	Sulfotransfer_2	CortBP2		SCML2	ATG4D	TRIP6
Trefoil	Dor1	CortBP2		PH_5	AhpC-TSA	V-set		PRRG1	CFI	GCH1
7TM_GPCR_Srx	COG2	DDDD		TPD	PQQ_2	Plant_tran		TNR	OAT	GLRX5
Peptidase_M60	FERM_N	Med15		Glyco_hydro_31	Aminotran_1_2	Ank_5		FOXI3	RAE1	SCG3
NEXCaM_BD	Apo-CII	NCOA_u2		PKD_channel	PHD	PDZ_6		GRAP	cdh23	ORC4
Lipocalin_2	PAC2	MUN		GPHH	zf-HC5HC2H_2	DUF4749		FKTN	ARL9	MYH11
WD40_3	Cyclin_N2	Chromo_shadow		PKD_channel	ERO1	PDZ_6		RPL22	APLP1	PKD1
Ax_dynein_light	PP28	Frizzled		Ion_trans	Innexin	DUF4749		STX8	CSPG4	NBEA
L51_S25_CI-B8	HSP90	zf-4CXXC_R1		RRM_1	zf-C2H2_jaz	LIM		GABRP	CUX2	FCHO1
DUF4571	HATPase_c_3	DJ-1_PfpI		Sulfatase	RhoGAP	DUF4749		COQ2	ODF3	EPHB6
Thioredoxin_6	NLRC4_HD2	M-inducer_phosp		DEP	SAPS	NCOA_u2		FAT2	MPP4	DNAH1
Thioredoxin_8	HOATZ-like	SDF		zf-C3HC4	ADP_ribosyl_GH	Lipoxygenase		NCAM1	PTPRD	DNM1
Cpn60_TCP1	UPF0113_N	Amidase		Pkinase	Thioredoxin_12	Ig_5		FTL	PIGS	MURC
Fibrinogen_C	UPF0113	SAD_SRA		ABC1	p450	MUN		ALPK1	FAT3	TLE2
RhoGAP-FF1	DUF4659	Agouti		HLH	Porin_3	Vitellogenin_N		MEIS3	ASH1L	clic4
FF	Lig_chan	DUF4962		Porphobil_deamC	Kdo	Chromo		CRTAP	CALD1	AKAP9
ACT_7	MH2	Hyccin		UBA_e1_thiolCys	Phosphorylase	Frizzled		SPG20	USP13	NEK2
Castor1_N	C1q	GCV_H		5_3_exonuc	7TM_GPCR_Srw	zf-4CXXC_R1		PNISR	CHD2	ABCC4
VRR_NUC	PAZ	PI-PLC-X		Lectin_C	SNF	G-patch		NIT1	PLA1A	FASN
M-inducer_phosp	RasGEF_N_2	GST_N		tRNA-synt_1g	PDZ_6	Nucleoporin_N		BASP1	LMTK2	TAF1A
DUF4592	RICTOR_M	GST_C_3		Tissue_fac	zf-H2C2_2	SDF		GIF	MAML3	DDO
CUT	GCP6_N	HGAL		fn3	zf-C2H2_6	SAD_SRA		TCN1	GLIS3	IKZF3
hSac2	GCP_C_terminal	Plectin		Homeodomain	Rhomboid	Aldedh		RAP1B	KCNQ4	PRKCH
XPG_N	GCP_N_terminal	TRIF-NTD		Kelch_4	PB1	Gelsolin		NSUN2	PTCH1	AIFM2
XPG_I	DUF4573	DUF1917		PP2C	Pkinase_C	AAA_18		RFESD	DCST2	NONO
HJURP_C	Paf67	AKAP28		Glucosamine_iso	PB1	ELM2		SDHD	ABCA5	LRRC6
Prefoldin_2	Carboxyl_trans	Enkurin		PWWP	Pkinase_C	Cadherin		DNAL4	RBM44	TINAG
NDUF_B8	PAS_9	GCD14		zf-HC5HC2H_2	p450	SPRY		DCTN2	PSME4	CDCA4
DUF1358	MIG-14_Wnt-bd	PCMT		CUE	Lectin_C	PRY		PRSS8	SEZ6L	PDCD1
DUF3481	zf-DBF	ARMET_N		Cupin_4	RunxI	SPRY		CRTC1	TSSC4	bzw2
G2BR	Chordopox_A33R	ARMET_C		Cupin_8	SYS1	Galactosyl_T		CRTC2	VCAN	BZW2
CUE	DUF5050	TASL		Kinase-like	ABC_tran	PSI		MRC1	LRP8	bzw2
zf-RING_11	Arylesterase	Furin-like		zf-RING_UBOX	CBFD_NFYB_HMF	Pkinase		MED15	SCN4A	P4HA2
DUF5974	TEDC1	U-box		Hist_deacetyl	Metallophos	DUF4962		DPH2	FN1	Fungi
BolA	7TM_GPCR_Srv	GATase_7		zf-C2H2_2	RRM_1	Hyccin		CELF3	CCR7	CASP9
LPD3	ShK	GATase_6		CTF_NFI	CXCR4_N	MAM		DDX51	ACP5	PREP
DUF5810	PRK	CCM2_C		Med28	HMA	AAA_29		AK8	G6PC2	CALD1
XRCC4	CPT	Apt1		DUF667	Sod_Cu	HlyIII		TEN1	FTH1	NINJ1
DUF4456	Sec15	Ribosomal_S7e		FERM_M	MCD_N	PMP22_Claudin		ACOX1	EFNB2	AWAT2
BSP_II	TFIID-18kDa	EMC1_C		CBM_20	UBX	PI-PLC-X		TEN1	LRBA	SCFD1
SSDP	DBINO	PQQ_2		IBN_N	XRCC4	Microtub_bd		ACOX1	MYBL1	FMO4
DUF4500	TFIIS_C	PQQ		Syntaxin-5_N	Cupin_4	7tm_1		TEN1	C1QC	TRRAP
ATP_synt_H	MOEP19	ATG13		Per1	Methyltransf_25	GST_C		FOXJ2	SMTN	GNA11
Ammonium_transp	KH_5	EloA-BP1		Pyr_redox_2	YTH	HGAL		TBPL2	DNAH3	ALG1
[truncated: 12,051 more rows]
