# Supplementary material for: De novo transcriptome assembly and annotation of parthenogenetic lizard Darevskia unisexualis and its parental ancestors Darevskia valentini and Darevskia raddei nairensis
Source: Data Brief. 2021 Dec 6;39:107685. doi: 10.1016/j.dib.2021.107685 (PMC8666336; doi:10.1016/j.dib.2021.107685)
Supplement: Supplementary file 1 [file mmc1.zip › Supplementary materials/Supplementary_file_2.1_drad_GO_terms.txt]

TRINITY_DN0_c0_g1_i1	GO:0005737,GO:0005829,GO:0005856,GO:0005884,GO:0005886,GO:0016477,GO:0030041,GO:0051015
TRINITY_DN0_c0_g1_i2	GO:0003779,GO:0005737,GO:0005829,GO:0005856,GO:0005884,GO:0005886,GO:0007010,GO:0016020,GO:0016477,GO:0030041,GO:0051015
TRINITY_DN0_c0_g1_i3	GO:0003779,GO:0005737,GO:0005829,GO:0005856,GO:0005884,GO:0005886,GO:0007010,GO:0016020,GO:0016477,GO:0030041,GO:0051015
TRINITY_DN0_c0_g1_i4	GO:0005737,GO:0005829,GO:0005856,GO:0005884,GO:0005886,GO:0016477,GO:0030041,GO:0051015
TRINITY_DN0_c0_g2_i1	GO:0005654,GO:0005829,GO:0005847,GO:0006369,GO:0006378,GO:0008420,GO:0070940,GO:0106306,GO:0106307
TRINITY_DN0_c0_g2_i2	GO:0005654,GO:0005829,GO:0005847,GO:0006369,GO:0006378,GO:0008420,GO:0070940,GO:0106306,GO:0106307
TRINITY_DN0_c0_g3_i1	GO:0000785,GO:0000976,GO:0003714,GO:0005634,GO:0005737,GO:0008180,GO:0016363,GO:0016605,GO:0016607,GO:0019904,GO:0030054,GO:0030426,GO:0030863,GO:0031234,GO:0045892,GO:0072112
TRINITY_DN10000_c0_g1_i1	GO:0005096,GO:0005634,GO:0005737,GO:0005829,GO:0005856,GO:0007165,GO:0051056,GO:0098978,GO:0099173
TRINITY_DN10000_c0_g2_i2	GO:0005096,GO:0005634,GO:0005737,GO:0005856,GO:0007165,GO:0098794,GO:0098978,GO:0099173
TRINITY_DN10001_c0_g2_i1	GO:0003677,GO:0005654,GO:0005658,GO:0006269,GO:0006270,GO:0032201,GO:0046872,GO:0051539
TRINITY_DN10002_c0_g3_i1	GO:0003676,GO:0003964,GO:0004190,GO:0004519,GO:0008270,GO:0015074
TRINITY_DN10002_c0_g5_i1	GO:0005507,GO:0005634,GO:0005654,GO:0005730,GO:0005737,GO:0005829,GO:0051262,GO:0055070
TRINITY_DN10003_c0_g1_i2	GO:0004315,GO:0005739,GO:0005829,GO:0006633,GO:0006637,GO:0051790,GO:0051792
TRINITY_DN10004_c0_g1_i1	GO:0005634,GO:0005737,GO:0042476
TRINITY_DN10004_c0_g1_i2	GO:0005634,GO:0005737,GO:0042476
TRINITY_DN10008_c0_g1_i1	GO:0001702,GO:0005634,GO:0005737,GO:0005886,GO:0005887,GO:0007157,GO:0007165,GO:0031641,GO:0031643,GO:0032289,GO:0042803,GO:0043005,GO:0046982,GO:0048666,GO:0048714,GO:0050839,GO:0060038,GO:0060912,GO:2000543
TRINITY_DN10008_c0_g1_i3	GO:0001702,GO:0005634,GO:0005737,GO:0005886,GO:0005887,GO:0007157,GO:0007165,GO:0031641,GO:0031643,GO:0032289,GO:0042803,GO:0043005,GO:0046982,GO:0048666,GO:0048714,GO:0050839,GO:0060038,GO:0060912,GO:2000543
TRINITY_DN10008_c0_g1_i4	GO:0001702,GO:0005634,GO:0005737,GO:0005886,GO:0005887,GO:0007157,GO:0007165,GO:0031641,GO:0031643,GO:0032289,GO:0042803,GO:0043005,GO:0046982,GO:0048666,GO:0048714,GO:0050839,GO:0060038,GO:0060912,GO:2000543
TRINITY_DN10009_c0_g1_i1	GO:0000812,GO:0035064,GO:0035267,GO:0040008,GO:0043065,GO:0043967,GO:0043968,GO:0046872
TRINITY_DN10009_c0_g1_i2	GO:0000812,GO:0035064,GO:0035267,GO:0040008,GO:0043065,GO:0043967,GO:0043968,GO:0046872
TRINITY_DN10009_c0_g2_i3	GO:0000122,GO:0005102,GO:0005509,GO:0005634,GO:0005783,GO:0005794,GO:0005886,GO:0005887,GO:0005911,GO:0007157,GO:0007165,GO:0007411,GO:0016605,GO:0030054,GO:0030175,GO:0030425,GO:0030426,GO:0035584,GO:0042803,GO:0043005,GO:0043197,GO:0045202,GO:0045211,GO:0046982,GO:0048666,GO:0050839,GO:0051491,GO:0098609,GO:0098942
TRINITY_DN10009_c0_g2_i4	GO:0000122,GO:0005102,GO:0005509,GO:0005634,GO:0005783,GO:0005794,GO:0005886,GO:0005887,GO:0005911,GO:0007157,GO:0007165,GO:0007411,GO:0016605,GO:0030054,GO:0030175,GO:0030425,GO:0030426,GO:0035584,GO:0042803,GO:0043005,GO:0043197,GO:0045202,GO:0045211,GO:0046982,GO:0048666,GO:0050839,GO:0051491,GO:0098609,GO:0098942
TRINITY_DN10009_c0_g2_i5	GO:0000122,GO:0005102,GO:0005509,GO:0005634,GO:0005783,GO:0005794,GO:0005886,GO:0005887,GO:0005911,GO:0007157,GO:0007411,GO:0016605,GO:0030054,GO:0030175,GO:0030425,GO:0030426,GO:0035584,GO:0042803,GO:0043005,GO:0043197,GO:0045202,GO:0045211,GO:0046982,GO:0048666,GO:0050839,GO:0051491,GO:0098609
TRINITY_DN10009_c0_g2_i6	GO:0000122,GO:0005102,GO:0005509,GO:0005634,GO:0005783,GO:0005794,GO:0005886,GO:0005887,GO:0005911,GO:0007157,GO:0007411,GO:0016605,GO:0030054,GO:0030175,GO:0030425,GO:0030426,GO:0035584,GO:0042803,GO:0043005,GO:0043197,GO:0045202,GO:0045211,GO:0046982,GO:0048666,GO:0050839,GO:0051491,GO:0098609
TRINITY_DN10009_c0_g2_i7	GO:0000122,GO:0005102,GO:0005509,GO:0005634,GO:0005783,GO:0005794,GO:0005886,GO:0005887,GO:0005911,GO:0007157,GO:0007165,GO:0007411,GO:0016605,GO:0030054,GO:0030175,GO:0030425,GO:0030426,GO:0035584,GO:0042803,GO:0043005,GO:0043197,GO:0045202,GO:0045211,GO:0046982,GO:0048666,GO:0050839,GO:0051491,GO:0098609,GO:0098942
TRINITY_DN1000_c0_g2_i1	GO:0000978,GO:0000981,GO:0005634,GO:0006357,GO:0046872
TRINITY_DN1000_c0_g2_i2	GO:0000977,GO:0000981,GO:0005634,GO:0006357,GO:0046872
TRINITY_DN1000_c0_g2_i3	GO:0000122,GO:0000977,GO:0000981,GO:0001227,GO:0005634,GO:0006357,GO:0046872
TRINITY_DN1000_c0_g2_i4	GO:0000122,GO:0000977,GO:0000981,GO:0001227,GO:0005634,GO:0006357,GO:0046872,GO:0072562,GO:1990837
TRINITY_DN1000_c0_g2_i6	GO:0000122,GO:0000977,GO:0000981,GO:0001227,GO:0005634,GO:0006357,GO:0046872
TRINITY_DN10010_c0_g1_i1	GO:0003779,GO:0004864,GO:0030036
TRINITY_DN10010_c0_g1_i3	GO:0002576,GO:0003779,GO:0004864,GO:0005886,GO:0030036,GO:0031092
TRINITY_DN10011_c0_g1_i1	GO:0005739,GO:0016567,GO:0035556,GO:0045732
TRINITY_DN10011_c0_g1_i2	GO:0005739,GO:0016567,GO:0035556,GO:0045732
TRINITY_DN10013_c0_g1_i1	GO:0000976,GO:0000978,GO:0001227,GO:0003700,GO:0005634,GO:0005654,GO:0006357,GO:0043565,GO:0045892,GO:0046872
TRINITY_DN10014_c0_g1_i1	GO:0004866,GO:0004869,GO:0005615,GO:0005764,GO:0005768,GO:0005770,GO:0005771,GO:0005783,GO:0005794,GO:0006955,GO:0010466,GO:0030414,GO:0031410,GO:0031643,GO:0042803,GO:0097340,GO:1903979
TRINITY_DN10014_c0_g1_i2	GO:0004869,GO:0005615,GO:0005737,GO:0005764,GO:0005768,GO:0005770,GO:0005771,GO:0005783,GO:0005794,GO:0006955,GO:0010466,GO:0030414,GO:0031410,GO:0031643,GO:0042803,GO:0097340,GO:1903979
TRINITY_DN10014_c0_g1_i3	GO:0004869,GO:0005615,GO:0005737,GO:0005764,GO:0005768,GO:0005770,GO:0005771,GO:0005783,GO:0005794,GO:0006955,GO:0010466,GO:0030414,GO:0031410,GO:0031643,GO:0042803,GO:0097340,GO:1903979
TRINITY_DN10014_c0_g2_i1	GO:0000086,GO:0000151,GO:0000209,GO:0000278,GO:0005813,GO:0005829,GO:0006511,GO:0010265,GO:0010972,GO:0016567,GO:0019005,GO:0031146,GO:0043687,GO:0051301
TRINITY_DN10014_c0_g2_i2	GO:0000086,GO:0000151,GO:0000209,GO:0000278,GO:0005813,GO:0005829,GO:0006511,GO:0010265,GO:0010972,GO:0016567,GO:0019005,GO:0031146,GO:0043687,GO:0051301
TRINITY_DN10014_c0_g2_i5	GO:0000086,GO:0000151,GO:0000209,GO:0000278,GO:0005813,GO:0005829,GO:0006511,GO:0010265,GO:0010972,GO:0016567,GO:0019005,GO:0031146,GO:0043687,GO:0051301
TRINITY_DN10015_c0_g1_i1	GO:0004382,GO:0005524,GO:0005886,GO:0009134,GO:0009143,GO:0016020,GO:0016021,GO:0017110,GO:0017111,GO:0034656,GO:0045134,GO:0102485,GO:0102486,GO:0102487,GO:0102488,GO:0102489,GO:0102490,GO:0102491
TRINITY_DN10016_c0_g1_i2	GO:0000785,GO:0000976,GO:0000978,GO:0003682,GO:0003712,GO:0003713,GO:0005634,GO:0005829,GO:0007165,GO:0008013,GO:0008022,GO:0010628,GO:0016055,GO:0030374,GO:0030518,GO:0043231,GO:0043565,GO:0045893,GO:0045944,GO:0046872,GO:0070016
TRINITY_DN10018_c0_g1_i3	GO:0000977,GO:0002458,GO:0002509,GO:0003682,GO:0005634,GO:0005737,GO:0006355,GO:0006955,GO:0006959,GO:0008270,GO:0016604,GO:0032722,GO:0042393,GO:0042802,GO:0045060,GO:0045182,GO:0045893,GO:0045944,GO:0097536,GO:2000410
TRINITY_DN1001_c0_g1_i3	GO:0005634,GO:0005886,GO:0008157,GO:0014066,GO:0016607,GO:0017020,GO:0019888,GO:0035304,GO:0035307,GO:0042995,GO:0048471,GO:0051489,GO:0061028,GO:1902309,GO:1903589,GO:1903670
TRINITY_DN1001_c0_g1_i6	GO:0005634,GO:0005886,GO:0008157,GO:0014066,GO:0016607,GO:0017020,GO:0019888,GO:0035304,GO:0035307,GO:0042995,GO:0048471,GO:0051489,GO:0061028,GO:1902309,GO:1903589,GO:1903670
TRINITY_DN1001_c0_g1_i8	GO:0005634,GO:0005886,GO:0008157,GO:0014066,GO:0016607,GO:0017020,GO:0019888,GO:0035304,GO:0035307,GO:0042995,GO:0048471,GO:0051489,GO:0061028,GO:1902309,GO:1903589,GO:1903670
TRINITY_DN1001_c0_g2_i1	GO:0004958,GO:0005576,GO:0005737,GO:0005886,GO:0005887,GO:0006954,GO:0007186,GO:0007189,GO:0007204,GO:0007567,GO:0008284,GO:0010628,GO:0032355,GO:0032496,GO:0035584,GO:0043066,GO:0071799
TRINITY_DN1001_c0_g2_i3	GO:0004958,GO:0005576,GO:0005737,GO:0005886,GO:0005887,GO:0006954,GO:0007186,GO:0007189,GO:0007204,GO:0007567,GO:0008284,GO:0010628,GO:0032355,GO:0032496,GO:0035584,GO:0043066,GO:0071799
TRINITY_DN1001_c0_g2_i5	GO:0004958,GO:0005576,GO:0005737,GO:0005886,GO:0005887,GO:0006954,GO:0007186,GO:0007189,GO:0007204,GO:0007567,GO:0008284,GO:0010628,GO:0032355,GO:0032496,GO:0035584,GO:0043066,GO:0071799
TRINITY_DN1001_c0_g3_i2	GO:0000122,GO:0005634,GO:0005654,GO:0005829,GO:0006915,GO:0016575,GO:0016579,GO:0016580,GO:0016604,GO:0019899,GO:0021762,GO:0042826,GO:0043065,GO:0045892,GO:0070822
TRINITY_DN1001_c0_g3_i6	GO:0000122,GO:0005634,GO:0005654,GO:0005829,GO:0006915,GO:0016575,GO:0016579,GO:0016580,GO:0016604,GO:0019899,GO:0021762,GO:0042826,GO:0043065,GO:0045892,GO:0070822
TRINITY_DN1001_c0_g4_i1	GO:0003924,GO:0003925,GO:0005516,GO:0005525,GO:0005886,GO:0007165,GO:0007265,GO:0019003
TRINITY_DN1001_c0_g5_i1	GO:0003677,GO:0003712,GO:0004386,GO:0005524,GO:0005654,GO:0008094,GO:0035562,GO:0043231,GO:0045892,GO:0070615
TRINITY_DN10023_c0_g1_i1	GO:0005576
TRINITY_DN10023_c0_g1_i2	GO:0005576
TRINITY_DN10025_c0_g1_i2	GO:0000902,GO:0005509,GO:0005886,GO:0005912,GO:0007043,GO:0007156,GO:0007275,GO:0016021,GO:0016339,GO:0016342,GO:0034332,GO:0045296,GO:0098742
TRINITY_DN10025_c0_g1_i3	GO:0000902,GO:0005509,GO:0005886,GO:0005912,GO:0007043,GO:0007156,GO:0007275,GO:0016021,GO:0016339,GO:0016342,GO:0034332,GO:0045296,GO:0098742
TRINITY_DN10027_c0_g1_i1	GO:0003682,GO:0005634,GO:0042393,GO:0045892
TRINITY_DN10027_c0_g1_i2	GO:0003682,GO:0005634,GO:0042393,GO:0045892
TRINITY_DN10029_c0_g1_i1	GO:0001666,GO:0003779,GO:0005249,GO:0005267,GO:0005737,GO:0005783,GO:0005886,GO:0005901,GO:0006813,GO:0006970,GO:0007268,GO:0007605,GO:0007623,GO:0007628,GO:0008076,GO:0009897,GO:0015269,GO:0016021,GO:0016324,GO:0019228,GO:0030007,GO:0032344,GO:0034465,GO:0034765,GO:0042311,GO:0042391,GO:0042491,GO:0043065,GO:0043195,GO:0045211,GO:0045475,GO:0045794,GO:0046541,GO:0046872,GO:0048469,GO:0050885,GO:…
TRINITY_DN10029_c0_g2_i1	GO:0005244,GO:0016021,GO:0034765,GO:0045211,GO:0046872,GO:0060072
TRINITY_DN10029_c0_g2_i11	GO:0005244,GO:0016021,GO:0034765,GO:0045211,GO:0046872,GO:0060072
TRINITY_DN10029_c0_g2_i12	GO:0005244,GO:0016021,GO:0034765,GO:0045211,GO:0046872,GO:0060072
TRINITY_DN10029_c0_g2_i2	GO:0005244,GO:0016021,GO:0034765,GO:0045211,GO:0046872,GO:0060072
TRINITY_DN10029_c0_g2_i4	GO:0005244,GO:0016021,GO:0034765,GO:0045211,GO:0046872,GO:0060072
TRINITY_DN10029_c0_g2_i7	GO:0005244,GO:0016021,GO:0034765,GO:0045211,GO:0046872,GO:0060072
TRINITY_DN10029_c0_g2_i8	GO:0005244,GO:0016021,GO:0034765,GO:0045211,GO:0046872,GO:0060072
TRINITY_DN1002_c0_g1_i1	GO:0031305,GO:0033617,GO:0051082
TRINITY_DN10031_c0_g1_i1	GO:0001558,GO:0001649,GO:0001968,GO:0005576,GO:0005615,GO:0005788,GO:0007165,GO:0007565,GO:0007568,GO:0014912,GO:0016942,GO:0017148,GO:0030336,GO:0031069,GO:0031994,GO:0031995,GO:0035556,GO:0042567,GO:0042593,GO:0043567,GO:0043568,GO:0043569,GO:0043687,GO:0044267,GO:0044342,GO:0045668,GO:0045926,GO:0048286,GO:0048662,GO:0051146,GO:0051897,GO:0060056,GO:0060416,GO:0071320,GO:0071407,GO:1901862,GO:…
TRINITY_DN10031_c0_g1_i2	GO:0001558,GO:0001649,GO:0001968,GO:0005576,GO:0005615,GO:0005788,GO:0007165,GO:0007565,GO:0007568,GO:0014912,GO:0016942,GO:0017148,GO:0030336,GO:0031069,GO:0031994,GO:0031995,GO:0035556,GO:0042567,GO:0042593,GO:0043567,GO:0043568,GO:0043569,GO:0043687,GO:0044267,GO:0044342,GO:0045668,GO:0045926,GO:0048286,GO:0048662,GO:0051146,GO:0051897,GO:0060056,GO:0060416,GO:0071320,GO:0071407,GO:1901862,GO:…
TRINITY_DN10031_c0_g1_i3	GO:0001558,GO:0001649,GO:0001968,GO:0005576,GO:0005615,GO:0005788,GO:0007165,GO:0007565,GO:0007568,GO:0014912,GO:0016942,GO:0017148,GO:0030336,GO:0031069,GO:0031994,GO:0031995,GO:0035556,GO:0042567,GO:0042593,GO:0043567,GO:0043568,GO:0043569,GO:0043687,GO:0044267,GO:0044342,GO:0045668,GO:0045926,GO:0048286,GO:0048662,GO:0051146,GO:0051897,GO:0060056,GO:0060416,GO:0071320,GO:0071407,GO:1901862,GO:…
TRINITY_DN10033_c0_g1_i1	GO:0003836,GO:0005576,GO:0006486,GO:0008118,GO:0008373,GO:0010706,GO:0016021,GO:0032580
TRINITY_DN10033_c0_g1_i2	GO:0000139,GO:0005576,GO:0006486,GO:0008118,GO:0008373,GO:0009312,GO:0016021,GO:0016266,GO:0018146,GO:0019082,GO:0032580
TRINITY_DN10033_c0_g1_i3	GO:0000139,GO:0005576,GO:0006486,GO:0008118,GO:0008373,GO:0009312,GO:0016021,GO:0016266,GO:0018146,GO:0019082,GO:0032580
TRINITY_DN10033_c0_g1_i4	GO:0003836,GO:0005576,GO:0006486,GO:0008118,GO:0008373,GO:0010706,GO:0016021,GO:0032580
TRINITY_DN10034_c0_g1_i1	GO:0005634,GO:0006397,GO:0008380
TRINITY_DN10039_c0_g1_i1	GO:0003735,GO:0005739,GO:0005743,GO:0005840,GO:0070125,GO:0070126
TRINITY_DN10039_c0_g1_i2	GO:0003735,GO:0005739,GO:0005763,GO:0032543
TRINITY_DN1003_c0_g1_i1	GO:0000166,GO:0000287,GO:0005737,GO:0005783,GO:0006248,GO:0008253,GO:0016740
TRINITY_DN1003_c0_g1_i3	GO:0003723,GO:0005576,GO:0005634,GO:0005635,GO:0005643,GO:0005654,GO:0005737,GO:0005829,GO:0006309,GO:0006606,GO:0006607,GO:0006610,GO:0007079,GO:0007080,GO:0007084,GO:0008139,GO:0008270,GO:0010494,GO:0016020,GO:0019054,GO:0019899,GO:0019904,GO:0030953,GO:0031267,GO:0031291,GO:0031965,GO:0035580,GO:0040001,GO:0043312,GO:0043657,GO:0045184,GO:0045540,GO:0061608,GO:0070062,GO:0071782,GO:0075733,GO:…
TRINITY_DN1003_c0_g1_i4	GO:0000166,GO:0000287,GO:0005737,GO:0005783,GO:0006248,GO:0008253,GO:0016740
TRINITY_DN1003_c0_g1_i5	GO:0003723,GO:0005576,GO:0005634,GO:0005635,GO:0005643,GO:0005654,GO:0005737,GO:0005829,GO:0006309,GO:0006606,GO:0006607,GO:0006610,GO:0007079,GO:0007080,GO:0007084,GO:0008139,GO:0008270,GO:0010494,GO:0016020,GO:0019054,GO:0019899,GO:0019904,GO:0030953,GO:0031267,GO:0031291,GO:0031965,GO:0035580,GO:0040001,GO:0043312,GO:0043657,GO:0045184,GO:0045540,GO:0061608,GO:0070062,GO:0071782,GO:0075733,GO:…
TRINITY_DN1003_c0_g1_i6	GO:0000166,GO:0000287,GO:0005737,GO:0005783,GO:0006248,GO:0008253,GO:0016740
TRINITY_DN1003_c0_g1_i7	GO:0000166,GO:0000287,GO:0005737,GO:0005783,GO:0006248,GO:0008253,GO:0016740
TRINITY_DN10040_c0_g1_i3	GO:0015031
TRINITY_DN10040_c0_g1_i4	GO:0015031
TRINITY_DN10040_c0_g1_i6	GO:0015031
TRINITY_DN10040_c0_g1_i8	GO:0015031
TRINITY_DN10041_c0_g1_i1	GO:0000976,GO:0000978,GO:0000981,GO:0001227,GO:0001228,GO:0001525,GO:0001755,GO:0001842,GO:0001947,GO:0003677,GO:0003682,GO:0003700,GO:0005634,GO:0006357,GO:0007507,GO:0008285,GO:0008544,GO:0009913,GO:0009953,GO:0010628,GO:0010629,GO:0010719,GO:0010837,GO:0010944,GO:0045617,GO:0045618,GO:0045746,GO:0045892,GO:0045893,GO:0046872,GO:0048557,GO:0051726,GO:0060214,GO:0060347,GO:0060390,GO:0060716,GO:…
TRINITY_DN10041_c0_g1_i2	GO:0000976,GO:0000978,GO:0000981,GO:0001227,GO:0001228,GO:0001525,GO:0001755,GO:0001842,GO:0001947,GO:0003677,GO:0003682,GO:0003700,GO:0005634,GO:0006357,GO:0007507,GO:0008285,GO:0008544,GO:0009913,GO:0009953,GO:0010628,GO:0010629,GO:0010719,GO:0010837,GO:0010944,GO:0045617,GO:0045618,GO:0045746,GO:0045892,GO:0045893,GO:0046872,GO:0048557,GO:0051726,GO:0060214,GO:0060347,GO:0060390,GO:0060716,GO:…
TRINITY_DN10042_c0_g1_i1	GO:0004674,GO:0005516,GO:0005524,GO:0005634,GO:0005737,GO:0005794,GO:0006468,GO:0006915,GO:0010506,GO:0031410,GO:0034423,GO:0035556,GO:0042802,GO:0042981,GO:0043065,GO:0043231,GO:0043276,GO:0046777,GO:0090023,GO:0106310,GO:0106311,GO:2000424,GO:2001242
TRINITY_DN10042_c0_g1_i2	GO:0004674,GO:0005524,GO:0005634,GO:0005654,GO:0005737,GO:0005884,GO:0006325,GO:0006355,GO:0006468,GO:0006915,GO:0006940,GO:0007088,GO:0007346,GO:0008022,GO:0008140,GO:0008360,GO:0010506,GO:0016605,GO:0017148,GO:0030182,GO:0030335,GO:0031267,GO:0035556,GO:0042802,GO:0042803,GO:0042981,GO:0043065,GO:0043519,GO:0043522,GO:0045121,GO:0046777,GO:0051893,GO:0071346,GO:0090263,GO:0097190,GO:0106310,GO:…
TRINITY_DN10042_c0_g1_i3	GO:0004674,GO:0005516,GO:0005524,GO:0005634,GO:0005737,GO:0005794,GO:0006468,GO:0006915,GO:0010506,GO:0031410,GO:0034423,GO:0035556,GO:0042802,GO:0042981,GO:0043065,GO:0043231,GO:0043276,GO:0046777,GO:0090023,GO:0106310,GO:0106311,GO:2000424,GO:2001242
TRINITY_DN10045_c0_g1_i1	GO:0003943,GO:0004065,GO:0005576,GO:0005739,GO:0005764,GO:0005788,GO:0005791,GO:0005794,GO:0006914,GO:0007040,GO:0007041,GO:0007417,GO:0007584,GO:0009268,GO:0009986,GO:0010632,GO:0010976,GO:0030207,GO:0035578,GO:0043202,GO:0043312,GO:0043627,GO:0046872,GO:0051597,GO:0061580,GO:0070062,GO:1904813
TRINITY_DN10045_c0_g1_i2	GO:0003943,GO:0005764,GO:0009986,GO:0010632,GO:0010976,GO:0046872,GO:0061580
TRINITY_DN10045_c0_g1_i4	GO:0003943,GO:0005764,GO:0009986,GO:0010632,GO:0010976,GO:0046872,GO:0061580
TRINITY_DN10045_c0_g1_i5	GO:0003943,GO:0004065,GO:0005576,GO:0005739,GO:0005764,GO:0005788,GO:0005791,GO:0005794,GO:0006914,GO:0007040,GO:0007041,GO:0007417,GO:0007584,GO:0009268,GO:0009986,GO:0010632,GO:0010976,GO:0030207,GO:0035578,GO:0043202,GO:0043312,GO:0043627,GO:0046872,GO:0051597,GO:0061580,GO:0070062,GO:1904813
TRINITY_DN10047_c0_g1_i1	GO:0000122,GO:0000380,GO:0000387,GO:0003729,GO:0005102,GO:0005634,GO:0005829,GO:0010633,GO:0010719,GO:0030182,GO:0030277,GO:0030512,GO:0032797,GO:0034719,GO:0050680,GO:0060394,GO:1990447
TRINITY_DN10047_c0_g1_i2	GO:0000122,GO:0000380,GO:0000387,GO:0003729,GO:0005102,GO:0005634,GO:0005829,GO:0010633,GO:0010719,GO:0030182,GO:0030277,GO:0030512,GO:0032797,GO:0034719,GO:0050680,GO:0060394,GO:1990447
TRINITY_DN10047_c0_g2_i1	GO:0000722,GO:0000724,GO:0000775,GO:0000781,GO:0000803,GO:0005524,GO:0005634,GO:0005654,GO:0005737,GO:0006974,GO:0007062,GO:0016605,GO:0016607,GO:0016887,GO:0018393,GO:0019827,GO:0030054,GO:0030261,GO:0030915,GO:0034184,GO:0035061,GO:0035861,GO:0044772,GO:0051301,GO:0051984,GO:0071459,GO:0090398
TRINITY_DN10047_c0_g2_i2	GO:0000722,GO:0000724,GO:0000775,GO:0000781,GO:0000803,GO:0005524,GO:0005634,GO:0005654,GO:0005737,GO:0006974,GO:0007062,GO:0016605,GO:0016607,GO:0016887,GO:0018393,GO:0019827,GO:0030054,GO:0030261,GO:0030915,GO:0034184,GO:0035061,GO:0035861,GO:0044772,GO:0051301,GO:0051984,GO:0071459,GO:0090398
TRINITY_DN10047_c0_g3_i1	GO:0000722,GO:0000724,GO:0000781,GO:0005524,GO:0005634,GO:0007062,GO:0016605,GO:0016887,GO:0030915,GO:0034184,GO:0051301,GO:0090398
TRINITY_DN10049_c0_g1_i1	GO:0003677,GO:0003682,GO:0005634,GO:0006338,GO:0007275,GO:0031061,GO:0032452,GO:0034721,GO:0035097,GO:0045892,GO:0048863,GO:0051574
TRINITY_DN1004_c0_g1_i1	GO:0003723,GO:0008033,GO:0008251,GO:0046872
TRINITY_DN1004_c0_g1_i2	GO:0000045,GO:0000139,GO:0000149,GO:0000421,GO:0000422,GO:0003723,GO:0005776,GO:0005789,GO:0005829,GO:0006891,GO:0006995,GO:0007224,GO:0008033,GO:0008251,GO:0015031,GO:0016021,GO:0016236,GO:0031410,GO:0031625,GO:0032781,GO:0035869,GO:0036038,GO:0046872,GO:0051117,GO:0060170,GO:0060271,GO:0070972,GO:1901799
TRINITY_DN1004_c0_g1_i3	GO:0000045,GO:0000139,GO:0000149,GO:0000421,GO:0000422,GO:0003723,GO:0005776,GO:0005789,GO:0005829,GO:0006891,GO:0006995,GO:0007224,GO:0008033,GO:0008251,GO:0015031,GO:0016021,GO:0016236,GO:0031410,GO:0031625,GO:0032781,GO:0035869,GO:0036038,GO:0046872,GO:0051117,GO:0060170,GO:0060271,GO:0070972,GO:1901799
TRINITY_DN1004_c0_g2_i1	GO:0016607
TRINITY_DN1004_c0_g2_i2	GO:0016607
TRINITY_DN1004_c0_g2_i3	GO:0016607
TRINITY_DN1004_c0_g4_i1	GO:0005634,GO:0005765,GO:0032418,GO:0042802,GO:0099078
TRINITY_DN10055_c0_g1_i2	GO:0005096,GO:0046982,GO:0051056,GO:0090630
TRINITY_DN10055_c0_g1_i3	GO:0005096,GO:0046982,GO:0051056,GO:0090630
TRINITY_DN10055_c0_g1_i4	GO:0005096,GO:0046982,GO:0051056,GO:0090630
TRINITY_DN10055_c0_g1_i5	GO:0005096,GO:0046982,GO:0051056,GO:0090630
TRINITY_DN10055_c0_g3_i1	GO:0000805,GO:0005634,GO:0005654,GO:0006357,GO:0031519,GO:0035102,GO:0036353,GO:0046872,GO:0060819
TRINITY_DN10055_c0_g3_i2	GO:0000805,GO:0005634,GO:0005654,GO:0006357,GO:0031519,GO:0035102,GO:0036353,GO:0046872,GO:0060819
TRINITY_DN10055_c0_g3_i3	GO:0000805,GO:0005634,GO:0005654,GO:0006357,GO:0031519,GO:0035102,GO:0036353,GO:0046872,GO:0060819
TRINITY_DN10055_c0_g3_i4	GO:0000805,GO:0005634,GO:0005654,GO:0006357,GO:0031519,GO:0035102,GO:0036353,GO:0046872,GO:0060819
TRINITY_DN10055_c0_g4_i1	GO:0005096,GO:0005829,GO:0032484,GO:0032880,GO:0046982,GO:0051056,GO:0060178,GO:0090630
TRINITY_DN1005_c0_g1_i1	GO:0005747
TRINITY_DN1005_c0_g1_i3	GO:0005747
TRINITY_DN1005_c0_g1_i4	GO:0005747,GO:0042775
TRINITY_DN1005_c0_g1_i6	GO:0005747,GO:0042775
TRINITY_DN1005_c0_g1_i7	GO:0005747
TRINITY_DN1005_c1_g1_i1	GO:0000776,GO:0005730,GO:0035267,GO:0043968,GO:0043972,GO:0043981,GO:0043982,GO:0043983,GO:0044154,GO:0070776,GO:1990467,GO:1990468
TRINITY_DN1005_c1_g1_i2	GO:0000776,GO:0005730,GO:0035267,GO:0043968,GO:0043972,GO:0043981,GO:0043982,GO:0043983,GO:0044154,GO:0070776,GO:1990467,GO:1990468
TRINITY_DN1005_c2_g1_i2	GO:0001755,GO:0005615,GO:0005887,GO:0007411,GO:0021612,GO:0021637,GO:0021675,GO:0021785,GO:0030215,GO:0030335,GO:0036486,GO:0045499,GO:0048843,GO:0048846,GO:0050919,GO:0061549,GO:0071526,GO:0097490,GO:0097491,GO:0098978,GO:0099175,GO:1901166,GO:1902285,GO:1902287
TRINITY_DN1005_c2_g1_i3	GO:0001755,GO:0005615,GO:0005887,GO:0007411,GO:0021612,GO:0021637,GO:0021675,GO:0021785,GO:0030215,GO:0030335,GO:0036486,GO:0040011,GO:0045499,GO:0048843,GO:0048846,GO:0050919,GO:0061549,GO:0071526,GO:0097490,GO:0097491,GO:0098978,GO:0099175,GO:1901166,GO:1902285,GO:1902287
TRINITY_DN1005_c2_g1_i4	GO:0001755,GO:0005615,GO:0005887,GO:0007411,GO:0021612,GO:0021637,GO:0021675,GO:0021785,GO:0030215,GO:0030335,GO:0036486,GO:0040011,GO:0045499,GO:0048843,GO:0048846,GO:0050919,GO:0061549,GO:0071526,GO:0097490,GO:0097491,GO:0098978,GO:0099175,GO:1901166,GO:1902285,GO:1902287
TRINITY_DN1005_c2_g1_i5	GO:0001755,GO:0005615,GO:0005887,GO:0007411,GO:0021612,GO:0021637,GO:0021675,GO:0021785,GO:0030215,GO:0030335,GO:0036486,GO:0045499,GO:0048843,GO:0048846,GO:0050919,GO:0061549,GO:0071526,GO:0097490,GO:0097491,GO:0098978,GO:0099175,GO:1901166,GO:1902285,GO:1902287
TRINITY_DN1005_c3_g1_i2	GO:0008023,GO:0010468,GO:0032783
TRINITY_DN1005_c3_g1_i3	GO:0008023,GO:0010468,GO:0032783
TRINITY_DN1005_c3_g1_i4	GO:0008023,GO:0010468,GO:0032783
TRINITY_DN1005_c3_g1_i5	GO:0008023,GO:0010468,GO:0032783
TRINITY_DN1005_c3_g1_i6	GO:0008023,GO:0010468,GO:0032783
TRINITY_DN1005_c3_g1_i7	GO:0008023,GO:0010468,GO:0032783
TRINITY_DN1005_c3_g1_i8	GO:0008023,GO:0010468,GO:0032783
TRINITY_DN1005_c3_g2_i1	GO:0001954,GO:0002159,GO:0003713,GO:0005198,GO:0005634,GO:0005737,GO:0005829,GO:0005882,GO:0005886,GO:0005911,GO:0005912,GO:0005916,GO:0007155,GO:0009898,GO:0014704,GO:0016327,GO:0016328,GO:0016342,GO:0016477,GO:0019901,GO:0019903,GO:0030018,GO:0030057,GO:0032993,GO:0042127,GO:0042307,GO:0043537,GO:0043588,GO:0044877,GO:0045294,GO:0045296,GO:0045766,GO:0045944,GO:0050839,GO:0050982,GO:0051091,GO:…
TRINITY_DN1005_c3_g3_i1	GO:0004016,GO:0005516,GO:0005524,GO:0005634,GO:0005737,GO:0005794,GO:0005886,GO:0005887,GO:0005929,GO:0006171,GO:0007189,GO:0007190,GO:0007338,GO:0007340,GO:0007608,GO:0008294,GO:0008355,GO:0016020,GO:0016021,GO:0030317,GO:0035556,GO:0045121,GO:0046872,GO:1904322
TRINITY_DN1005_c3_g3_i2	GO:0004016,GO:0005516,GO:0005524,GO:0005634,GO:0005737,GO:0005794,GO:0005886,GO:0005887,GO:0005929,GO:0006171,GO:0007189,GO:0007190,GO:0007338,GO:0007340,GO:0007608,GO:0008294,GO:0008355,GO:0016020,GO:0016021,GO:0030317,GO:0035556,GO:0045121,GO:0046872,GO:1904322
TRINITY_DN1005_c3_g4_i1	GO:0000902,GO:0003007,GO:0003677,GO:0003682,GO:0003713,GO:0005654,GO:0006351,GO:0009887,GO:0010888,GO:0016579,GO:0030097,GO:0032526,GO:0035359,GO:0035517,GO:0035522,GO:0035564,GO:0042974,GO:0042975,GO:0045599,GO:0045944,GO:0046872,GO:0048386,GO:0048538,GO:0048539,GO:0048872,GO:0060430,GO:0072015
TRINITY_DN10062_c0_g2_i2	GO:0005615,GO:0006824,GO:0015889,GO:0031419,GO:0046872
TRINITY_DN10067_c0_g1_i13	GO:0000715,GO:0003684,GO:0005654,GO:0006281,GO:0006303,GO:0031848,GO:0035312,GO:0036297,GO:0046872
TRINITY_DN10067_c0_g1_i4	GO:0002042,GO:0003148,GO:0003180,GO:0003184,GO:0003272,GO:0005737,GO:0005886,GO:0005887,GO:0006919,GO:0007155,GO:0007156,GO:0007399,GO:0007411,GO:0008046,GO:0009986,GO:0010628,GO:0010629,GO:0016199,GO:0021836,GO:0030275,GO:0030336,GO:0030424,GO:0033116,GO:0033600,GO:0035025,GO:0035385,GO:0035481,GO:0035904,GO:0042802,GO:0043406,GO:0050772,GO:0050925,GO:0060412,GO:0070100,GO:1900748
TRINITY_DN10067_c0_g1_i6	GO:0000715,GO:0003684,GO:0005654,GO:0006281,GO:0006303,GO:0031848,GO:0035312,GO:0036297,GO:0046872
TRINITY_DN10067_c0_g1_i8	GO:0002042,GO:0003148,GO:0003180,GO:0003184,GO:0003272,GO:0005737,GO:0005886,GO:0005887,GO:0006919,GO:0007155,GO:0007156,GO:0007399,GO:0007411,GO:0008046,GO:0009986,GO:0010628,GO:0010629,GO:0016199,GO:0021836,GO:0030275,GO:0030336,GO:0030424,GO:0033116,GO:0033600,GO:0035025,GO:0035385,GO:0035481,GO:0035904,GO:0042802,GO:0043406,GO:0050772,GO:0050925,GO:0060412,GO:0070100,GO:1900748
TRINITY_DN10068_c0_g1_i1	GO:0003677,GO:0003899,GO:0005666,GO:0006351,GO:0032549,GO:0032728,GO:0045087,GO:0045089,GO:0046872,GO:0051607
TRINITY_DN1006_c0_g1_i1	GO:0000050,GO:0000122,GO:0000785,GO:0000976,GO:0000978,GO:0000981,GO:0001163,GO:0001228,GO:0001889,GO:0001892,GO:0003677,GO:0003682,GO:0003700,GO:0005634,GO:0005654,GO:0005667,GO:0005730,GO:0006091,GO:0006355,GO:0006357,GO:0006360,GO:0007005,GO:0007219,GO:0008134,GO:0008203,GO:0008285,GO:0010628,GO:0016032,GO:0019221,GO:0019900,GO:0030099,GO:0030225,GO:0030324,GO:0030851,GO:0032436,GO:0042593,GO:…
TRINITY_DN1006_c0_g1_i2	GO:0000050,GO:0000122,GO:0000785,GO:0000976,GO:0000978,GO:0000981,GO:0001163,GO:0001228,GO:0001889,GO:0001892,GO:0003677,GO:0003682,GO:0003700,GO:0005634,GO:0005654,GO:0005667,GO:0005730,GO:0006091,GO:0006355,GO:0006357,GO:0006360,GO:0007005,GO:0007219,GO:0008134,GO:0008203,GO:0008285,GO:0010628,GO:0016032,GO:0019221,GO:0019900,GO:0030099,GO:0030225,GO:0030324,GO:0030851,GO:0032436,GO:0042593,GO:…
TRINITY_DN1006_c0_g2_i1	GO:0000976,GO:0000978,GO:0000981,GO:0001228,GO:0002244,GO:0003677,GO:0005634,GO:0005654,GO:0006357,GO:0042802,GO:0043565,GO:0045444,GO:0045595,GO:0045669,GO:0045892,GO:0045944,GO:0048839,GO:1990837
TRINITY_DN1006_c1_g1_i1	GO:0000779,GO:0000785,GO:0000978,GO:0000979,GO:0000981,GO:0000987,GO:0001046,GO:0001228,GO:0001541,GO:0003682,GO:0005634,GO:0005654,GO:0005737,GO:0006357,GO:0010628,GO:0016363,GO:0019900,GO:0030182,GO:0032496,GO:0032675,GO:0032753,GO:0035035,GO:0042130,GO:0042742,GO:0042802,GO:0042826,GO:0043524,GO:0044389,GO:0045444,GO:0045595,GO:0045600,GO:0045669,GO:0045670,GO:0045892,GO:0050729,GO:0070059,GO:…
TRINITY_DN10070_c0_g2_i1	GO:0002474,GO:0002476,GO:0005102,GO:0005615,GO:0005783,GO:0005794,GO:0005797,GO:0005886,GO:0007566,GO:0009897,GO:0009986,GO:0030670,GO:0030881,GO:0042277,GO:0042605,GO:0042608,GO:0042610,GO:0042612,GO:0042824,GO:0044877,GO:0046977,GO:0062061,GO:0070971,GO:0071346,GO:0071556
TRINITY_DN10076_c0_g2_i1	GO:0004623,GO:0005509,GO:0005543,GO:0005576,GO:0005737,GO:0006644,GO:0006654,GO:0006954,GO:0016042,GO:0034374,GO:0036148,GO:0036149,GO:0036150,GO:0036151,GO:0036152,GO:0047498,GO:0050482,GO:0102567,GO:0102568
TRINITY_DN10076_c0_g2_i3	GO:0005509,GO:0005543,GO:0005576,GO:0005737,GO:0006644,GO:0006954,GO:0016042,GO:0034374,GO:0046470,GO:0046471,GO:0047498,GO:0050482,GO:0102567,GO:0102568
TRINITY_DN10076_c0_g2_i4	GO:0004623,GO:0005509,GO:0005543,GO:0005576,GO:0005737,GO:0006644,GO:0006654,GO:0006954,GO:0016042,GO:0034374,GO:0036148,GO:0036149,GO:0036150,GO:0036151,GO:0036152,GO:0047498,GO:0050482,GO:0102567,GO:0102568
TRINITY_DN10079_c0_g1_i1	GO:0005737,GO:0005874,GO:0007019,GO:0015631,GO:0031110,GO:0031175,GO:0043005
TRINITY_DN10079_c0_g2_i1	GO:0000281,GO:0005737,GO:0005829,GO:0005874,GO:0007019,GO:0007052,GO:0007409,GO:0007420,GO:0009615,GO:0015631,GO:0016020,GO:0031110,GO:0031115,GO:0031175,GO:0035024,GO:0035556,GO:0043005,GO:0048012,GO:0051272,GO:0051497,GO:0061436,GO:0070495,GO:1905098
TRINITY_DN10079_c0_g2_i2	GO:0000281,GO:0005737,GO:0005829,GO:0005874,GO:0007019,GO:0007052,GO:0007409,GO:0007420,GO:0009615,GO:0015631,GO:0016020,GO:0031110,GO:0031115,GO:0031175,GO:0035024,GO:0035556,GO:0043005,GO:0048012,GO:0051272,GO:0051497,GO:0061436,GO:0070495,GO:1905098
TRINITY_DN1007_c0_g3_i1	GO:0002058,GO:0005737,GO:0005829,GO:0006145,GO:0006208,GO:0006210,GO:0006212,GO:0006214,GO:0006248,GO:0006249,GO:0017113,GO:0019483,GO:0042803,GO:0046050,GO:0046079,GO:0046135,GO:0046872,GO:0050660,GO:0050661,GO:0051536,GO:0051539
TRINITY_DN1007_c0_g3_i2	GO:0002058,GO:0005737,GO:0005829,GO:0006145,GO:0006208,GO:0006210,GO:0006212,GO:0006214,GO:0006248,GO:0006249,GO:0010181,GO:0017113,GO:0019483,GO:0042803,GO:0046050,GO:0046079,GO:0046135,GO:0046872,GO:0050660,GO:0050661,GO:0051536,GO:0051539
TRINITY_DN10081_c0_g1_i2	GO:0005525,GO:0005765,GO:0016021,GO:0032585
TRINITY_DN10086_c0_g3_i1	GO:0003097,GO:0005223,GO:0005267,GO:0005372,GO:0005634,GO:0005737,GO:0005886,GO:0005903,GO:0006833,GO:0006884,GO:0008519,GO:0009925,GO:0009992,GO:0015168,GO:0015250,GO:0015670,GO:0015696,GO:0015793,GO:0016021,GO:0016323,GO:0016324,GO:0019725,GO:0019934,GO:0021670,GO:0022857,GO:0030184,GO:0030185,GO:0030950,GO:0031526,GO:0031965,GO:0034644,GO:0035377,GO:0035378,GO:0035379,GO:0042383,GO:0043066,GO:…
TRINITY_DN10086_c0_g3_i2	GO:0003097,GO:0005223,GO:0005267,GO:0005372,GO:0005634,GO:0005737,GO:0005886,GO:0005903,GO:0006833,GO:0006884,GO:0008519,GO:0009925,GO:0009992,GO:0015168,GO:0015250,GO:0015670,GO:0015696,GO:0015793,GO:0016021,GO:0016323,GO:0016324,GO:0019725,GO:0019934,GO:0021670,GO:0022857,GO:0030184,GO:0030185,GO:0030950,GO:0031526,GO:0031965,GO:0034644,GO:0035377,GO:0035378,GO:0035379,GO:0042383,GO:0043066,GO:…
TRINITY_DN10086_c0_g3_i3	GO:0005886,GO:0015168,GO:0015267,GO:0015793,GO:0016021
TRINITY_DN10086_c0_g3_i4	GO:0005886,GO:0015168,GO:0015267,GO:0015793,GO:0016021
TRINITY_DN10088_c0_g1_i1	GO:0005737,GO:0016706
TRINITY_DN10088_c0_g1_i2	GO:0005737,GO:0016706
TRINITY_DN10088_c0_g1_i3	GO:0005737,GO:0016706
TRINITY_DN1008_c0_g1_i1	GO:0000387,GO:0005654,GO:0005730,GO:0005737,GO:0005829,GO:0006364,GO:0015030,GO:0016020,GO:0016604,GO:0030532,GO:0032797,GO:0034719,GO:0043021,GO:0051170,GO:0070062,GO:0097504
TRINITY_DN10093_c0_g1_i2	GO:0005298,GO:0005887,GO:0006865,GO:0015171,GO:0015175,GO:0015193,GO:0015199,GO:0015816,GO:0015824,GO:0015838,GO:0016324,GO:0035524,GO:0035725,GO:0089718,GO:1904271,GO:1905647
TRINITY_DN10093_c0_g1_i4	GO:0005886,GO:0005887,GO:0006865,GO:0007584,GO:0015175,GO:0015293,GO:0016324,GO:0031526,GO:0035725,GO:0070062
TRINITY_DN10094_c0_g1_i1	GO:0002113,GO:0002114,GO:0002826,GO:0004896,GO:0004908,GO:0005576,GO:0005829,GO:0005886,GO:0005925,GO:0006955,GO:0007165,GO:0009897,GO:0016021,GO:0032689,GO:0032722,GO:0032754,GO:0038172,GO:0043032,GO:0050135,GO:0050729,GO:0061809
TRINITY_DN10094_c0_g1_i3	GO:0002113,GO:0002114,GO:0002826,GO:0004908,GO:0005615,GO:0008285,GO:0009897,GO:0009986,GO:0016020,GO:0016021,GO:0031012,GO:0031667,GO:0032689,GO:0032722,GO:0032754,GO:0043032,GO:0043124,GO:0050135,GO:0050729,GO:0061809,GO:0071260,GO:1901653
TRINITY_DN10094_c0_g1_i4	GO:0002113,GO:0002114,GO:0002826,GO:0004908,GO:0005615,GO:0008285,GO:0009897,GO:0009986,GO:0016020,GO:0016021,GO:0031012,GO:0031667,GO:0032689,GO:0032722,GO:0032754,GO:0043032,GO:0043124,GO:0050135,GO:0050729,GO:0061809,GO:0071260,GO:1901653
TRINITY_DN10094_c0_g1_i5	GO:0002113,GO:0002114,GO:0002826,GO:0004908,GO:0005615,GO:0008285,GO:0009897,GO:0009986,GO:0016020,GO:0016021,GO:0031012,GO:0031667,GO:0032689,GO:0032722,GO:0032754,GO:0043032,GO:0043124,GO:0050135,GO:0050729,GO:0061809,GO:0071260,GO:1901653
TRINITY_DN10095_c0_g1_i1	GO:0005085
TRINITY_DN10096_c0_g3_i1	GO:0005783,GO:0005789,GO:0005829,GO:0005886,GO:0005923,GO:0006888,GO:0008017,GO:0008219,GO:0016021,GO:0016032,GO:0019904,GO:0030148,GO:0031175,GO:0031965,GO:0031982,GO:0033149,GO:0035577,GO:0043123,GO:0043312,GO:0044791,GO:0044828,GO:0044829,GO:0045048,GO:0045296,GO:0046982,GO:0061025,GO:0070972,GO:0090114
TRINITY_DN10096_c0_g3_i2	GO:0005783,GO:0005789,GO:0005829,GO:0005886,GO:0005923,GO:0006888,GO:0008017,GO:0008219,GO:0016021,GO:0016032,GO:0019904,GO:0030148,GO:0031175,GO:0031965,GO:0031982,GO:0033149,GO:0035577,GO:0043123,GO:0043312,GO:0044791,GO:0044828,GO:0044829,GO:0045048,GO:0045296,GO:0046982,GO:0061025,GO:0070972,GO:0090114
TRINITY_DN1009_c0_g1_i1	GO:0000978,GO:0000981,GO:0001525,GO:0001708,GO:0005634,GO:0006357,GO:0030326,GO:0035108,GO:0035116,GO:0048705,GO:1990401
TRINITY_DN1009_c0_g1_i10	GO:0000978,GO:0000981,GO:0001525,GO:0001708,GO:0005634,GO:0006357,GO:0030326,GO:0035108,GO:0035116,GO:0048705,GO:1990401
TRINITY_DN1009_c0_g1_i12	GO:0000978,GO:0000981,GO:0001525,GO:0001708,GO:0002009,GO:0005634,GO:0006357,GO:0030324,GO:0030326,GO:0035108,GO:0035116,GO:0048705,GO:1990401
TRINITY_DN1009_c0_g1_i13	GO:0000978,GO:0000981,GO:0001525,GO:0001708,GO:0002009,GO:0005634,GO:0006357,GO:0030324,GO:0030326,GO:0035108,GO:0035116,GO:0048705,GO:1990401
TRINITY_DN1009_c0_g1_i16	GO:0000978,GO:0000981,GO:0001525,GO:0001708,GO:0002009,GO:0005634,GO:0006357,GO:0030324,GO:0030326,GO:0035108,GO:0035116,GO:0048705,GO:1990401
TRINITY_DN1009_c0_g1_i17	GO:0000978,GO:0000981,GO:0001525,GO:0001708,GO:0002009,GO:0005634,GO:0006357,GO:0030324,GO:0030326,GO:0035108,GO:0035116,GO:0048705,GO:1990401
TRINITY_DN1009_c0_g1_i18	GO:0000978,GO:0000981,GO:0001525,GO:0001708,GO:0002009,GO:0005634,GO:0006357,GO:0030324,GO:0030326,GO:0035108,GO:0035116,GO:0048705,GO:1990401
TRINITY_DN1009_c0_g1_i2	GO:0000978,GO:0000981,GO:0001525,GO:0001708,GO:0005634,GO:0006357,GO:0030326,GO:0035108,GO:0035116,GO:0048705,GO:1990401
TRINITY_DN1009_c0_g1_i3	GO:0000978,GO:0000981,GO:0001525,GO:0001708,GO:0002009,GO:0005634,GO:0006357,GO:0030324,GO:0030326,GO:0035108,GO:0035116,GO:0048705,GO:1990401
TRINITY_DN1009_c0_g1_i5	GO:0000978,GO:0000981,GO:0001525,GO:0001708,GO:0005634,GO:0006357,GO:0030326,GO:0035108,GO:0035116,GO:0048705,GO:1990401
TRINITY_DN1009_c0_g1_i6	GO:0000978,GO:0000981,GO:0001525,GO:0001708,GO:0002009,GO:0005634,GO:0006357,GO:0030324,GO:0030326,GO:0035108,GO:0035116,GO:0048705,GO:1990401
TRINITY_DN1009_c0_g1_i9	GO:0000978,GO:0000981,GO:0001525,GO:0001708,GO:0002009,GO:0005634,GO:0006357,GO:0030324,GO:0030326,GO:0035108,GO:0035116,GO:0048705,GO:1990401
TRINITY_DN1009_c0_g3_i1	GO:0000978,GO:0000981,GO:0001525,GO:0001708,GO:0005634,GO:0006357,GO:0030326,GO:0035108,GO:0035116,GO:0048705,GO:1990401
TRINITY_DN100_c0_g1_i1	GO:0000209,GO:0000266,GO:0002039,GO:0004842,GO:0005739,GO:0005777,GO:0006915,GO:0006919,GO:0007257,GO:0010637,GO:0010821,GO:0016020,GO:0016567,GO:0019789,GO:0030308,GO:0030424,GO:0031307,GO:0031625,GO:0031648,GO:0033235,GO:0042802,GO:0043025,GO:0043123,GO:0045824,GO:0046872,GO:0050689,GO:0050821,GO:0051646,GO:0051881,GO:0051898,GO:0060339,GO:0061630,GO:0071360,GO:0071650,GO:0090141,GO:1901028,GO:…
TRINITY_DN100_c0_g1_i2	GO:0000209,GO:0000266,GO:0002039,GO:0004842,GO:0005739,GO:0005777,GO:0006915,GO:0006919,GO:0007257,GO:0010637,GO:0010821,GO:0016567,GO:0019789,GO:0030308,GO:0030424,GO:0031307,GO:0031625,GO:0031647,GO:0031648,GO:0033235,GO:0042802,GO:0043025,GO:0043123,GO:0045824,GO:0046872,GO:0050689,GO:0050821,GO:0051646,GO:0051881,GO:0051898,GO:0060339,GO:0061630,GO:0071360,GO:0071650,GO:0090141,GO:1901028,GO:…
TRINITY_DN100_c0_g2_i1	GO:0005634,GO:0005737,GO:0005829,GO:0006595,GO:0008073,GO:0045732,GO:0090316,GO:1902268
TRINITY_DN10103_c0_g2_i1	GO:0016021
TRINITY_DN10103_c0_g2_i4	GO:0016021
TRINITY_DN10105_c0_g1_i1	GO:0004991,GO:0005887,GO:0007166,GO:0007188,GO:0007189,GO:0017046,GO:0042803,GO:0043621
TRINITY_DN10105_c0_g2_i1	GO:0004991,GO:0005887,GO:0007166,GO:0007188,GO:0007189,GO:0017046,GO:0042803,GO:0043621
TRINITY_DN1010_c0_g1_i1	GO:0000398,GO:0003723,GO:0005654,GO:0005829,GO:0005847,GO:0006369,GO:0006378,GO:0006406,GO:0031124,GO:0098789
TRINITY_DN1010_c0_g1_i2	GO:0003723,GO:0005634,GO:0006397
TRINITY_DN1010_c0_g1_i3	GO:0003723,GO:0005634,GO:0005847,GO:0006378,GO:0098789
TRINITY_DN1010_c0_g1_i4	GO:0000398,GO:0003723,GO:0005654,GO:0005829,GO:0005847,GO:0006369,GO:0006378,GO:0006406,GO:0031124,GO:0098789
TRINITY_DN1010_c0_g1_i5	GO:0000398,GO:0003723,GO:0005654,GO:0005829,GO:0005847,GO:0006369,GO:0006378,GO:0006406,GO:0031124,GO:0098789
TRINITY_DN1010_c0_g1_i6	GO:0003723,GO:0005634,GO:0005847,GO:0006378,GO:0098789
TRINITY_DN10112_c0_g1_i1	GO:0000124,GO:0000125,GO:0000812,GO:0003712,GO:0005634,GO:0005654,GO:0005794,GO:0006281,GO:0006355,GO:0016310,GO:0016573,GO:0016578,GO:0016579,GO:0030914,GO:0033276,GO:0035267,GO:0043967,GO:0043968,GO:1904837
TRINITY_DN10114_c0_g1_i1	GO:0005452,GO:0005886,GO:0008510,GO:0015301,GO:0015701,GO:0016021,GO:0016323,GO:0022857,GO:0045177,GO:0050801,GO:0051453,GO:0055085
TRINITY_DN10114_c0_g1_i2	GO:0005452,GO:0015301,GO:0016021,GO:0016324
TRINITY_DN10115_c0_g1_i2	GO:0004879,GO:0005634,GO:0008270,GO:0043565,GO:0048384
TRINITY_DN10116_c0_g1_i1	GO:0000775,GO:0000794,GO:0000795,GO:0000800,GO:0003677,GO:0005524,GO:0005634,GO:0005654,GO:0005829,GO:0007062,GO:0007064,GO:0008278,GO:0016887,GO:0030893,GO:0034991,GO:0051321
TRINITY_DN10116_c0_g1_i2	GO:0000775,GO:0000794,GO:0000795,GO:0000800,GO:0003677,GO:0005524,GO:0005634,GO:0005654,GO:0005829,GO:0007062,GO:0007064,GO:0008278,GO:0016887,GO:0030893,GO:0034991,GO:0051321
TRINITY_DN10116_c0_g1_i3	GO:0000775,GO:0000800,GO:0003677,GO:0005524,GO:0005634,GO:0005654,GO:0005829,GO:0007062,GO:0007064,GO:0008278,GO:0016887,GO:0030893,GO:0034991,GO:0051321
TRINITY_DN10116_c0_g2_i1	GO:0005886,GO:0030548,GO:0031225
TRINITY_DN10116_c0_g2_i2	GO:0005886,GO:0030548,GO:0031225
TRINITY_DN10116_c0_g3_i2	GO:0004561,GO:0005764,GO:0006027,GO:0007040,GO:0007399,GO:0021680,GO:0042474,GO:0043202,GO:0045475,GO:0046548,GO:0060119,GO:0070062
TRINITY_DN10116_c0_g3_i3	GO:0004561,GO:0005764,GO:0006027,GO:0007040,GO:0007399,GO:0021680,GO:0042474,GO:0043202,GO:0045475,GO:0046548,GO:0060119,GO:0070062
TRINITY_DN10117_c0_g1_i1	GO:0003677,GO:0003714,GO:0005634,GO:0005654,GO:0006351,GO:0016363,GO:0045599,GO:0045892,GO:0046872
TRINITY_DN10117_c0_g1_i2	GO:0003677,GO:0003714,GO:0005634,GO:0005654,GO:0006351,GO:0016363,GO:0045599,GO:0045892,GO:0046872
TRINITY_DN10117_c0_g1_i3	GO:0003677,GO:0003714,GO:0005634,GO:0005654,GO:0006351,GO:0016363,GO:0045599,GO:0045892,GO:0046872
TRINITY_DN10117_c0_g1_i4	GO:0003677,GO:0003714,GO:0005634,GO:0005654,GO:0006351,GO:0016363,GO:0045599,GO:0045892,GO:0046872
TRINITY_DN10117_c0_g2_i5	GO:0003924,GO:0005096,GO:0005525,GO:0005634,GO:0005737,GO:0006606,GO:0007165,GO:0016020,GO:0031593,GO:0034614,GO:0043161,GO:0043547,GO:0046872,GO:0071944
TRINITY_DN1011_c0_g2_i1	GO:0000049,GO:0004826,GO:0005524,GO:0005737,GO:0005829,GO:0006432,GO:0009328,GO:0051290
TRINITY_DN1011_c0_g2_i2	GO:0000049,GO:0004826,GO:0005524,GO:0005737,GO:0005829,GO:0006432,GO:0009328,GO:0051290
TRINITY_DN1011_c0_g2_i3	GO:0000049,GO:0004826,GO:0005524,GO:0005737,GO:0005829,GO:0006432,GO:0009328,GO:0051290
TRINITY_DN1011_c0_g3_i1	GO:0005654,GO:0005737,GO:0005794,GO:0005829,GO:0015871,GO:0039536,GO:0039552,GO:0045087
TRINITY_DN1011_c0_g3_i2	GO:0005654,GO:0005737,GO:0005794,GO:0005829,GO:0015871,GO:0039536,GO:0039552,GO:0045087
TRINITY_DN1011_c0_g3_i3	GO:0005654,GO:0005737,GO:0005794,GO:0005829,GO:0015871,GO:0039536,GO:0039552,GO:0045087
TRINITY_DN1011_c0_g3_i4	GO:0005654,GO:0005737,GO:0005794,GO:0005829,GO:0015871,GO:0039536,GO:0039552,GO:0045087
TRINITY_DN1011_c0_g3_i5	GO:0005654,GO:0005737,GO:0005794,GO:0005829,GO:0015871,GO:0039536,GO:0039552,GO:0045087
TRINITY_DN1011_c0_g3_i6	GO:0005654,GO:0005737,GO:0005794,GO:0005829,GO:0015871,GO:0039536,GO:0039552,GO:0045087
TRINITY_DN1011_c1_g1_i1	GO:0000139,GO:0004175,GO:0005634,GO:0005743,GO:0005765,GO:0005789,GO:0005887,GO:0005938,GO:0006509,GO:0006816,GO:0007219,GO:0007220,GO:0009986,GO:0016324,GO:0016485,GO:0030018,GO:0030426,GO:0031594,GO:0035253,GO:0035556,GO:0042500,GO:0042987,GO:0043025,GO:0043066,GO:0043198,GO:0045121,GO:0048471,GO:0050435,GO:0110097,GO:1990456
TRINITY_DN1011_c1_g1_i2	GO:0000139,GO:0004175,GO:0005634,GO:0005743,GO:0005765,GO:0005789,GO:0005887,GO:0005938,GO:0006509,GO:0006816,GO:0007219,GO:0007220,GO:0009986,GO:0016324,GO:0016485,GO:0030018,GO:0030426,GO:0031594,GO:0035253,GO:0035556,GO:0042500,GO:0042987,GO:0043025,GO:0043066,GO:0043198,GO:0045121,GO:0048471,GO:0050435
TRINITY_DN1011_c1_g1_i3	GO:0000139,GO:0004175,GO:0005634,GO:0005743,GO:0005765,GO:0005789,GO:0005887,GO:0005938,GO:0006509,GO:0006816,GO:0007219,GO:0007220,GO:0009986,GO:0016324,GO:0016485,GO:0030018,GO:0030426,GO:0031594,GO:0035253,GO:0035556,GO:0042500,GO:0042987,GO:0043025,GO:0043066,GO:0043198,GO:0045121,GO:0048471,GO:0050435
TRINITY_DN10122_c0_g2_i1	GO:0004065,GO:0005764,GO:0008484,GO:0043890,GO:0046872
TRINITY_DN10122_c0_g3_i1	GO:0005783,GO:0006636,GO:0009922,GO:0019367,GO:0030148,GO:0030176,GO:0034625,GO:0034626,GO:0035338,GO:0042761,GO:0102336,GO:0102337,GO:0102338,GO:0102756
TRINITY_DN10125_c0_g1_i1	GO:0000122,GO:0000785,GO:0000976,GO:0000978,GO:0000981,GO:0001227,GO:0003700,GO:0005634,GO:0005654,GO:0005667,GO:0005737,GO:0006355,GO:0006357,GO:0007420,GO:0007517,GO:0008270,GO:0016604,GO:0019899,GO:0032922,GO:0045662,GO:0045663,GO:0045664,GO:0045785,GO:0045893,GO:0045944,GO:0071559,GO:1904059
TRINITY_DN10125_c0_g1_i2	GO:0000122,GO:0000785,GO:0000976,GO:0000978,GO:0000981,GO:0001227,GO:0003700,GO:0005634,GO:0005654,GO:0005667,GO:0005737,GO:0006355,GO:0006357,GO:0007420,GO:0007517,GO:0008270,GO:0016604,GO:0019899,GO:0032922,GO:0045662,GO:0045663,GO:0045664,GO:0045785,GO:0045893,GO:0045944,GO:0071559,GO:1904059
TRINITY_DN10128_c0_g1_i1	GO:0000226,GO:0000278,GO:0003924,GO:0005200,GO:0005525,GO:0005737,GO:0005874,GO:0007411,GO:0030027,GO:0030175,GO:0030425,GO:0030426,GO:0038007,GO:0043025,GO:0071944,GO:1990791,GO:1990890
TRINITY_DN10128_c2_g1_i1	GO:0003725,GO:0003924,GO:0005200,GO:0005525,GO:0005737,GO:0005874,GO:0007017
TRINITY_DN10128_c3_g1_i1	GO:0000226,GO:0000278,GO:0001764,GO:0003924,GO:0005200,GO:0005525,GO:0005737,GO:0005874
TRINITY_DN10129_c0_g1_i1	GO:0008234
TRINITY_DN10129_c0_g1_i2	GO:0004197,GO:0005764,GO:0007275,GO:0030154
TRINITY_DN1012_c0_g1_i1	GO:0000139,GO:0008376,GO:0016020,GO:0030166,GO:0030173,GO:0030206,GO:0032580,GO:0046872,GO:0047237,GO:0047238,GO:0050650,GO:0050651,GO:0050652,GO:0050653
TRINITY_DN1012_c0_g2_i1	GO:0005737,GO:0005741,GO:0005811,GO:0005829,GO:0005886,GO:0009838,GO:0030496,GO:0030514,GO:0031625,GO:0034389,GO:0045202,GO:0048698,GO:0050905,GO:0051301,GO:0051881,GO:0060612
TRINITY_DN1012_c0_g2_i2	GO:0005737,GO:0005741,GO:0005811,GO:0005829,GO:0005886,GO:0009838,GO:0030496,GO:0030514,GO:0031625,GO:0034389,GO:0045202,GO:0048698,GO:0050905,GO:0051301,GO:0051881,GO:0060612
TRINITY_DN1012_c0_g2_i3	GO:0005737,GO:0005741,GO:0005811,GO:0005829,GO:0005886,GO:0009838,GO:0030496,GO:0030514,GO:0031625,GO:0034389,GO:0045202,GO:0048698,GO:0050905,GO:0051301,GO:0051881,GO:0060612
TRINITY_DN1012_c0_g2_i4	GO:0005737,GO:0005741,GO:0005811,GO:0005829,GO:0005886,GO:0009838,GO:0030496,GO:0030514,GO:0031625,GO:0034389,GO:0045202,GO:0048698,GO:0050905,GO:0051301,GO:0051881,GO:0060612
TRINITY_DN10131_c0_g1_i1	GO:0005261,GO:0005886,GO:0006812,GO:0008381,GO:0009612,GO:0016020,GO:0016021,GO:0042391,GO:0050974,GO:0050982,GO:0071260
TRINITY_DN10131_c0_g1_i2	GO:0005261,GO:0005886,GO:0006812,GO:0008381,GO:0009612,GO:0016020,GO:0016021,GO:0042391,GO:0050974,GO:0050982,GO:0071260
TRINITY_DN10136_c0_g1_i1	GO:0004800,GO:0006590,GO:0016021,GO:0042446
TRINITY_DN10137_c0_g2_i1	GO:0000978,GO:0000981,GO:0005634,GO:0006357,GO:0046872,GO:1990837
TRINITY_DN10137_c0_g2_i2	GO:0000978,GO:0000981,GO:0005634,GO:0006357,GO:0046872,GO:1990837
TRINITY_DN1013_c0_g1_i3	GO:0005764,GO:0005773,GO:0005789,GO:0012507,GO:0016021,GO:0033116,GO:0070072
TRINITY_DN1013_c0_g2_i1	GO:0000978,GO:0000981,GO:0003677,GO:0005634,GO:0005764,GO:0005773,GO:0005789,GO:0006357,GO:0007275,GO:0009653,GO:0012507,GO:0016021,GO:0021501,GO:0021538,GO:0021986,GO:0033116,GO:0035462,GO:0042476,GO:0043010,GO:0043114,GO:0043462,GO:0048382,GO:0048384,GO:0048593,GO:0048596,GO:0048701,GO:0048703,GO:0060325,GO:0060971,GO:0061072,GO:0061303,GO:0061386,GO:0070072,GO:0071907,GO:1904103
TRINITY_DN10140_c1_g1_i4	GO:0000794,GO:0000976,GO:0000978,GO:0000981,GO:0003700,GO:0005634,GO:0005769,GO:0005789,GO:0005815,GO:0006357,GO:0007076,GO:0012505,GO:0016363,GO:0016458,GO:0030176,GO:0030968,GO:0032993,GO:0035497,GO:0045786,GO:0045892,GO:0045944,GO:0090575,GO:1903892,GO:1990440,GO:1990837
TRINITY_DN10140_c1_g1_i5	GO:0000794,GO:0000976,GO:0000978,GO:0000981,GO:0003700,GO:0005634,GO:0005769,GO:0005789,GO:0005815,GO:0006357,GO:0007076,GO:0012505,GO:0016363,GO:0016458,GO:0030176,GO:0030968,GO:0032993,GO:0035497,GO:0045786,GO:0045892,GO:0045944,GO:0090575,GO:1903892,GO:1990440,GO:1990837
TRINITY_DN10140_c1_g1_i6	GO:0000794,GO:0000976,GO:0000978,GO:0000981,GO:0003700,GO:0005634,GO:0005769,GO:0005789,GO:0005815,GO:0006357,GO:0007076,GO:0012505,GO:0016363,GO:0016458,GO:0030176,GO:0030968,GO:0032993,GO:0035497,GO:0045786,GO:0045892,GO:0045944,GO:0090575,GO:1903892,GO:1990440,GO:1990837
TRINITY_DN10140_c1_g3_i1	GO:0005737,GO:0005739,GO:0051018
TRINITY_DN10140_c1_g3_i2	GO:0005737,GO:0005739,GO:0051018
TRINITY_DN10140_c1_g3_i3	GO:0005737,GO:0005739,GO:0051018
TRINITY_DN10140_c1_g3_i4	GO:0005737,GO:0005739,GO:0051018
TRINITY_DN10145_c0_g1_i1	GO:0000139,GO:0003924,GO:0005525,GO:0005768,GO:0005794,GO:0016192,GO:0017157,GO:0019002,GO:0030667,GO:0031226,GO:0035272,GO:0043001,GO:0045055,GO:0098993,GO:0099575
TRINITY_DN10148_c0_g1_i2	GO:0000785,GO:0000978,GO:0000981,GO:0005654,GO:0006357,GO:0006955,GO:0043231,GO:1990837
TRINITY_DN1014_c0_g1_i1	GO:0004129,GO:0005739,GO:0005743,GO:0005747,GO:0005751,GO:0016021,GO:0044877,GO:1904960
TRINITY_DN1014_c0_g1_i2	GO:0004129,GO:0005739,GO:0005743,GO:0005747,GO:0005751,GO:0016021,GO:0044877,GO:1904960
TRINITY_DN10150_c0_g1_i1	GO:0000165,GO:0005154,GO:0005576,GO:0005615,GO:0005886,GO:0007165,GO:0007173,GO:0008083,GO:0008284,GO:0016021,GO:0030669,GO:0035810,GO:0038128,GO:0042059,GO:0043066,GO:0045597,GO:0045741,GO:0045840,GO:0048146,GO:0051781,GO:0051897,GO:0061024,GO:2000145
TRINITY_DN1015_c0_g1_i1	GO:0000221,GO:0030177,GO:0042802,GO:0046961
TRINITY_DN1015_c0_g1_i10	GO:0000221,GO:0030177,GO:0042802,GO:0046961
TRINITY_DN1015_c0_g1_i11	GO:0000221,GO:0030177,GO:0042802,GO:0046961
TRINITY_DN1015_c0_g1_i12	GO:0000221,GO:0030177,GO:0042802,GO:0046961
TRINITY_DN1015_c0_g1_i13	GO:0000221,GO:0030177,GO:0042802,GO:0046961
TRINITY_DN1015_c0_g1_i14	GO:0000221,GO:0030177,GO:0042802,GO:0046961
TRINITY_DN1015_c0_g1_i19	GO:0000221,GO:0030177,GO:0042802,GO:0046961
TRINITY_DN1015_c0_g1_i21	GO:0000221,GO:0030177,GO:0042802,GO:0046961
TRINITY_DN1015_c0_g1_i26	GO:0000221,GO:0030177,GO:0042802,GO:0046961
TRINITY_DN1015_c0_g1_i3	GO:0000221,GO:0030177,GO:0042802,GO:0046961
TRINITY_DN1015_c0_g1_i5	GO:0000221,GO:0030177,GO:0042802,GO:0046961
TRINITY_DN1015_c0_g1_i6	GO:0000221,GO:0030177,GO:0042802,GO:0046961
TRINITY_DN1015_c0_g1_i7	GO:0000221,GO:0005765,GO:0005829,GO:0008286,GO:0016241,GO:0030177,GO:0033572,GO:0034198,GO:0034220,GO:0042802,GO:0046961,GO:0070062,GO:0090383
TRINITY_DN1015_c0_g1_i8	GO:0000221,GO:0030177,GO:0042802,GO:0046961
TRINITY_DN1015_c0_g1_i9	GO:0000221,GO:0030177,GO:0042802,GO:0046961
TRINITY_DN10160_c1_g4_i1	GO:0001525,GO:0001570,GO:0001763,GO:0001843,GO:0005634,GO:0005694,GO:0006298,GO:0006355,GO:0006368,GO:0010452,GO:0010468,GO:0010569,GO:0010793,GO:0016279,GO:0018023,GO:0018024,GO:0018026,GO:0030900,GO:0032465,GO:0032727,GO:0034340,GO:0034728,GO:0035441,GO:0035987,GO:0043014,GO:0046872,GO:0046975,GO:0048332,GO:0048568,GO:0048701,GO:0048863,GO:0048864,GO:0051607,GO:0060039,GO:0060669,GO:0060977,GO:…
TRINITY_DN10160_c1_g5_i1	GO:0002357,GO:0005737,GO:0010593,GO:0014069,GO:0017124,GO:0030027,GO:0030334,GO:0031209,GO:0042802,GO:0043197,GO:0043198,GO:0051015,GO:0061001,GO:0099151,GO:1903077,GO:2000249,GO:2000774
TRINITY_DN10160_c1_g5_i2	GO:0002357,GO:0005737,GO:0010593,GO:0014069,GO:0017124,GO:0030027,GO:0030334,GO:0031209,GO:0042802,GO:0043197,GO:0043198,GO:0051015,GO:0061001,GO:0099151,GO:1903077,GO:2000249,GO:2000774
TRINITY_DN10160_c1_g5_i3	GO:0002357,GO:0005737,GO:0010593,GO:0014069,GO:0017124,GO:0030027,GO:0030334,GO:0031209,GO:0042802,GO:0043197,GO:0043198,GO:0051015,GO:0061001,GO:0099151,GO:1903077,GO:2000249,GO:2000774
TRINITY_DN10160_c3_g1_i1	GO:0004930,GO:0005887,GO:0007166,GO:0007186,GO:0007189,GO:0016021
TRINITY_DN10161_c0_g1_i1	GO:0001755,GO:0005615,GO:0005887,GO:0007411,GO:0030215,GO:0030335,GO:0045499,GO:0048843,GO:0050919,GO:0071526
TRINITY_DN10165_c0_g1_i1	GO:0000209,GO:0003714,GO:0004842,GO:0005654,GO:0005737,GO:0005769,GO:0005829,GO:0006511,GO:0006915,GO:0007049,GO:0007264,GO:0007275,GO:0008270,GO:0016579,GO:0031396,GO:0031624,GO:0042752,GO:0043005,GO:0043025,GO:0043066,GO:0043154,GO:0043161,GO:0043231,GO:0044257,GO:0048511,GO:0061630,GO:0090090,GO:1902842,GO:1990000,GO:2001237
TRINITY_DN10166_c0_g2_i1	GO:0008292,GO:0015220,GO:0015871,GO:0016021,GO:0016324,GO:0030307,GO:0032475,GO:0035675,GO:0061526
TRINITY_DN10167_c0_g1_i1	GO:0000398,GO:0001510,GO:0001734,GO:0003729,GO:0005634,GO:0005654,GO:0005737,GO:0006382,GO:0006397,GO:0006402,GO:0006974,GO:0007283,GO:0007623,GO:0008168,GO:0008173,GO:0009048,GO:0016070,GO:0016422,GO:0016607,GO:0019827,GO:0021861,GO:0031053,GO:0034644,GO:0036396,GO:0042063,GO:0045087,GO:0045580,GO:0045727,GO:0045746,GO:0046982,GO:0048477,GO:0051445,GO:0060339,GO:0061157,GO:0080009,GO:0098508,GO:…
TRINITY_DN10168_c0_g1_i1	GO:0005654,GO:0005789,GO:0005794,GO:0015031,GO:0016021,GO:0016192,GO:0030134,GO:0042175,GO:0060628,GO:0070971
TRINITY_DN1016_c0_g1_i1	GO:0005730,GO:0005829,GO:0006364,GO:0032040
TRINITY_DN1016_c0_g1_i2	GO:0003723,GO:0005654,GO:0005730,GO:0005829,GO:0006364,GO:0032040
TRINITY_DN1016_c0_g1_i3	GO:0003723,GO:0005654,GO:0005730,GO:0005829,GO:0006364,GO:0032040
TRINITY_DN1016_c0_g1_i4	GO:0005634,GO:0017124
TRINITY_DN1016_c0_g1_i5	GO:0003723,GO:0005654,GO:0005730,GO:0005829,GO:0006364,GO:0032040
TRINITY_DN1016_c0_g1_i6	GO:0003723,GO:0005654,GO:0005730,GO:0005829,GO:0006364,GO:0032040
TRINITY_DN1016_c0_g1_i7	GO:0003723,GO:0005654,GO:0005730,GO:0005829,GO:0006364,GO:0032040
TRINITY_DN10170_c0_g1_i10	GO:0000785,GO:0000978,GO:0000981,GO:0003700,GO:0005634,GO:0005654,GO:0005829,GO:0005886,GO:0006357,GO:0007623,GO:0010839,GO:0046872,GO:0071387,GO:0097067
TRINITY_DN10170_c0_g1_i11	GO:0000785,GO:0000978,GO:0000981,GO:0003700,GO:0005634,GO:0005654,GO:0005829,GO:0005886,GO:0006357,GO:0007623,GO:0010839,GO:0046872,GO:0071387,GO:0097067
TRINITY_DN10170_c0_g1_i12	GO:0000978,GO:0000981,GO:0005634,GO:0006357,GO:0021575,GO:0021654,GO:0046872,GO:0048568,GO:0048932
TRINITY_DN10170_c0_g1_i16	GO:0000785,GO:0000978,GO:0000981,GO:0003700,GO:0005634,GO:0005654,GO:0005829,GO:0005886,GO:0006357,GO:0007623,GO:0010839,GO:0046872,GO:0071387,GO:0097067
TRINITY_DN10170_c0_g1_i3	GO:0000785,GO:0000978,GO:0000981,GO:0003700,GO:0005634,GO:0005654,GO:0005829,GO:0005886,GO:0006357,GO:0007623,GO:0010839,GO:0046872,GO:0071387,GO:0097067
TRINITY_DN10170_c0_g1_i5	GO:0000978,GO:0000981,GO:0005634,GO:0006357,GO:0021575,GO:0021654,GO:0046872,GO:0048568,GO:0048932
TRINITY_DN10170_c0_g1_i6	GO:0000785,GO:0000978,GO:0000981,GO:0003700,GO:0005634,GO:0005654,GO:0005829,GO:0005886,GO:0006357,GO:0007623,GO:0010839,GO:0046872,GO:0071387,GO:0097067
TRINITY_DN10170_c0_g1_i7	GO:0000785,GO:0000978,GO:0000981,GO:0003700,GO:0005634,GO:0005654,GO:0005829,GO:0005886,GO:0006357,GO:0007623,GO:0010839,GO:0046872,GO:0071387,GO:0097067
TRINITY_DN10170_c0_g1_i9	GO:0000978,GO:0000981,GO:0005634,GO:0006357,GO:0021575,GO:0021654,GO:0046872,GO:0048568,GO:0048932
TRINITY_DN10170_c0_g2_i1	GO:0000981,GO:0003677,GO:0005634,GO:0007275
TRINITY_DN10172_c0_g1_i1	GO:0003677,GO:0003678,GO:0005524,GO:0005634,GO:0006325,GO:0006364,GO:0016787,GO:0070615
TRINITY_DN10173_c0_g1_i1	GO:0003735,GO:0005739,GO:0005743,GO:0005762,GO:0006412
TRINITY_DN10174_c0_g1_i1	GO:0005576,GO:0005579,GO:0006955,GO:0006956,GO:0006957,GO:0006958,GO:0016020,GO:0019835,GO:0030449,GO:0044877,GO:0070062,GO:1903561
TRINITY_DN10174_c0_g1_i2	GO:0005576,GO:0005579,GO:0006955,GO:0006956,GO:0006957,GO:0006958,GO:0016020,GO:0019835,GO:0030449,GO:0044877,GO:0070062,GO:1903561
TRINITY_DN10177_c0_g1_i1	GO:0001666,GO:0005220,GO:0005509,GO:0005654,GO:0005783,GO:0005789,GO:0005886,GO:0005938,GO:0007165,GO:0015085,GO:0016020,GO:0016021,GO:0016529,GO:0030168,GO:0030659,GO:0030667,GO:0031095,GO:0033017,GO:0035091,GO:0043235,GO:0044325,GO:0050796,GO:0051209,GO:0070679,GO:0071320,GO:0071361,GO:0097110,GO:1903779
TRINITY_DN10177_c0_g1_i2	GO:0001666,GO:0005220,GO:0005509,GO:0005654,GO:0005783,GO:0005789,GO:0005886,GO:0005938,GO:0007165,GO:0015085,GO:0016020,GO:0016021,GO:0016529,GO:0030168,GO:0030659,GO:0030667,GO:0031095,GO:0033017,GO:0035091,GO:0043235,GO:0044325,GO:0050796,GO:0051209,GO:0070679,GO:0071320,GO:0071361,GO:0097110,GO:1903779
TRINITY_DN10178_c0_g1_i1	GO:0005634,GO:0005829,GO:0006606,GO:0015031,GO:0016607,GO:0030544,GO:0034605,GO:0061608
TRINITY_DN10179_c0_g1_i4	GO:0005886,GO:0005911,GO:0005923,GO:0006836,GO:0006887,GO:0007269,GO:0015031,GO:0016323,GO:0019904,GO:0030165,GO:0045199,GO:0045202,GO:0097016,GO:0097025,GO:0098793,GO:0098839,GO:1903361
TRINITY_DN1017_c0_g1_i1	GO:0003676,GO:0004527,GO:0005634,GO:0005654,GO:0016604
TRINITY_DN1017_c0_g1_i3	GO:0003676,GO:0004527,GO:0005634,GO:0005654,GO:0016604
TRINITY_DN10180_c0_g1_i1	GO:0005737,GO:0005813
TRINITY_DN10180_c0_g1_i2	GO:0005737,GO:0005813
TRINITY_DN10180_c0_g1_i3	GO:0005737,GO:0005813
TRINITY_DN10180_c0_g1_i4	GO:0005737,GO:0005813
TRINITY_DN10180_c0_g1_i5	GO:0005737,GO:0005813
TRINITY_DN10181_c0_g1_i1	GO:0000086,GO:0001822,GO:0003281,GO:0005813,GO:0005815,GO:0005829,GO:0008092,GO:0010389,GO:0016020,GO:0035904,GO:0048471,GO:0051301,GO:0051493,GO:0060976,GO:0090543,GO:0090619,GO:0097431,GO:0097711,GO:0120103
TRINITY_DN10181_c0_g1_i3	GO:0000086,GO:0001822,GO:0003281,GO:0005813,GO:0005815,GO:0005829,GO:0008092,GO:0010389,GO:0016020,GO:0035904,GO:0048471,GO:0051301,GO:0051493,GO:0060976,GO:0090543,GO:0090619,GO:0097431,GO:0097711,GO:0120103
TRINITY_DN10185_c0_g1_i1	GO:0000186,GO:0001658,GO:0001759,GO:0001934,GO:0001938,GO:0002042,GO:0005104,GO:0005125,GO:0005178,GO:0005615,GO:0005634,GO:0005737,GO:0006661,GO:0007568,GO:0008083,GO:0008201,GO:0008284,GO:0008285,GO:0008543,GO:0009792,GO:0009887,GO:0010001,GO:0010595,GO:0010628,GO:0010764,GO:0010863,GO:0014068,GO:0014843,GO:0019956,GO:0021762,GO:0021940,GO:0030154,GO:0030214,GO:0030324,GO:0030334,GO:0030374,GO:…
TRINITY_DN10186_c0_g1_i1	GO:0002922,GO:0005576,GO:0005886,GO:0007339,GO:0016021,GO:0032190,GO:0035804,GO:0035805,GO:0042102,GO:0042802,GO:0060478,GO:2000344,GO:2000360
TRINITY_DN1018_c0_g1_i1	GO:0000381,GO:0003723,GO:0003727,GO:0003729,GO:0005634,GO:0005654,GO:0006397,GO:0017124,GO:0019904,GO:0032991,GO:0033120,GO:0042802,GO:0048024
TRINITY_DN1018_c0_g1_i2	GO:0000381,GO:0003723,GO:0003727,GO:0003729,GO:0005634,GO:0005654,GO:0006397,GO:0017124,GO:0019904,GO:0032991,GO:0033120,GO:0042802,GO:0048024
TRINITY_DN10192_c0_g1_i1	GO:0005737,GO:0005813,GO:0007051,GO:0019901,GO:0042995
TRINITY_DN10192_c0_g1_i2	GO:0005737,GO:0005813,GO:0007051,GO:0019901,GO:0042995
TRINITY_DN10192_c0_g1_i4	GO:0005737,GO:0005813,GO:0007051,GO:0019901,GO:0042995
TRINITY_DN10192_c0_g1_i6	GO:0005737,GO:0005813,GO:0007051,GO:0019901,GO:0042995
TRINITY_DN10193_c0_g1_i1	GO:0005654,GO:0005739,GO:0005741,GO:0005829,GO:0005886,GO:0006656,GO:0015220,GO:0015871,GO:0016020,GO:0016021,GO:0022857,GO:0042426,GO:0055085,GO:0070062,GO:0150104
TRINITY_DN10193_c0_g1_i2	GO:0005654,GO:0005739,GO:0005741,GO:0005829,GO:0005886,GO:0006656,GO:0015220,GO:0015871,GO:0016020,GO:0016021,GO:0022857,GO:0042426,GO:0055085,GO:0070062,GO:0150104
TRINITY_DN10198_c0_g1_i1	GO:0005789,GO:0006839,GO:0016021,GO:0031966,GO:0043066,GO:1901029
TRINITY_DN1019_c0_g1_i1	GO:0005634,GO:0005654,GO:0006302,GO:0006338,GO:0032452,GO:0032454,GO:0033169,GO:0046872,GO:0051864,GO:0070544
TRINITY_DN1019_c0_g1_i2	GO:0005634,GO:0005654,GO:0006302,GO:0006338,GO:0032452,GO:0032454,GO:0033169,GO:0046872,GO:0051864,GO:0070544
TRINITY_DN1019_c0_g1_i3	GO:0005634,GO:0005654,GO:0006302,GO:0006338,GO:0032452,GO:0032454,GO:0033169,GO:0046872,GO:0051864,GO:0070544
TRINITY_DN1019_c0_g2_i1	GO:0000165,GO:0005104,GO:0005886,GO:0007165,GO:0008543,GO:0042802
TRINITY_DN1019_c0_g2_i2	GO:0000165,GO:0005104,GO:0005886,GO:0007165,GO:0008543,GO:0042802
TRINITY_DN101_c0_g1_i1	GO:0002183,GO:0003743,GO:0005085,GO:0005737,GO:0005829,GO:0005851,GO:0006413,GO:0009408,GO:0009749,GO:0014003,GO:0021766,GO:0032045,GO:0043434,GO:0050852
TRINITY_DN101_c0_g1_i2	GO:0002183,GO:0003743,GO:0005085,GO:0005737,GO:0005829,GO:0005851,GO:0006413,GO:0009408,GO:0009749,GO:0014003,GO:0021766,GO:0032045,GO:0043434,GO:0050852
TRINITY_DN10201_c0_g1_i1	GO:0016021
TRINITY_DN10201_c0_g1_i2	GO:0016021
TRINITY_DN10207_c0_g1_i2	GO:0000070,GO:0005634,GO:0005737,GO:0005764,GO:0005813,GO:0005827,GO:0005829,GO:0006513,GO:0007094,GO:0010507,GO:0030307,GO:0031463,GO:0043161,GO:0045171,GO:0051301,GO:0071233,GO:0071889,GO:0072686,GO:1904263
TRINITY_DN10207_c0_g1_i3	GO:0000070,GO:0005634,GO:0005737,GO:0005764,GO:0005813,GO:0005827,GO:0005829,GO:0006513,GO:0007094,GO:0010507,GO:0030307,GO:0031463,GO:0043161,GO:0045171,GO:0051301,GO:0071233,GO:0071889,GO:0072686,GO:1904263
TRINITY_DN10207_c0_g1_i4	GO:0000070,GO:0005634,GO:0005737,GO:0005764,GO:0005813,GO:0005827,GO:0005829,GO:0006513,GO:0007094,GO:0010507,GO:0030307,GO:0031463,GO:0043161,GO:0045171,GO:0051301,GO:0071233,GO:0071889,GO:0072686,GO:1904263
TRINITY_DN10207_c0_g1_i5	GO:0000070,GO:0005634,GO:0005737,GO:0005764,GO:0005813,GO:0005827,GO:0005829,GO:0006513,GO:0007094,GO:0010507,GO:0030307,GO:0031463,GO:0043161,GO:0045171,GO:0051301,GO:0071233,GO:0071889,GO:0072686,GO:1904263
TRINITY_DN10207_c0_g1_i6	GO:0000070,GO:0005634,GO:0005737,GO:0005764,GO:0005813,GO:0005827,GO:0005829,GO:0006513,GO:0007094,GO:0010507,GO:0030307,GO:0031463,GO:0043161,GO:0045171,GO:0051301,GO:0071233,GO:0071889,GO:0072686,GO:1904263
TRINITY_DN10207_c0_g1_i7	GO:0000070,GO:0005634,GO:0005737,GO:0005764,GO:0005813,GO:0005827,GO:0005829,GO:0006513,GO:0007094,GO:0010507,GO:0030307,GO:0031463,GO:0043161,GO:0045171,GO:0051301,GO:0071233,GO:0071889,GO:0072686,GO:1904263
TRINITY_DN10207_c0_g1_i8	GO:0000070,GO:0005634,GO:0005737,GO:0005764,GO:0005813,GO:0005827,GO:0005829,GO:0006513,GO:0007094,GO:0010507,GO:0030307,GO:0031463,GO:0043161,GO:0045171,GO:0051301,GO:0071233,GO:0071889,GO:0072686,GO:1904263
TRINITY_DN10207_c0_g1_i9	GO:0000070,GO:0005634,GO:0005737,GO:0005764,GO:0005813,GO:0005827,GO:0005829,GO:0006513,GO:0007094,GO:0010507,GO:0030307,GO:0031463,GO:0043161,GO:0045171,GO:0051301,GO:0071233,GO:0071889,GO:0072686,GO:1904263
TRINITY_DN10207_c0_g3_i1	GO:0000978,GO:0001227,GO:0003677,GO:0003682,GO:0005634,GO:0005654,GO:0006355,GO:0006357,GO:0007283,GO:0008584,GO:0010596,GO:0030217,GO:0031625,GO:0045892,GO:0045893,GO:0046872
TRINITY_DN10207_c0_g3_i2	GO:0000978,GO:0001227,GO:0003677,GO:0003682,GO:0005634,GO:0005654,GO:0006355,GO:0006357,GO:0007283,GO:0008584,GO:0010596,GO:0030217,GO:0031625,GO:0045892,GO:0045893,GO:0046872
TRINITY_DN10207_c0_g3_i4	GO:0000978,GO:0001227,GO:0003677,GO:0003682,GO:0005634,GO:0005654,GO:0006355,GO:0006357,GO:0007283,GO:0008584,GO:0010596,GO:0030217,GO:0031625,GO:0045892,GO:0045893,GO:0046872
TRINITY_DN10207_c1_g1_i1	GO:0004970,GO:0005886,GO:0005887,GO:0007157,GO:0007215,GO:0008066,GO:0008328,GO:0010975,GO:0015276,GO:0021707,GO:0030165,GO:0034613,GO:0035249,GO:0038023,GO:0043197,GO:0043523,GO:0045202,GO:0045211,GO:0050804,GO:0051965,GO:0060079,GO:0060134,GO:0097110,GO:0098688,GO:0098978,GO:0099061,GO:0099151,GO:1900454,GO:1904315,GO:1904861
TRINITY_DN1020_c0_g1_i1	GO:0000122,GO:0000785,GO:0002039,GO:0005634,GO:0005654,GO:0006275,GO:0006306,GO:0008270,GO:0009267,GO:0016279,GO:0016571,GO:0016607,GO:0018024,GO:0018027,GO:0034968,GO:0046974,GO:0046976,GO:0070317,GO:0070742,GO:1901796,GO:1990841
TRINITY_DN1020_c0_g1_i2	GO:0000122,GO:0000785,GO:0002039,GO:0005634,GO:0005654,GO:0006275,GO:0006306,GO:0008270,GO:0009267,GO:0016279,GO:0016571,GO:0016607,GO:0018024,GO:0018027,GO:0034968,GO:0046974,GO:0046976,GO:0070317,GO:0070742,GO:1901796,GO:1990841
TRINITY_DN1020_c0_g1_i3	GO:0000252,GO:0001942,GO:0003854,GO:0005783,GO:0005789,GO:0005811,GO:0005886,GO:0005887,GO:0006590,GO:0006695,GO:0006865,GO:0007224,GO:0008203,GO:0015173,GO:0015349,GO:0015801,GO:0016021,GO:0016323,GO:0016616,GO:0030054,GO:0043231,GO:0047012,GO:0060716,GO:0070327,GO:0070460,GO:0102175,GO:0103066,GO:0103067
TRINITY_DN1020_c0_g1_i4	GO:0000122,GO:0000785,GO:0002039,GO:0005634,GO:0005654,GO:0006275,GO:0006306,GO:0008270,GO:0009267,GO:0016279,GO:0016571,GO:0016607,GO:0018024,GO:0018027,GO:0034968,GO:0046974,GO:0046976,GO:0070317,GO:0070742,GO:1901796,GO:1990841
TRINITY_DN1020_c0_g1_i5	GO:0000252,GO:0001942,GO:0003854,GO:0005783,GO:0005789,GO:0005811,GO:0006695,GO:0007224,GO:0008203,GO:0016021,GO:0016616,GO:0047012,GO:0060716,GO:0102175,GO:0103066,GO:0103067
TRINITY_DN1020_c0_g2_i1	GO:0001541,GO:0003743,GO:0005085,GO:0005634,GO:0005737,GO:0005851,GO:0006413,GO:0007568,GO:0009408,GO:0009749,GO:0010226,GO:0014002,GO:0014003,GO:0021766,GO:0031369,GO:0034976,GO:0042552,GO:0043065,GO:0043434,GO:0045727,GO:0045948,GO:0048708,GO:0050852
TRINITY_DN1020_c0_g2_i2	GO:0001937,GO:0002092,GO:0005739,GO:0006605,GO:0007266,GO:0007268,GO:0008022,GO:0008593,GO:0009986,GO:0010596,GO:0016323,GO:0016525,GO:0030054,GO:0030100,GO:0031307,GO:0031594,GO:0032926,GO:0032927,GO:0043005,GO:0043113,GO:0045197,GO:0048312,GO:0070373,GO:0070699,GO:0097120,GO:0098609,GO:0098839,GO:1903671,GO:2000010
TRINITY_DN1020_c0_g2_i3	GO:0000978,GO:0001937,GO:0002092,GO:0003700,GO:0005634,GO:0005739,GO:0006357,GO:0006605,GO:0007266,GO:0007268,GO:0008022,GO:0008593,GO:0009986,GO:0010596,GO:0016323,GO:0016525,GO:0030054,GO:0030100,GO:0031307,GO:0031594,GO:0032926,GO:0032927,GO:0043005,GO:0043113,GO:0045197,GO:0046872,GO:0048312,GO:0070373,GO:0070699,GO:0097120,GO:0098609,GO:0098839,GO:1903671,GO:1990837,GO:2000010
TRINITY_DN1020_c0_g2_i4	GO:0000978,GO:0001541,GO:0001937,GO:0002092,GO:0003700,GO:0003743,GO:0005085,GO:0005634,GO:0005737,GO:0005739,GO:0005851,GO:0006357,GO:0006413,GO:0006605,GO:0007266,GO:0007268,GO:0007568,GO:0008022,GO:0008593,GO:0009408,GO:0009749,GO:0009986,GO:0010226,GO:0010596,GO:0014002,GO:0014003,GO:0016323,GO:0016525,GO:0021766,GO:0030054,GO:0030100,GO:0031307,GO:0031369,GO:0031594,GO:0032926,GO:0032927,GO:…
TRINITY_DN1020_c0_g2_i5	GO:0001541,GO:0003743,GO:0005085,GO:0005634,GO:0005737,GO:0005851,GO:0006413,GO:0007568,GO:0009408,GO:0009749,GO:0010226,GO:0014002,GO:0014003,GO:0021766,GO:0031369,GO:0034976,GO:0042552,GO:0043065,GO:0043434,GO:0045727,GO:0045948,GO:0048708,GO:0050852
TRINITY_DN1020_c0_g2_i6	GO:0001937,GO:0002092,GO:0005739,GO:0006605,GO:0007266,GO:0007268,GO:0008022,GO:0008593,GO:0009986,GO:0010596,GO:0016323,GO:0016525,GO:0030054,GO:0030100,GO:0031307,GO:0031594,GO:0032926,GO:0032927,GO:0043005,GO:0043113,GO:0045197,GO:0048312,GO:0070373,GO:0070699,GO:0097120,GO:0098609,GO:0098839,GO:1903671,GO:2000010
TRINITY_DN1020_c0_g2_i7	GO:0000978,GO:0001937,GO:0002092,GO:0003700,GO:0005634,GO:0005739,GO:0006357,GO:0006605,GO:0007266,GO:0007268,GO:0008022,GO:0008593,GO:0009986,GO:0010596,GO:0016323,GO:0016525,GO:0030054,GO:0030100,GO:0031307,GO:0031594,GO:0032926,GO:0032927,GO:0043005,GO:0043113,GO:0045197,GO:0046872,GO:0048312,GO:0070373,GO:0070699,GO:0097120,GO:0098609,GO:0098839,GO:1903671,GO:1990837,GO:2000010
TRINITY_DN1020_c0_g2_i8	GO:0000978,GO:0001937,GO:0002092,GO:0003700,GO:0005634,GO:0005739,GO:0006357,GO:0006605,GO:0007266,GO:0007268,GO:0008022,GO:0008593,GO:0009986,GO:0010596,GO:0016323,GO:0016525,GO:0030054,GO:0030100,GO:0031307,GO:0031594,GO:0032926,GO:0032927,GO:0043005,GO:0043113,GO:0045197,GO:0046872,GO:0048312,GO:0070373,GO:0070699,GO:0097120,GO:0098609,GO:0098839,GO:1903671,GO:1990837,GO:2000010
TRINITY_DN1020_c0_g3_i1	GO:0000978,GO:0000981,GO:0005634,GO:0006357,GO:0046872,GO:1990837
TRINITY_DN1020_c0_g4_i1	GO:0005737,GO:0005739,GO:0005783,GO:0005856,GO:0005886,GO:0005887,GO:0034765,GO:0042470,GO:0042802,GO:0042803,GO:0044829,GO:0045121,GO:0048471,GO:0048524,GO:0070063,GO:0090314,GO:1901585
TRINITY_DN1020_c0_g5_i1	GO:0005615,GO:0005737,GO:0005739,GO:0005783,GO:0005856,GO:0005886,GO:0005887,GO:0016020,GO:0031982,GO:0034765,GO:0035577,GO:0035579,GO:0042470,GO:0042802,GO:0042803,GO:0043312,GO:0044829,GO:0045121,GO:0048471,GO:0048524,GO:0070062,GO:0070063,GO:0070821,GO:0072562,GO:0090314,GO:1901585
TRINITY_DN10210_c0_g2_i1	GO:0003677,GO:0003887,GO:0003964,GO:0004190,GO:0004523,GO:0005198,GO:0006310,GO:0008270,GO:0015074,GO:0019013,GO:0039657,GO:0044826,GO:0046718,GO:0075713
TRINITY_DN10211_c0_g1_i1	GO:0001520,GO:0005737,GO:0035686,GO:0036126
TRINITY_DN10214_c0_g2_i1	GO:0000145,GO:0000149,GO:0006887,GO:0030133,GO:0051601
TRINITY_DN10215_c0_g1_i2	GO:0001891,GO:0002250,GO:0002548,GO:0002685,GO:0005509,GO:0005544,GO:0005615,GO:0005634,GO:0005737,GO:0005829,GO:0005886,GO:0006909,GO:0006954,GO:0007166,GO:0007187,GO:0008360,GO:0010165,GO:0014839,GO:0016020,GO:0016323,GO:0016324,GO:0016328,GO:0019834,GO:0030073,GO:0030216,GO:0030659,GO:0030850,GO:0031018,GO:0031232,GO:0031313,GO:0031340,GO:0031394,GO:0031514,GO:0031532,GO:0031901,GO:0032355,GO:…
TRINITY_DN10218_c1_g1_i2	GO:0001650,GO:0001965,GO:0005634,GO:0005737,GO:0005829,GO:0009968,GO:0015629
TRINITY_DN10218_c1_g1_i3	GO:0001650,GO:0001965,GO:0005634,GO:0005737,GO:0005829,GO:0009968,GO:0015629
TRINITY_DN10218_c1_g1_i4	GO:0001650,GO:0001965,GO:0005634,GO:0005737,GO:0005829,GO:0009968,GO:0015629
TRINITY_DN1021_c0_g1_i1	GO:0000902,GO:0005524,GO:0005634,GO:0005737,GO:0005829,GO:0006468,GO:0006611,GO:0007254,GO:0016235,GO:0032147,GO:2001240
TRINITY_DN1021_c0_g1_i3	GO:0000902,GO:0005524,GO:0005634,GO:0005737,GO:0005829,GO:0006468,GO:0006611,GO:0007254,GO:0016235,GO:0032147,GO:2001240
TRINITY_DN10221_c0_g1_i1	GO:0000122,GO:0000785,GO:0003714,GO:0003779,GO:0005634,GO:0005737,GO:0005886,GO:0006915,GO:0010628,GO:0010629,GO:0015629,GO:0019899,GO:0030889,GO:0042130,GO:0042986,GO:0043065,GO:0043522,GO:0048147,GO:0050860,GO:0051017,GO:0097190,GO:1901300,GO:2000774
TRINITY_DN10221_c0_g1_i2	GO:0000122,GO:0000785,GO:0003714,GO:0003779,GO:0005634,GO:0005737,GO:0005886,GO:0006915,GO:0010628,GO:0010629,GO:0015629,GO:0019899,GO:0030889,GO:0042130,GO:0042986,GO:0043065,GO:0043522,GO:0048147,GO:0050860,GO:0051017,GO:0097190,GO:1901300,GO:2000774
TRINITY_DN10221_c0_g1_i3	GO:0000122,GO:0000785,GO:0003714,GO:0003779,GO:0005634,GO:0005737,GO:0005886,GO:0006915,GO:0010628,GO:0010629,GO:0015629,GO:0019899,GO:0030889,GO:0042130,GO:0042986,GO:0043065,GO:0043522,GO:0048147,GO:0050860,GO:0051017,GO:0097190,GO:1901300,GO:2000774
TRINITY_DN10221_c0_g1_i4	GO:0000122,GO:0000785,GO:0003714,GO:0003779,GO:0005634,GO:0005737,GO:0005886,GO:0006915,GO:0010628,GO:0010629,GO:0015629,GO:0019899,GO:0030889,GO:0042130,GO:0042986,GO:0043065,GO:0043522,GO:0048147,GO:0050860,GO:0051017,GO:0097190,GO:1901300,GO:2000774
TRINITY_DN10226_c0_g1_i1	GO:0000149,GO:0001540,GO:0005545,GO:0005546,GO:0005634,GO:0005769,GO:0005794,GO:0005829,GO:0005886,GO:0005905,GO:0006897,GO:0006898,GO:0006900,GO:0007409,GO:0007611,GO:0008021,GO:0009986,GO:0010629,GO:0016020,GO:0016185,GO:0016188,GO:0016192,GO:0016197,GO:0030097,GO:0030100,GO:0030136,GO:0030276,GO:0031224,GO:0031267,GO:0031623,GO:0031982,GO:0032050,GO:0032880,GO:0035459,GO:0042734,GO:0043025,GO:…
TRINITY_DN10226_c0_g1_i3	GO:0000149,GO:0001540,GO:0005545,GO:0005546,GO:0005634,GO:0005769,GO:0005794,GO:0005829,GO:0005886,GO:0005905,GO:0006897,GO:0006898,GO:0006900,GO:0007409,GO:0007611,GO:0008021,GO:0009986,GO:0010629,GO:0016020,GO:0016185,GO:0016188,GO:0016192,GO:0016197,GO:0030097,GO:0030100,GO:0030136,GO:0030276,GO:0031224,GO:0031267,GO:0031623,GO:0031982,GO:0032050,GO:0032880,GO:0035459,GO:0042734,GO:0043025,GO:…
TRINITY_DN1022_c0_g1_i1	GO:0005737,GO:0005884,GO:0008270,GO:0032432,GO:0042383,GO:0045211,GO:0051015,GO:0051017,GO:0051639
TRINITY_DN1022_c0_g1_i2	GO:0002027,GO:0002162,GO:0003779,GO:0005200,GO:0005634,GO:0005829,GO:0005856,GO:0005886,GO:0007517,GO:0008270,GO:0008307,GO:0009986,GO:0010880,GO:0010881,GO:0010976,GO:0014809,GO:0014819,GO:0016010,GO:0016013,GO:0017022,GO:0017166,GO:0030018,GO:0030049,GO:0030055,GO:0030175,GO:0031527,GO:0032991,GO:0033137,GO:0034613,GO:0034622,GO:0035633,GO:0035994,GO:0042383,GO:0043034,GO:0043043,GO:0044306,GO:…
TRINITY_DN1022_c0_g1_i3	GO:0005737,GO:0005884,GO:0008270,GO:0032432,GO:0042383,GO:0045211,GO:0051015,GO:0051017,GO:0051639
TRINITY_DN1022_c0_g1_i4	GO:0001954,GO:0002027,GO:0002162,GO:0003779,GO:0005178,GO:0005521,GO:0005634,GO:0005741,GO:0005794,GO:0005840,GO:0005883,GO:0005886,GO:0006355,GO:0007517,GO:0007519,GO:0007568,GO:0008065,GO:0008270,GO:0008284,GO:0008307,GO:0009414,GO:0009986,GO:0010468,GO:0010880,GO:0010881,GO:0010976,GO:0014069,GO:0014809,GO:0014819,GO:0014894,GO:0014904,GO:0016010,GO:0017022,GO:0017166,GO:0021629,GO:0021987,GO:…
TRINITY_DN1022_c0_g1_i5	GO:0001954,GO:0002027,GO:0002162,GO:0003779,GO:0005178,GO:0005521,GO:0005634,GO:0005741,GO:0005794,GO:0005840,GO:0005883,GO:0005886,GO:0006355,GO:0007517,GO:0007519,GO:0007568,GO:0008065,GO:0008270,GO:0008284,GO:0008307,GO:0009414,GO:0009986,GO:0010468,GO:0010880,GO:0010881,GO:0010976,GO:0014069,GO:0014809,GO:0014819,GO:0014894,GO:0014904,GO:0016010,GO:0017022,GO:0017166,GO:0021629,GO:0021987,GO:…
TRINITY_DN1022_c0_g1_i6	GO:0003779,GO:0005737,GO:0005856,GO:0005886,GO:0008270,GO:0042383,GO:0045211,GO:0099536
TRINITY_DN1022_c0_g1_i7	GO:0005737,GO:0005884,GO:0008270,GO:0032432,GO:0042383,GO:0045211,GO:0051015,GO:0051017,GO:0051639
TRINITY_DN1022_c0_g1_i8	GO:0005737,GO:0005884,GO:0008270,GO:0032432,GO:0042383,GO:0045211,GO:0051015,GO:0051017,GO:0051639
TRINITY_DN10230_c0_g1_i2	GO:0005104,GO:0005576,GO:0008083,GO:0008543
TRINITY_DN10232_c0_g1_i1	GO:0004930,GO:0005887,GO:0035025,GO:0051482,GO:0070915
TRINITY_DN10232_c0_g1_i2	GO:0001835,GO:0004930,GO:0005886,GO:0005887,GO:0035025,GO:0051482,GO:0070915
TRINITY_DN10232_c0_g3_i1	GO:0003980,GO:0005783,GO:0005788,GO:0005793,GO:0018279,GO:0032991,GO:0044322,GO:0051082,GO:0071712,GO:1904380
TRINITY_DN10232_c0_g3_i4	GO:0003980,GO:0005783,GO:0005788,GO:0005793,GO:0018279,GO:0032991,GO:0044322,GO:0051082,GO:0071712,GO:1904380
TRINITY_DN10233_c0_g2_i1	GO:0001501,GO:0004563,GO:0005764,GO:0005975,GO:0006689,GO:0007040,GO:0007605,GO:0007628,GO:0016020,GO:0019915,GO:0019953,GO:0030203,GO:0042552,GO:0048667,GO:0050884,GO:0050885,GO:0060395,GO:0102148
TRINITY_DN10235_c0_g1_i2	GO:0005506,GO:0005789,GO:0016021,GO:0020037,GO:0070330
TRINITY_DN10235_c0_g1_i3	GO:0005506,GO:0005789,GO:0016021,GO:0020037,GO:0070330
TRINITY_DN10235_c0_g1_i4	GO:0005506,GO:0005789,GO:0016021,GO:0020037,GO:0070330
TRINITY_DN10235_c0_g1_i6	GO:0001676,GO:0001822,GO:0003091,GO:0003095,GO:0004497,GO:0005506,GO:0005615,GO:0005737,GO:0005789,GO:0006631,GO:0006691,GO:0008391,GO:0008392,GO:0016324,GO:0018685,GO:0018879,GO:0019222,GO:0019369,GO:0019373,GO:0020037,GO:0031408,GO:0032305,GO:0043231,GO:0043651,GO:0046456,GO:0048252,GO:0050051,GO:0052869,GO:0055078,GO:0070330,GO:0097267,GO:0102033,GO:0102116,GO:0103002,GO:0120250
TRINITY_DN10235_c0_g1_i9	GO:0005506,GO:0005789,GO:0016021,GO:0020037,GO:0070330
TRINITY_DN10238_c0_g1_i2	GO:0001786,GO:0004435,GO:0005509,GO:0005546,GO:0005737,GO:0005886,GO:0006644,GO:0016042,GO:0032794,GO:0043647,GO:0046488,GO:0048015,GO:0070062,GO:0070300
TRINITY_DN10238_c0_g1_i4	GO:0001786,GO:0004435,GO:0005509,GO:0005546,GO:0005737,GO:0005886,GO:0006644,GO:0016042,GO:0032794,GO:0043647,GO:0046488,GO:0048015,GO:0070062,GO:0070300
TRINITY_DN10239_c0_g1_i6	GO:0004089,GO:0006730,GO:0007420,GO:0008270,GO:0016836
TRINITY_DN10239_c0_g1_i7	GO:0004089,GO:0006730,GO:0007420,GO:0008270,GO:0016836
TRINITY_DN10239_c0_g1_i8	GO:0004089,GO:0006730,GO:0007420,GO:0008270,GO:0016836
TRINITY_DN10239_c0_g1_i9	GO:0004089,GO:0006730,GO:0007420,GO:0008270,GO:0016836
TRINITY_DN1023_c0_g1_i1	GO:0001541,GO:0003684,GO:0005654,GO:0005730,GO:0005739,GO:0005829,GO:0005886,GO:0006281,GO:0006974,GO:0007005,GO:0007286,GO:0009314,GO:0036297,GO:0043240
TRINITY_DN1023_c0_g1_i3	GO:0001541,GO:0003684,GO:0005654,GO:0005730,GO:0005739,GO:0005829,GO:0005886,GO:0006281,GO:0006974,GO:0007005,GO:0007286,GO:0009314,GO:0036297,GO:0043240
TRINITY_DN10241_c0_g1_i1	GO:0001523,GO:0005215,GO:0005319,GO:0005524,GO:0005548,GO:0005783,GO:0005887,GO:0006649,GO:0006869,GO:0007601,GO:0007603,GO:0016020,GO:0042626,GO:0043231,GO:0045332,GO:0045494,GO:0055085,GO:0090555,GO:0097381,GO:0140326,GO:0140327,GO:0140347
TRINITY_DN10241_c0_g1_i2	GO:0001523,GO:0005215,GO:0005319,GO:0005524,GO:0005548,GO:0005783,GO:0005887,GO:0006649,GO:0006869,GO:0007601,GO:0007603,GO:0016020,GO:0042626,GO:0043231,GO:0045332,GO:0045494,GO:0055085,GO:0090555,GO:0097381,GO:0140326,GO:0140327,GO:0140347
TRINITY_DN10242_c0_g1_i1	GO:0004438,GO:0004725,GO:0005635,GO:0010507,GO:0046856,GO:0052629,GO:0106018
TRINITY_DN10243_c0_g1_i1	GO:0005509,GO:0005886,GO:0007156,GO:0016021,GO:0072006,GO:0072137
TRINITY_DN10243_c0_g1_i2	GO:0005509,GO:0005886,GO:0007156,GO:0016021,GO:0072006,GO:0072137
TRINITY_DN1024_c0_g1_i7	GO:0001558,GO:0001666,GO:0005634,GO:0005654,GO:0005737,GO:0008198,GO:0016706,GO:0018401,GO:0019826,GO:0030520,GO:0031418,GO:0031543,GO:0031545,GO:0043523,GO:0045454,GO:0045732,GO:0061418,GO:0071456
TRINITY_DN1024_c0_g2_i1	GO:0000287,GO:0004449,GO:0005739,GO:0006099,GO:0051287
TRINITY_DN1024_c0_g2_i2	GO:0000287,GO:0004449,GO:0005739,GO:0006099,GO:0051287
TRINITY_DN1024_c0_g4_i1	GO:0005737,GO:0005886
TRINITY_DN1024_c0_g4_i2	GO:0005737,GO:0005886
TRINITY_DN1024_c0_g4_i3	GO:0005737,GO:0005886
TRINITY_DN10253_c0_g3_i1	GO:0003677,GO:0005634,GO:0006357,GO:0007283,GO:0046983,GO:0048477,GO:0051321,GO:0071300,GO:0090427
TRINITY_DN10253_c0_g3_i2	GO:0003677,GO:0005634,GO:0006357,GO:0007283,GO:0046983,GO:0048477,GO:0051321,GO:0071300,GO:0090427
TRINITY_DN10256_c0_g1_i1	GO:0003400,GO:0003924,GO:0005525,GO:0005789,GO:0006886,GO:0006888,GO:0016050,GO:0030127,GO:0032580,GO:0046872,GO:0061024,GO:0070863,GO:0070971
TRINITY_DN10256_c0_g2_i1	GO:0003777,GO:0005524,GO:0005829,GO:0005871,GO:0005874,GO:0005886,GO:0007018,GO:0008017,GO:0016887
TRINITY_DN10256_c0_g2_i2	GO:0003777,GO:0005524,GO:0005829,GO:0005871,GO:0005874,GO:0005886,GO:0007018,GO:0008017,GO:0016887
TRINITY_DN10256_c0_g2_i3	GO:0003777,GO:0005524,GO:0005829,GO:0005871,GO:0005874,GO:0005886,GO:0007018,GO:0008017,GO:0016887
TRINITY_DN10256_c0_g3_i2	GO:0003777,GO:0005524,GO:0005871,GO:0005874,GO:0007018,GO:0008017,GO:0016887,GO:0030425,GO:0030426,GO:0031410
TRINITY_DN1025_c0_g1_i1	GO:0001887,GO:0005576,GO:0005615,GO:0007420,GO:0007626,GO:0008430,GO:0009791,GO:0010269,GO:0019953,GO:0040008
TRINITY_DN1025_c0_g1_i2	GO:0001887,GO:0005576,GO:0005615,GO:0007420,GO:0007626,GO:0008430,GO:0009791,GO:0010269,GO:0019953,GO:0040008
TRINITY_DN10260_c0_g1_i2	GO:0005216,GO:0005262,GO:0005886,GO:0005887,GO:0009408,GO:0042636,GO:0043235,GO:0070588,GO:0090280,GO:0098703
TRINITY_DN10262_c0_g1_i1	GO:0000139,GO:0005741,GO:0006915,GO:0008289
TRINITY_DN10263_c0_g1_i4	GO:0003777,GO:0005524,GO:0005814,GO:0005829,GO:0005874,GO:0007018,GO:0007019,GO:0008017,GO:0032991,GO:0042802,GO:0060271,GO:0097711
TRINITY_DN10263_c0_g1_i5	GO:0003777,GO:0005524,GO:0005814,GO:0005829,GO:0005874,GO:0007018,GO:0007019,GO:0008017,GO:0032991,GO:0042802,GO:0060271,GO:0097711
TRINITY_DN10263_c0_g2_i2	GO:0003777,GO:0005524,GO:0005737,GO:0005814,GO:0005874,GO:0007018,GO:0007019,GO:0008017,GO:0032991,GO:0042802,GO:0060271
TRINITY_DN10267_c0_g2_i1	GO:0000276,GO:0005739,GO:0008289,GO:0015078,GO:0015986,GO:0022834,GO:0034703,GO:0045263,GO:0046931
TRINITY_DN1026_c0_g1_i1	GO:0005739,GO:0046872,GO:0047800
TRINITY_DN10274_c0_g1_i1	GO:0004175,GO:0004222,GO:0005615,GO:0005886,GO:0006508,GO:0016020,GO:0016021,GO:0016485,GO:0046872
TRINITY_DN10274_c0_g1_i2	GO:0004175,GO:0004222,GO:0005615,GO:0005886,GO:0006508,GO:0016020,GO:0016021,GO:0016485,GO:0046872
TRINITY_DN10275_c0_g1_i1	GO:0000164,GO:0005979,GO:0008157,GO:0016020,GO:0016021,GO:0019903,GO:2000465,GO:2001069
TRINITY_DN10275_c0_g1_i3	GO:0000164,GO:0005979,GO:0008157,GO:0016020,GO:0016021,GO:0019903,GO:2000465,GO:2001069
TRINITY_DN10275_c0_g1_i4	GO:0000164,GO:0005979,GO:0008157,GO:0016020,GO:0016021,GO:0019903,GO:2000465,GO:2001069
TRINITY_DN10275_c0_g1_i5	GO:0000164,GO:0005979,GO:0008157,GO:0016020,GO:0016021,GO:0019903,GO:2000465,GO:2001069
TRINITY_DN10275_c0_g1_i6	GO:0000164,GO:0005979,GO:0008157,GO:0016020,GO:0016021,GO:0019903,GO:2000465,GO:2001069
TRINITY_DN10275_c0_g1_i7	GO:0000164,GO:0005979,GO:0008157,GO:0016020,GO:0016021,GO:0019903,GO:2000465,GO:2001069
TRINITY_DN1027_c0_g1_i2	GO:0000322,GO:0001726,GO:0002244,GO:0005085,GO:0005737,GO:0005813,GO:0005829,GO:0005886,GO:0005925,GO:0005938,GO:0007030,GO:0007264,GO:0019901,GO:0030027,GO:0030032,GO:0030426,GO:0032092,GO:0032991,GO:0043005,GO:0043015,GO:0043025,GO:0043065,GO:0043547,GO:0043615,GO:0060124,GO:0097431,GO:0098794,GO:0098974,GO:0098982,GO:0099140,GO:1904424,GO:1905833
TRINITY_DN1027_c0_g2_i1	GO:0005634,GO:0006335,GO:0006336,GO:0042393
TRINITY_DN10284_c0_g1_i1	GO:0016020,GO:0016491
TRINITY_DN10285_c0_g1_i2	GO:0005576,GO:0007157,GO:0030246,GO:0032991,GO:0046872,GO:0090729
TRINITY_DN10287_c0_g1_i1	GO:0000978,GO:0000981,GO:0003677,GO:0005634,GO:0006357,GO:0045892
TRINITY_DN10289_c0_g2_i2	GO:0005802,GO:0009617,GO:0031267,GO:0035773,GO:0099518
TRINITY_DN10289_c0_g2_i3	GO:0005802,GO:0009617,GO:0031267,GO:0035773,GO:0099518
TRINITY_DN10289_c0_g3_i1	GO:0005737,GO:0007275,GO:0007281,GO:0007283,GO:0031047,GO:0033391,GO:0034587,GO:0043046,GO:0043186,GO:0046872,GO:0051321,GO:0071546,GO:1990904
TRINITY_DN10289_c0_g3_i2	GO:0005737,GO:0007275,GO:0007281,GO:0007283,GO:0031047,GO:0033391,GO:0034587,GO:0043046,GO:0043186,GO:0046872,GO:0051321,GO:0071546,GO:1990904
TRINITY_DN10289_c0_g3_i3	GO:0005737,GO:0007275,GO:0007281,GO:0007283,GO:0031047,GO:0033391,GO:0034587,GO:0043046,GO:0043186,GO:0046872,GO:0051321,GO:0071546,GO:1990904
TRINITY_DN10289_c0_g3_i4	GO:0005737,GO:0007275,GO:0007281,GO:0007283,GO:0031047,GO:0033391,GO:0034587,GO:0043046,GO:0043186,GO:0046872,GO:0051321,GO:0071546,GO:1990904
TRINITY_DN10289_c1_g1_i1	GO:0001649,GO:0001708,GO:0005113,GO:0005509,GO:0005615,GO:0005886,GO:0007224,GO:0007267,GO:0007286,GO:0008233,GO:0008270,GO:0010468,GO:0016540,GO:0030238,GO:0032355,GO:0033327,GO:0042552,GO:0043627,GO:0050810
TRINITY_DN10289_c2_g1_i2	GO:0000145,GO:0001891,GO:0005096,GO:0005634,GO:0005829,GO:0005912,GO:0005923,GO:0006911,GO:0007015,GO:0016477,GO:0017124,GO:0030027,GO:0030215,GO:0030834,GO:0031252,GO:0032956,GO:0034329,GO:0035020,GO:0043535,GO:0043547,GO:0045198,GO:0046847,GO:0051058,GO:0071526,GO:0097178
TRINITY_DN10296_c0_g1_i2	GO:0003723,GO:0003735,GO:0022625
TRINITY_DN10296_c1_g1_i1	GO:0004252,GO:0005615,GO:0010758,GO:0030971,GO:0033601,GO:0045721,GO:2000479
TRINITY_DN10299_c0_g1_i1	GO:0000398,GO:0003723,GO:0005634,GO:0005654,GO:0005684,GO:0005686,GO:0006357,GO:0019079,GO:0032784
TRINITY_DN1029_c0_g1_i1	GO:0000296,GO:0005669,GO:0005769,GO:0005886,GO:0006367,GO:0015095,GO:0015693,GO:0016020,GO:0016021,GO:0071339
TRINITY_DN1029_c0_g1_i2	GO:0000296,GO:0005669,GO:0005769,GO:0005886,GO:0006367,GO:0015095,GO:0015693,GO:0016020,GO:0016021,GO:0071339
TRINITY_DN1029_c0_g3_i1	GO:0000786,GO:0003677,GO:0005634,GO:0006342,GO:0046982,GO:0070062
TRINITY_DN1029_c0_g3_i2	GO:0000077,GO:0000724,GO:0000786,GO:0000794,GO:0001673,GO:0001741,GO:0003677,GO:0003684,GO:0005634,GO:0005654,GO:0005657,GO:0005813,GO:0006302,GO:0006303,GO:0006334,GO:0006342,GO:0006974,GO:0007283,GO:0010212,GO:0016032,GO:0016607,GO:0019899,GO:0021987,GO:0035861,GO:0042393,GO:0045739,GO:0046982,GO:0051321,GO:0070062,GO:0071480,GO:0090398,GO:0090734
TRINITY_DN1029_c1_g1_i1	GO:0005615,GO:0005739,GO:0005743,GO:0005759,GO:0006627,GO:0006851,GO:0046872
TRINITY_DN102_c0_g1_i1	GO:0000307,GO:0006355,GO:0007346,GO:0008283,GO:0019005,GO:0019901,GO:0042393,GO:0043130,GO:0044772,GO:0051301,GO:0061575
TRINITY_DN10301_c0_g1_i1	GO:0000977,GO:0005634,GO:0006357,GO:0042802,GO:0046872
TRINITY_DN10303_c0_g1_i1	GO:0005096,GO:0005829,GO:0005886,GO:0005929,GO:0006886,GO:0031267,GO:0036064,GO:0043547,GO:0090630,GO:1902018
TRINITY_DN10303_c0_g1_i3	GO:0005096,GO:0005829,GO:0005886,GO:0005929,GO:0006886,GO:0031267,GO:0036064,GO:0043547,GO:0090630,GO:1902018
TRINITY_DN1030_c0_g1_i1	GO:0001889,GO:0004301,GO:0005634,GO:0005654,GO:0005730,GO:0005737,GO:0005789,GO:0005819,GO:0005886,GO:0006725,GO:0007096,GO:0009636,GO:0014070,GO:0016020,GO:0016021,GO:0019369,GO:0019439,GO:0019899,GO:0031965,GO:0033961,GO:0034312,GO:0043231,GO:0071310,GO:0071385,GO:0097176,GO:1902426
TRINITY_DN10313_c0_g1_i1	GO:0001945,GO:0005886,GO:0005912,GO:0016021,GO:0030947,GO:0051145
TRINITY_DN10313_c0_g1_i3	GO:0001750,GO:0005813,GO:0005814,GO:0005929,GO:0005930,GO:0007368,GO:0007507,GO:0008589,GO:0021532,GO:0030991,GO:0031076,GO:0032391,GO:0035108,GO:0035721,GO:0035845,GO:0036064,GO:0042073,GO:0042733,GO:0048701,GO:0060271,GO:0061512,GO:0097730,GO:1902017,GO:1905515,GO:1990403
TRINITY_DN10313_c0_g1_i4	GO:0001945,GO:0005886,GO:0005912,GO:0016021,GO:0030947,GO:0051145
TRINITY_DN10313_c0_g1_i5	GO:0001750,GO:0001945,GO:0005813,GO:0005814,GO:0005886,GO:0005912,GO:0005929,GO:0005930,GO:0007368,GO:0007507,GO:0008589,GO:0016021,GO:0021532,GO:0030947,GO:0030991,GO:0031076,GO:0032391,GO:0035721,GO:0035735,GO:0035845,GO:0036064,GO:0042073,GO:0042733,GO:0048701,GO:0051145,GO:0060271,GO:0061512,GO:0097542,GO:1902017,GO:1905515,GO:1990403
TRINITY_DN10313_c0_g1_i8	GO:0001750,GO:0005813,GO:0005814,GO:0005929,GO:0005930,GO:0007368,GO:0007507,GO:0008589,GO:0021532,GO:0030991,GO:0031076,GO:0032391,GO:0035108,GO:0035721,GO:0035845,GO:0036064,GO:0042073,GO:0042733,GO:0048701,GO:0060271,GO:0061512,GO:0097730,GO:1902017,GO:1905515,GO:1990403
TRINITY_DN10313_c0_g2_i1	GO:0005886,GO:0007155,GO:0031225
TRINITY_DN10316_c0_g1_i1	GO:0001932,GO:0002667,GO:0004722,GO:0005654,GO:0005737,GO:0005886,GO:0006470,GO:0006915,GO:0007165,GO:0009649,GO:0031965,GO:0042981,GO:0043231,GO:0043408,GO:0046328,GO:0046872,GO:0051897,GO:0051898,GO:0070373,GO:0090037,GO:0090038,GO:0106306,GO:0106307,GO:1900744
TRINITY_DN10318_c0_g1_i1	GO:0001938,GO:0004674,GO:0005025,GO:0005524,GO:0005634,GO:0005768,GO:0005886,GO:0005923,GO:0006468,GO:0006915,GO:0007179,GO:0007399,GO:0007507,GO:0009986,GO:0010468,GO:0010628,GO:0010717,GO:0016020,GO:0016361,GO:0032924,GO:0035556,GO:0040008,GO:0042118,GO:0043235,GO:0045121,GO:0045893,GO:0046332,GO:0046872,GO:0048179,GO:0048185,GO:0048762,GO:0050431,GO:0060317,GO:0071363
TRINITY_DN10318_c0_g1_i6	GO:0001938,GO:0004674,GO:0005025,GO:0005524,GO:0005634,GO:0005768,GO:0005886,GO:0005923,GO:0006468,GO:0006915,GO:0007179,GO:0007399,GO:0007507,GO:0009986,GO:0010468,GO:0010628,GO:0010717,GO:0016020,GO:0016361,GO:0032924,GO:0035556,GO:0040008,GO:0042118,GO:0043235,GO:0045121,GO:0045893,GO:0046332,GO:0046872,GO:0048179,GO:0048185,GO:0048762,GO:0050431,GO:0060317,GO:0071363
TRINITY_DN10318_c0_g1_i7	GO:0001938,GO:0004674,GO:0005025,GO:0005524,GO:0005634,GO:0005768,GO:0005886,GO:0005923,GO:0006468,GO:0006915,GO:0007179,GO:0007399,GO:0007507,GO:0009986,GO:0010468,GO:0010628,GO:0010717,GO:0016020,GO:0016361,GO:0032924,GO:0035556,GO:0040008,GO:0042118,GO:0043235,GO:0045121,GO:0045893,GO:0046332,GO:0046872,GO:0048179,GO:0048185,GO:0048762,GO:0050431,GO:0060317,GO:0071363
TRINITY_DN10318_c0_g1_i8	GO:0001938,GO:0004674,GO:0005025,GO:0005524,GO:0005634,GO:0005768,GO:0005886,GO:0005923,GO:0006468,GO:0006915,GO:0007179,GO:0007399,GO:0007507,GO:0009986,GO:0010468,GO:0010628,GO:0010717,GO:0016020,GO:0016361,GO:0032924,GO:0035556,GO:0040008,GO:0042118,GO:0043235,GO:0045121,GO:0045893,GO:0046332,GO:0046872,GO:0048179,GO:0048185,GO:0048762,GO:0050431,GO:0060317,GO:0071363
TRINITY_DN10319_c0_g1_i1	GO:0005874,GO:0007165
TRINITY_DN10319_c0_g1_i11	GO:0005874,GO:0007165
TRINITY_DN10319_c0_g1_i12	GO:0005874,GO:0007165
TRINITY_DN10319_c0_g1_i3	GO:0005874,GO:0007165
TRINITY_DN10319_c0_g1_i4	GO:0005874,GO:0007165
TRINITY_DN10319_c0_g1_i5	GO:0005874,GO:0007165
TRINITY_DN10319_c0_g1_i7	GO:0005874,GO:0007165
TRINITY_DN1031_c0_g1_i1	GO:0000054,GO:0000460,GO:0000470,GO:0003743,GO:0005634,GO:0005638,GO:0005654,GO:0005730,GO:0005737,GO:0005829,GO:0006110,GO:0030687,GO:0032868,GO:0035195,GO:0035278,GO:0042256,GO:0042304,GO:0043022,GO:0043023,GO:0045652,GO:0045727,GO:0070062,GO:1902626,GO:2000377
TRINITY_DN1031_c0_g1_i2	GO:0000054,GO:0000460,GO:0000470,GO:0003743,GO:0005634,GO:0005638,GO:0005654,GO:0005730,GO:0005737,GO:0005829,GO:0006110,GO:0030687,GO:0032868,GO:0035195,GO:0035278,GO:0042256,GO:0042304,GO:0043022,GO:0043023,GO:0045652,GO:0045727,GO:0070062,GO:1902626,GO:2000377
TRINITY_DN10320_c0_g1_i1	GO:0005249,GO:0005516,GO:0005886,GO:0005887,GO:0009986,GO:0010389,GO:0034765,GO:0042391,GO:0044325,GO:0044877,GO:0071805
TRINITY_DN10323_c0_g1_i1	GO:0000165,GO:0001784,GO:0004725,GO:0005737,GO:0005829,GO:0005856,GO:0005886,GO:0006470,GO:0008092,GO:0009898,GO:0017080,GO:0042059,GO:0045930,GO:0051045,GO:0051117,GO:0097421,GO:0098902,GO:2000649
TRINITY_DN10324_c0_g1_i1	GO:0000387,GO:0005634,GO:0005829,GO:0006349,GO:0008469,GO:0008757,GO:0016277,GO:0016571,GO:0018216,GO:0030154,GO:0034969,GO:0035241,GO:0035243,GO:0043046,GO:0044020
TRINITY_DN1032_c0_g1_i1	GO:0004930,GO:0005509,GO:0005615,GO:0005887,GO:0007155,GO:0007166,GO:0007189
TRINITY_DN1032_c0_g1_i5	GO:0004888,GO:0004930,GO:0005509,GO:0005886,GO:0005887,GO:0005925,GO:0006954,GO:0006955,GO:0007155,GO:0007166,GO:0007186,GO:0007189,GO:0007267,GO:0016020,GO:0030667,GO:0043312,GO:0070062
TRINITY_DN1032_c0_g1_i6	GO:0004930,GO:0005509,GO:0005615,GO:0005887,GO:0007155,GO:0007166,GO:0007189
TRINITY_DN10330_c0_g1_i1	GO:0000027,GO:0000184,GO:0002181,GO:0003677,GO:0003723,GO:0003735,GO:0005634,GO:0005791,GO:0005829,GO:0005925,GO:0006355,GO:0006364,GO:0006412,GO:0006413,GO:0006614,GO:0014069,GO:0016020,GO:0019083,GO:0022625,GO:0022626,GO:0036464,GO:0042788,GO:0045296
TRINITY_DN10330_c0_g1_i2	GO:0000027,GO:0000184,GO:0002181,GO:0003677,GO:0003723,GO:0003735,GO:0005634,GO:0005791,GO:0005829,GO:0005925,GO:0006355,GO:0006364,GO:0006412,GO:0006413,GO:0006614,GO:0014069,GO:0016020,GO:0019083,GO:0022625,GO:0022626,GO:0036464,GO:0042788,GO:0045296
TRINITY_DN10331_c0_g1_i1	GO:0005764,GO:0005768,GO:0006508,GO:0008236,GO:0008239,GO:0030163
TRINITY_DN10331_c0_g1_i2	GO:0005764,GO:0005768,GO:0006508,GO:0008236,GO:0008239,GO:0030163
TRINITY_DN10334_c0_g1_i1	GO:0001540,GO:0005737,GO:0006457,GO:0016272,GO:0044183,GO:0051082,GO:1905907
TRINITY_DN10334_c0_g1_i2	GO:0001540,GO:0005829,GO:0016272,GO:0044183,GO:0051082,GO:1905907
TRINITY_DN10334_c0_g1_i3	GO:0001540,GO:0005737,GO:0006457,GO:0016272,GO:0044183,GO:0051082,GO:1905907
TRINITY_DN10334_c1_g1_i1	GO:0001614,GO:0004888,GO:0004931,GO:0005524,GO:0005639,GO:0005737,GO:0005886,GO:0005887,GO:0006936,GO:0007165,GO:0007596,GO:0014069,GO:0015267,GO:0030054,GO:0033198,GO:0043025,GO:0043197,GO:0043235,GO:0044877,GO:0098688,GO:0098978,GO:0099060
TRINITY_DN10334_c1_g1_i2	GO:0001614,GO:0004888,GO:0004931,GO:0005524,GO:0005639,GO:0005737,GO:0005886,GO:0005887,GO:0006936,GO:0007165,GO:0007596,GO:0014069,GO:0015267,GO:0030054,GO:0033198,GO:0043025,GO:0043197,GO:0043235,GO:0044877,GO:0098688,GO:0098978,GO:0099060
TRINITY_DN10336_c0_g1_i1	GO:0003913,GO:0006281,GO:0018298
TRINITY_DN10336_c0_g1_i2	GO:0001508,GO:0005249,GO:0005251,GO:0005886,GO:0006904,GO:0007215,GO:0008076,GO:0010701,GO:0016021,GO:0016328,GO:0030424,GO:0030425,GO:0031669,GO:0032590,GO:0032809,GO:0033605,GO:0034765,GO:0042383,GO:0042593,GO:0043204,GO:0044325,GO:0045211,GO:0045956,GO:0046676,GO:0046982,GO:0050796,GO:0051260,GO:0071333,GO:0071805,GO:0072659,GO:0090314,GO:0098900,GO:1900454,GO:2000671
TRINITY_DN10336_c0_g1_i3	GO:0003913,GO:0006281,GO:0018298
TRINITY_DN10336_c0_g1_i4	GO:0003913,GO:0006281,GO:0018298
TRINITY_DN10336_c0_g1_i5	GO:0001508,GO:0005249,GO:0005251,GO:0005886,GO:0006904,GO:0007215,GO:0008076,GO:0010701,GO:0016021,GO:0016328,GO:0030424,GO:0030425,GO:0031669,GO:0032590,GO:0032809,GO:0033605,GO:0034765,GO:0042383,GO:0042593,GO:0043204,GO:0044325,GO:0045211,GO:0045956,GO:0046676,GO:0046982,GO:0050796,GO:0051260,GO:0071333,GO:0071805,GO:0072659,GO:0090314,GO:0098900,GO:1900454,GO:2000671
TRINITY_DN10337_c0_g2_i1	GO:0001669,GO:0005516,GO:0017124,GO:0030317,GO:0036126,GO:0061966,GO:0097228,GO:0097728,GO:0097729
TRINITY_DN10337_c0_g2_i3	GO:0001669,GO:0005516,GO:0017124,GO:0030317,GO:0036126,GO:0061966,GO:0097228,GO:0097728,GO:0097729
TRINITY_DN1033_c0_g1_i1	GO:0001675,GO:0005096,GO:0005783,GO:0005789,GO:0006888,GO:0007030,GO:0016021,GO:0019068,GO:0030173,GO:0031267,GO:0031965,GO:0033116,GO:0034389,GO:0043547,GO:0044829,GO:0046726,GO:0048208,GO:0070309,GO:0072520,GO:0090110,GO:1902953
TRINITY_DN1033_c0_g4_i1	GO:0004175,GO:0004222,GO:0005615,GO:0007520,GO:0008201,GO:0008270,GO:0009986,GO:0022617,GO:0030198,GO:0031012,GO:0050840,GO:0062023
TRINITY_DN1033_c0_g4_i4	GO:0004175,GO:0004222,GO:0005615,GO:0007520,GO:0008201,GO:0008270,GO:0009986,GO:0022617,GO:0030198,GO:0031012,GO:0050840,GO:0062023
TRINITY_DN1033_c0_g6_i1	GO:0005654,GO:0005794,GO:0005886,GO:0016021,GO:0043231
TRINITY_DN1033_c0_g6_i3	GO:0005654,GO:0005794,GO:0005886,GO:0016021,GO:0043231
TRINITY_DN10340_c0_g1_i1	GO:0001843,GO:0001934,GO:0003151,GO:0005109,GO:0005634,GO:0005654,GO:0005737,GO:0005829,GO:0006355,GO:0007379,GO:0007507,GO:0016235,GO:0016328,GO:0016604,GO:0019901,GO:0019904,GO:0022007,GO:0030674,GO:0031267,GO:0031343,GO:0031410,GO:0034613,GO:0035329,GO:0035567,GO:0042802,GO:0043507,GO:0043547,GO:0043621,GO:0044340,GO:0045177,GO:0045334,GO:0045944,GO:0051091,GO:0060070,GO:0060071,GO:0061024,GO:…
TRINITY_DN10341_c0_g1_i2	GO:0001726,GO:0003779,GO:0005829,GO:0005886,GO:0007266,GO:0007605,GO:0016601,GO:0032421,GO:0032426,GO:0032587,GO:0032991,GO:0035023,GO:0050790,GO:0051015,GO:1900029
TRINITY_DN10341_c0_g1_i4	GO:0001726,GO:0003779,GO:0005829,GO:0005886,GO:0007266,GO:0007605,GO:0016601,GO:0032421,GO:0032426,GO:0032587,GO:0032991,GO:0035023,GO:0050790,GO:0051015,GO:1900029
TRINITY_DN10341_c0_g1_i6	GO:0001726,GO:0003779,GO:0005829,GO:0005886,GO:0007266,GO:0007605,GO:0016601,GO:0032421,GO:0032426,GO:0032587,GO:0032991,GO:0035023,GO:0050790,GO:0051015,GO:1900029
TRINITY_DN10341_c0_g2_i1	GO:0002084,GO:0004622,GO:0005737,GO:0005795,GO:0006631,GO:0008474,GO:0046464,GO:0052689,GO:1905344
TRINITY_DN10341_c0_g2_i2	GO:0002084,GO:0004622,GO:0005737,GO:0005795,GO:0006631,GO:0008474,GO:0046464,GO:0052689,GO:1905344
TRINITY_DN10341_c0_g2_i3	GO:0002084,GO:0004622,GO:0005737,GO:0005795,GO:0006631,GO:0008474,GO:0046464,GO:0052689,GO:1905344
TRINITY_DN10345_c0_g1_i1	GO:0000139,GO:0004653,GO:0016021,GO:0016266,GO:0018242,GO:0018243,GO:0030145,GO:0030246,GO:0048471,GO:0070062
TRINITY_DN10345_c0_g1_i3	GO:0000139,GO:0004653,GO:0016021,GO:0016266,GO:0018242,GO:0018243,GO:0030145,GO:0030246,GO:0048471,GO:0070062
TRINITY_DN10345_c2_g1_i1	GO:0001750,GO:0004930,GO:0005887,GO:0007186,GO:0007601,GO:0007602,GO:0008020,GO:0018298,GO:0071482
TRINITY_DN1034_c0_g1_i1	GO:0000209,GO:0003684,GO:0004842,GO:0005634,GO:0005654,GO:0006281,GO:0006290,GO:0009411,GO:0030054,GO:0031465,GO:0035518,GO:0044877,GO:0051865,GO:0070914
TRINITY_DN1034_c0_g1_i2	GO:0000209,GO:0003684,GO:0004842,GO:0005634,GO:0005654,GO:0006281,GO:0006290,GO:0009411,GO:0030054,GO:0031465,GO:0035518,GO:0044877,GO:0051865,GO:0070914
TRINITY_DN1034_c0_g1_i3	GO:0000209,GO:0003684,GO:0004842,GO:0005634,GO:0005654,GO:0006281,GO:0006290,GO:0009411,GO:0030054,GO:0031465,GO:0035518,GO:0044877,GO:0051865,GO:0070914
TRINITY_DN1034_c0_g1_i4	GO:0000209,GO:0003684,GO:0004842,GO:0005634,GO:0005654,GO:0006281,GO:0006290,GO:0009411,GO:0030054,GO:0031465,GO:0035518,GO:0044877,GO:0051865,GO:0070914
TRINITY_DN1034_c0_g1_i5	GO:0000209,GO:0003684,GO:0004842,GO:0005634,GO:0005654,GO:0006281,GO:0006290,GO:0009411,GO:0030054,GO:0031465,GO:0035518,GO:0044877,GO:0051865,GO:0070914
TRINITY_DN1034_c0_g1_i7	GO:0000209,GO:0003684,GO:0004842,GO:0005634,GO:0005654,GO:0006281,GO:0006290,GO:0009411,GO:0030054,GO:0031465,GO:0035518,GO:0044877,GO:0051865,GO:0070914
TRINITY_DN1034_c0_g1_i8	GO:0000209,GO:0003684,GO:0004842,GO:0005634,GO:0005654,GO:0006281,GO:0006290,GO:0009411,GO:0030054,GO:0031465,GO:0035518,GO:0044877,GO:0051865,GO:0070914
TRINITY_DN1034_c0_g1_i9	GO:0000209,GO:0003684,GO:0004842,GO:0005634,GO:0005654,GO:0006281,GO:0006290,GO:0009411,GO:0030054,GO:0031465,GO:0035518,GO:0044877,GO:0051865,GO:0070914
TRINITY_DN1034_c0_g2_i1	GO:0000139,GO:0005794,GO:0016020,GO:0016021,GO:0022857,GO:0030173,GO:0030176,GO:0043123,GO:0046963,GO:0046964,GO:0050428
TRINITY_DN1034_c0_g2_i2	GO:0000139,GO:0005794,GO:0016020,GO:0016021,GO:0022857,GO:0030173,GO:0030176,GO:0043123,GO:0046963,GO:0046964,GO:0050428
TRINITY_DN1034_c0_g3_i1	GO:0001507,GO:0003990,GO:0005886,GO:0043083,GO:0045202,GO:0090729
TRINITY_DN1034_c0_g4_i1	GO:0000139,GO:0001574,GO:0004513,GO:0005887,GO:0005975,GO:0006486,GO:0006688,GO:0008373,GO:0016021,GO:0047291
TRINITY_DN10350_c0_g1_i1	GO:0007155,GO:0007399,GO:0014069,GO:0016021,GO:0043005,GO:0045211,GO:0098982,GO:0099629
TRINITY_DN10350_c0_g1_i2	GO:0007155,GO:0007399,GO:0014069,GO:0016021,GO:0043005,GO:0045211,GO:0098982,GO:0099629
TRINITY_DN10352_c0_g1_i1	GO:0005576,GO:0007613,GO:0008542,GO:0014069,GO:0035255,GO:0048169,GO:0060076,GO:0097120,GO:0098839,GO:0098978,GO:0099061,GO:2000312,GO:2000463
TRINITY_DN10352_c0_g1_i3	GO:0005576,GO:0007613,GO:0008542,GO:0014069,GO:0035255,GO:0048169,GO:0060076,GO:0097120,GO:0098839,GO:0098978,GO:0099061,GO:2000312,GO:2000463
TRINITY_DN10352_c0_g1_i5	GO:0005576,GO:0007613,GO:0008542,GO:0014069,GO:0035255,GO:0048169,GO:0060076,GO:0097120,GO:0098839,GO:0098978,GO:0099061,GO:2000312,GO:2000463
TRINITY_DN10352_c0_g1_i6	GO:0005576,GO:0007613,GO:0008542,GO:0014069,GO:0035255,GO:0048169,GO:0060076,GO:0097120,GO:0098839,GO:0098978,GO:0099061,GO:2000312,GO:2000463
TRINITY_DN10352_c0_g1_i8	GO:0005576,GO:0007613,GO:0008542,GO:0014069,GO:0035255,GO:0048169,GO:0060076,GO:0097120,GO:0098839,GO:0098978,GO:0099061,GO:2000312,GO:2000463
TRINITY_DN10356_c0_g1_i2	GO:0001855,GO:0001867,GO:0004252,GO:0005509,GO:0005576,GO:0005615,GO:0006956,GO:0006958,GO:0008233,GO:0042802,GO:0048306,GO:0070062
TRINITY_DN10356_c0_g1_i3	GO:0001855,GO:0001867,GO:0004252,GO:0005509,GO:0005576,GO:0005615,GO:0006956,GO:0006958,GO:0008233,GO:0042802,GO:0048306,GO:0070062
TRINITY_DN1035_c0_g1_i1	GO:0000122,GO:0000187,GO:0004672,GO:0004708,GO:0004714,GO:0005524,GO:0005634,GO:0005819,GO:0005829,GO:0007165,GO:0007507,GO:0030307,GO:0032088,GO:0032717,GO:0034115,GO:0043154,GO:0045944,GO:0046872,GO:0050679,GO:0051247,GO:0060761,GO:0070375,GO:0071363,GO:0071499,GO:0090051,GO:0106310,GO:0106311,GO:2000342,GO:2001240
TRINITY_DN1035_c0_g1_i2	GO:0000122,GO:0000187,GO:0004672,GO:0004708,GO:0004714,GO:0005524,GO:0005634,GO:0005819,GO:0005829,GO:0007165,GO:0007507,GO:0030307,GO:0032088,GO:0032717,GO:0034115,GO:0043154,GO:0045944,GO:0046872,GO:0050679,GO:0051247,GO:0060761,GO:0070375,GO:0071363,GO:0071499,GO:0090051,GO:0106310,GO:0106311,GO:2000342,GO:2001240
TRINITY_DN1035_c0_g1_i3	GO:0000122,GO:0000187,GO:0004672,GO:0004708,GO:0004714,GO:0005524,GO:0005634,GO:0005819,GO:0005829,GO:0007165,GO:0007507,GO:0030307,GO:0032088,GO:0032717,GO:0034115,GO:0043154,GO:0045944,GO:0046872,GO:0050679,GO:0051247,GO:0060761,GO:0070375,GO:0071363,GO:0071499,GO:0090051,GO:0106310,GO:0106311,GO:2000342,GO:2001240
TRINITY_DN1035_c0_g1_i4	GO:0000122,GO:0000187,GO:0004672,GO:0004708,GO:0004714,GO:0005524,GO:0005634,GO:0005819,GO:0005829,GO:0007165,GO:0007507,GO:0030307,GO:0032088,GO:0032717,GO:0034115,GO:0043154,GO:0045944,GO:0046872,GO:0050679,GO:0051247,GO:0060761,GO:0070375,GO:0071363,GO:0071499,GO:0090051,GO:0106310,GO:0106311,GO:2000342,GO:2001240
TRINITY_DN1035_c0_g1_i5	GO:0000122,GO:0000187,GO:0004672,GO:0004708,GO:0004714,GO:0005524,GO:0005634,GO:0005819,GO:0005829,GO:0007165,GO:0007507,GO:0030307,GO:0032088,GO:0032717,GO:0034115,GO:0043154,GO:0045944,GO:0046872,GO:0050679,GO:0051247,GO:0060761,GO:0070375,GO:0071363,GO:0071499,GO:0090051,GO:0106310,GO:0106311,GO:2000342,GO:2001240
TRINITY_DN1035_c0_g1_i6	GO:0000122,GO:0000187,GO:0004672,GO:0004708,GO:0004714,GO:0005524,GO:0005634,GO:0005819,GO:0005829,GO:0007165,GO:0007507,GO:0030307,GO:0032088,GO:0032717,GO:0034115,GO:0043154,GO:0045944,GO:0046872,GO:0050679,GO:0051247,GO:0060761,GO:0070375,GO:0071363,GO:0071499,GO:0090051,GO:0106310,GO:0106311,GO:2000342,GO:2001240
TRINITY_DN1035_c0_g1_i7	GO:0000122,GO:0000187,GO:0004672,GO:0004708,GO:0004714,GO:0005524,GO:0005634,GO:0005819,GO:0005829,GO:0007165,GO:0007507,GO:0030307,GO:0032088,GO:0032717,GO:0034115,GO:0043154,GO:0045944,GO:0046872,GO:0050679,GO:0051247,GO:0060761,GO:0070375,GO:0071363,GO:0071499,GO:0090051,GO:0106310,GO:0106311,GO:2000342,GO:2001240
TRINITY_DN10366_c0_g1_i2	GO:0000122,GO:0000978,GO:0001227,GO:0005654,GO:0006357,GO:0042802,GO:0046872,GO:1990837
TRINITY_DN10366_c0_g1_i3	GO:0000122,GO:0000978,GO:0001227,GO:0005654,GO:0006357,GO:0042802,GO:0046872,GO:1990837
TRINITY_DN10366_c0_g1_i5	GO:0000122,GO:0000978,GO:0001227,GO:0005654,GO:0006357,GO:0042802,GO:0046872,GO:1990837
TRINITY_DN10368_c0_g1_i1	GO:0000221,GO:0005524,GO:0005769,GO:0005829,GO:0005886,GO:0005903,GO:0007035,GO:0016787,GO:0033180,GO:0033181,GO:0046034,GO:0048471,GO:1902600
TRINITY_DN10368_c0_g1_i2	GO:0001503,GO:0003091,GO:0003096,GO:0005524,GO:0005737,GO:0005829,GO:0005902,GO:0006693,GO:0006885,GO:0007588,GO:0007605,GO:0008021,GO:0010468,GO:0015078,GO:0016020,GO:0016323,GO:0016324,GO:0016328,GO:0016471,GO:0030534,GO:0033180,GO:0035812,GO:0042048,GO:0044877,GO:0045851,GO:0046034,GO:0055064,GO:0055074,GO:0055075,GO:0098850,GO:1902600
TRINITY_DN10368_c0_g2_i1	GO:0001503,GO:0003091,GO:0003096,GO:0005524,GO:0005737,GO:0005829,GO:0005902,GO:0006693,GO:0006885,GO:0007588,GO:0007605,GO:0010468,GO:0015078,GO:0016323,GO:0016324,GO:0016328,GO:0016471,GO:0016787,GO:0030534,GO:0033180,GO:0035812,GO:0042048,GO:0042472,GO:0045851,GO:0046034,GO:0055064,GO:0055074,GO:0055075,GO:1902600
TRINITY_DN1036_c0_g1_i1	GO:0000278,GO:0003725,GO:0005198,GO:0005739,GO:0005764,GO:0005768,GO:0005819,GO:0005829,GO:0005905,GO:0006886,GO:0006898,GO:0006914,GO:0007030,GO:0008022,GO:0016020,GO:0019901,GO:0030117,GO:0030118,GO:0030130,GO:0030132,GO:0030136,GO:0030315,GO:0030506,GO:0031072,GO:0031523,GO:0031623,GO:0032051,GO:0032991,GO:0033572,GO:0042147,GO:0042277,GO:0042383,GO:0042470,GO:0043209,GO:0045334,GO:0048268,GO:…
TRINITY_DN1036_c0_g3_i1	GO:0000278,GO:0003725,GO:0005198,GO:0005739,GO:0005764,GO:0005768,GO:0005819,GO:0005829,GO:0005905,GO:0006886,GO:0006898,GO:0006914,GO:0007030,GO:0008022,GO:0016020,GO:0019901,GO:0030117,GO:0030118,GO:0030130,GO:0030132,GO:0030136,GO:0030315,GO:0030506,GO:0031072,GO:0031523,GO:0031623,GO:0032051,GO:0032991,GO:0033572,GO:0042147,GO:0042277,GO:0042383,GO:0042470,GO:0043209,GO:0045334,GO:0048268,GO:…
TRINITY_DN1036_c0_g3_i2	GO:0000278,GO:0003725,GO:0005198,GO:0005739,GO:0005764,GO:0005768,GO:0005819,GO:0005829,GO:0005905,GO:0006886,GO:0006898,GO:0006914,GO:0007030,GO:0008022,GO:0016020,GO:0019901,GO:0030117,GO:0030118,GO:0030130,GO:0030132,GO:0030136,GO:0030315,GO:0030506,GO:0031072,GO:0031523,GO:0031623,GO:0032051,GO:0032991,GO:0033572,GO:0042147,GO:0042277,GO:0042383,GO:0042470,GO:0043209,GO:0045334,GO:0048268,GO:…
TRINITY_DN10372_c0_g1_i2	GO:0005829,GO:0005886,GO:0005887,GO:0006811,GO:0006814,GO:0006884,GO:0008511,GO:0015081,GO:0015378,GO:0015379,GO:0016020,GO:0016324,GO:0035725,GO:0055064,GO:0055075,GO:0055078,GO:0070062,GO:1902476,GO:1990573
TRINITY_DN10372_c0_g1_i6	GO:0005829,GO:0005886,GO:0005887,GO:0006811,GO:0006814,GO:0006884,GO:0008511,GO:0015081,GO:0015378,GO:0015379,GO:0016020,GO:0016324,GO:0035725,GO:0055064,GO:0055075,GO:0055078,GO:0070062,GO:1902476,GO:1990573
TRINITY_DN10375_c0_g1_i2	GO:0000139,GO:0001666,GO:0001934,GO:0002446,GO:0002467,GO:0002690,GO:0002862,GO:0004175,GO:0004222,GO:0005112,GO:0005138,GO:0005178,GO:0005737,GO:0005788,GO:0005829,GO:0005886,GO:0005887,GO:0006508,GO:0006509,GO:0007155,GO:0007173,GO:0007219,GO:0007220,GO:0008233,GO:0008237,GO:0008284,GO:0009986,GO:0010820,GO:0015629,GO:0016020,GO:0016324,GO:0016485,GO:0017124,GO:0030165,GO:0030183,GO:0030307,GO:…
TRINITY_DN10375_c0_g1_i3	GO:0000139,GO:0001666,GO:0001934,GO:0002446,GO:0002467,GO:0002690,GO:0002862,GO:0004175,GO:0004222,GO:0005112,GO:0005138,GO:0005178,GO:0005737,GO:0005788,GO:0005829,GO:0005886,GO:0005887,GO:0006508,GO:0006509,GO:0007155,GO:0007173,GO:0007219,GO:0007220,GO:0008233,GO:0008237,GO:0008284,GO:0009986,GO:0010820,GO:0015629,GO:0016020,GO:0016324,GO:0016485,GO:0017124,GO:0030165,GO:0030183,GO:0030307,GO:…
TRINITY_DN10375_c0_g1_i5	GO:0000139,GO:0001666,GO:0001934,GO:0002446,GO:0002467,GO:0002690,GO:0002862,GO:0004175,GO:0004222,GO:0005112,GO:0005138,GO:0005178,GO:0005737,GO:0005788,GO:0005829,GO:0005886,GO:0005887,GO:0006508,GO:0006509,GO:0007155,GO:0007173,GO:0007219,GO:0007220,GO:0008233,GO:0008237,GO:0008284,GO:0009986,GO:0010820,GO:0015629,GO:0016020,GO:0016324,GO:0016485,GO:0017124,GO:0030165,GO:0030183,GO:0030307,GO:…
TRINITY_DN1037_c0_g1_i1	GO:0001578,GO:0001750,GO:0001895,GO:0001917,GO:0005737,GO:0005813,GO:0005874,GO:0005929,GO:0008017,GO:0034451,GO:0036064,GO:0042803,GO:0060271,GO:1903564
TRINITY_DN1037_c0_g1_i2	GO:0001578,GO:0001750,GO:0001895,GO:0001917,GO:0005737,GO:0005813,GO:0005874,GO:0005929,GO:0008017,GO:0034451,GO:0036064,GO:0042803,GO:0060271,GO:1903564
TRINITY_DN1037_c0_g1_i3	GO:0001578,GO:0001750,GO:0001895,GO:0001917,GO:0005737,GO:0005813,GO:0005874,GO:0005929,GO:0008017,GO:0034451,GO:0036064,GO:0042803,GO:0060271,GO:1903564
TRINITY_DN1037_c0_g1_i4	GO:0001578,GO:0001750,GO:0001895,GO:0001917,GO:0005737,GO:0005813,GO:0005874,GO:0005929,GO:0008017,GO:0034451,GO:0036064,GO:0042803,GO:0060271,GO:1903564
TRINITY_DN1037_c0_g1_i5	GO:0001578,GO:0001750,GO:0001895,GO:0001917,GO:0005737,GO:0005813,GO:0005874,GO:0005929,GO:0008017,GO:0034451,GO:0036064,GO:0042803,GO:0060271,GO:1903564
TRINITY_DN1038_c0_g1_i2	GO:0000123,GO:0042393,GO:0043981,GO:0043982,GO:0043984,GO:0048188,GO:0051568,GO:0071339
TRINITY_DN1038_c0_g1_i3	GO:0000123,GO:0042393,GO:0043981,GO:0043982,GO:0043984,GO:0048188,GO:0051568,GO:0071339
TRINITY_DN1038_c0_g2_i1	GO:0000122,GO:0000785,GO:0000791,GO:0000792,GO:0001837,GO:0003677,GO:0003682,GO:0003713,GO:0003714,GO:0003723,GO:0004672,GO:0004842,GO:0005634,GO:0005654,GO:0006281,GO:0006325,GO:0007265,GO:0007566,GO:0008270,GO:0016032,GO:0016925,GO:0019789,GO:0031625,GO:0032991,GO:0035851,GO:0042307,GO:0043045,GO:0043388,GO:0045087,GO:0045739,GO:0045869,GO:0045892,GO:0045893,GO:0046777,GO:0060028,GO:0060260,GO:…
TRINITY_DN1039_c0_g1_i1	GO:0000151,GO:0003712,GO:0005654,GO:0006357,GO:0006369,GO:0016567,GO:0016592,GO:0061630,GO:0070847
TRINITY_DN1039_c0_g1_i2	GO:0000151,GO:0003712,GO:0005654,GO:0006357,GO:0006369,GO:0016567,GO:0016592,GO:0061630,GO:0070847
TRINITY_DN1039_c0_g4_i1	GO:0000214,GO:0000379,GO:0005654,GO:0005730,GO:0006388,GO:0006397
TRINITY_DN103_c0_g1_i1	GO:0001561,GO:0001764,GO:0001967,GO:0005777,GO:0005778,GO:0005779,GO:0005829,GO:0007626,GO:0008104,GO:0016020,GO:0016560,GO:0016567,GO:0021795,GO:0045046,GO:0060152,GO:1990429
TRINITY_DN103_c0_g1_i2	GO:0001561,GO:0001764,GO:0001967,GO:0005777,GO:0005778,GO:0005779,GO:0005829,GO:0007626,GO:0008104,GO:0016020,GO:0016560,GO:0016567,GO:0021795,GO:0045046,GO:0060152,GO:1990429
TRINITY_DN103_c0_g2_i1	GO:0000086,GO:0000278,GO:0003723,GO:0005524,GO:0005576,GO:0005813,GO:0005829,GO:0005868,GO:0005874,GO:0005881,GO:0005938,GO:0006888,GO:0007018,GO:0007052,GO:0007097,GO:0008090,GO:0008569,GO:0010389,GO:0016020,GO:0019058,GO:0019886,GO:0030286,GO:0031122,GO:0032388,GO:0033962,GO:0034063,GO:0035578,GO:0035973,GO:0043312,GO:0045505,GO:0051293,GO:0051301,GO:0051959,GO:0060236,GO:0070062,GO:0072382,GO:…
TRINITY_DN103_c0_g2_i2	GO:0000086,GO:0000278,GO:0003723,GO:0005524,GO:0005576,GO:0005813,GO:0005829,GO:0005868,GO:0005874,GO:0005881,GO:0005938,GO:0006888,GO:0007018,GO:0007052,GO:0007097,GO:0008090,GO:0008569,GO:0010389,GO:0016020,GO:0019058,GO:0019886,GO:0030286,GO:0031122,GO:0032388,GO:0033962,GO:0034063,GO:0035578,GO:0035973,GO:0043312,GO:0045505,GO:0051293,GO:0051301,GO:0051959,GO:0060236,GO:0070062,GO:0072382,GO:…
TRINITY_DN103_c0_g2_i3	GO:0000086,GO:0000278,GO:0003723,GO:0005524,GO:0005576,GO:0005813,GO:0005829,GO:0005868,GO:0005874,GO:0005881,GO:0005938,GO:0006888,GO:0007018,GO:0007052,GO:0007097,GO:0008090,GO:0008569,GO:0010389,GO:0016020,GO:0019058,GO:0019886,GO:0030286,GO:0031122,GO:0032388,GO:0033962,GO:0034063,GO:0035578,GO:0035973,GO:0043312,GO:0045505,GO:0051293,GO:0051301,GO:0051959,GO:0060236,GO:0070062,GO:0072382,GO:…
TRINITY_DN103_c0_g3_i1	GO:0005324,GO:0005504,GO:0005615,GO:0005737,GO:0005829,GO:0006631,GO:0008092,GO:0015909,GO:0016528,GO:0032365,GO:0032868,GO:0036041,GO:0042493,GO:0042632,GO:0046320,GO:0050543,GO:0050873,GO:0055091,GO:0070538,GO:0070542,GO:0071073,GO:0140214,GO:2001245
TRINITY_DN103_c0_g3_i2	GO:0005737,GO:0008289,GO:0042750
TRINITY_DN103_c3_g1_i1	GO:0016021
TRINITY_DN10402_c0_g2_i1	GO:0005764,GO:0005783,GO:0005791,GO:0005886,GO:0016021,GO:0030867,GO:0031965,GO:0042632
TRINITY_DN10402_c0_g2_i2	GO:0005764,GO:0005783,GO:0005791,GO:0005886,GO:0016021,GO:0030867,GO:0031965,GO:0042632
TRINITY_DN10404_c0_g1_i1	GO:0016021,GO:0030433
TRINITY_DN10404_c0_g1_i2	GO:0016021,GO:0030433
TRINITY_DN1040_c0_g1_i1	GO:0000165,GO:0005085,GO:0005096,GO:0005509,GO:0005886,GO:0005887,GO:0007264,GO:0007265,GO:0019900,GO:0019992,GO:0031267,GO:0032045,GO:0048471
TRINITY_DN1040_c0_g1_i10	GO:0000165,GO:0005085,GO:0005096,GO:0005509,GO:0005886,GO:0005887,GO:0007264,GO:0007265,GO:0019900,GO:0019992,GO:0031267,GO:0032045,GO:0048471
TRINITY_DN1040_c0_g1_i11	GO:0000165,GO:0005085,GO:0005096,GO:0005509,GO:0005886,GO:0005887,GO:0007264,GO:0007265,GO:0019900,GO:0019992,GO:0031267,GO:0032045,GO:0048471
TRINITY_DN1040_c0_g1_i12	GO:0000165,GO:0005085,GO:0005096,GO:0005509,GO:0005886,GO:0005887,GO:0007264,GO:0007265,GO:0019900,GO:0019992,GO:0031267,GO:0032045,GO:0048471
TRINITY_DN1040_c0_g1_i2	GO:0000165,GO:0005085,GO:0005096,GO:0005509,GO:0005886,GO:0005887,GO:0007264,GO:0007265,GO:0019900,GO:0019992,GO:0031267,GO:0032045,GO:0048471
TRINITY_DN1040_c0_g1_i3	GO:0000165,GO:0005085,GO:0005096,GO:0005509,GO:0005886,GO:0005887,GO:0007264,GO:0007265,GO:0019900,GO:0019992,GO:0031267,GO:0032045,GO:0048471
TRINITY_DN1040_c0_g1_i4	GO:0000165,GO:0005085,GO:0005096,GO:0005509,GO:0005886,GO:0005887,GO:0007264,GO:0007265,GO:0019900,GO:0019992,GO:0031267,GO:0032045,GO:0048471
TRINITY_DN1040_c0_g1_i5	GO:0000165,GO:0005085,GO:0005096,GO:0005509,GO:0005886,GO:0005887,GO:0007264,GO:0007265,GO:0019900,GO:0019992,GO:0031267,GO:0032045,GO:0048471
TRINITY_DN1040_c0_g1_i6	GO:0000165,GO:0005085,GO:0005096,GO:0005509,GO:0005886,GO:0005887,GO:0007264,GO:0007265,GO:0019900,GO:0019992,GO:0031267,GO:0032045,GO:0048471
TRINITY_DN1040_c0_g1_i7	GO:0000165,GO:0005085,GO:0005096,GO:0005509,GO:0005886,GO:0005887,GO:0007264,GO:0007265,GO:0019900,GO:0019992,GO:0031267,GO:0032045,GO:0048471
TRINITY_DN1040_c0_g1_i8	GO:0000165,GO:0005085,GO:0005096,GO:0005509,GO:0005886,GO:0005887,GO:0007264,GO:0007265,GO:0019900,GO:0019992,GO:0031267,GO:0032045,GO:0048471
TRINITY_DN1040_c0_g1_i9	GO:0000165,GO:0005085,GO:0005096,GO:0005509,GO:0005886,GO:0005887,GO:0007264,GO:0007265,GO:0019900,GO:0019992,GO:0031267,GO:0032045,GO:0048471
TRINITY_DN10415_c0_g1_i2	GO:0001696,GO:0004969,GO:0004993,GO:0005887,GO:0007187,GO:0007268,GO:0030425,GO:0030594,GO:0045202,GO:0045907
TRINITY_DN10415_c0_g1_i3	GO:0001696,GO:0004969,GO:0004993,GO:0005887,GO:0007187,GO:0007268,GO:0030425,GO:0030594,GO:0045202,GO:0045907
TRINITY_DN1041_c0_g1_i2	GO:0005085,GO:0005524,GO:0005737,GO:0007411,GO:0007417,GO:0106310,GO:0106311
TRINITY_DN1041_c0_g1_i3	GO:0005635,GO:0005737,GO:0006508,GO:0042406
TRINITY_DN1041_c0_g2_i1	GO:0004674,GO:0005085,GO:0005524,GO:0005829,GO:0007185,GO:0007186,GO:0007411,GO:0007417,GO:0042995,GO:0043065,GO:0045599,GO:0048812,GO:0051056,GO:0106310,GO:0106311
TRINITY_DN1041_c0_g2_i2	GO:0004674,GO:0005085,GO:0005524,GO:0005829,GO:0007185,GO:0007186,GO:0007411,GO:0007417,GO:0042995,GO:0043065,GO:0045599,GO:0048812,GO:0051056,GO:0106310,GO:0106311
TRINITY_DN1041_c0_g2_i3	GO:0004674,GO:0005085,GO:0005524,GO:0005829,GO:0007185,GO:0007186,GO:0007411,GO:0007417,GO:0042995,GO:0043065,GO:0045599,GO:0048812,GO:0051056,GO:0106310,GO:0106311
TRINITY_DN1041_c0_g2_i4	GO:0004674,GO:0005085,GO:0005524,GO:0005829,GO:0007185,GO:0007186,GO:0007411,GO:0007417,GO:0042995,GO:0043065,GO:0045599,GO:0048812,GO:0051056,GO:0106310,GO:0106311
TRINITY_DN1041_c0_g2_i5	GO:0004674,GO:0005085,GO:0005524,GO:0005829,GO:0007185,GO:0007186,GO:0007411,GO:0007417,GO:0042995,GO:0043065,GO:0045599,GO:0048812,GO:0051056,GO:0106310,GO:0106311
TRINITY_DN1041_c0_g2_i6	GO:0004674,GO:0005085,GO:0005524,GO:0005829,GO:0007185,GO:0007186,GO:0007411,GO:0007417,GO:0042995,GO:0043065,GO:0045599,GO:0048812,GO:0051056,GO:0106310,GO:0106311
TRINITY_DN1041_c0_g4_i1	GO:0005929,GO:0035108,GO:0060170
TRINITY_DN1041_c0_g4_i2	GO:0005929,GO:0035108,GO:0060170
TRINITY_DN1041_c0_g4_i3	GO:0005929,GO:0035108,GO:0060170
TRINITY_DN10424_c0_g1_i1	GO:0000172,GO:0001682,GO:0003723,GO:0004526,GO:0005654,GO:0005730,GO:0006364,GO:0030681,GO:0033204,GO:0034451
TRINITY_DN10427_c0_g1_i1	GO:0016604,GO:0045893
TRINITY_DN10427_c0_g1_i2	GO:0004465,GO:0004620,GO:0004806,GO:0005576,GO:0005615,GO:0005769,GO:0005794,GO:0006629,GO:0006633,GO:0007584,GO:0008201,GO:0008283,GO:0008970,GO:0009395,GO:0009986,GO:0010983,GO:0016042,GO:0016298,GO:0019433,GO:0032376,GO:0034375,GO:0042632,GO:0043691,GO:0050746,GO:0052739,GO:0052740,GO:0055091
TRINITY_DN10427_c0_g1_i3	GO:0004465,GO:0004620,GO:0004806,GO:0005576,GO:0005615,GO:0005769,GO:0005794,GO:0006629,GO:0006633,GO:0007584,GO:0008201,GO:0008283,GO:0008970,GO:0009395,GO:0009986,GO:0010983,GO:0016042,GO:0016298,GO:0019433,GO:0032376,GO:0034375,GO:0042632,GO:0043691,GO:0050746,GO:0052739,GO:0052740,GO:0055091
TRINITY_DN10427_c1_g2_i1	GO:0001540,GO:0001774,GO:0005576,GO:0005581,GO:0005602,GO:0006956,GO:0006958,GO:0007267,GO:0007568,GO:0010039,GO:0016032,GO:0016322,GO:0030449,GO:0045087,GO:0045202,GO:0048143,GO:0050808,GO:0062023,GO:0098794,GO:0098883,GO:0150062,GO:0150064,GO:1901216
TRINITY_DN1042_c0_g1_i12	GO:0004930,GO:0005518,GO:0005737,GO:0005789,GO:0005886,GO:0005887,GO:0007166,GO:0007186,GO:0007189,GO:0007399,GO:0009986,GO:0014037,GO:0016021,GO:0019933,GO:0022011,GO:0042552,GO:0043236,GO:0050840,GO:0060347
TRINITY_DN1042_c0_g1_i3	GO:0004930,GO:0005518,GO:0005737,GO:0005789,GO:0005886,GO:0005887,GO:0007166,GO:0007186,GO:0007189,GO:0007399,GO:0009986,GO:0014037,GO:0016021,GO:0019933,GO:0022011,GO:0042552,GO:0043236,GO:0050840,GO:0060347
TRINITY_DN1042_c0_g1_i4	GO:0004930,GO:0005518,GO:0005737,GO:0005789,GO:0005886,GO:0005887,GO:0007166,GO:0007186,GO:0007189,GO:0007399,GO:0009986,GO:0014037,GO:0016021,GO:0019933,GO:0022011,GO:0042552,GO:0043236,GO:0050840,GO:0060347
TRINITY_DN1042_c0_g1_i8	GO:0004930,GO:0005518,GO:0005737,GO:0005886,GO:0005887,GO:0007005,GO:0007166,GO:0007186,GO:0007189,GO:0009986,GO:0014037,GO:0019933,GO:0022011,GO:0042552,GO:0043236,GO:0050840,GO:0060347
TRINITY_DN10433_c0_g1_i1	GO:0005737,GO:0005813,GO:0021799,GO:0043005,GO:0051642
TRINITY_DN10433_c0_g4_i1	GO:0005737,GO:0005813,GO:0021799,GO:0043005,GO:0051642
TRINITY_DN10433_c0_g4_i2	GO:0005737,GO:0005813,GO:0021799,GO:0043005,GO:0051642
TRINITY_DN10436_c0_g1_i1	GO:0002576,GO:0003723,GO:0003779,GO:0004332,GO:0005576,GO:0005615,GO:0005634,GO:0005829,GO:0006000,GO:0006094,GO:0006096,GO:0006754,GO:0006941,GO:0007015,GO:0007339,GO:0008092,GO:0008360,GO:0015629,GO:0015631,GO:0016020,GO:0030388,GO:0031093,GO:0031430,GO:0031674,GO:0034774,GO:0042802,GO:0043312,GO:0045296,GO:0046716,GO:0051289,GO:0061621,GO:0061827,GO:0070061,GO:0070062,GO:1904724,GO:1904813
TRINITY_DN1043_c0_g2_i1	GO:0006915,GO:2001268
TRINITY_DN1043_c0_g2_i2	GO:0006915,GO:2001268
TRINITY_DN1043_c0_g2_i3	GO:0006915,GO:2001268
TRINITY_DN1043_c0_g2_i5	GO:0006915,GO:2001268
TRINITY_DN1043_c0_g2_i6	GO:0006915,GO:2001268
TRINITY_DN1043_c0_g3_i1	GO:0005576,GO:0005783,GO:0016020
TRINITY_DN1043_c0_g3_i2	GO:0005576,GO:0005783,GO:0016020
TRINITY_DN1043_c0_g3_i3	GO:0005576,GO:0005783,GO:0016020
TRINITY_DN1043_c0_g3_i6	GO:0005576,GO:0005783,GO:0016020
TRINITY_DN1043_c0_g3_i8	GO:0005576,GO:0005783,GO:0016020
TRINITY_DN1043_c0_g4_i1	GO:0005615,GO:0007275,GO:0016020
TRINITY_DN10443_c0_g1_i1	GO:0004733,GO:0005829,GO:0008615,GO:0010181,GO:0030170,GO:0042803,GO:0042816,GO:0042823
TRINITY_DN10446_c0_g3_i1	GO:0000086,GO:0000151,GO:0000209,GO:0004842,GO:0005634,GO:0005829,GO:0016567,GO:0016604,GO:0019005,GO:0031146,GO:0031648,GO:0042752,GO:0043153,GO:0043687,GO:0048511,GO:0051726
TRINITY_DN10446_c0_g4_i1	GO:0004930,GO:0005886,GO:0007166,GO:0007186,GO:0009897,GO:0016021
TRINITY_DN10446_c0_g4_i2	GO:0004930,GO:0005886,GO:0007166,GO:0007186,GO:0009897,GO:0016021
TRINITY_DN10446_c0_g5_i1	GO:0004896,GO:0004923,GO:0005127,GO:0008284,GO:0009897,GO:0016021,GO:0016515,GO:0019221,GO:0019955,GO:0038165,GO:0043235
TRINITY_DN10449_c0_g1_i1	GO:0000287,GO:0001727,GO:0001729,GO:0003951,GO:0004345,GO:0005524,GO:0005737,GO:0005829,GO:0005886,GO:0006006,GO:0006098,GO:0006665,GO:0006672,GO:0006687,GO:0006739,GO:0016020,GO:0016021,GO:0016310,GO:0050661,GO:0051156,GO:0102773
TRINITY_DN10449_c0_g1_i2	GO:0000287,GO:0001727,GO:0001729,GO:0003951,GO:0005524,GO:0005737,GO:0005886,GO:0006665,GO:0006672,GO:0006687,GO:0016021,GO:0016310,GO:0102773
TRINITY_DN10449_c0_g1_i3	GO:0000287,GO:0001727,GO:0001729,GO:0003951,GO:0004345,GO:0005524,GO:0005737,GO:0005829,GO:0005886,GO:0006006,GO:0006098,GO:0006665,GO:0006672,GO:0006687,GO:0006739,GO:0016020,GO:0016021,GO:0016310,GO:0050661,GO:0051156,GO:0102773
TRINITY_DN10449_c0_g1_i4	GO:0000287,GO:0001727,GO:0001729,GO:0003951,GO:0004345,GO:0005524,GO:0005737,GO:0005829,GO:0005886,GO:0006006,GO:0006098,GO:0006665,GO:0006672,GO:0006687,GO:0006739,GO:0016020,GO:0016021,GO:0016310,GO:0050661,GO:0051156,GO:0102773
TRINITY_DN10449_c0_g3_i2	GO:0000287,GO:0001727,GO:0001729,GO:0003951,GO:0004345,GO:0005524,GO:0005737,GO:0005829,GO:0005886,GO:0006006,GO:0006098,GO:0006665,GO:0006672,GO:0006687,GO:0006739,GO:0016020,GO:0016021,GO:0016310,GO:0050661,GO:0051156,GO:0102773
TRINITY_DN10449_c0_g3_i3	GO:0000287,GO:0001727,GO:0001729,GO:0003951,GO:0004345,GO:0005524,GO:0005737,GO:0005829,GO:0005886,GO:0006006,GO:0006098,GO:0006665,GO:0006672,GO:0006687,GO:0006739,GO:0016020,GO:0016021,GO:0016310,GO:0050661,GO:0051156,GO:0102773
TRINITY_DN10449_c0_g3_i4	GO:0000287,GO:0001727,GO:0001729,GO:0003951,GO:0004345,GO:0005524,GO:0005737,GO:0005829,GO:0005886,GO:0006006,GO:0006098,GO:0006665,GO:0006672,GO:0006687,GO:0006739,GO:0016020,GO:0016021,GO:0016310,GO:0050661,GO:0051156,GO:0102773
TRINITY_DN1044_c0_g2_i1	GO:0000122,GO:0000785,GO:0000978,GO:0000981,GO:0001228,GO:0001654,GO:0003677,GO:0005634,GO:0006357,GO:0007420,GO:0008134,GO:0008284,GO:0008542,GO:0009612,GO:0009880,GO:0009887,GO:0031016,GO:0043565,GO:0045638,GO:0045931,GO:0045944,GO:0048471,GO:0070848,GO:0110024,GO:1990837
TRINITY_DN1044_c0_g2_i2	GO:0000785,GO:0000978,GO:0000981,GO:0001228,GO:0001525,GO:0001654,GO:0002089,GO:0003677,GO:0003682,GO:0005634,GO:0005667,GO:0006357,GO:0007420,GO:0007626,GO:0008284,GO:0009880,GO:0009887,GO:0030097,GO:0035855,GO:0045638,GO:0045665,GO:0045944,GO:0060044,GO:0060216
TRINITY_DN1044_c0_g2_i4	GO:0000122,GO:0000785,GO:0000978,GO:0000981,GO:0001228,GO:0001654,GO:0003677,GO:0005634,GO:0006357,GO:0007420,GO:0008134,GO:0008284,GO:0008542,GO:0009612,GO:0009880,GO:0009887,GO:0031016,GO:0043565,GO:0045638,GO:0045931,GO:0045944,GO:0048471,GO:0070848,GO:0110024,GO:1990837
TRINITY_DN1044_c0_g4_i1	GO:0000049,GO:0004809,GO:0005737,GO:0008168
TRINITY_DN1044_c0_g4_i2	GO:0003779,GO:0005886,GO:0006606,GO:0015629,GO:0030016,GO:0030017,GO:0035025,GO:0045893,GO:0045944,GO:0051091
TRINITY_DN1044_c0_g4_i3	GO:0000049,GO:0003779,GO:0004809,GO:0005737,GO:0005886,GO:0006606,GO:0008168,GO:0015629,GO:0030016,GO:0030017,GO:0035025,GO:0045893,GO:0045944,GO:0051091
TRINITY_DN1044_c0_g5_i1	GO:0004013,GO:0006730
TRINITY_DN1044_c0_g5_i2	GO:0004013,GO:0006730
TRINITY_DN10451_c0_g1_i1	GO:0002244,GO:0005829
TRINITY_DN10453_c0_g1_i1	GO:0005198,GO:0005615,GO:0005829,GO:0007605,GO:0008344,GO:0016324,GO:0031012,GO:0046373,GO:0046556
TRINITY_DN10453_c0_g1_i2	GO:0005198,GO:0005615,GO:0005829,GO:0007605,GO:0008344,GO:0016324,GO:0031012,GO:0046373,GO:0046556
TRINITY_DN10453_c0_g1_i3	GO:0005198,GO:0005615,GO:0005829,GO:0007605,GO:0008344,GO:0016324,GO:0031012,GO:0046373,GO:0046556
TRINITY_DN10454_c0_g5_i1	GO:0000278,GO:0001541,GO:0001546,GO:0001832,GO:0003676,GO:0005634,GO:0005681,GO:0005694,GO:0006397,GO:0008270,GO:0008380,GO:0016607,GO:0033260,GO:0033314,GO:0043066,GO:0044773,GO:0048478,GO:0051276,GO:0051301,GO:0060729
TRINITY_DN10455_c0_g1_i1	GO:0000785,GO:0000978,GO:0000981,GO:0001227,GO:0003700,GO:0005634,GO:0006357,GO:0006366
TRINITY_DN10456_c0_g1_i1	GO:0005634,GO:0005737,GO:0005856,GO:0005886,GO:0005925,GO:0016311,GO:0016787,GO:0030515,GO:0090502,GO:2001033
TRINITY_DN10459_c0_g1_i1	GO:0003676,GO:0005634,GO:0005737,GO:0015074,GO:0045787,GO:0050679
TRINITY_DN10459_c0_g1_i2	GO:0003676,GO:0005634,GO:0005737,GO:0015074,GO:0045787,GO:0050679
TRINITY_DN10459_c0_g1_i3	GO:0003676,GO:0005634,GO:0005737,GO:0015074,GO:0045787,GO:0050679
TRINITY_DN1045_c0_g1_i1	GO:0000502,GO:0000995,GO:0003677,GO:0004175,GO:0004298,GO:0004342,GO:0005634,GO:0005654,GO:0005669,GO:0005737,GO:0005829,GO:0005839,GO:0005975,GO:0006043,GO:0006046,GO:0006048,GO:0006352,GO:0006366,GO:0006383,GO:0010499,GO:0019262,GO:0019774,GO:0042802,GO:0043161
TRINITY_DN1045_c0_g1_i2	GO:0000151,GO:0000209,GO:0003713,GO:0004342,GO:0005634,GO:0005654,GO:0005737,GO:0005829,GO:0005975,GO:0006043,GO:0006046,GO:0006048,GO:0006355,GO:0006357,GO:0006511,GO:0007165,GO:0016567,GO:0019262,GO:0019787,GO:0030521,GO:0031624,GO:0032436,GO:0042802,GO:0045893,GO:0046872,GO:0050681,GO:0060765,GO:0061630
TRINITY_DN10461_c0_g1_i1	GO:0000785,GO:0000977,GO:0000981,GO:0005654,GO:0006357,GO:0045893,GO:0046982
TRINITY_DN10461_c0_g1_i2	GO:0000785,GO:0000977,GO:0000981,GO:0005654,GO:0006357,GO:0045893,GO:0046982
TRINITY_DN10461_c0_g1_i3	GO:0000977,GO:0000981,GO:0001964,GO:0005634,GO:0005654,GO:0006357,GO:0007626,GO:0042711,GO:0045893,GO:0046982
TRINITY_DN10461_c0_g1_i8	GO:0000785,GO:0000977,GO:0000981,GO:0005654,GO:0006357,GO:0045893,GO:0046982
TRINITY_DN10462_c0_g2_i2	GO:0016021
TRINITY_DN10462_c0_g2_i3	GO:0016021
TRINITY_DN10462_c0_g2_i4	GO:0016021
TRINITY_DN10462_c0_g2_i5	GO:0016021
TRINITY_DN10464_c0_g1_i1	GO:0000146,GO:0001891,GO:0002456,GO:0005516,GO:0005524,GO:0005546,GO:0005547,GO:0005737,GO:0005886,GO:0005902,GO:0007015,GO:0015629,GO:0016459,GO:0030050,GO:0031982,GO:0038096,GO:0043325,GO:0051015,GO:0072678
TRINITY_DN10465_c0_g1_i1	GO:0000922,GO:0005737,GO:0005814,GO:0030054,GO:0036064,GO:0043297,GO:0060271,GO:0090162,GO:0097539
TRINITY_DN10467_c0_g1_i2	GO:0005789,GO:0008654,GO:0010975,GO:0016020,GO:0016021,GO:0016746,GO:0030258,GO:0036150,GO:0036152,GO:0047184,GO:0106262,GO:0106263
TRINITY_DN10467_c0_g1_i3	GO:0005789,GO:0008654,GO:0010975,GO:0016020,GO:0016021,GO:0016746,GO:0030258,GO:0036150,GO:0036152,GO:0047184,GO:0106262,GO:0106263
TRINITY_DN10467_c0_g1_i4	GO:0005789,GO:0008654,GO:0010975,GO:0016020,GO:0016021,GO:0016746,GO:0030258,GO:0036150,GO:0036152,GO:0047184,GO:0106262,GO:0106263
TRINITY_DN1046_c0_g1_i1	GO:0000287,GO:0004427,GO:0004722,GO:0005759,GO:0005829,GO:0006418,GO:0006796,GO:0051881,GO:0071344
TRINITY_DN1046_c0_g1_i2	GO:0000287,GO:0004427,GO:0004722,GO:0005759,GO:0005829,GO:0006418,GO:0006796,GO:0051881,GO:0071344
TRINITY_DN1046_c0_g3_i1	GO:0000079,GO:0000307,GO:0005634,GO:0005737,GO:0005813,GO:0016538,GO:0044772
TRINITY_DN1046_c0_g5_i1	GO:0000922,GO:0000940,GO:0003677,GO:0004864,GO:0005654,GO:0005813,GO:0005876,GO:0006281,GO:0006974,GO:0031297,GO:0032515,GO:0051721
TRINITY_DN1046_c0_g5_i4	GO:0000922,GO:0000940,GO:0003677,GO:0004864,GO:0005654,GO:0005813,GO:0005876,GO:0006281,GO:0006974,GO:0031297,GO:0032515,GO:0051721
TRINITY_DN10473_c0_g1_i1	GO:0001764,GO:0005654,GO:0005737,GO:0005815,GO:0005829,GO:0005856,GO:0005874,GO:0005929,GO:0005930,GO:0007605,GO:0008542,GO:0015630,GO:0019228,GO:0019894,GO:0030111,GO:0034451,GO:0035249,GO:0035556,GO:0045202,GO:0045880,GO:0048813,GO:0060091,GO:0060271,GO:0072686,GO:1902017
TRINITY_DN10473_c0_g1_i10	GO:0001764,GO:0005654,GO:0005737,GO:0005815,GO:0005829,GO:0005856,GO:0005874,GO:0005929,GO:0005930,GO:0007605,GO:0008542,GO:0015630,GO:0019228,GO:0019894,GO:0030111,GO:0034451,GO:0035249,GO:0035556,GO:0045202,GO:0045880,GO:0048813,GO:0060091,GO:0060271,GO:0072686,GO:1902017
TRINITY_DN10473_c0_g1_i11	GO:0001764,GO:0005654,GO:0005737,GO:0005815,GO:0005829,GO:0005856,GO:0005874,GO:0005929,GO:0005930,GO:0007605,GO:0008542,GO:0015630,GO:0019228,GO:0019894,GO:0030111,GO:0034451,GO:0035249,GO:0035556,GO:0045202,GO:0045880,GO:0048813,GO:0060091,GO:0060271,GO:0072686,GO:1902017
TRINITY_DN10473_c0_g1_i3	GO:0001764,GO:0005654,GO:0005737,GO:0005815,GO:0005829,GO:0005856,GO:0005874,GO:0005929,GO:0005930,GO:0007605,GO:0008542,GO:0015630,GO:0019228,GO:0019894,GO:0030111,GO:0034451,GO:0035249,GO:0035556,GO:0045202,GO:0045880,GO:0048813,GO:0060091,GO:0060271,GO:0072686,GO:1902017
TRINITY_DN10473_c0_g1_i5	GO:0001764,GO:0005654,GO:0005737,GO:0005815,GO:0005829,GO:0005856,GO:0005874,GO:0005929,GO:0005930,GO:0007605,GO:0008542,GO:0015630,GO:0019228,GO:0019894,GO:0030111,GO:0034451,GO:0035249,GO:0035556,GO:0045202,GO:0045880,GO:0048813,GO:0060091,GO:0060271,GO:0072686,GO:1902017
TRINITY_DN10473_c0_g1_i7	GO:0001764,GO:0005654,GO:0005737,GO:0005815,GO:0005829,GO:0005856,GO:0005874,GO:0005929,GO:0005930,GO:0007605,GO:0008542,GO:0015630,GO:0019228,GO:0019894,GO:0030111,GO:0034451,GO:0035249,GO:0035556,GO:0045202,GO:0045880,GO:0048813,GO:0060091,GO:0060271,GO:0072686,GO:1902017
TRINITY_DN10473_c0_g1_i8	GO:0001764,GO:0005654,GO:0005737,GO:0005815,GO:0005829,GO:0005856,GO:0005874,GO:0005929,GO:0005930,GO:0007605,GO:0008542,GO:0015630,GO:0019228,GO:0019894,GO:0030111,GO:0034451,GO:0035249,GO:0035556,GO:0045202,GO:0045880,GO:0048813,GO:0060091,GO:0060271,GO:0072686,GO:1902017
TRINITY_DN10473_c0_g2_i3	GO:0001764,GO:0005654,GO:0005737,GO:0005815,GO:0005829,GO:0005856,GO:0005874,GO:0005929,GO:0005930,GO:0007605,GO:0008542,GO:0015630,GO:0019228,GO:0019894,GO:0030111,GO:0034451,GO:0035249,GO:0035556,GO:0045202,GO:0045880,GO:0048813,GO:0060091,GO:0060271,GO:0072686,GO:1902017
TRINITY_DN10473_c0_g3_i1	GO:0000079,GO:0000228,GO:0000400,GO:0000403,GO:0000405,GO:0000723,GO:0000724,GO:0000729,GO:0000800,GO:0002039,GO:0003677,GO:0003678,GO:0003697,GO:0004386,GO:0005524,GO:0005634,GO:0005654,GO:0005657,GO:0005694,GO:0005730,GO:0005737,GO:0005829,GO:0006260,GO:0006268,GO:0006281,GO:0006310,GO:0006974,GO:0007095,GO:0008094,GO:0008270,GO:0009378,GO:0010165,GO:0016363,GO:0016605,GO:0016887,GO:0031297,GO:…
TRINITY_DN10474_c0_g2_i3	GO:0005886,GO:0016021,GO:0050773
TRINITY_DN10474_c0_g2_i4	GO:0005886,GO:0016021,GO:0050773
TRINITY_DN10474_c0_g2_i6	GO:0005886,GO:0016021,GO:0050773
TRINITY_DN10474_c0_g3_i1	GO:0004714,GO:0005524,GO:0007169,GO:0016021,GO:0017154,GO:0050918,GO:0071526,GO:2001028
TRINITY_DN10474_c0_g3_i2	GO:0004714,GO:0005524,GO:0007169,GO:0016021,GO:0017154,GO:0050918,GO:0071526,GO:2001028
TRINITY_DN10474_c0_g4_i1	GO:0000122,GO:0005634,GO:0005737,GO:0005856,GO:0005925,GO:0007015,GO:0008134,GO:0017166,GO:0031589,GO:0043410,GO:0051496
TRINITY_DN10474_c0_g5_i1	GO:0003680,GO:0005634,GO:0005654,GO:0005829,GO:0006915,GO:0008270,GO:0032411,GO:0032922,GO:0035097,GO:0035162,GO:0042800,GO:0042802,GO:0042803,GO:0043984,GO:0044648,GO:0045322,GO:0045652,GO:0045893,GO:0045944,GO:0051568,GO:0051571,GO:0065003,GO:0070577,GO:0071339,GO:0071440,GO:0080182,GO:0097692,GO:0106363,GO:1902036,GO:1905642,GO:2000615
TRINITY_DN10475_c0_g1_i1	GO:0001826,GO:0003677,GO:0005506,GO:0005634,GO:0006211,GO:0006325,GO:0006493,GO:0008270,GO:0008284,GO:0008327,GO:0019827,GO:0031062,GO:0045944,GO:0070579,GO:0070989,GO:0080111,GO:0090310
TRINITY_DN10475_c1_g1_i1	GO:0005737,GO:0006801,GO:0016176,GO:0019899,GO:0022617,GO:0035091,GO:0043020,GO:0060090
TRINITY_DN10476_c0_g1_i1	GO:0001843,GO:0005737,GO:0005929,GO:0007227,GO:0009953,GO:0010172,GO:0021914,GO:0030991,GO:0032391,GO:0035050,GO:0035115,GO:0035720,GO:0035721,GO:0036064,GO:0042073,GO:0042733,GO:0045879,GO:0048593,GO:0048596,GO:0050680,GO:0060173,GO:0060271,GO:0060830,GO:0060831,GO:0060971,GO:0061512,GO:0072594,GO:0097546,GO:0097730,GO:1905515
TRINITY_DN10478_c0_g1_i1	GO:0005506,GO:0005789,GO:0006699,GO:0006707,GO:0008123,GO:0008395,GO:0010468,GO:0015721,GO:0016021,GO:0016125,GO:0019222,GO:0020037,GO:0032966,GO:0033782,GO:0038183,GO:0042632,GO:0043231,GO:0045471,GO:0045542,GO:0045717,GO:0070857,GO:0071333,GO:0071397
TRINITY_DN10478_c0_g1_i4	GO:0005506,GO:0005789,GO:0006699,GO:0006707,GO:0008123,GO:0008395,GO:0010468,GO:0015721,GO:0016021,GO:0016125,GO:0019222,GO:0020037,GO:0032966,GO:0033782,GO:0038183,GO:0042632,GO:0043231,GO:0045471,GO:0045542,GO:0045717,GO:0070857,GO:0071333,GO:0071397
TRINITY_DN10478_c0_g1_i7	GO:0005506,GO:0005789,GO:0006699,GO:0006707,GO:0008123,GO:0008395,GO:0010468,GO:0015721,GO:0016021,GO:0016125,GO:0019222,GO:0020037,GO:0032966,GO:0033782,GO:0038183,GO:0042632,GO:0043231,GO:0045471,GO:0045542,GO:0045717,GO:0070857,GO:0071333,GO:0071397
TRINITY_DN1047_c0_g1_i2	GO:0002116,GO:0005654,GO:0005829,GO:0005886,GO:0005887,GO:0007162,GO:0007275,GO:0008360,GO:0014910,GO:0017154,GO:0030334,GO:0038023,GO:0043087,GO:0050772,GO:0060666,GO:0070062,GO:1902287,GO:1990138
TRINITY_DN1047_c0_g1_i7	GO:0002116,GO:0005654,GO:0005829,GO:0005886,GO:0005887,GO:0007162,GO:0007275,GO:0008360,GO:0014910,GO:0017154,GO:0030334,GO:0038023,GO:0043087,GO:0050772,GO:0060666,GO:0070062,GO:1902287,GO:1990138
TRINITY_DN1047_c0_g2_i1	GO:0002116,GO:0005654,GO:0005829,GO:0005886,GO:0005887,GO:0007162,GO:0007275,GO:0008360,GO:0014910,GO:0017154,GO:0030334,GO:0038023,GO:0043087,GO:0050772,GO:0060666,GO:0070062,GO:1902287,GO:1990138
TRINITY_DN1047_c0_g2_i2	GO:0002116,GO:0005654,GO:0005829,GO:0005886,GO:0005887,GO:0007162,GO:0007275,GO:0008360,GO:0014910,GO:0017154,GO:0030334,GO:0038023,GO:0043087,GO:0050772,GO:0060666,GO:0070062,GO:1902287,GO:1990138
TRINITY_DN1047_c0_g2_i3	GO:0002116,GO:0005654,GO:0005829,GO:0005886,GO:0005887,GO:0007162,GO:0007275,GO:0008360,GO:0014910,GO:0017154,GO:0030334,GO:0038023,GO:0043087,GO:0050772,GO:0060666,GO:0070062,GO:1902287,GO:1990138
TRINITY_DN1047_c0_g2_i5	GO:0002116,GO:0005654,GO:0005829,GO:0005886,GO:0005887,GO:0007162,GO:0008360,GO:0014910,GO:0016020,GO:0017154,GO:0030334,GO:0043087,GO:0050772,GO:0060666,GO:0097485,GO:1902287,GO:1990138
TRINITY_DN1047_c0_g2_i7	GO:0002116,GO:0005654,GO:0005829,GO:0005886,GO:0005887,GO:0007162,GO:0008360,GO:0014910,GO:0016020,GO:0017154,GO:0030334,GO:0043087,GO:0050772,GO:0060666,GO:0097485,GO:1902287,GO:1990138
TRINITY_DN1047_c0_g3_i1	GO:0002116,GO:0005887,GO:0007162,GO:0008045,GO:0008360,GO:0016020,GO:0017154,GO:0030334,GO:0042802,GO:0043087,GO:0048675,GO:0048696,GO:0048755,GO:0050772,GO:0060272,GO:1902287
TRINITY_DN10482_c0_g1_i1	GO:0000287,GO:0003875,GO:0005096,GO:0005615,GO:0005776,GO:0005829,GO:0006464,GO:0006886,GO:0030955,GO:0051725,GO:0055037,GO:0090630,GO:2000785
TRINITY_DN10482_c0_g1_i2	GO:0000287,GO:0003875,GO:0005096,GO:0005615,GO:0005776,GO:0005829,GO:0006464,GO:0006886,GO:0030955,GO:0051725,GO:0055037,GO:0090630,GO:2000785
TRINITY_DN10482_c0_g1_i4	GO:0000287,GO:0003875,GO:0005096,GO:0005615,GO:0005776,GO:0005829,GO:0006464,GO:0006886,GO:0030955,GO:0051725,GO:0055037,GO:0090630,GO:2000785
TRINITY_DN10482_c0_g1_i5	GO:0000287,GO:0003875,GO:0005096,GO:0005615,GO:0005776,GO:0005829,GO:0006464,GO:0006886,GO:0030955,GO:0051725,GO:0055037,GO:0090630,GO:2000785
TRINITY_DN10482_c1_g1_i1	GO:0001817,GO:0002224,GO:0002237,GO:0002755,GO:0004888,GO:0005886,GO:0005887,GO:0006954,GO:0034134,GO:0038023,GO:0042497,GO:0045087,GO:0050135,GO:0061809
TRINITY_DN10482_c1_g1_i2	GO:0001817,GO:0002755,GO:0004888,GO:0005794,GO:0006954,GO:0016021,GO:0030670,GO:0034134,GO:0045087,GO:0045121,GO:0050135,GO:0061809,GO:0071726,GO:0071727
TRINITY_DN10483_c0_g2_i1	GO:0005518,GO:0005581,GO:0005615,GO:0005887,GO:0007204,GO:0010544,GO:0010628,GO:0010906,GO:0042802,GO:0043410,GO:0051897,GO:0090331,GO:2000860
TRINITY_DN10484_c0_g1_i1	GO:0004139,GO:0005654,GO:0005737,GO:0009264,GO:0016052,GO:0046121,GO:0046386
TRINITY_DN10484_c0_g1_i2	GO:0004139,GO:0005654,GO:0005737,GO:0009264,GO:0016052,GO:0046121,GO:0046386
TRINITY_DN10484_c0_g1_i4	GO:0004139,GO:0005654,GO:0005737,GO:0009264,GO:0016052,GO:0046121,GO:0046386
TRINITY_DN10485_c0_g1_i1	GO:0000209,GO:0002230,GO:0004842,GO:0004857,GO:0005634,GO:0005654,GO:0005737,GO:0005764,GO:0005765,GO:0005829,GO:0006302,GO:0006511,GO:0006974,GO:0007219,GO:0008047,GO:0008333,GO:0010390,GO:0015031,GO:0016032,GO:0016567,GO:0019899,GO:0031901,GO:0032092,GO:0032991,GO:0033522,GO:0033523,GO:0035563,GO:0042393,GO:0044389,GO:0045087,GO:0045893,GO:0046872,GO:0051444,GO:0051607,GO:0051865,GO:0061630,GO:…
TRINITY_DN10485_c0_g1_i3	GO:0000209,GO:0002230,GO:0004842,GO:0004857,GO:0005634,GO:0005654,GO:0005737,GO:0005764,GO:0005765,GO:0005829,GO:0006302,GO:0006511,GO:0006974,GO:0007219,GO:0008047,GO:0008333,GO:0010390,GO:0015031,GO:0016032,GO:0016567,GO:0019899,GO:0031901,GO:0032092,GO:0032991,GO:0033522,GO:0033523,GO:0035563,GO:0042393,GO:0044389,GO:0045087,GO:0045893,GO:0046872,GO:0051444,GO:0051607,GO:0051865,GO:0061630,GO:…
TRINITY_DN10485_c0_g1_i5	GO:0000209,GO:0002230,GO:0004842,GO:0004857,GO:0005634,GO:0005654,GO:0005737,GO:0005764,GO:0005765,GO:0005829,GO:0006302,GO:0006511,GO:0006974,GO:0007219,GO:0008047,GO:0008333,GO:0010390,GO:0015031,GO:0016032,GO:0016567,GO:0019899,GO:0031901,GO:0032092,GO:0032991,GO:0033522,GO:0033523,GO:0035563,GO:0042393,GO:0044389,GO:0045087,GO:0045893,GO:0046872,GO:0051444,GO:0051607,GO:0051865,GO:0061630,GO:…
TRINITY_DN10485_c0_g1_i6	GO:0000209,GO:0002230,GO:0004842,GO:0004857,GO:0005634,GO:0005654,GO:0005737,GO:0005764,GO:0005765,GO:0005829,GO:0006302,GO:0006511,GO:0006974,GO:0007219,GO:0008047,GO:0008333,GO:0010390,GO:0015031,GO:0016032,GO:0016567,GO:0019899,GO:0031901,GO:0032092,GO:0032991,GO:0033522,GO:0033523,GO:0035563,GO:0042393,GO:0044389,GO:0045087,GO:0045893,GO:0046872,GO:0051444,GO:0051607,GO:0051865,GO:0061630,GO:…
TRINITY_DN10486_c0_g1_i1	GO:0001964,GO:0007613,GO:0008584,GO:0008585,GO:0016021,GO:0035846,GO:0042593,GO:0060745,GO:1990708
TRINITY_DN10486_c0_g1_i2	GO:0001964,GO:0007613,GO:0008584,GO:0008585,GO:0016021,GO:0035846,GO:0042593,GO:0060745,GO:1990708
TRINITY_DN10486_c0_g1_i5	GO:0001964,GO:0007613,GO:0008584,GO:0008585,GO:0016021,GO:0035846,GO:0042593,GO:0060745,GO:1990708
TRINITY_DN10486_c0_g1_i7	GO:0001964,GO:0007613,GO:0008584,GO:0008585,GO:0016021,GO:0035846,GO:0042593,GO:0060745,GO:1990708
TRINITY_DN10486_c0_g3_i1	GO:0007155,GO:0016021,GO:0046872
TRINITY_DN10486_c0_g3_i2	GO:0001525,GO:0007155,GO:0016021,GO:0046872
TRINITY_DN10487_c0_g1_i1	GO:0005737,GO:0005874,GO:0007275
TRINITY_DN10487_c0_g1_i2	GO:0005737,GO:0005874,GO:0007275
TRINITY_DN10488_c0_g1_i1	GO:0000978,GO:0000981,GO:0005667,GO:0006357,GO:0046982,GO:1990589
TRINITY_DN10489_c0_g1_i2	GO:0005634,GO:0034157,GO:0034161,GO:0035751,GO:0036020,GO:0045087,GO:0045089
TRINITY_DN10489_c0_g1_i4	GO:0005634,GO:0034157,GO:0034161,GO:0035751,GO:0036020,GO:0045087,GO:0045089
TRINITY_DN1048_c0_g1_i1	GO:0000381,GO:0003729,GO:0005634,GO:0005654,GO:0006397,GO:0008143,GO:0008266,GO:0017124,GO:0042169,GO:0048024
TRINITY_DN1048_c0_g1_i10	GO:0000381,GO:0003729,GO:0005634,GO:0005654,GO:0006397,GO:0008143,GO:0008266,GO:0017124,GO:0042169,GO:0048024
TRINITY_DN1048_c0_g1_i2	GO:0000381,GO:0003729,GO:0005634,GO:0005654,GO:0006397,GO:0008143,GO:0008266,GO:0017124,GO:0042169,GO:0048024
TRINITY_DN1048_c0_g1_i3	GO:0000381,GO:0003729,GO:0005634,GO:0005654,GO:0006397,GO:0008143,GO:0008266,GO:0017124,GO:0042169,GO:0048024
TRINITY_DN1048_c0_g1_i4	GO:0000381,GO:0003729,GO:0005634,GO:0005654,GO:0006397,GO:0008143,GO:0008266,GO:0017124,GO:0042169,GO:0048024
TRINITY_DN1048_c0_g1_i5	GO:0000381,GO:0003729,GO:0005634,GO:0005654,GO:0006397,GO:0008143,GO:0008266,GO:0017124,GO:0042169,GO:0048024
TRINITY_DN1048_c0_g1_i7	GO:0000381,GO:0003729,GO:0005634,GO:0005654,GO:0006397,GO:0008143,GO:0008266,GO:0017124,GO:0042169,GO:0048024
TRINITY_DN10492_c0_g1_i1	GO:0001671,GO:0004550,GO:0005524,GO:0005813,GO:0005829,GO:0005890,GO:0006183,GO:0006228,GO:0006241,GO:0006883,GO:0030007,GO:0036376,GO:0046872,GO:1990573
TRINITY_DN10492_c0_g1_i2	GO:0001671,GO:0003351,GO:0004550,GO:0005524,GO:0005576,GO:0005813,GO:0005890,GO:0006183,GO:0006228,GO:0006241,GO:0006883,GO:0007368,GO:0007420,GO:0030007,GO:0036064,GO:0036376,GO:0042073,GO:0046872,GO:0060830,GO:0060972,GO:1990573,GO:1990830
TRINITY_DN10492_c0_g2_i1	GO:0003351,GO:0004550,GO:0005524,GO:0005576,GO:0005813,GO:0006183,GO:0006228,GO:0006241,GO:0007368,GO:0007420,GO:0036064,GO:0042073,GO:0046872,GO:0060830,GO:0060972,GO:1990830
TRINITY_DN10493_c0_g1_i1	GO:0005525,GO:0005802,GO:0006886,GO:0016192,GO:1903292
TRINITY_DN10495_c0_g2_i1	GO:0005737,GO:0005912,GO:0016567,GO:0030057,GO:0030424,GO:0031463,GO:0043204,GO:0045109,GO:0051865,GO:2000312
TRINITY_DN10495_c0_g3_i1	GO:0005737,GO:0005912,GO:0016567,GO:0030057,GO:0030424,GO:0031463,GO:0043204,GO:0045109,GO:0051865,GO:2000312
TRINITY_DN10497_c0_g6_i1	GO:0004672,GO:0004693,GO:0005524,GO:0005634,GO:0006468,GO:0008353,GO:0016592,GO:0106310,GO:0106311
TRINITY_DN1049_c0_g1_i2	GO:0000775,GO:0003682,GO:0004386,GO:0005524,GO:0005634,GO:0005721,GO:0006306,GO:0006346,GO:0007049,GO:0007275,GO:0010216,GO:0016787,GO:0031508,GO:0046651,GO:0051301,GO:0070615
TRINITY_DN104_c0_g1_i1	GO:0000253,GO:0004303,GO:0005148,GO:0005783,GO:0005789,GO:0006695,GO:0006703,GO:0007399,GO:0007420,GO:0008209,GO:0014070,GO:0016020,GO:0016021,GO:0021766,GO:0030154,GO:0032355,GO:0042493,GO:0047024,GO:0048568,GO:0048706,GO:0060135,GO:0072582,GO:1990637
TRINITY_DN104_c0_g1_i2	GO:0000253,GO:0004303,GO:0005148,GO:0005783,GO:0005789,GO:0006695,GO:0006703,GO:0007399,GO:0007420,GO:0008209,GO:0016020,GO:0016021,GO:0030154,GO:0047024,GO:0048568,GO:0048706,GO:0072582
TRINITY_DN104_c0_g1_i3	GO:0000253,GO:0004303,GO:0005148,GO:0005783,GO:0005789,GO:0006695,GO:0006703,GO:0007399,GO:0007420,GO:0008209,GO:0016020,GO:0016021,GO:0030154,GO:0047024,GO:0048568,GO:0048706,GO:0072582
TRINITY_DN104_c0_g1_i4	GO:0000253,GO:0004303,GO:0005148,GO:0005783,GO:0005789,GO:0006695,GO:0006703,GO:0007399,GO:0007420,GO:0008209,GO:0016020,GO:0016021,GO:0030154,GO:0047024,GO:0048568,GO:0048706,GO:0072582
TRINITY_DN10502_c0_g1_i1	GO:0000122,GO:0000413,GO:0003755,GO:0005634,GO:0005654,GO:0005730,GO:0005737,GO:0005829,GO:0006457,GO:0006915,GO:0008134,GO:0015031,GO:0016018,GO:0030331,GO:0030544,GO:0034389,GO:0043065,GO:0045070,GO:0050714,GO:0051879,GO:0061077,GO:0065003,GO:0071492
TRINITY_DN10502_c0_g1_i2	GO:0000122,GO:0000413,GO:0003755,GO:0005634,GO:0005654,GO:0005730,GO:0005737,GO:0005829,GO:0006457,GO:0006915,GO:0008134,GO:0015031,GO:0016018,GO:0030331,GO:0030544,GO:0034389,GO:0043065,GO:0045070,GO:0050714,GO:0051879,GO:0061077,GO:0065003,GO:0071492
TRINITY_DN10502_c0_g2_i1	GO:0005737,GO:0005829,GO:0006479,GO:0016279,GO:0018022,GO:0018023,GO:0032780,GO:0032991,GO:0051117
TRINITY_DN10502_c0_g2_i2	GO:0005737,GO:0005829,GO:0006479,GO:0016279,GO:0018022,GO:0018023,GO:0032780,GO:0032991,GO:0051117
TRINITY_DN10502_c0_g3_i1	GO:0000122,GO:0000413,GO:0003755,GO:0004174,GO:0005634,GO:0005654,GO:0005730,GO:0005737,GO:0005829,GO:0006457,GO:0006915,GO:0008134,GO:0015031,GO:0016018,GO:0022900,GO:0030331,GO:0030544,GO:0031305,GO:0034389,GO:0043065,GO:0043783,GO:0045070,GO:0046872,GO:0048039,GO:0050714,GO:0051539,GO:0051879,GO:0061077,GO:0065003,GO:0071492
TRINITY_DN10503_c0_g1_i1	GO:0000781,GO:0000976,GO:0003691,GO:0005634,GO:0010833,GO:0045893,GO:0046872
TRINITY_DN10505_c0_g1_i2	GO:0000122,GO:0000785,GO:0000976,GO:0000978,GO:0000981,GO:0001568,GO:0003700,GO:0005634,GO:0005654,GO:0006357,GO:0007223,GO:0008013,GO:0008134,GO:0009749,GO:0010909,GO:0016605,GO:0019901,GO:0031016,GO:0032024,GO:0032092,GO:0032350,GO:0032993,GO:0042593,GO:0043433,GO:0043565,GO:0043570,GO:0044334,GO:0045295,GO:0045444,GO:0045892,GO:0045944,GO:0046827,GO:0048625,GO:0048660,GO:0050679,GO:0051897,GO:…
TRINITY_DN10505_c0_g1_i4	GO:0000122,GO:0000785,GO:0000976,GO:0000978,GO:0000981,GO:0001568,GO:0003700,GO:0005634,GO:0005654,GO:0006357,GO:0007223,GO:0008013,GO:0008134,GO:0009749,GO:0010909,GO:0016605,GO:0019901,GO:0031016,GO:0032024,GO:0032092,GO:0032350,GO:0032993,GO:0042593,GO:0043433,GO:0043565,GO:0043570,GO:0044334,GO:0045295,GO:0045444,GO:0045892,GO:0045944,GO:0046827,GO:0048625,GO:0048660,GO:0050679,GO:0051897,GO:…
TRINITY_DN10505_c2_g3_i1	GO:0002224,GO:0002755,GO:0004888,GO:0005149,GO:0005886,GO:0005887,GO:0006954,GO:0032757,GO:0034123,GO:0034146,GO:0038023,GO:0042742,GO:0045087,GO:0071260
TRINITY_DN10506_c0_g2_i1	GO:0003924,GO:0005525,GO:0005813,GO:0005929,GO:0006886,GO:0012505,GO:0030992
TRINITY_DN10506_c0_g2_i2	GO:0003924,GO:0005525,GO:0005813,GO:0005929,GO:0006886,GO:0012505,GO:0030992
TRINITY_DN10506_c0_g2_i3	GO:0003924,GO:0005525,GO:0005813,GO:0005929,GO:0006886,GO:0012505,GO:0030992
TRINITY_DN10506_c0_g2_i4	GO:0003924,GO:0005525,GO:0005813,GO:0005929,GO:0006886,GO:0012505,GO:0030992
TRINITY_DN10508_c0_g1_i1	GO:0001669,GO:0004252,GO:0005829,GO:0005886,GO:0007339,GO:0030317,GO:0031225
TRINITY_DN10508_c0_g2_i1	GO:0005509,GO:0005905,GO:0016021,GO:0016964
TRINITY_DN10508_c0_g2_i3	GO:0005509,GO:0005905,GO:0016021,GO:0016964
TRINITY_DN10508_c0_g2_i5	GO:0005509,GO:0005905,GO:0016021,GO:0016964
TRINITY_DN10508_c0_g3_i1	GO:0005743,GO:0008812,GO:0016491,GO:0019285,GO:0050660
TRINITY_DN10508_c0_g3_i3	GO:0005743,GO:0008812,GO:0016491,GO:0019285,GO:0050660
TRINITY_DN10509_c1_g3_i1	GO:0000122,GO:0001835,GO:0003677,GO:0005634,GO:0005654,GO:0005730,GO:0006357,GO:0015631,GO:0019899,GO:0042393,GO:0042826,GO:0043021,GO:0046872,GO:0051219,GO:0097110
TRINITY_DN1050_c0_g1_i1	GO:0000172,GO:0001682,GO:0004526,GO:0005654,GO:0005655,GO:0005730,GO:0006364,GO:0008033,GO:0030681,GO:0033204
TRINITY_DN10510_c0_g1_i1	GO:0004993,GO:0005886,GO:0005887,GO:0007186,GO:0007187,GO:0007193,GO:0007198,GO:0007268,GO:0030425,GO:0030594,GO:0045202,GO:0051378
TRINITY_DN10510_c0_g1_i10	GO:0004993,GO:0005886,GO:0005887,GO:0007186,GO:0007187,GO:0007193,GO:0007198,GO:0007268,GO:0030425,GO:0030594,GO:0045202,GO:0051378
TRINITY_DN10510_c0_g1_i2	GO:0004993,GO:0005886,GO:0005887,GO:0007186,GO:0007187,GO:0007193,GO:0007198,GO:0007268,GO:0030425,GO:0030594,GO:0045202,GO:0051378
TRINITY_DN10512_c0_g1_i1	GO:0001817,GO:0001932,GO:0004860,GO:0005159,GO:0005654,GO:0005737,GO:0005829,GO:0005942,GO:0007259,GO:0010533,GO:0016567,GO:0019210,GO:0019221,GO:0019901,GO:0031410,GO:0035556,GO:0036464,GO:0038111,GO:0040008,GO:0042532,GO:0043372,GO:0043377,GO:0045444,GO:0045591,GO:0046426,GO:0046627,GO:0046854,GO:0046935,GO:0060334,GO:0071230
TRINITY_DN10516_c0_g1_i5	GO:0000835,GO:0004842,GO:0005783,GO:0005789,GO:0008270,GO:0010498,GO:0016020,GO:0016021,GO:0016567,GO:0019899,GO:0030176,GO:0030433,GO:0031624,GO:0036503,GO:0043161,GO:0044322,GO:0061630,GO:0070936,GO:1904380,GO:1990381
TRINITY_DN1051_c0_g1_i3	GO:0005654,GO:0005739,GO:0033617,GO:0044528,GO:0070131
TRINITY_DN1051_c0_g2_i1	GO:0005096,GO:0005829,GO:0006886,GO:0090630
TRINITY_DN1051_c0_g2_i2	GO:0005096,GO:0005829,GO:0006886,GO:0090630
TRINITY_DN1051_c0_g2_i3	GO:0005096,GO:0005829,GO:0006886,GO:0090630
TRINITY_DN10520_c0_g1_i1	GO:0005739
TRINITY_DN10520_c0_g1_i3	GO:0005739
TRINITY_DN10520_c0_g1_i4	GO:0005739
TRINITY_DN10520_c0_g1_i6	GO:0005739
TRINITY_DN10520_c0_g1_i7	GO:0005739
TRINITY_DN10527_c0_g1_i1	GO:0000184,GO:0000290,GO:0000932,GO:0003729,GO:0005634,GO:0005829,GO:0008047,GO:0016020,GO:0016787,GO:0030234,GO:0031087,GO:0043085,GO:0043231,GO:0043928
TRINITY_DN10529_c0_g1_i3	GO:0000981,GO:0001650,GO:0003677,GO:0005634,GO:0005739,GO:0006357,GO:0006952,GO:0016604,GO:0016605,GO:0046872
TRINITY_DN1052_c0_g1_i1	GO:0000209,GO:0000447,GO:0000480,GO:0003951,GO:0004842,GO:0005524,GO:0005730,GO:0005737,GO:0005829,GO:0006511,GO:0006741,GO:0006915,GO:0016567,GO:0019674,GO:0032040,GO:0035774,GO:0043066,GO:0043161,GO:0045732,GO:0046872,GO:0050727,GO:0061630
TRINITY_DN1052_c0_g1_i2	GO:0001784,GO:0007165,GO:0017124
TRINITY_DN1052_c0_g1_i3	GO:0003951,GO:0005524,GO:0005829,GO:0006741,GO:0019674,GO:0035774,GO:0046872
TRINITY_DN1052_c0_g1_i4	GO:0000209,GO:0000447,GO:0000480,GO:0003951,GO:0004842,GO:0005524,GO:0005730,GO:0005737,GO:0005829,GO:0006511,GO:0006741,GO:0006915,GO:0016567,GO:0019674,GO:0032040,GO:0035774,GO:0043066,GO:0043161,GO:0045732,GO:0046872,GO:0050727,GO:0061630
TRINITY_DN1052_c0_g1_i5	GO:0001784,GO:0007165,GO:0017124
TRINITY_DN1052_c0_g1_i6	GO:0008233,GO:0030145,GO:0030574,GO:0070006,GO:0102009
TRINITY_DN1052_c0_g1_i8	GO:0001784,GO:0007165,GO:0017124
TRINITY_DN1052_c0_g1_i9	GO:0001784,GO:0007165,GO:0017124
TRINITY_DN10532_c0_g1_i1	GO:0005634,GO:0005737,GO:0005739,GO:0005829,GO:0006915,GO:0007095,GO:0008270,GO:0010468,GO:0016567,GO:0032435,GO:0042802,GO:0043124,GO:0045087,GO:0050821,GO:0061630,GO:1902806,GO:2000059,GO:2001235
TRINITY_DN10532_c0_g1_i3	GO:0005634,GO:0005737,GO:0005739,GO:0005829,GO:0006915,GO:0007095,GO:0008270,GO:0010468,GO:0016567,GO:0032435,GO:0042802,GO:0043124,GO:0045087,GO:0050821,GO:0061630,GO:1902806,GO:2000059,GO:2001235
TRINITY_DN10532_c0_g1_i5	GO:0005634,GO:0005737,GO:0005739,GO:0005829,GO:0006915,GO:0007095,GO:0008270,GO:0010468,GO:0016567,GO:0032435,GO:0042802,GO:0043124,GO:0045087,GO:0050821,GO:0061630,GO:1902806,GO:2000059,GO:2001235
TRINITY_DN10532_c0_g1_i6	GO:0005634,GO:0005737,GO:0005739,GO:0005829,GO:0006915,GO:0007095,GO:0008270,GO:0010468,GO:0016567,GO:0032435,GO:0042802,GO:0043124,GO:0045087,GO:0050821,GO:0061630,GO:1902806,GO:2000059,GO:2001235
TRINITY_DN10532_c0_g1_i7	GO:0005634,GO:0005737,GO:0005739,GO:0005829,GO:0006915,GO:0007095,GO:0008270,GO:0010468,GO:0016567,GO:0032435,GO:0042802,GO:0043124,GO:0045087,GO:0050821,GO:0061630,GO:1902806,GO:2000059,GO:2001235
TRINITY_DN10532_c0_g1_i9	GO:0005634,GO:0005737,GO:0005739,GO:0005829,GO:0006915,GO:0007095,GO:0008270,GO:0010468,GO:0016567,GO:0032435,GO:0042802,GO:0043124,GO:0045087,GO:0050821,GO:0061630,GO:1902806,GO:2000059,GO:2001235
TRINITY_DN10532_c0_g3_i1	GO:0005739,GO:0005829,GO:0006919,GO:0016021,GO:0031966,GO:0043065,GO:0051402,GO:0071456,GO:0090200
TRINITY_DN10535_c0_g1_i1	GO:0005886,GO:0007224,GO:0016021
TRINITY_DN10538_c0_g1_i1	GO:0001771,GO:0005085,GO:0005737,GO:0007264,GO:0031252,GO:0031256,GO:0031258,GO:0036336,GO:0043547,GO:0061485,GO:0070233,GO:1903905,GO:1990869,GO:2000406
TRINITY_DN10538_c0_g1_i2	GO:0001771,GO:0005085,GO:0005737,GO:0007264,GO:0031252,GO:0031256,GO:0031258,GO:0036336,GO:0043547,GO:0061485,GO:0070233,GO:1903905,GO:1990869,GO:2000406
TRINITY_DN1053_c0_g1_i1	GO:0005634,GO:0009952,GO:0042981,GO:0048598,GO:0060027,GO:0060062,GO:0072669
TRINITY_DN10540_c0_g1_i1	GO:0005925,GO:0016021
TRINITY_DN10540_c0_g1_i2	GO:0005925,GO:0016021
TRINITY_DN10541_c0_g1_i1	GO:0005245,GO:0005886,GO:0005891,GO:0034765,GO:0046872,GO:0050796,GO:0061337
TRINITY_DN10541_c0_g1_i10	GO:0005245,GO:0005246,GO:0005891,GO:0006816,GO:0007528,GO:0008016,GO:0034765,GO:0040014,GO:0046622,GO:0046872,GO:0060024
TRINITY_DN10541_c0_g1_i12	GO:0005245,GO:0005246,GO:0005891,GO:0006816,GO:0007528,GO:0008016,GO:0034765,GO:0040014,GO:0046622,GO:0046872,GO:0060024
TRINITY_DN10541_c0_g1_i13	GO:0005245,GO:0005886,GO:0005891,GO:0034765,GO:0046872,GO:0050796,GO:0061337
TRINITY_DN10541_c0_g1_i16	GO:0005245,GO:0005246,GO:0005891,GO:0006816,GO:0007528,GO:0008016,GO:0034765,GO:0040014,GO:0046622,GO:0046872,GO:0060024
TRINITY_DN10541_c0_g1_i2	GO:0005245,GO:0005886,GO:0005891,GO:0034765,GO:0046872,GO:0050796,GO:0061337
TRINITY_DN10541_c0_g1_i3	GO:0005245,GO:0005886,GO:0005891,GO:0034765,GO:0046872,GO:0050796,GO:0061337
TRINITY_DN10541_c0_g1_i4	GO:0005245,GO:0005246,GO:0005891,GO:0006816,GO:0007528,GO:0008016,GO:0034765,GO:0040014,GO:0046622,GO:0046872,GO:0060024
TRINITY_DN10541_c0_g1_i5	GO:0005245,GO:0005246,GO:0005891,GO:0006816,GO:0007528,GO:0008016,GO:0034765,GO:0040014,GO:0046622,GO:0046872,GO:0060024
TRINITY_DN10541_c0_g1_i6	GO:0005245,GO:0005886,GO:0005891,GO:0034765,GO:0046872,GO:0050796,GO:0061337
TRINITY_DN10541_c0_g1_i8	GO:0005245,GO:0005246,GO:0005891,GO:0006816,GO:0007528,GO:0008016,GO:0034765,GO:0040014,GO:0046622,GO:0046872,GO:0060024
TRINITY_DN10541_c0_g1_i9	GO:0005245,GO:0005246,GO:0005891,GO:0006816,GO:0007528,GO:0008016,GO:0034765,GO:0040014,GO:0046622,GO:0046872,GO:0060024
TRINITY_DN10542_c0_g1_i1	GO:0004930,GO:0005737,GO:0005765,GO:0005794,GO:0005886,GO:0006726,GO:0007165,GO:0007186,GO:0007601,GO:0016020,GO:0016021,GO:0016324,GO:0032400,GO:0032402,GO:0032438,GO:0033162,GO:0035240,GO:0035584,GO:0035643,GO:0042470,GO:0048015,GO:0050848,GO:0072544,GO:0072545
TRINITY_DN1054_c0_g1_i1	GO:0000215,GO:0003950,GO:0006388,GO:0008033,GO:0045859
TRINITY_DN1054_c0_g1_i2	GO:0000215,GO:0003950,GO:0006388,GO:0008033,GO:0045859
TRINITY_DN1054_c0_g1_i3	GO:0000215,GO:0003950,GO:0006388,GO:0008033,GO:0045859
TRINITY_DN10550_c0_g1_i1	GO:0005261,GO:0005886,GO:0006812,GO:0008381,GO:0009612,GO:0016020,GO:0016021,GO:0042391,GO:0050974,GO:0050982,GO:0071260
TRINITY_DN10551_c0_g1_i1	GO:0005737,GO:0005886,GO:0009411,GO:0014070,GO:0016021,GO:0042493,GO:0045786
TRINITY_DN10552_c0_g1_i1	GO:0001664,GO:0005179,GO:0005184,GO:0005615,GO:0007218,GO:0007631,GO:0031841
TRINITY_DN10552_c0_g1_i2	GO:0001664,GO:0005179,GO:0005184,GO:0005615,GO:0007218,GO:0007631,GO:0031841
TRINITY_DN10553_c0_g1_i1	GO:0004693,GO:0005524,GO:0005634,GO:0006468,GO:0008353,GO:0016592,GO:0045944,GO:0070816,GO:0106310,GO:0106311
TRINITY_DN1055_c0_g1_i11	GO:0000976,GO:0003677,GO:0003713,GO:0005634,GO:0005654,GO:0005730,GO:0006338,GO:0007283,GO:0008270,GO:0008584,GO:0032452,GO:0032922,GO:0034647,GO:0034648,GO:0034720,GO:0035064,GO:0042393,GO:0045893,GO:0051090,GO:0051213,GO:1901726
TRINITY_DN1055_c0_g1_i13	GO:0000976,GO:0003677,GO:0003713,GO:0005634,GO:0005654,GO:0005730,GO:0006338,GO:0007283,GO:0008270,GO:0008584,GO:0032452,GO:0032922,GO:0034647,GO:0034648,GO:0034720,GO:0035064,GO:0042393,GO:0045893,GO:0051090,GO:0051213,GO:1901726
TRINITY_DN1055_c0_g1_i14	GO:0005794,GO:0005802,GO:0005829,GO:0006622,GO:0016020,GO:0031023,GO:0034067,GO:0034453,GO:0034499,GO:0042147,GO:0042802,GO:0070861,GO:0071955,GO:0090161
TRINITY_DN1055_c0_g1_i15	GO:0000976,GO:0003677,GO:0003713,GO:0005634,GO:0005654,GO:0005730,GO:0006338,GO:0007283,GO:0008270,GO:0008584,GO:0032452,GO:0032922,GO:0034647,GO:0034648,GO:0034720,GO:0035064,GO:0042393,GO:0045893,GO:0051090,GO:0051213,GO:1901726
TRINITY_DN1055_c0_g1_i18	GO:0000976,GO:0003677,GO:0003713,GO:0005634,GO:0005654,GO:0005730,GO:0006338,GO:0007283,GO:0008270,GO:0008584,GO:0032452,GO:0032922,GO:0034647,GO:0034648,GO:0034720,GO:0035064,GO:0042393,GO:0045893,GO:0051090,GO:0051213,GO:1901726
TRINITY_DN1055_c0_g1_i2	GO:0000976,GO:0003677,GO:0003713,GO:0005634,GO:0005654,GO:0005730,GO:0006338,GO:0007283,GO:0008270,GO:0008584,GO:0032452,GO:0032922,GO:0034647,GO:0034648,GO:0034720,GO:0035064,GO:0042393,GO:0045893,GO:0051090,GO:0051213,GO:1901726
TRINITY_DN1055_c0_g1_i3	GO:0000976,GO:0003677,GO:0003713,GO:0005634,GO:0005654,GO:0005730,GO:0006338,GO:0007283,GO:0008270,GO:0008584,GO:0032452,GO:0032922,GO:0034647,GO:0034648,GO:0034720,GO:0035064,GO:0042393,GO:0045893,GO:0051090,GO:0051213,GO:1901726
TRINITY_DN1055_c0_g1_i4	GO:0000976,GO:0003677,GO:0003713,GO:0005634,GO:0005654,GO:0005730,GO:0006338,GO:0007283,GO:0008270,GO:0008584,GO:0032452,GO:0032922,GO:0034647,GO:0034648,GO:0034720,GO:0035064,GO:0042393,GO:0045893,GO:0051090,GO:0051213,GO:1901726
TRINITY_DN1055_c0_g1_i5	GO:0000976,GO:0003677,GO:0003713,GO:0005634,GO:0005654,GO:0005730,GO:0006338,GO:0007283,GO:0008270,GO:0008584,GO:0032452,GO:0032922,GO:0034647,GO:0034648,GO:0034720,GO:0035064,GO:0042393,GO:0045893,GO:0051090,GO:0051213,GO:1901726
TRINITY_DN1055_c0_g1_i6	GO:0000976,GO:0003677,GO:0003713,GO:0005634,GO:0005654,GO:0005730,GO:0006338,GO:0007283,GO:0008270,GO:0008584,GO:0032452,GO:0032922,GO:0034647,GO:0034648,GO:0034720,GO:0035064,GO:0042393,GO:0045893,GO:0051090,GO:0051213,GO:1901726
TRINITY_DN10561_c0_g1_i1	GO:0005737,GO:0008270
TRINITY_DN10562_c0_g1_i1	GO:0004725,GO:0005886,GO:0007155,GO:0016021,GO:0030054,GO:0030154
TRINITY_DN10564_c0_g1_i1	GO:0005769,GO:0006898,GO:0008090,GO:0010008,GO:0014069,GO:0016021,GO:0021542,GO:0030424,GO:0030425,GO:0031175,GO:0036477,GO:0051388,GO:0097106,GO:0097484,GO:0098815,GO:1904115,GO:1990416
TRINITY_DN10564_c0_g1_i2	GO:0005769,GO:0006898,GO:0008090,GO:0010008,GO:0014069,GO:0016021,GO:0021542,GO:0030424,GO:0030425,GO:0031175,GO:0036477,GO:0051388,GO:0097106,GO:0097484,GO:0098815,GO:1904115,GO:1990416
TRINITY_DN10564_c0_g1_i4	GO:0005769,GO:0006898,GO:0008090,GO:0010008,GO:0014069,GO:0016021,GO:0021542,GO:0030424,GO:0030425,GO:0031175,GO:0036477,GO:0051388,GO:0097106,GO:0097484,GO:0098815,GO:1904115,GO:1990416
TRINITY_DN10564_c0_g1_i5	GO:0005769,GO:0006898,GO:0008090,GO:0010008,GO:0014069,GO:0016021,GO:0021542,GO:0030424,GO:0030425,GO:0031175,GO:0036477,GO:0051388,GO:0097106,GO:0097484,GO:0098815,GO:1904115,GO:1990416
TRINITY_DN10564_c0_g2_i2	GO:0005246,GO:0005789,GO:0016020,GO:0016021,GO:0032237,GO:0032541,GO:0035584,GO:0070886,GO:0140268
TRINITY_DN10564_c0_g2_i3	GO:0005246,GO:0005789,GO:0016020,GO:0016021,GO:0032237,GO:0032541,GO:0035584,GO:0070886,GO:0140268
TRINITY_DN10564_c0_g2_i4	GO:0005246,GO:0005789,GO:0016020,GO:0016021,GO:0032237,GO:0032541,GO:0035584,GO:0070886,GO:0140268
TRINITY_DN10564_c0_g2_i5	GO:0005246,GO:0005789,GO:0016020,GO:0016021,GO:0032237,GO:0032541,GO:0035584,GO:0070886,GO:0140268
TRINITY_DN10564_c1_g1_i1	GO:0004175,GO:0004298,GO:0005634,GO:0005737,GO:0005839,GO:0010499,GO:0019774,GO:0043161
TRINITY_DN10569_c0_g1_i1	GO:0000287,GO:0002020,GO:0004035,GO:0005576,GO:0005886,GO:0006654,GO:0007586,GO:0008270,GO:0016311,GO:0031225
TRINITY_DN1056_c0_g1_i1	GO:0000139,GO:0000287,GO:0003924,GO:0005525,GO:0005681,GO:0005789,GO:0005829,GO:0005886,GO:0007264,GO:0014069,GO:0019003,GO:0019901,GO:0030425,GO:0032006,GO:0032008,GO:0043025,GO:0048168,GO:0048714,GO:0098978,GO:0099175,GO:0120163,GO:2000074
TRINITY_DN1056_c0_g1_i2	GO:0000139,GO:0000287,GO:0003924,GO:0005525,GO:0005681,GO:0005789,GO:0005829,GO:0005886,GO:0007264,GO:0014069,GO:0019003,GO:0019901,GO:0030425,GO:0032006,GO:0032008,GO:0043025,GO:0048168,GO:0048714,GO:0098978,GO:0099175,GO:0120163,GO:2000074
TRINITY_DN1056_c0_g1_i3	GO:0000139,GO:0000287,GO:0003924,GO:0005525,GO:0005681,GO:0005789,GO:0005829,GO:0005886,GO:0007264,GO:0014069,GO:0019003,GO:0019901,GO:0030425,GO:0032006,GO:0032008,GO:0043025,GO:0048168,GO:0048714,GO:0098978,GO:0099175,GO:0120163,GO:2000074
TRINITY_DN1056_c1_g1_i1	GO:0003735,GO:0005739,GO:0005743,GO:0005761,GO:0005762,GO:0006412,GO:0070125,GO:0070126
TRINITY_DN1056_c1_g1_i2	GO:0003735,GO:0005739,GO:0005840,GO:0006412
TRINITY_DN1056_c1_g1_i3	GO:0003735,GO:0005739,GO:0005840,GO:0006412
TRINITY_DN1056_c1_g1_i4	GO:0003735,GO:0005739,GO:0005743,GO:0005761,GO:0005762,GO:0006412,GO:0070125,GO:0070126
TRINITY_DN10571_c0_g1_i1	GO:0000281,GO:0000724,GO:0001609,GO:0002882,GO:0005634,GO:0005739,GO:0005743,GO:0005813,GO:0005886,GO:0007189,GO:0008270,GO:0010575,GO:0010753,GO:0016021,GO:0030496,GO:0031284,GO:0031668,GO:0032722,GO:0032755,GO:0034551,GO:0043306,GO:0050821,GO:0060087,GO:0070469,GO:0097196,GO:0098685,GO:0098978,GO:2000300
TRINITY_DN10571_c0_g1_i2	GO:0000281,GO:0000724,GO:0005634,GO:0005739,GO:0005743,GO:0005813,GO:0008270,GO:0030496,GO:0034551,GO:0050821,GO:0070469,GO:0097196
TRINITY_DN10571_c0_g1_i3	GO:0000281,GO:0005739,GO:0005743,GO:0005813,GO:0030496,GO:0034551,GO:0070469
TRINITY_DN10571_c0_g1_i4	GO:0000281,GO:0000724,GO:0001609,GO:0002882,GO:0005634,GO:0005739,GO:0005743,GO:0005813,GO:0005886,GO:0007189,GO:0008270,GO:0010575,GO:0010753,GO:0016021,GO:0030496,GO:0031284,GO:0031668,GO:0032722,GO:0032755,GO:0034551,GO:0043306,GO:0050821,GO:0060087,GO:0070469,GO:0097196,GO:0098685,GO:0098978,GO:2000300
TRINITY_DN10571_c0_g1_i5	GO:0000281,GO:0005739,GO:0005743,GO:0005813,GO:0030496,GO:0034551,GO:0070469
TRINITY_DN10571_c0_g1_i6	GO:0000281,GO:0000724,GO:0005634,GO:0005739,GO:0005743,GO:0005813,GO:0008270,GO:0030496,GO:0034551,GO:0050821,GO:0070469,GO:0097196
TRINITY_DN10573_c0_g1_i2	GO:0000774,GO:0001405,GO:0006457,GO:0030150,GO:0042803,GO:0051082,GO:0051087
TRINITY_DN10573_c0_g3_i1	GO:0005975,GO:0030173,GO:0047186
TRINITY_DN10574_c0_g1_i1	GO:0002250,GO:0005102,GO:0005576,GO:0005615,GO:0008203,GO:0010906,GO:0035634,GO:0050776,GO:0050868,GO:0060612,GO:0062023,GO:0072574
TRINITY_DN10575_c0_g1_i2	GO:0007127
TRINITY_DN10575_c0_g1_i5	GO:0007127
TRINITY_DN10575_c0_g1_i6	GO:0007127
TRINITY_DN10576_c0_g1_i1	GO:0001650,GO:0003682,GO:0005634,GO:0005654,GO:0005694,GO:0010369,GO:0016579
TRINITY_DN10576_c0_g1_i2	GO:0001650,GO:0003682,GO:0005634,GO:0005654,GO:0005694,GO:0010369,GO:0016579
TRINITY_DN1057_c0_g1_i1	GO:0005576,GO:0008285
TRINITY_DN1057_c0_g1_i2	GO:0005576,GO:0008285
TRINITY_DN10580_c0_g2_i3	GO:0003676,GO:0005634,GO:0005737,GO:0015074,GO:0045787,GO:0050679
TRINITY_DN10582_c0_g1_i1	GO:0001917,GO:0002141,GO:0002142,GO:0005518,GO:0005576,GO:0005604,GO:0005737,GO:0007601,GO:0007605,GO:0009887,GO:0009888,GO:0016021,GO:0016324,GO:0016477,GO:0017022,GO:0032391,GO:0032421,GO:0034446,GO:0035315,GO:0036064,GO:0042802,GO:0045184,GO:0045494,GO:0048496,GO:0050896,GO:0050953,GO:0060113,GO:0060171,GO:1990075,GO:1990696
TRINITY_DN10586_c0_g1_i1	GO:0003964,GO:0004519,GO:0006310,GO:0046872
TRINITY_DN10586_c0_g2_i1	GO:0003964,GO:0046872
TRINITY_DN10586_c1_g1_i1	GO:0003964,GO:0006310,GO:0009036,GO:0032197,GO:0032199,GO:0046872,GO:0090305
TRINITY_DN10586_c2_g1_i1	GO:0003964,GO:0046872
TRINITY_DN10588_c0_g2_i1	GO:0000226,GO:0005524,GO:0005737,GO:0005856,GO:0035556,GO:0106310,GO:0106311
TRINITY_DN10588_c0_g2_i2	GO:0000226,GO:0005524,GO:0005737,GO:0005856,GO:0035556,GO:0106310,GO:0106311
TRINITY_DN10588_c0_g2_i3	GO:0000226,GO:0005524,GO:0005737,GO:0005856,GO:0035556,GO:0106310,GO:0106311
TRINITY_DN10588_c0_g2_i4	GO:0000226,GO:0005524,GO:0005737,GO:0005856,GO:0035556,GO:0106310,GO:0106311
TRINITY_DN1058_c0_g1_i1	GO:0005634,GO:0005737,GO:0005886,GO:0007275,GO:0008013,GO:0016055,GO:0030877,GO:0031410,GO:0042803,GO:0046330,GO:0090090
TRINITY_DN1058_c0_g1_i2	GO:0005634,GO:0005737,GO:0005886,GO:0007275,GO:0008013,GO:0016055,GO:0030877,GO:0031410,GO:0042803,GO:0046330,GO:0090090
TRINITY_DN1058_c0_g1_i3	GO:0005634,GO:0005737,GO:0005886,GO:0007275,GO:0008013,GO:0016055,GO:0030877,GO:0031410,GO:0042803,GO:0046330,GO:0090090
TRINITY_DN1058_c0_g1_i4	GO:0000209,GO:0001701,GO:0001932,GO:0001934,GO:0002039,GO:0005102,GO:0005634,GO:0005737,GO:0005829,GO:0005886,GO:0005938,GO:0006913,GO:0006915,GO:0007605,GO:0008013,GO:0008022,GO:0009950,GO:0009953,GO:0010629,GO:0010800,GO:0014069,GO:0015630,GO:0016055,GO:0016328,GO:0019899,GO:0019901,GO:0019904,GO:0030159,GO:0030163,GO:0030178,GO:0030511,GO:0030877,GO:0031122,GO:0031398,GO:0031410,GO:0031625,GO:…
TRINITY_DN1058_c0_g1_i5	GO:0005634,GO:0005737,GO:0005886,GO:0007275,GO:0008013,GO:0016055,GO:0030877,GO:0031410,GO:0042803,GO:0046330,GO:0090090
TRINITY_DN1058_c0_g1_i6	GO:0005634,GO:0005737,GO:0005886,GO:0007275,GO:0008013,GO:0016055,GO:0030877,GO:0031410,GO:0042803,GO:0046330,GO:0090090
TRINITY_DN1058_c0_g1_i7	GO:0005634,GO:0005737,GO:0005886,GO:0007275,GO:0008013,GO:0016055,GO:0030877,GO:0031410,GO:0042803,GO:0046330,GO:0090090
TRINITY_DN1058_c0_g1_i8	GO:0005634,GO:0005737,GO:0005886,GO:0007275,GO:0008013,GO:0016055,GO:0030877,GO:0031410,GO:0042803,GO:0046330,GO:0090090
TRINITY_DN1058_c0_g1_i9	GO:0004930,GO:0005794,GO:0005886,GO:0016021,GO:0017147,GO:0030165,GO:0030182,GO:0031625,GO:0042813,GO:0060070
TRINITY_DN10592_c0_g1_i2	GO:0000187,GO:0001664,GO:0001696,GO:0001937,GO:0005179,GO:0005576,GO:0005615,GO:0005737,GO:0007186,GO:0007204,GO:0008154,GO:0008343,GO:0008542,GO:0009725,GO:0016358,GO:0016608,GO:0030296,GO:0030424,GO:0031768,GO:0032024,GO:0032095,GO:0032097,GO:0032100,GO:0032691,GO:0032715,GO:0032720,GO:0035483,GO:0035774,GO:0040010,GO:0040013,GO:0042127,GO:0042322,GO:0043066,GO:0043627,GO:0045927,GO:0046010,GO:…
TRINITY_DN10592_c0_g1_i3	GO:0000187,GO:0001664,GO:0001696,GO:0001937,GO:0005179,GO:0005576,GO:0005615,GO:0005737,GO:0007186,GO:0007204,GO:0008154,GO:0008343,GO:0008542,GO:0009725,GO:0016358,GO:0016608,GO:0030296,GO:0030424,GO:0031768,GO:0032024,GO:0032095,GO:0032097,GO:0032100,GO:0032691,GO:0032715,GO:0032720,GO:0035483,GO:0035774,GO:0040010,GO:0040013,GO:0042127,GO:0042322,GO:0043066,GO:0043627,GO:0045927,GO:0046010,GO:…
TRINITY_DN10592_c0_g1_i4	GO:0000187,GO:0001664,GO:0001696,GO:0001937,GO:0005179,GO:0005576,GO:0005615,GO:0005737,GO:0007186,GO:0007204,GO:0008154,GO:0008343,GO:0008542,GO:0009725,GO:0016358,GO:0016608,GO:0030296,GO:0030424,GO:0031768,GO:0032024,GO:0032095,GO:0032097,GO:0032100,GO:0032691,GO:0032715,GO:0032720,GO:0035483,GO:0035774,GO:0040010,GO:0040013,GO:0042127,GO:0042322,GO:0043066,GO:0043627,GO:0045927,GO:0046010,GO:…
TRINITY_DN10594_c0_g1_i1	GO:0006366,GO:0006397,GO:0016020,GO:0019904,GO:0046872,GO:0070063
TRINITY_DN10594_c0_g1_i2	GO:0006366,GO:0006397,GO:0016020,GO:0019904,GO:0046872,GO:0070063
TRINITY_DN10595_c0_g3_i1	GO:0004089,GO:0005886,GO:0006730,GO:0006885,GO:0008270,GO:0015670,GO:0016021,GO:0016836,GO:0055064
TRINITY_DN10598_c0_g1_i1	GO:0005198,GO:0005886,GO:0006886,GO:0030118,GO:0030125,GO:0030130,GO:0030132,GO:0030672,GO:0032050,GO:0048268,GO:0072583,GO:0099631
TRINITY_DN1059_c0_g1_i1	GO:0005634,GO:0005654,GO:0005737,GO:0005829,GO:0006914,GO:0016567,GO:0019941,GO:0031386,GO:0031625,GO:0035096
TRINITY_DN1059_c0_g1_i2	GO:0005634,GO:0005654,GO:0005737,GO:0005829,GO:0006914,GO:0016567,GO:0019941,GO:0031386,GO:0031625,GO:0035096
TRINITY_DN1059_c0_g1_i3	GO:0005634,GO:0005654,GO:0005737,GO:0005829,GO:0006914,GO:0016567,GO:0019941,GO:0031386,GO:0031625,GO:0035096
TRINITY_DN1059_c0_g1_i4	GO:0005634,GO:0005654,GO:0005737,GO:0005829,GO:0006914,GO:0016567,GO:0019941,GO:0031386,GO:0031625,GO:0035096
TRINITY_DN1059_c0_g1_i5	GO:0005634,GO:0005654,GO:0005737,GO:0005829,GO:0006914,GO:0016567,GO:0019941,GO:0031386,GO:0031625,GO:0035096
TRINITY_DN1059_c0_g1_i6	GO:0005634,GO:0005654,GO:0005737,GO:0005739,GO:0005829,GO:0006914,GO:0007141,GO:0007144,GO:0008585,GO:0016567,GO:0019941,GO:0021888,GO:0031386,GO:0031625,GO:0035096,GO:0043005,GO:0043025,GO:0047497,GO:0048812,GO:0051881,GO:0060613,GO:0061136,GO:0072520,GO:0097009,GO:1901214,GO:1902255,GO:1902527
TRINITY_DN1059_c0_g1_i7	GO:0005634,GO:0005654,GO:0005737,GO:0005829,GO:0006914,GO:0016567,GO:0019941,GO:0031386,GO:0031625,GO:0035096
TRINITY_DN1059_c0_g1_i8	GO:0005634,GO:0005654,GO:0005737,GO:0005829,GO:0006914,GO:0016567,GO:0019941,GO:0031386,GO:0031625,GO:0035096
TRINITY_DN1059_c0_g1_i9	GO:0005634,GO:0005654,GO:0005737,GO:0005829,GO:0006914,GO:0016567,GO:0019941,GO:0031386,GO:0031625,GO:0035096
TRINITY_DN105_c0_g1_i1	GO:0000724,GO:0001756,GO:0001833,GO:0003677,GO:0005654,GO:0007498,GO:0009887,GO:0032991,GO:0035264,GO:0036342,GO:0043066,GO:0048568
TRINITY_DN10602_c0_g1_i1	GO:0005654,GO:0005669,GO:0005672,GO:0006366,GO:0006367,GO:0008134,GO:0016251,GO:0017025,GO:0030054,GO:0042803,GO:0045944,GO:0046982,GO:0051123
TRINITY_DN10602_c0_g1_i11	GO:0005654,GO:0005669,GO:0005672,GO:0006366,GO:0006367,GO:0008134,GO:0016251,GO:0017025,GO:0030054,GO:0042803,GO:0045944,GO:0046982,GO:0051123
TRINITY_DN10602_c0_g1_i2	GO:0005654,GO:0005669,GO:0005672,GO:0006366,GO:0006367,GO:0008134,GO:0016251,GO:0017025,GO:0030054,GO:0042803,GO:0045944,GO:0046982,GO:0051123
TRINITY_DN10602_c0_g1_i3	GO:0005654,GO:0005669,GO:0005672,GO:0006366,GO:0006367,GO:0008134,GO:0016251,GO:0017025,GO:0030054,GO:0042803,GO:0045944,GO:0046982,GO:0051123
TRINITY_DN10602_c0_g1_i5	GO:0005654,GO:0005669,GO:0005672,GO:0006366,GO:0006367,GO:0008134,GO:0016251,GO:0017025,GO:0030054,GO:0042803,GO:0045944,GO:0046982,GO:0051123
TRINITY_DN10602_c0_g1_i6	GO:0005654,GO:0005669,GO:0005672,GO:0006366,GO:0006367,GO:0008134,GO:0016251,GO:0017025,GO:0030054,GO:0042803,GO:0045944,GO:0046982,GO:0051123
TRINITY_DN10602_c0_g1_i7	GO:0005654,GO:0005669,GO:0005672,GO:0006366,GO:0006367,GO:0008134,GO:0016251,GO:0017025,GO:0030054,GO:0042803,GO:0045944,GO:0046982,GO:0051123
TRINITY_DN10602_c0_g1_i8	GO:0005654,GO:0005669,GO:0005672,GO:0006366,GO:0006367,GO:0008134,GO:0016251,GO:0017025,GO:0030054,GO:0042803,GO:0045944,GO:0046982,GO:0051123
TRINITY_DN10602_c0_g4_i1	GO:0003723,GO:0003724,GO:0005524,GO:0016787
TRINITY_DN10602_c0_g4_i10	GO:0003723,GO:0003724,GO:0005524,GO:0016787
TRINITY_DN10602_c0_g4_i3	GO:0003723,GO:0003724,GO:0005524,GO:0016787
TRINITY_DN10602_c0_g4_i4	GO:0003723,GO:0003724,GO:0005524,GO:0016787
TRINITY_DN10602_c0_g4_i7	GO:0003723,GO:0003724,GO:0005524,GO:0016787
TRINITY_DN10604_c0_g1_i1	GO:0000785,GO:0000981,GO:0003677,GO:0005634,GO:0006357,GO:0009952,GO:0042474,GO:0046872,GO:0060023
TRINITY_DN10608_c0_g1_i2	GO:0001508,GO:0001964,GO:0002087,GO:0004888,GO:0005783,GO:0005887,GO:0006811,GO:0006820,GO:0006821,GO:0006936,GO:0007165,GO:0007218,GO:0007268,GO:0007340,GO:0007601,GO:0007628,GO:0008270,GO:0009897,GO:0016020,GO:0016594,GO:0016933,GO:0016934,GO:0030425,GO:0030594,GO:0030977,GO:0034220,GO:0034707,GO:0042391,GO:0042802,GO:0043005,GO:0043025,GO:0043200,GO:0043204,GO:0043231,GO:0043576,GO:0044305,GO:…
TRINITY_DN1060_c0_g1_i1	GO:0004655,GO:0006782,GO:0006783,GO:0008270
TRINITY_DN10610_c0_g1_i1	GO:0001819,GO:0001889,GO:0005102,GO:0005886,GO:0005911,GO:0007155,GO:0007156,GO:0007157,GO:0007416,GO:0007420,GO:0008021,GO:0008037,GO:0009826,GO:0014069,GO:0016323,GO:0016338,GO:0030165,GO:0030424,GO:0030425,GO:0042271,GO:0042803,GO:0043005,GO:0043196,GO:0045202,GO:0045954,GO:0050839,GO:0051606,GO:0060348,GO:0070852,GO:0097021,GO:0098685,GO:0098880,GO:0098942,GO:0098978,GO:0099054,GO:0099055,GO:…
TRINITY_DN10611_c0_g1_i1	GO:0001533,GO:0002159,GO:0002934,GO:0005080,GO:0005634,GO:0005654,GO:0005737,GO:0005882,GO:0005886,GO:0005911,GO:0005912,GO:0007043,GO:0007507,GO:0010765,GO:0014704,GO:0016021,GO:0017080,GO:0019215,GO:0030054,GO:0030057,GO:0031424,GO:0044325,GO:0045110,GO:0045294,GO:0045296,GO:0048496,GO:0055010,GO:0060090,GO:0070268,GO:0072659,GO:0086002,GO:0086005,GO:0086019,GO:0086064,GO:0086073,GO:0086083,GO:…
TRINITY_DN10611_c0_g1_i2	GO:0001533,GO:0002159,GO:0002934,GO:0005080,GO:0005634,GO:0005654,GO:0005737,GO:0005882,GO:0005886,GO:0005911,GO:0005912,GO:0007043,GO:0007507,GO:0010765,GO:0014704,GO:0016021,GO:0017080,GO:0019215,GO:0030054,GO:0030057,GO:0031424,GO:0044325,GO:0045110,GO:0045294,GO:0045296,GO:0048496,GO:0055010,GO:0060090,GO:0070268,GO:0072659,GO:0086002,GO:0086005,GO:0086019,GO:0086064,GO:0086073,GO:0086083,GO:…
TRINITY_DN10611_c0_g1_i4	GO:0001533,GO:0002159,GO:0002934,GO:0005080,GO:0005634,GO:0005654,GO:0005737,GO:0005882,GO:0005886,GO:0005911,GO:0005912,GO:0007043,GO:0007507,GO:0010765,GO:0014704,GO:0016021,GO:0017080,GO:0019215,GO:0030054,GO:0030057,GO:0031424,GO:0044325,GO:0045110,GO:0045294,GO:0045296,GO:0048496,GO:0055010,GO:0060090,GO:0070268,GO:0072659,GO:0086002,GO:0086005,GO:0086019,GO:0086064,GO:0086073,GO:0086083,GO:…
TRINITY_DN10611_c1_g1_i1	GO:0000151,GO:0000209,GO:0004842,GO:0005634,GO:0005635,GO:0005737,GO:0005829,GO:0005925,GO:0009986,GO:0016324,GO:0016567,GO:0023051,GO:0030155,GO:0043687,GO:0045944,GO:0046872
TRINITY_DN10612_c0_g1_i1	GO:0003924,GO:0005525,GO:0005940,GO:0015630,GO:0030424,GO:0030672,GO:0031105,GO:0031647,GO:0032153,GO:0033157,GO:0034613,GO:0035542,GO:0060090,GO:0061640,GO:0098793
TRINITY_DN10614_c0_g2_i1	GO:0005085,GO:0005096,GO:0005737,GO:0005829,GO:0005886,GO:0007264,GO:0010634,GO:0016477,GO:0043547,GO:1900026,GO:1904694,GO:1904754
TRINITY_DN10614_c0_g4_i1	GO:0005085,GO:0005096,GO:0005737,GO:0005829,GO:0005886,GO:0007264,GO:0010634,GO:0016477,GO:0043547,GO:1900026,GO:1904694,GO:1904754
TRINITY_DN10617_c0_g1_i1	GO:0000187,GO:0001541,GO:0001650,GO:0002020,GO:0002244,GO:0002318,GO:0002320,GO:0002327,GO:0002551,GO:0002732,GO:0004714,GO:0005020,GO:0005524,GO:0005615,GO:0005887,GO:0005911,GO:0006687,GO:0006954,GO:0007169,GO:0007275,GO:0007286,GO:0008284,GO:0008360,GO:0008584,GO:0009314,GO:0009897,GO:0019955,GO:0030032,GO:0030183,GO:0030217,GO:0030218,GO:0030318,GO:0030335,GO:0031532,GO:0032765,GO:0033674,GO:…
TRINITY_DN10617_c0_g2_i1	GO:0001525,GO:0005021,GO:0005524,GO:0005634,GO:0005737,GO:0005887,GO:0030154,GO:0038084,GO:0042803,GO:0046777,GO:0048010
TRINITY_DN1061_c0_g1_i2	GO:0000810,GO:0005887,GO:0005901,GO:0006670,GO:0006672,GO:0007165,GO:0008195,GO:0009395,GO:0016021,GO:0016324,GO:0042392,GO:0045121,GO:0046839,GO:0106235
TRINITY_DN1061_c0_g1_i3	GO:0000176,GO:0000460,GO:0000810,GO:0003723,GO:0003724,GO:0005524,GO:0005634,GO:0005654,GO:0005730,GO:0005887,GO:0005901,GO:0006364,GO:0006397,GO:0006401,GO:0006670,GO:0006672,GO:0006974,GO:0007165,GO:0008195,GO:0008380,GO:0009395,GO:0016021,GO:0016324,GO:0016607,GO:0031499,GO:0042392,GO:0045121,GO:0046839,GO:0071013,GO:0106235
TRINITY_DN1061_c0_g1_i4	GO:0000398,GO:0000460,GO:0003723,GO:0003724,GO:0005524,GO:0005634,GO:0005654,GO:0005730,GO:0006364,GO:0006401,GO:0006974,GO:0016076,GO:0016607,GO:0031499,GO:0071013
TRINITY_DN1061_c0_g1_i5	GO:0000398,GO:0000460,GO:0003723,GO:0003724,GO:0005524,GO:0005634,GO:0005654,GO:0005730,GO:0006364,GO:0006401,GO:0006974,GO:0016076,GO:0016607,GO:0031499,GO:0071013
TRINITY_DN1061_c0_g1_i6	GO:0000810,GO:0005887,GO:0005901,GO:0006644,GO:0006670,GO:0006672,GO:0007165,GO:0008195,GO:0016020,GO:0016324,GO:0042392,GO:0045121,GO:0046839,GO:0106235
TRINITY_DN1061_c0_g1_i7	GO:0000176,GO:0000460,GO:0000810,GO:0003723,GO:0003724,GO:0005524,GO:0005634,GO:0005654,GO:0005730,GO:0005887,GO:0005901,GO:0006364,GO:0006397,GO:0006401,GO:0006644,GO:0006670,GO:0006672,GO:0006974,GO:0007165,GO:0008195,GO:0008380,GO:0016020,GO:0016324,GO:0016607,GO:0031499,GO:0042392,GO:0045121,GO:0046839,GO:0071013,GO:0106235
TRINITY_DN1061_c0_g2_i1	GO:0004565,GO:0005764,GO:0005773,GO:0005975
TRINITY_DN1061_c0_g2_i2	GO:0004565,GO:0005764,GO:0005773,GO:0005975
TRINITY_DN1061_c0_g3_i1	GO:0016021,GO:0016787,GO:0046872
TRINITY_DN10622_c0_g1_i1	GO:0003779,GO:0005198,GO:0005200,GO:0005737,GO:0005829,GO:0005903,GO:0005925,GO:0007584,GO:0008092,GO:0008307,GO:0009925,GO:0016020,GO:0016324,GO:0016528,GO:0030056,GO:0030506,GO:0031581,GO:0042060,GO:0042383,GO:0043292,GO:0045104,GO:0045111,GO:0047485,GO:0048471
TRINITY_DN10622_c0_g1_i2	GO:0003779,GO:0005198,GO:0005200,GO:0005737,GO:0005856,GO:0005903,GO:0005925,GO:0007565,GO:0007584,GO:0008092,GO:0008307,GO:0009925,GO:0016020,GO:0016324,GO:0016528,GO:0030056,GO:0030506,GO:0030855,GO:0031581,GO:0042060,GO:0042383,GO:0043034,GO:0043292,GO:0045104,GO:0047485,GO:0048471
TRINITY_DN10622_c0_g1_i3	GO:0003779,GO:0005198,GO:0005200,GO:0005737,GO:0005829,GO:0005903,GO:0005925,GO:0007584,GO:0008092,GO:0008307,GO:0009925,GO:0016020,GO:0016324,GO:0016528,GO:0030056,GO:0030506,GO:0031581,GO:0042060,GO:0042383,GO:0043292,GO:0045104,GO:0045111,GO:0047485,GO:0048471
TRINITY_DN10622_c0_g2_i1	GO:0001501,GO:0004672,GO:0004714,GO:0004715,GO:0005524,GO:0005576,GO:0005794,GO:0015031,GO:0018108,GO:0030154,GO:0030282,GO:0030501,GO:0032332,GO:0035108,GO:0035264,GO:0042997,GO:0048286,GO:0048566,GO:0060021
TRINITY_DN10622_c0_g2_i2	GO:0001501,GO:0004672,GO:0004714,GO:0004715,GO:0005524,GO:0005576,GO:0005794,GO:0015031,GO:0018108,GO:0030154,GO:0030282,GO:0030501,GO:0032332,GO:0035108,GO:0035264,GO:0042997,GO:0048286,GO:0048566,GO:0060021
TRINITY_DN10622_c0_g2_i3	GO:0001501,GO:0004672,GO:0004714,GO:0004715,GO:0005524,GO:0005576,GO:0005794,GO:0015031,GO:0018108,GO:0030154,GO:0030282,GO:0030501,GO:0032332,GO:0035108,GO:0035264,GO:0042997,GO:0048286,GO:0048566,GO:0060021
TRINITY_DN10625_c0_g1_i1	GO:0004550,GO:0005524,GO:0005739,GO:0005743,GO:0005758,GO:0005759,GO:0006183,GO:0006228,GO:0006241,GO:0006869,GO:0009116,GO:0015949,GO:0046872,GO:1901612
TRINITY_DN1062_c0_g1_i1	GO:0005739,GO:0005789,GO:0006633,GO:0016021,GO:0016859,GO:0042284,GO:0043217,GO:0046513,GO:0050251
TRINITY_DN1062_c0_g1_i2	GO:0005739,GO:0005789,GO:0006633,GO:0016021,GO:0016859,GO:0042284,GO:0043217,GO:0046513,GO:0050251
TRINITY_DN1062_c0_g1_i3	GO:0005739,GO:0005789,GO:0006633,GO:0016021,GO:0016859,GO:0042284,GO:0043217,GO:0046513,GO:0050251
TRINITY_DN1062_c0_g1_i4	GO:0005739,GO:0005789,GO:0006633,GO:0016021,GO:0016859,GO:0042284,GO:0043217,GO:0046513,GO:0050251
TRINITY_DN1062_c0_g1_i5	GO:0005739,GO:0005789,GO:0006633,GO:0016021,GO:0016859,GO:0042284,GO:0043217,GO:0046513,GO:0050251
TRINITY_DN1062_c0_g1_i6	GO:0005739,GO:0005789,GO:0006633,GO:0016021,GO:0016859,GO:0042284,GO:0043217,GO:0046513,GO:0050251
TRINITY_DN10634_c0_g1_i1	GO:0000122,GO:0000978,GO:0001228,GO:0004879,GO:0005634,GO:0005737,GO:0008270,GO:0010875,GO:0010887,GO:0030154,GO:0036151,GO:0042632,GO:0043031,GO:0043565,GO:0045861,GO:0045893,GO:0045944,GO:0046965,GO:0050728,GO:0070328,GO:0071222,GO:0090188,GO:0090341,GO:0090575,GO:0120163,GO:1903573
TRINITY_DN10639_c0_g1_i1	GO:0005344,GO:0005506,GO:0005737,GO:0019825,GO:0020037
TRINITY_DN10639_c0_g1_i2	GO:0005344,GO:0005506,GO:0005737,GO:0019825,GO:0020037
TRINITY_DN1063_c0_g1_i3	GO:0000287,GO:0004674,GO:0005524,GO:0005737,GO:0005856,GO:0005911,GO:0006468,GO:0016477,GO:0018107,GO:0030027,GO:0031032,GO:0031252,GO:0031532,GO:0035556,GO:0042641,GO:0042802,GO:0070062,GO:0106310,GO:0106311
TRINITY_DN1063_c0_g1_i4	GO:0000287,GO:0004674,GO:0005524,GO:0005737,GO:0005856,GO:0005911,GO:0006468,GO:0016477,GO:0018107,GO:0030027,GO:0031032,GO:0031252,GO:0031532,GO:0035556,GO:0042641,GO:0042802,GO:0070062,GO:0106310,GO:0106311
TRINITY_DN1063_c0_g1_i5	GO:0000287,GO:0004674,GO:0005524,GO:0005737,GO:0005856,GO:0005911,GO:0006468,GO:0016477,GO:0018107,GO:0030027,GO:0031032,GO:0031252,GO:0031532,GO:0035556,GO:0042641,GO:0042802,GO:0070062,GO:0106310,GO:0106311
TRINITY_DN10642_c0_g1_i1	GO:0000138,GO:0005737,GO:0005794,GO:0005797,GO:0005829,GO:0005881,GO:0016020,GO:0090498
TRINITY_DN10644_c0_g1_i1	GO:0000250,GO:0005789,GO:0005811,GO:0006694,GO:0006695,GO:0016020,GO:0016104,GO:0019216,GO:0031647,GO:0042300
TRINITY_DN10644_c0_g1_i13	GO:0000250,GO:0005789,GO:0005811,GO:0006694,GO:0006695,GO:0016020,GO:0016104,GO:0019216,GO:0031647,GO:0042300
TRINITY_DN10644_c0_g1_i14	GO:0000250,GO:0005789,GO:0005811,GO:0006694,GO:0006695,GO:0016020,GO:0016104,GO:0019216,GO:0031647,GO:0042300
TRINITY_DN10644_c0_g1_i4	GO:0000250,GO:0005789,GO:0005811,GO:0006694,GO:0006695,GO:0016020,GO:0016104,GO:0019216,GO:0031647,GO:0042300
TRINITY_DN10644_c0_g1_i5	GO:0000250,GO:0005789,GO:0005811,GO:0006694,GO:0006695,GO:0016020,GO:0016104,GO:0019216,GO:0031647,GO:0042300
TRINITY_DN10644_c0_g1_i6	GO:0000250,GO:0005789,GO:0005811,GO:0006694,GO:0006695,GO:0016020,GO:0016104,GO:0019216,GO:0031647,GO:0042300
TRINITY_DN10644_c0_g1_i7	GO:0000250,GO:0005789,GO:0005811,GO:0006694,GO:0006695,GO:0016020,GO:0016104,GO:0019216,GO:0031647,GO:0042300
TRINITY_DN10644_c0_g1_i9	GO:0000250,GO:0005789,GO:0005811,GO:0006694,GO:0006695,GO:0016020,GO:0016104,GO:0019216,GO:0031647,GO:0042300
TRINITY_DN10646_c0_g1_i1	GO:0000151,GO:0000209,GO:0004842,GO:0005737,GO:0005829,GO:0006511,GO:0006915,GO:0016021,GO:0031624,GO:0031966,GO:0032436,GO:0043066,GO:0046872,GO:0061630
TRINITY_DN10647_c0_g1_i1	GO:0000281,GO:0001570,GO:0001726,GO:0001784,GO:0001934,GO:0001953,GO:0005096,GO:0005102,GO:0005161,GO:0005675,GO:0005829,GO:0005886,GO:0006357,GO:0006366,GO:0007049,GO:0007155,GO:0007162,GO:0007165,GO:0008134,GO:0016020,GO:0016538,GO:0030036,GO:0030539,GO:0030833,GO:0030971,GO:0031965,GO:0032868,GO:0036120,GO:0042493,GO:0043066,GO:0043422,GO:0043524,GO:0043547,GO:0044325,GO:0044344,GO:0044877,GO:…
TRINITY_DN10647_c0_g1_i2	GO:0005675,GO:0006357,GO:0006366,GO:0007049,GO:0016538,GO:0070985
TRINITY_DN1064_c0_g1_i1	GO:0005096,GO:0005737,GO:0005829,GO:0007165,GO:0030833,GO:0051056
TRINITY_DN1064_c0_g1_i2	GO:0005096,GO:0005737,GO:0005829,GO:0007165,GO:0030833,GO:0051056
TRINITY_DN10656_c0_g1_i1	GO:0005518,GO:0005583,GO:0005615,GO:0007601,GO:0030199,GO:0032914,GO:0045944
TRINITY_DN10659_c0_g1_i1	GO:0005634,GO:0005737,GO:0005813,GO:0005814,GO:0005874,GO:0008017,GO:0046600,GO:0060041
TRINITY_DN10659_c0_g1_i2	GO:0005634,GO:0005737,GO:0005813,GO:0005814,GO:0005874,GO:0008017,GO:0046600,GO:0060041
TRINITY_DN1065_c0_g2_i1	GO:0004364,GO:0004930,GO:0005737,GO:0005886,GO:0005887,GO:0005975,GO:0007186,GO:0008270,GO:0017124,GO:0043295,GO:0043523,GO:0050750,GO:1903203
TRINITY_DN1065_c0_g2_i2	GO:0004364,GO:0004930,GO:0005737,GO:0005886,GO:0005887,GO:0005975,GO:0007186,GO:0008270,GO:0017124,GO:0043295,GO:0043523,GO:0050750,GO:1903203
TRINITY_DN1065_c0_g2_i3	GO:0004364,GO:0004930,GO:0005737,GO:0005886,GO:0005887,GO:0005975,GO:0007186,GO:0008270,GO:0017124,GO:0043295,GO:0043523,GO:0050750,GO:1903203
TRINITY_DN1065_c0_g2_i4	GO:0004364,GO:0004930,GO:0005737,GO:0005886,GO:0005887,GO:0005975,GO:0007186,GO:0008270,GO:0017124,GO:0043295,GO:0043523,GO:0050750,GO:1903203
TRINITY_DN1065_c0_g2_i5	GO:0004364,GO:0004930,GO:0005737,GO:0005886,GO:0005887,GO:0005975,GO:0007186,GO:0008270,GO:0017124,GO:0043295,GO:0043523,GO:0050750,GO:1903203
TRINITY_DN10665_c0_g1_i1	GO:0001932,GO:0001965,GO:0003383,GO:0005085,GO:0005109,GO:0005737,GO:0005813,GO:0007264,GO:0008017,GO:0030054,GO:0030165,GO:0030705,GO:0031098,GO:0031122,GO:0031648,GO:0035567,GO:0042802,GO:0043621,GO:0051959,GO:0090090
TRINITY_DN10665_c0_g1_i10	GO:0001932,GO:0001965,GO:0003383,GO:0005085,GO:0005109,GO:0005576,GO:0005737,GO:0005813,GO:0007264,GO:0007596,GO:0008017,GO:0030054,GO:0030165,GO:0030705,GO:0031098,GO:0031122,GO:0031648,GO:0035567,GO:0042802,GO:0043621,GO:0051959,GO:0090090
TRINITY_DN10665_c0_g1_i11	GO:0005576,GO:0007596
TRINITY_DN10665_c0_g1_i12	GO:0005576,GO:0007596
TRINITY_DN10665_c0_g1_i2	GO:0001525,GO:0001822,GO:0001851,GO:0001905,GO:0002021,GO:0003406,GO:0005576,GO:0005615,GO:0005634,GO:0005737,GO:0005739,GO:0005886,GO:0006954,GO:0006955,GO:0006956,GO:0006957,GO:0007005,GO:0007601,GO:0008201,GO:0008340,GO:0009897,GO:0010467,GO:0030424,GO:0030449,GO:0032042,GO:0032835,GO:0034097,GO:0035886,GO:0042802,GO:0043025,GO:0043395,GO:0046034,GO:0046530,GO:0046548,GO:0050905,GO:0051640,GO:…
TRINITY_DN10665_c0_g1_i4	GO:0001525,GO:0001822,GO:0001851,GO:0001905,GO:0002021,GO:0003406,GO:0005576,GO:0005615,GO:0005634,GO:0005737,GO:0005739,GO:0005886,GO:0006954,GO:0006955,GO:0006956,GO:0006957,GO:0007005,GO:0007601,GO:0008201,GO:0008340,GO:0009897,GO:0010467,GO:0030424,GO:0030449,GO:0032042,GO:0032091,GO:0032835,GO:0032991,GO:0034097,GO:0035886,GO:0042802,GO:0043025,GO:0043395,GO:0046034,GO:0046530,GO:0046548,GO:…
TRINITY_DN10665_c0_g1_i5	GO:0001932,GO:0001965,GO:0003383,GO:0005085,GO:0005109,GO:0005737,GO:0005813,GO:0007264,GO:0008017,GO:0030054,GO:0030165,GO:0030705,GO:0031098,GO:0031122,GO:0031648,GO:0035567,GO:0042802,GO:0043621,GO:0051959,GO:0090090
TRINITY_DN10665_c0_g1_i7	GO:0001525,GO:0001822,GO:0001851,GO:0001905,GO:0001932,GO:0001965,GO:0002021,GO:0003383,GO:0003406,GO:0005085,GO:0005109,GO:0005576,GO:0005615,GO:0005634,GO:0005737,GO:0005739,GO:0005813,GO:0005829,GO:0005886,GO:0006954,GO:0006955,GO:0006956,GO:0006957,GO:0007005,GO:0007264,GO:0007601,GO:0008017,GO:0008201,GO:0008340,GO:0009897,GO:0010467,GO:0030054,GO:0030165,GO:0030424,GO:0030449,GO:0030705,GO:…
TRINITY_DN10665_c0_g1_i8	GO:0001525,GO:0001822,GO:0001851,GO:0001905,GO:0001932,GO:0001965,GO:0002021,GO:0003383,GO:0003406,GO:0005085,GO:0005109,GO:0005576,GO:0005615,GO:0005634,GO:0005737,GO:0005739,GO:0005813,GO:0005886,GO:0006954,GO:0006955,GO:0006956,GO:0006957,GO:0007005,GO:0007264,GO:0007601,GO:0008017,GO:0008201,GO:0008340,GO:0009897,GO:0010467,GO:0030054,GO:0030165,GO:0030424,GO:0030449,GO:0030705,GO:0031098,GO:…
TRINITY_DN10667_c0_g1_i1	GO:0005604,GO:0009887,GO:0009888,GO:0016021,GO:0016477,GO:0034446
TRINITY_DN10669_c0_g1_i3	GO:0016021
TRINITY_DN10669_c0_g1_i4	GO:0016021
TRINITY_DN10669_c0_g1_i5	GO:0016021
TRINITY_DN10669_c0_g1_i6	GO:0016021
TRINITY_DN1066_c0_g1_i1	GO:0000978,GO:0001223,GO:0001227,GO:0005634,GO:0005654,GO:0005737,GO:0005829,GO:0006357,GO:0008134,GO:0008285,GO:0015630,GO:0043565,GO:0045944,GO:0046872
TRINITY_DN1066_c0_g1_i2	GO:0000978,GO:0001223,GO:0001227,GO:0005634,GO:0005654,GO:0005737,GO:0005829,GO:0006357,GO:0008134,GO:0008285,GO:0015630,GO:0043565,GO:0045944,GO:0046872
TRINITY_DN10681_c0_g1_i1	GO:0000146,GO:0001726,GO:0003723,GO:0005516,GO:0005524,GO:0005737,GO:0005829,GO:0006892,GO:0007015,GO:0015031,GO:0015629,GO:0016020,GO:0016192,GO:0016459,GO:0030048,GO:0030050,GO:0030426,GO:0031267,GO:0032402,GO:0032433,GO:0032593,GO:0032869,GO:0042470,GO:0043005,GO:0051015,GO:0070062,GO:0072659
TRINITY_DN10688_c0_g1_i1	GO:0005634,GO:0008270,GO:1990837
TRINITY_DN10688_c0_g1_i2	GO:0005634,GO:0008270,GO:1990837
TRINITY_DN10688_c0_g1_i3	GO:0005634,GO:0008270,GO:1990837
TRINITY_DN10688_c0_g1_i4	GO:0005634,GO:0008270,GO:1990837
TRINITY_DN10688_c0_g1_i6	GO:0002039,GO:0003676,GO:0005634,GO:0008270,GO:0072332
TRINITY_DN10688_c0_g1_i7	GO:0005634,GO:0008270,GO:1990837
TRINITY_DN10688_c0_g2_i1	GO:0005783,GO:0015031,GO:0030133,GO:0031901,GO:0035091,GO:0046872
TRINITY_DN1068_c0_g1_i1	GO:0001825,GO:0003407,GO:0003682,GO:0003735,GO:0005634,GO:0005654,GO:0005739,GO:0005747,GO:0005762,GO:0005886,GO:0006281,GO:0006310,GO:0006338,GO:0006357,GO:0007399,GO:0016021,GO:0016514,GO:0021510,GO:0031011,GO:0032543,GO:0032981,GO:0035267,GO:0040008,GO:0043044,GO:0043967,GO:0043968,GO:0071564
TRINITY_DN1068_c0_g1_i2	GO:0001825,GO:0003407,GO:0003682,GO:0003735,GO:0005634,GO:0005654,GO:0005739,GO:0005747,GO:0005762,GO:0005886,GO:0006281,GO:0006310,GO:0006338,GO:0006357,GO:0007399,GO:0016021,GO:0016514,GO:0021510,GO:0031011,GO:0032543,GO:0032981,GO:0035267,GO:0040008,GO:0043044,GO:0043967,GO:0043968,GO:0071564
TRINITY_DN1068_c0_g2_i1	GO:0000785,GO:0000977,GO:0001228,GO:0005634,GO:0005654,GO:0005829,GO:0006355,GO:0043231,GO:0045664,GO:0045665,GO:0045893,GO:0045944,GO:0046872,GO:0060040,GO:0060223,GO:0060226,GO:1902870
TRINITY_DN1068_c0_g2_i2	GO:0000785,GO:0000977,GO:0001228,GO:0005634,GO:0005654,GO:0005829,GO:0006355,GO:0043231,GO:0045664,GO:0045665,GO:0045893,GO:0045944,GO:0046872,GO:0060040,GO:0060223,GO:0060226,GO:1902870
TRINITY_DN1068_c0_g4_i1	GO:0008284,GO:0016580,GO:0030336,GO:0045596
TRINITY_DN1068_c0_g5_i1	GO:0000175,GO:0000467,GO:0000738,GO:0003676,GO:0004527,GO:0005524,GO:0005739,GO:0005759,GO:0006633,GO:0008270,GO:0018729,GO:0043759,GO:0046872,GO:0047760,GO:0050218
TRINITY_DN1068_c0_g5_i2	GO:0000175,GO:0000467,GO:0000738,GO:0003676,GO:0005524,GO:0005739,GO:0005759,GO:0006633,GO:0008270,GO:0018729,GO:0043759,GO:0046872,GO:0047760,GO:0050218
TRINITY_DN1068_c0_g6_i1	GO:0000083,GO:0000785,GO:0000981,GO:0003677,GO:0005634,GO:0005654,GO:0005739,GO:0006357,GO:0006977,GO:0007507,GO:0008134,GO:0019904,GO:0045892,GO:0045944,GO:0070317,GO:0072686,GO:0090575,GO:1900740
TRINITY_DN1068_c1_g1_i1	GO:0005634,GO:0006397,GO:0008380
TRINITY_DN1068_c1_g1_i2	GO:0000375,GO:0000398,GO:0003677,GO:0003723,GO:0005634,GO:0005654,GO:0005829,GO:0006405,GO:0006406,GO:0008380,GO:0016363,GO:0016607,GO:0031124,GO:0071013
TRINITY_DN1068_c1_g1_i3	GO:0005634,GO:0006397,GO:0008380
TRINITY_DN1068_c1_g1_i4	GO:0005634,GO:0006397,GO:0008380
TRINITY_DN10690_c0_g1_i1	GO:0005737,GO:0007275,GO:0007283,GO:0030154,GO:0033391
TRINITY_DN10691_c1_g1_i1	GO:0004748,GO:0005737,GO:0006260,GO:0009263,GO:0046872
TRINITY_DN10692_c0_g1_i1	GO:0000118,GO:0003682,GO:0003714,GO:0005634,GO:0005654,GO:0005667,GO:0006357,GO:0007596,GO:0010629,GO:0016032,GO:0016575,GO:0017053,GO:0019899,GO:0030218,GO:0045654,GO:0045892,GO:0070933,GO:1990391
TRINITY_DN1069_c0_g1_i2	GO:0005783,GO:0005794,GO:0016021,GO:0032469,GO:0044325,GO:1902236
TRINITY_DN1069_c0_g1_i3	GO:0005783,GO:0005794,GO:0016021,GO:0032469,GO:0044325,GO:1902236
TRINITY_DN1069_c0_g1_i4	GO:0005783,GO:0005794,GO:0016021,GO:0032469,GO:0044325,GO:1902236
TRINITY_DN106_c0_g1_i1	GO:0003341,GO:0005814,GO:0005929,GO:0005930,GO:0007368,GO:0036064,GO:0036158,GO:1902017
TRINITY_DN10700_c0_g1_i1	GO:0004197,GO:0005615,GO:0005764,GO:0051603
TRINITY_DN10700_c0_g1_i2	GO:0002003,GO:0004180,GO:0004197,GO:0005576,GO:0005615,GO:0005764,GO:0005783,GO:0005788,GO:0005886,GO:0006508,GO:0006888,GO:0008234,GO:0009986,GO:0010757,GO:0010977,GO:0030134,GO:0030426,GO:0031410,GO:0032091,GO:0033116,GO:0035580,GO:0043312,GO:0043525,GO:0048208,GO:0051603,GO:0060441,GO:0062023,GO:0070062,GO:0099738,GO:1901214,GO:1904813,GO:2000179
TRINITY_DN10700_c0_g1_i3	GO:0002003,GO:0004180,GO:0004197,GO:0005576,GO:0005615,GO:0005764,GO:0005783,GO:0005788,GO:0005886,GO:0006508,GO:0006888,GO:0008234,GO:0009986,GO:0010757,GO:0010977,GO:0030134,GO:0030426,GO:0031410,GO:0032091,GO:0033116,GO:0035580,GO:0043312,GO:0043525,GO:0048208,GO:0051603,GO:0060441,GO:0062023,GO:0070062,GO:0099738,GO:1901214,GO:1904813,GO:2000179
TRINITY_DN10700_c0_g1_i4	GO:0004197,GO:0005615,GO:0005764,GO:0051603
TRINITY_DN10700_c0_g2_i1	GO:0004197,GO:0005615,GO:0005764,GO:0051603
TRINITY_DN1070_c0_g1_i1	GO:0000785,GO:0000978,GO:0000981,GO:0000987,GO:0001228,GO:0003700,GO:0005634,GO:0005654,GO:0005667,GO:0005737,GO:0006357,GO:0006955,GO:0007399,GO:0007517,GO:0008134,GO:0010628,GO:0016607,GO:0030154,GO:0035497,GO:0043231,GO:0043425,GO:0045666,GO:0045944,GO:0046332,GO:0046982,GO:0070888,GO:0071837,GO:0090575,GO:1902036,GO:1990837
TRINITY_DN1070_c0_g2_i1	GO:0000978,GO:0000981,GO:0005634,GO:0005667,GO:0006357,GO:0007275,GO:0045666,GO:0046982,GO:0070888
TRINITY_DN1070_c0_g2_i2	GO:0000785,GO:0000978,GO:0000981,GO:0000987,GO:0001228,GO:0003700,GO:0005634,GO:0005654,GO:0005667,GO:0005737,GO:0006357,GO:0006955,GO:0007399,GO:0007517,GO:0008134,GO:0010628,GO:0016607,GO:0030154,GO:0035497,GO:0043231,GO:0043425,GO:0045666,GO:0045944,GO:0046332,GO:0046982,GO:0070888,GO:0071837,GO:0090575,GO:1902036,GO:1990837
TRINITY_DN10715_c0_g1_i3	GO:0005886,GO:0007155,GO:0031225
TRINITY_DN10715_c0_g1_i4	GO:0005886,GO:0007155,GO:0031225
TRINITY_DN10715_c0_g1_i7	GO:0005886,GO:0007155,GO:0031225
TRINITY_DN10715_c0_g1_i8	GO:0005886,GO:0007155,GO:0031225
TRINITY_DN10715_c0_g1_i9	GO:0005886,GO:0007155,GO:0031225
TRINITY_DN1071_c0_g1_i10	GO:0000052,GO:0003073,GO:0005739,GO:0006525,GO:0006527,GO:0006809,GO:0008270,GO:0008285,GO:0016403,GO:0016597,GO:0017014,GO:0043116,GO:0045429,GO:0045766,GO:1900038
TRINITY_DN1071_c0_g1_i11	GO:0000052,GO:0001649,GO:0002041,GO:0003073,GO:0003181,GO:0003278,GO:0003281,GO:0005178,GO:0005520,GO:0005576,GO:0005739,GO:0006525,GO:0006527,GO:0006809,GO:0007155,GO:0007165,GO:0008201,GO:0008270,GO:0008285,GO:0010518,GO:0010811,GO:0016403,GO:0016597,GO:0017014,GO:0030198,GO:0030335,GO:0030501,GO:0030513,GO:0031012,GO:0033690,GO:0043065,GO:0043066,GO:0043116,GO:0043280,GO:0044319,GO:0045429,GO:…
TRINITY_DN1071_c0_g1_i12	GO:0000052,GO:0003073,GO:0005739,GO:0006525,GO:0006527,GO:0006809,GO:0008270,GO:0008285,GO:0016403,GO:0016597,GO:0017014,GO:0043116,GO:0045429,GO:0045766,GO:1900038
TRINITY_DN1071_c0_g1_i2	GO:0000052,GO:0003073,GO:0005739,GO:0006525,GO:0006527,GO:0006809,GO:0008270,GO:0008285,GO:0016403,GO:0016597,GO:0017014,GO:0043116,GO:0045429,GO:0045766,GO:1900038
TRINITY_DN1071_c0_g1_i3	GO:0000052,GO:0003073,GO:0005739,GO:0006525,GO:0006527,GO:0006809,GO:0008270,GO:0008285,GO:0016403,GO:0016597,GO:0017014,GO:0043116,GO:0045429,GO:0045766,GO:1900038
TRINITY_DN1071_c0_g1_i4	GO:0001649,GO:0002041,GO:0003181,GO:0003278,GO:0003281,GO:0005178,GO:0005520,GO:0005576,GO:0007155,GO:0007165,GO:0008201,GO:0010518,GO:0010811,GO:0030198,GO:0030335,GO:0030501,GO:0030513,GO:0031012,GO:0033690,GO:0043065,GO:0043066,GO:0043280,GO:0044319,GO:0045669,GO:0045860,GO:0045944,GO:0050840,GO:0060413,GO:0060548,GO:0060591,GO:0061036,GO:0070372,GO:0072593,GO:0098609,GO:2000304
TRINITY_DN1071_c0_g1_i5	GO:0000052,GO:0003073,GO:0005739,GO:0006525,GO:0006527,GO:0006809,GO:0008270,GO:0008285,GO:0016403,GO:0016597,GO:0017014,GO:0043116,GO:0045429,GO:0045766,GO:1900038
TRINITY_DN1071_c0_g1_i6	GO:0000052,GO:0003073,GO:0005739,GO:0006525,GO:0006527,GO:0006809,GO:0008270,GO:0008285,GO:0016403,GO:0016597,GO:0017014,GO:0043116,GO:0045429,GO:0045766,GO:1900038
TRINITY_DN1071_c0_g1_i8	GO:0001649,GO:0002041,GO:0003181,GO:0003278,GO:0003281,GO:0005178,GO:0005520,GO:0005576,GO:0007155,GO:0007165,GO:0008201,GO:0010518,GO:0010811,GO:0030198,GO:0030335,GO:0030501,GO:0030513,GO:0031012,GO:0033690,GO:0043065,GO:0043066,GO:0043280,GO:0044319,GO:0045669,GO:0045860,GO:0045944,GO:0050840,GO:0060413,GO:0060548,GO:0060591,GO:0061036,GO:0070372,GO:0072593,GO:0098609,GO:2000304
TRINITY_DN1071_c0_g1_i9	GO:0000052,GO:0001649,GO:0002041,GO:0003073,GO:0003181,GO:0003278,GO:0003281,GO:0005178,GO:0005520,GO:0005576,GO:0005739,GO:0006525,GO:0006527,GO:0006809,GO:0007155,GO:0007165,GO:0008201,GO:0008270,GO:0008285,GO:0010518,GO:0010811,GO:0016403,GO:0016597,GO:0017014,GO:0030198,GO:0030335,GO:0030501,GO:0030513,GO:0031012,GO:0033690,GO:0043065,GO:0043066,GO:0043116,GO:0043280,GO:0044319,GO:0045429,GO:…
TRINITY_DN1071_c0_g2_i1	GO:0000122,GO:0000785,GO:0001666,GO:0001837,GO:0001935,GO:0002040,GO:0004720,GO:0005044,GO:0005507,GO:0005509,GO:0005604,GO:0005615,GO:0005634,GO:0005783,GO:0006464,GO:0010718,GO:0016020,GO:0018057,GO:0030199,GO:0032332,GO:0043542,GO:0045892,GO:0046688,GO:0070492,GO:0070828,GO:1902455
TRINITY_DN1071_c0_g3_i1	GO:0000122,GO:0000785,GO:0001666,GO:0001837,GO:0001935,GO:0002040,GO:0004720,GO:0005044,GO:0005507,GO:0005509,GO:0005604,GO:0005615,GO:0005634,GO:0005654,GO:0005783,GO:0006464,GO:0007155,GO:0007568,GO:0009055,GO:0010718,GO:0016020,GO:0018057,GO:0030199,GO:0032332,GO:0043542,GO:0045892,GO:0046688,GO:0062023,GO:0070492,GO:0070828,GO:1902455
TRINITY_DN10722_c0_g1_i1	GO:0005634,GO:0005694,GO:0006357,GO:0008301
TRINITY_DN10722_c0_g1_i2	GO:0005634,GO:0005694,GO:0006357,GO:0008301
TRINITY_DN10725_c0_g1_i1	GO:0001501,GO:0002074,GO:0005245,GO:0005516,GO:0005737,GO:0005886,GO:0005891,GO:0006816,GO:0006936,GO:0006941,GO:0007029,GO:0007519,GO:0007520,GO:0007528,GO:0008331,GO:0016529,GO:0030315,GO:0031674,GO:0034765,GO:0042383,GO:0043501,GO:0044327,GO:0046872,GO:0048741,GO:0055001,GO:0070509,GO:0071313,GO:1990454
TRINITY_DN10725_c0_g1_i2	GO:0001501,GO:0002074,GO:0005245,GO:0005516,GO:0005737,GO:0005886,GO:0005891,GO:0006816,GO:0006936,GO:0006941,GO:0007029,GO:0007519,GO:0007520,GO:0007528,GO:0008331,GO:0016529,GO:0030315,GO:0031674,GO:0034765,GO:0042383,GO:0043501,GO:0044327,GO:0046872,GO:0048741,GO:0055001,GO:0070509,GO:0071313,GO:1990454
TRINITY_DN10725_c0_g1_i3	GO:0001501,GO:0001503,GO:0002074,GO:0005245,GO:0005516,GO:0005737,GO:0005886,GO:0005891,GO:0006816,GO:0006936,GO:0006941,GO:0007029,GO:0007519,GO:0007520,GO:0007528,GO:0008331,GO:0016529,GO:0030315,GO:0031674,GO:0034765,GO:0042383,GO:0043501,GO:0044327,GO:0046872,GO:0048741,GO:0055001,GO:0070509,GO:0071313,GO:1990454
TRINITY_DN10725_c0_g1_i4	GO:0001501,GO:0001503,GO:0002074,GO:0005245,GO:0005516,GO:0005737,GO:0005886,GO:0005891,GO:0006816,GO:0006936,GO:0006941,GO:0007029,GO:0007519,GO:0007520,GO:0007528,GO:0008331,GO:0016529,GO:0030315,GO:0031674,GO:0034765,GO:0042383,GO:0043501,GO:0044327,GO:0046872,GO:0048741,GO:0055001,GO:0070509,GO:0071313,GO:1990454
TRINITY_DN10727_c0_g1_i1	GO:0001726,GO:0005546,GO:0005615,GO:0005634,GO:0005654,GO:0005730,GO:0005737,GO:0005814,GO:0007417,GO:0008154,GO:0015629,GO:0019904,GO:0030027,GO:0030031,GO:0042470,GO:0044877,GO:0045335,GO:0051014,GO:0051015,GO:0051016,GO:0071346,GO:0072686,GO:0090543
TRINITY_DN10731_c0_g1_i1	GO:0004771,GO:0005576,GO:0016042
TRINITY_DN10731_c0_g1_i2	GO:0004771,GO:0005576,GO:0016042
TRINITY_DN10731_c0_g2_i1	GO:0000902,GO:0001650,GO:0004771,GO:0005654,GO:0005764,GO:0005829,GO:0006954,GO:0008283,GO:0016042,GO:0016125,GO:0016298,GO:0030324,GO:0034383,GO:0043202,GO:0043231,GO:0048771,GO:0048873
TRINITY_DN10737_c0_g1_i1	GO:0000724,GO:0003682,GO:0003684,GO:0003887,GO:0005524,GO:0005654,GO:0005694,GO:0005737,GO:0005794,GO:0005829,GO:0006261,GO:0006281,GO:0006284,GO:0006302,GO:0006974,GO:0008409,GO:0016446,GO:0017116,GO:0042802,GO:0051260,GO:0051575,GO:0097681,GO:2000042
TRINITY_DN10737_c0_g1_i3	GO:0000724,GO:0003682,GO:0003684,GO:0003887,GO:0005524,GO:0005654,GO:0005694,GO:0005737,GO:0005794,GO:0005829,GO:0006261,GO:0006281,GO:0006284,GO:0006302,GO:0006974,GO:0008409,GO:0016446,GO:0017116,GO:0042802,GO:0051260,GO:0051575,GO:0097681,GO:2000042
TRINITY_DN10737_c0_g1_i4	GO:0000724,GO:0003682,GO:0003684,GO:0003887,GO:0005524,GO:0005654,GO:0005694,GO:0005737,GO:0005794,GO:0005829,GO:0006261,GO:0006281,GO:0006284,GO:0006302,GO:0006974,GO:0008409,GO:0016446,GO:0017116,GO:0042802,GO:0051260,GO:0051575,GO:0097681,GO:2000042
TRINITY_DN10737_c0_g1_i5	GO:0000724,GO:0003682,GO:0003684,GO:0003887,GO:0005524,GO:0005654,GO:0005694,GO:0005737,GO:0005794,GO:0005829,GO:0006261,GO:0006281,GO:0006284,GO:0006302,GO:0006974,GO:0008409,GO:0016446,GO:0017116,GO:0042802,GO:0051260,GO:0051575,GO:0097681,GO:2000042
TRINITY_DN10737_c0_g1_i8	GO:0000724,GO:0003682,GO:0003684,GO:0003887,GO:0005524,GO:0005654,GO:0005694,GO:0005737,GO:0005794,GO:0005829,GO:0006261,GO:0006281,GO:0006284,GO:0006302,GO:0006974,GO:0008409,GO:0016446,GO:0017116,GO:0042802,GO:0051260,GO:0051575,GO:0097681,GO:2000042
TRINITY_DN10739_c0_g1_i1	GO:0000272,GO:0001878,GO:0002376,GO:0002532,GO:0004568,GO:0005576,GO:0005615,GO:0005737,GO:0006032,GO:0006915,GO:0008061,GO:0019900,GO:0032722,GO:0052356
TRINITY_DN1073_c1_g1_i1	GO:0001701,GO:0005654,GO:0005829,GO:0006366,GO:0006368,GO:0008023,GO:0010923,GO:0015030,GO:0016604,GO:0016607,GO:0019902,GO:0032786,GO:0032968,GO:0035327,GO:0035363,GO:0042795,GO:0042796,GO:0045945
TRINITY_DN10741_c0_g1_i1	GO:0005739,GO:0005743,GO:0005758,GO:0007399,GO:0042802,GO:0045039,GO:0046872,GO:0072321
TRINITY_DN10741_c0_g2_i1	GO:0001921,GO:0003924,GO:0005525,GO:0005737,GO:0005739,GO:0005769,GO:0005773,GO:0005794,GO:0005801,GO:0005802,GO:0005829,GO:0005856,GO:0005886,GO:0006886,GO:0007005,GO:0007030,GO:0007416,GO:0009617,GO:0010977,GO:0012505,GO:0019003,GO:0019894,GO:0030154,GO:0031267,GO:0032438,GO:0039694,GO:0042110,GO:0042147,GO:0042470,GO:0043231,GO:0048471,GO:0050862,GO:0055037,GO:0070062,GO:0070840,GO:0072657,GO:…
TRINITY_DN10743_c0_g1_i3	GO:0000132,GO:0005886,GO:0007399,GO:0008093,GO:0008356,GO:0009786,GO:0019904,GO:0030154,GO:0030674,GO:0031647,GO:0032991,GO:0045176,GO:0045179
TRINITY_DN10744_c0_g1_i1	GO:0004497,GO:0005506,GO:0005737,GO:0005789,GO:0006082,GO:0006805,GO:0007608,GO:0008392,GO:0008395,GO:0016712,GO:0019373,GO:0020037,GO:0042738,GO:0043231,GO:0070330
TRINITY_DN10744_c0_g1_i2	GO:0004497,GO:0005506,GO:0005737,GO:0005789,GO:0006082,GO:0006805,GO:0007608,GO:0008392,GO:0008395,GO:0016712,GO:0019373,GO:0020037,GO:0042738,GO:0043231,GO:0070330
TRINITY_DN10744_c0_g1_i3	GO:0004497,GO:0005506,GO:0005737,GO:0005789,GO:0006082,GO:0006805,GO:0007608,GO:0008392,GO:0008395,GO:0016712,GO:0019373,GO:0020037,GO:0042738,GO:0043231,GO:0070330
TRINITY_DN10746_c0_g1_i1	GO:0005739,GO:0005759,GO:0006099,GO:0006121,GO:0018293,GO:0034553
TRINITY_DN10748_c0_g1_i2	GO:0005509,GO:0005604,GO:0005615
TRINITY_DN10748_c0_g1_i3	GO:0005509,GO:0005604,GO:0005615
TRINITY_DN10748_c0_g1_i4	GO:0005509,GO:0005604,GO:0005615,GO:0007161,GO:0042802,GO:0046626,GO:0062023,GO:0070062
TRINITY_DN10748_c0_g1_i5	GO:0005509,GO:0005604,GO:0005615
TRINITY_DN10748_c0_g1_i6	GO:0005509,GO:0005604,GO:0005615
TRINITY_DN10748_c0_g1_i8	GO:0005509,GO:0005604,GO:0005615,GO:0007161,GO:0042802,GO:0046626,GO:0062023,GO:0070062
TRINITY_DN1074_c0_g1_i1	GO:0001650,GO:0002039,GO:0004674,GO:0005524,GO:0005634,GO:0005654,GO:0005737,GO:0006468,GO:0006974,GO:0007155,GO:0015630,GO:0030155,GO:0035507,GO:0035556,GO:0042127,GO:0042149,GO:0046872,GO:0106310,GO:0106311,GO:1901796,GO:2000772
TRINITY_DN10750_c0_g1_i1	GO:0005794,GO:0016021,GO:0016757
TRINITY_DN10750_c0_g1_i4	GO:0005794,GO:0016021,GO:0016757
TRINITY_DN10751_c0_g3_i1	GO:0005737,GO:0005765,GO:0005770,GO:0006886,GO:0006914,GO:0008333,GO:0016020,GO:0030123,GO:0030897,GO:0031902,GO:0032456,GO:0034058,GO:0061909,GO:1902501,GO:1902774
TRINITY_DN10756_c0_g1_i1	GO:1990072
TRINITY_DN1075_c0_g1_i1	GO:0005768,GO:0005925,GO:0046872
TRINITY_DN1075_c0_g1_i2	GO:0005768,GO:0005925,GO:0046872
TRINITY_DN10766_c0_g1_i16	GO:0005765,GO:0005886,GO:0007507,GO:0009615,GO:0016021,GO:0031902,GO:0032991,GO:0034341,GO:0035455,GO:0035456,GO:0035458,GO:0045071,GO:0046597,GO:0051607,GO:0060337
TRINITY_DN10766_c0_g2_i3	GO:0005765,GO:0005886,GO:0007507,GO:0009615,GO:0016021,GO:0031902,GO:0032991,GO:0034341,GO:0035455,GO:0035456,GO:0035458,GO:0045071,GO:0046597,GO:0051607,GO:0060337
TRINITY_DN10767_c0_g1_i1	GO:0000978,GO:0000981,GO:0005634,GO:0006357,GO:0009887,GO:0048856
TRINITY_DN10767_c0_g1_i2	GO:0000978,GO:0000981,GO:0005634,GO:0006357,GO:0009887,GO:0048856
TRINITY_DN1076_c0_g1_i2	GO:0005768,GO:0005829,GO:0006886,GO:0006896,GO:0010008,GO:0030904,GO:0030906,GO:0032456,GO:0042147,GO:0043231,GO:0046872
TRINITY_DN1076_c0_g1_i3	GO:0005768,GO:0005829,GO:0006886,GO:0006896,GO:0010008,GO:0030904,GO:0030906,GO:0032456,GO:0042147,GO:0043231,GO:0046872
TRINITY_DN10771_c0_g2_i11	GO:0000122,GO:0005634,GO:0005730,GO:0005737,GO:0008134,GO:0009950,GO:0030178,GO:0042308,GO:0043392,GO:0045892
TRINITY_DN10771_c0_g2_i6	GO:0000122,GO:0005634,GO:0005730,GO:0005737,GO:0008134,GO:0009950,GO:0030178,GO:0042308,GO:0043392,GO:0045892
TRINITY_DN10771_c0_g3_i1	GO:0005829,GO:0006511,GO:0016567,GO:0030506,GO:0031430,GO:0033146,GO:0040008,GO:0042802,GO:0043687,GO:0045879,GO:0051260,GO:0097602
TRINITY_DN10771_c0_g3_i2	GO:0005829,GO:0006511,GO:0016567,GO:0030506,GO:0031430,GO:0033146,GO:0040008,GO:0042802,GO:0043687,GO:0045879,GO:0051260,GO:0097602
TRINITY_DN10772_c0_g1_i1	GO:0005507,GO:0005615,GO:0005769,GO:0005783,GO:0005794,GO:0005886,GO:0008131,GO:0009308,GO:0046677,GO:0048038,GO:0052593,GO:0052594,GO:0052595,GO:0052596,GO:1902283
TRINITY_DN1077_c0_g1_i1	GO:0005634,GO:0005654,GO:0005737,GO:0005829,GO:0034427,GO:0035327,GO:0043928,GO:0055087
TRINITY_DN1077_c0_g1_i3	GO:0005634,GO:0005654,GO:0005737,GO:0005829,GO:0034427,GO:0035327,GO:0043928,GO:0055087
TRINITY_DN10782_c0_g3_i1	GO:0004725,GO:0005001,GO:0005102,GO:0005886,GO:0005887,GO:0006470,GO:0006796,GO:0007157,GO:0007185,GO:0030182,GO:0046426,GO:0050775,GO:0050776,GO:0050804,GO:0050839,GO:0051965,GO:0070062,GO:0097105,GO:0098685,GO:0098686,GO:0098978,GO:0099056,GO:0099151,GO:0099545,GO:0099560,GO:1905606
TRINITY_DN10786_c0_g1_i4	GO:0005262,GO:0005886,GO:0005887,GO:0006816,GO:0006828,GO:0007338,GO:0007602,GO:0010524,GO:0015279,GO:0030168,GO:0033198,GO:0034703,GO:0051480,GO:0051592,GO:0070588,GO:0070679,GO:1903244
TRINITY_DN10789_c0_g1_i1	GO:0000139,GO:0001772,GO:0001916,GO:0001934,GO:0002437,GO:0002469,GO:0002491,GO:0002503,GO:0002842,GO:0002862,GO:0005200,GO:0005615,GO:0005765,GO:0005882,GO:0005886,GO:0005887,GO:0006955,GO:0006959,GO:0007165,GO:0008544,GO:0009897,GO:0009986,GO:0012507,GO:0016020,GO:0016045,GO:0019886,GO:0023026,GO:0030225,GO:0030247,GO:0030658,GO:0030666,GO:0030669,GO:0031902,GO:0032395,GO:0032588,GO:0032653,GO:…
TRINITY_DN10789_c0_g1_i2	GO:0000139,GO:0001772,GO:0001916,GO:0001934,GO:0002437,GO:0002469,GO:0002491,GO:0002503,GO:0002842,GO:0002862,GO:0005200,GO:0005615,GO:0005765,GO:0005882,GO:0005886,GO:0005887,GO:0006955,GO:0006959,GO:0007165,GO:0008544,GO:0009897,GO:0009986,GO:0012507,GO:0016020,GO:0016045,GO:0019886,GO:0023026,GO:0030225,GO:0030247,GO:0030658,GO:0030666,GO:0030669,GO:0031902,GO:0032395,GO:0032588,GO:0032653,GO:…
TRINITY_DN10790_c0_g1_i1	GO:0005227,GO:0005261,GO:0005262,GO:0005886,GO:0005887,GO:0006812,GO:0016048,GO:0050951,GO:0051262,GO:0070588,GO:0098655
TRINITY_DN10790_c0_g1_i2	GO:0005227,GO:0005261,GO:0005262,GO:0005886,GO:0005887,GO:0006812,GO:0016048,GO:0050951,GO:0051262,GO:0070588,GO:0098655
TRINITY_DN10792_c0_g1_i1	GO:0001578,GO:0005737,GO:0005813,GO:0007019,GO:0035371
TRINITY_DN10792_c0_g1_i2	GO:0001578,GO:0005737,GO:0005813,GO:0007019,GO:0035371
TRINITY_DN10792_c0_g3_i1	GO:0000118,GO:0000122,GO:0003682,GO:0003714,GO:0004407,GO:0005634,GO:0005737,GO:0006325,GO:0008134,GO:0017053,GO:0032041,GO:0032922,GO:0042752,GO:0045944,GO:0070932,GO:0070933
TRINITY_DN10793_c0_g1_i2	GO:0000993,GO:0003682,GO:0005634,GO:0005654,GO:0006974,GO:0010390,GO:0016239,GO:0016567,GO:0016607,GO:0032435,GO:0045893,GO:0071894
TRINITY_DN10793_c0_g1_i3	GO:0000993,GO:0003682,GO:0005634,GO:0005654,GO:0006974,GO:0010390,GO:0016239,GO:0016567,GO:0016607,GO:0032435,GO:0045893,GO:0071894
TRINITY_DN10793_c0_g1_i4	GO:0000993,GO:0003682,GO:0005634,GO:0005654,GO:0006974,GO:0010390,GO:0016239,GO:0016567,GO:0016607,GO:0032435,GO:0045893,GO:0071894
TRINITY_DN10793_c0_g1_i5	GO:0000993,GO:0003682,GO:0005634,GO:0005654,GO:0006974,GO:0010390,GO:0016239,GO:0016567,GO:0016607,GO:0032435,GO:0045893,GO:0071894
TRINITY_DN10793_c0_g1_i6	GO:0000993,GO:0003682,GO:0005634,GO:0005654,GO:0006974,GO:0010390,GO:0016239,GO:0016567,GO:0016607,GO:0032435,GO:0045893,GO:0071894
TRINITY_DN10793_c0_g2_i1	GO:0000049,GO:0002943,GO:0003725,GO:0004860,GO:0005737,GO:0005783,GO:0005829,GO:0010181,GO:0017150,GO:0050660,GO:0060548,GO:0070402,GO:0102264
TRINITY_DN10793_c0_g2_i2	GO:0000049,GO:0002943,GO:0003725,GO:0004860,GO:0005737,GO:0005783,GO:0005829,GO:0010181,GO:0017150,GO:0050660,GO:0060548,GO:0070402,GO:0102264
TRINITY_DN10793_c0_g2_i3	GO:0000049,GO:0002943,GO:0003725,GO:0004860,GO:0005737,GO:0005783,GO:0005829,GO:0010181,GO:0017150,GO:0050660,GO:0060548,GO:0070402,GO:0102264
TRINITY_DN10793_c0_g3_i1	GO:0004713,GO:0004714,GO:0004715,GO:0005102,GO:0005524,GO:0005886,GO:0007169,GO:0016021,GO:0030154,GO:0031234,GO:0045087
TRINITY_DN10793_c0_g3_i2	GO:0004713,GO:0004714,GO:0004715,GO:0005102,GO:0005524,GO:0005886,GO:0007169,GO:0016021,GO:0030154,GO:0031234,GO:0045087
TRINITY_DN10793_c0_g5_i1	GO:0005783,GO:0005789,GO:0016021,GO:0017187,GO:0034599,GO:0042373,GO:0047057,GO:0048038
TRINITY_DN10795_c0_g1_i1	GO:0003677,GO:0003714,GO:0005634,GO:0005737,GO:0006338,GO:0007507,GO:0010831,GO:0018024,GO:0034968,GO:0035914,GO:0045663,GO:0046872
TRINITY_DN10798_c0_g1_i3	GO:0003735,GO:0006412,GO:0022627
TRINITY_DN10799_c0_g1_i1	GO:0000122,GO:0000978,GO:0000981,GO:0001227,GO:0003700,GO:0005634,GO:0006355,GO:0006357,GO:0043565,GO:0045944,GO:0046872,GO:1990837
TRINITY_DN1079_c0_g1_i1	GO:0000978,GO:0001227,GO:0003700,GO:0005634,GO:0006357,GO:0008270,GO:0019904,GO:0032991
TRINITY_DN1079_c0_g1_i4	GO:0000978,GO:0001227,GO:0003700,GO:0005634,GO:0006357,GO:0008270,GO:0019904,GO:0032991
TRINITY_DN1079_c0_g2_i1	GO:0003723,GO:0005164,GO:0005524,GO:0005654,GO:0005739,GO:0005743,GO:0005758,GO:0005759,GO:0006457,GO:0009386,GO:0009986,GO:0016020,GO:0016021,GO:0016887,GO:0019901,GO:0051082,GO:0061077,GO:0070062,GO:1901856,GO:1903427,GO:1903751
TRINITY_DN1079_c0_g2_i2	GO:0003723,GO:0005164,GO:0005524,GO:0005654,GO:0005739,GO:0005743,GO:0005758,GO:0005759,GO:0006457,GO:0009386,GO:0009986,GO:0016020,GO:0016021,GO:0016887,GO:0019901,GO:0051082,GO:0061077,GO:0070062,GO:1901856,GO:1903427,GO:1903751
TRINITY_DN1079_c0_g3_i1	GO:0001671,GO:0005890,GO:0006883,GO:0030007,GO:0036376,GO:1990573
TRINITY_DN1079_c0_g3_i3	GO:0001671,GO:0003723,GO:0005164,GO:0005524,GO:0005654,GO:0005739,GO:0005743,GO:0005758,GO:0005759,GO:0005890,GO:0006457,GO:0006883,GO:0009386,GO:0009986,GO:0016020,GO:0016021,GO:0016887,GO:0019901,GO:0030007,GO:0036376,GO:0051082,GO:0061077,GO:0070062,GO:1901856,GO:1903427,GO:1903751,GO:1990573
TRINITY_DN1079_c0_g4_i1	GO:0000978,GO:0001227,GO:0003700,GO:0005634,GO:0006357,GO:0008270,GO:0019904,GO:0032991
TRINITY_DN1079_c0_g4_i2	GO:0000978,GO:0001227,GO:0003700,GO:0005634,GO:0006357,GO:0008270,GO:0019904,GO:0032991
TRINITY_DN1079_c0_g5_i1	GO:0001671,GO:0005890,GO:0006883,GO:0030007,GO:0036376,GO:1990573
TRINITY_DN1079_c0_g6_i1	GO:0003853,GO:0005739,GO:0005759,GO:0006550,GO:0006631,GO:0016937,GO:0042802,GO:0050660,GO:0102035
TRINITY_DN1079_c1_g1_i1	GO:0000049,GO:0001514,GO:0005524,GO:0005739,GO:0005829,GO:0016301,GO:0043915,GO:0097056
TRINITY_DN1079_c1_g1_i3	GO:0000049,GO:0005524,GO:0006412,GO:0016301,GO:0043915,GO:0097056
TRINITY_DN1079_c1_g1_i5	GO:0000049,GO:0005524,GO:0006412,GO:0016301,GO:0043915,GO:0097056
TRINITY_DN1079_c1_g1_i6	GO:0000049,GO:0005524,GO:0006412,GO:0016301,GO:0043915,GO:0097056
TRINITY_DN107_c0_g1_i1	GO:0000139,GO:0009306,GO:0016021,GO:0046907
TRINITY_DN107_c0_g1_i2	GO:0000139,GO:0009306,GO:0016021,GO:0046907
TRINITY_DN10800_c0_g1_i3	GO:0006897,GO:0015031,GO:0030130,GO:0048471
TRINITY_DN10800_c0_g1_i4	GO:0005737,GO:0005794,GO:0006886,GO:0006897,GO:0030121,GO:0030130,GO:0048471
TRINITY_DN10800_c0_g1_i6	GO:0005737,GO:0005794,GO:0006886,GO:0006897,GO:0030121,GO:0030130,GO:0048471
TRINITY_DN10800_c0_g1_i7	GO:0005737,GO:0005794,GO:0006886,GO:0006897,GO:0030121,GO:0030130,GO:0048471
TRINITY_DN10800_c0_g1_i8	GO:0006897,GO:0015031,GO:0030130,GO:0048471
TRINITY_DN10800_c0_g3_i1	GO:0005887,GO:0006644,GO:0007165,GO:0008195,GO:0042577,GO:0046839
TRINITY_DN10800_c0_g3_i2	GO:0005887,GO:0006644,GO:0007165,GO:0008195,GO:0042577,GO:0046839
TRINITY_DN10800_c0_g3_i3	GO:0005887,GO:0006644,GO:0007165,GO:0008195,GO:0042577,GO:0046839
TRINITY_DN10804_c0_g2_i2	GO:0002862,GO:0004930,GO:0005887,GO:0033612,GO:0035025,GO:0048709,GO:0051482
TRINITY_DN10804_c0_g2_i3	GO:0002862,GO:0004930,GO:0005887,GO:0033612,GO:0035025,GO:0048709,GO:0051482
TRINITY_DN10806_c0_g1_i1	GO:0008250,GO:0016021,GO:0042543
TRINITY_DN10806_c0_g1_i2	GO:0008250,GO:0016021,GO:0042543
TRINITY_DN10807_c0_g1_i1	GO:0002177,GO:0003351,GO:0005576,GO:0005737,GO:0005794,GO:0007283,GO:0007288,GO:0036126,GO:0048705,GO:0048854,GO:0060541,GO:0097225
TRINITY_DN10807_c0_g1_i2	GO:0002177,GO:0003351,GO:0005576,GO:0005737,GO:0005794,GO:0007283,GO:0007288,GO:0036126,GO:0048705,GO:0048854,GO:0060541,GO:0097225
TRINITY_DN10809_c0_g1_i1	GO:0005201,GO:0005576,GO:0009887,GO:0009888,GO:0016477,GO:0034446,GO:0043256,GO:0070831
TRINITY_DN10809_c0_g4_i1	GO:0003677,GO:0005654,GO:0007131,GO:0030374
TRINITY_DN10809_c0_g4_i2	GO:0003677,GO:0005654,GO:0007131,GO:0030374
TRINITY_DN10809_c0_g4_i3	GO:0003677,GO:0005654,GO:0007131,GO:0030374
TRINITY_DN1080_c0_g1_i1	GO:0000045,GO:0000139,GO:0000407,GO:0000421,GO:0000422,GO:0005102,GO:0005737,GO:0005802,GO:0005829,GO:0005856,GO:0006497,GO:0006914,GO:0009267,GO:0010008,GO:0016236,GO:0019898,GO:0030136,GO:0030331,GO:0032266,GO:0034045,GO:0034497,GO:0036498,GO:0044804,GO:0048203,GO:0050681,GO:0080025
TRINITY_DN1080_c0_g1_i10	GO:0000045,GO:0000139,GO:0000407,GO:0000421,GO:0000422,GO:0005102,GO:0005737,GO:0005802,GO:0005829,GO:0005856,GO:0006497,GO:0006914,GO:0009267,GO:0010008,GO:0016236,GO:0019898,GO:0030136,GO:0030331,GO:0032266,GO:0034045,GO:0034497,GO:0036498,GO:0044804,GO:0048203,GO:0050681,GO:0080025
TRINITY_DN1080_c0_g1_i12	GO:0004065,GO:0005615,GO:0005764,GO:0005783,GO:0006790,GO:0046872
TRINITY_DN1080_c0_g1_i2	GO:0000045,GO:0000139,GO:0000407,GO:0000421,GO:0000422,GO:0004065,GO:0005102,GO:0005615,GO:0005737,GO:0005764,GO:0005783,GO:0005802,GO:0005829,GO:0005856,GO:0006497,GO:0006790,GO:0006914,GO:0009267,GO:0010008,GO:0016236,GO:0019898,GO:0030136,GO:0030331,GO:0032266,GO:0034045,GO:0034497,GO:0036498,GO:0044804,GO:0046872,GO:0048203,GO:0050681,GO:0080025
TRINITY_DN1080_c0_g1_i4	GO:0004065,GO:0005615,GO:0005764,GO:0005783,GO:0006790,GO:0046872
TRINITY_DN1080_c0_g1_i5	GO:0000045,GO:0000139,GO:0000407,GO:0000421,GO:0000422,GO:0005102,GO:0005737,GO:0005802,GO:0005829,GO:0005856,GO:0006497,GO:0006914,GO:0009267,GO:0010008,GO:0016236,GO:0019898,GO:0030136,GO:0030331,GO:0032266,GO:0034045,GO:0034497,GO:0036498,GO:0044804,GO:0048203,GO:0050681,GO:0080025
TRINITY_DN1080_c0_g1_i6	GO:0000045,GO:0000139,GO:0000407,GO:0000421,GO:0000422,GO:0005102,GO:0005737,GO:0005802,GO:0005829,GO:0005856,GO:0006497,GO:0006914,GO:0009267,GO:0010008,GO:0016236,GO:0019898,GO:0030136,GO:0030331,GO:0032266,GO:0034045,GO:0034497,GO:0036498,GO:0044804,GO:0048203,GO:0050681,GO:0080025
TRINITY_DN1080_c0_g1_i7	GO:0004065,GO:0005615,GO:0005764,GO:0005783,GO:0006790,GO:0046872
TRINITY_DN1080_c0_g1_i9	GO:0000045,GO:0000139,GO:0000407,GO:0000421,GO:0000422,GO:0005102,GO:0005737,GO:0005802,GO:0005829,GO:0005856,GO:0006497,GO:0006914,GO:0009267,GO:0010008,GO:0016236,GO:0019898,GO:0030136,GO:0030331,GO:0032266,GO:0034045,GO:0034497,GO:0036498,GO:0044804,GO:0048203,GO:0050681,GO:0080025
TRINITY_DN10818_c0_g1_i1	GO:0002091,GO:0005085,GO:0005096,GO:0005737,GO:0005769,GO:0005829,GO:0006897,GO:0007165,GO:0030139,GO:0030424,GO:0030425,GO:0031267,GO:0031410,GO:0031982,GO:0043025,GO:0043547,GO:0060755,GO:0097494
TRINITY_DN10818_c0_g1_i2	GO:0002091,GO:0005085,GO:0005096,GO:0005737,GO:0005769,GO:0007165,GO:0030139,GO:0030424,GO:0030425,GO:0031267,GO:0031410,GO:0031982,GO:0043025,GO:0043547,GO:0060755,GO:0097494
TRINITY_DN1081_c0_g1_i1	GO:0005654,GO:0005739,GO:0005765,GO:0005829,GO:0008284,GO:0016020,GO:0016021,GO:0022857,GO:0043231,GO:0070062,GO:1901029
TRINITY_DN1081_c0_g2_i1	GO:0000387,GO:0000398,GO:0003723,GO:0005634,GO:0005683,GO:0005685,GO:0005687,GO:0005829,GO:0034709,GO:0034715,GO:0034719,GO:0046540,GO:0071005,GO:0071007,GO:0071013
TRINITY_DN1081_c0_g2_i10	GO:0000387,GO:0000398,GO:0003723,GO:0005634,GO:0005683,GO:0005685,GO:0005687,GO:0005829,GO:0034709,GO:0034715,GO:0034719,GO:0046540,GO:0071005,GO:0071007,GO:0071013
TRINITY_DN1081_c0_g2_i2	GO:0000387,GO:0000398,GO:0003723,GO:0004843,GO:0005634,GO:0005683,GO:0005685,GO:0005687,GO:0005829,GO:0006511,GO:0007049,GO:0008270,GO:0016579,GO:0034709,GO:0034715,GO:0034719,GO:0046540,GO:0051301,GO:0071005,GO:0071007,GO:0071013,GO:1904667
TRINITY_DN1081_c0_g2_i3	GO:0004843,GO:0005634,GO:0006511,GO:0007049,GO:0008270,GO:0016579,GO:0051301,GO:1904667
TRINITY_DN1081_c0_g2_i5	GO:0000387,GO:0000398,GO:0003723,GO:0004843,GO:0005634,GO:0005683,GO:0005685,GO:0005687,GO:0005829,GO:0006511,GO:0007049,GO:0008270,GO:0016579,GO:0034709,GO:0034715,GO:0034719,GO:0046540,GO:0051301,GO:0071005,GO:0071007,GO:0071013,GO:1904667
TRINITY_DN1081_c0_g2_i6	GO:0000387,GO:0000398,GO:0003723,GO:0004843,GO:0005634,GO:0005683,GO:0005685,GO:0005687,GO:0005829,GO:0006511,GO:0007049,GO:0008270,GO:0016579,GO:0034709,GO:0034715,GO:0034719,GO:0046540,GO:0051301,GO:0071005,GO:0071007,GO:0071013,GO:1904667
TRINITY_DN1081_c0_g2_i7	GO:0000387,GO:0000398,GO:0003723,GO:0004843,GO:0005634,GO:0005683,GO:0005685,GO:0005687,GO:0005829,GO:0006511,GO:0007049,GO:0008270,GO:0016579,GO:0034709,GO:0034715,GO:0034719,GO:0046540,GO:0051301,GO:0071005,GO:0071007,GO:0071013,GO:1904667
TRINITY_DN1081_c0_g2_i8	GO:0000387,GO:0000398,GO:0003723,GO:0005634,GO:0005683,GO:0005685,GO:0005687,GO:0005829,GO:0034709,GO:0034715,GO:0034719,GO:0046540,GO:0071005,GO:0071007,GO:0071013
TRINITY_DN1081_c0_g2_i9	GO:0004843,GO:0005634,GO:0006511,GO:0007049,GO:0008270,GO:0016579,GO:0051301,GO:1904667
TRINITY_DN1081_c0_g3_i1	GO:0001849,GO:0005509,GO:0005615,GO:0006953,GO:0006958,GO:0010628,GO:0010745,GO:0010888,GO:0010988,GO:0015485,GO:0030169,GO:0030175,GO:0030426,GO:0032677,GO:0032929,GO:0032930,GO:0032945,GO:0042060,GO:0042310,GO:0042802,GO:0044793,GO:0045087,GO:0045429,GO:0050750,GO:0051258,GO:0071277,GO:1900006
TRINITY_DN1081_c0_g3_i2	GO:0001849,GO:0005509,GO:0005615,GO:0006958,GO:0030169,GO:0030246,GO:0042802,GO:0044793,GO:0044869,GO:0044871,GO:0045087,GO:0045656,GO:0046597,GO:0046790
TRINITY_DN10822_c0_g1_i2	GO:0000045,GO:0000774,GO:0001725,GO:0005634,GO:0005737,GO:0005829,GO:0005886,GO:0007420,GO:0008625,GO:0010664,GO:0016020,GO:0021510,GO:0030018,GO:0031072,GO:0034605,GO:0034620,GO:0042307,GO:0043005,GO:0043066,GO:0044877,GO:0046716,GO:0046827,GO:0050821,GO:0051087,GO:0061684,GO:0071260,GO:0097192,GO:0097201,GO:0101031,GO:1903215,GO:1905337
TRINITY_DN10822_c0_g1_i3	GO:0000045,GO:0000774,GO:0001725,GO:0005634,GO:0005737,GO:0005829,GO:0005886,GO:0007420,GO:0008625,GO:0010664,GO:0016020,GO:0021510,GO:0030018,GO:0031072,GO:0034605,GO:0034620,GO:0042307,GO:0043005,GO:0043066,GO:0044877,GO:0046716,GO:0046827,GO:0050821,GO:0051087,GO:0061684,GO:0071260,GO:0097192,GO:0097201,GO:0101031,GO:1903215,GO:1905337
TRINITY_DN10824_c0_g1_i1	GO:0005576,GO:0005886,GO:0016021
TRINITY_DN10825_c0_g1_i1	GO:0003712,GO:0003713,GO:0005634,GO:0030018,GO:0045944,GO:0046872
TRINITY_DN10825_c0_g1_i2	GO:0003712,GO:0003713,GO:0005634,GO:0030018,GO:0045944,GO:0046872
TRINITY_DN10826_c0_g1_i1	GO:0003986,GO:0004778,GO:0005782,GO:0005829,GO:0006637,GO:0006699,GO:0008104,GO:0009062,GO:0016032,GO:0016290,GO:0016559,GO:0033540,GO:0033882,GO:0036109,GO:0043649,GO:0044466,GO:0045225,GO:0047603,GO:0047617,GO:0047994,GO:0052689,GO:0052815,GO:0102991
TRINITY_DN10829_c0_g1_i1	GO:0005634,GO:0005737,GO:0006814
TRINITY_DN10829_c0_g1_i2	GO:0005634,GO:0005737,GO:0006814
TRINITY_DN1082_c0_g1_i1	GO:0000127,GO:0005654,GO:0006383
TRINITY_DN1082_c0_g1_i2	GO:0000127,GO:0005654,GO:0006383,GO:0042791,GO:0042797
TRINITY_DN1082_c0_g1_i3	GO:0000127,GO:0005654,GO:0006383
TRINITY_DN10830_c0_g1_i4	GO:0003824,GO:0005739
TRINITY_DN10830_c0_g1_i5	GO:0003824,GO:0005739
TRINITY_DN10831_c0_g1_i1	GO:0004867,GO:0005576,GO:0005615,GO:0010951,GO:0016525,GO:0042470,GO:0050769,GO:0060770
TRINITY_DN10831_c0_g1_i2	GO:0004867,GO:0005576,GO:0005615,GO:0010951,GO:0016525,GO:0042470,GO:0050769,GO:0060770
TRINITY_DN10842_c0_g1_i1	GO:0000785,GO:0000978,GO:0000981,GO:0001228,GO:0003700,GO:0005634,GO:0005654,GO:0005737,GO:0006357,GO:0007601,GO:0007605,GO:0021562,GO:0031290,GO:0042472,GO:0042491,GO:0045944,GO:0048675,GO:0050885,GO:0051402,GO:1990837
TRINITY_DN10845_c0_g1_i2	GO:0005634,GO:0005654,GO:0005829,GO:0046872
TRINITY_DN10845_c0_g1_i3	GO:0005634,GO:0005654,GO:0005829,GO:0046872
TRINITY_DN10847_c0_g1_i1	GO:0030280,GO:0045095,GO:0045111,GO:0045616
TRINITY_DN10849_c0_g1_i1	GO:0001508,GO:0005911,GO:0005923,GO:0007605,GO:0010996,GO:0016579,GO:0051402
TRINITY_DN10849_c0_g1_i4	GO:0001508,GO:0005911,GO:0005923,GO:0007605,GO:0010996,GO:0016579,GO:0051402
TRINITY_DN10849_c0_g2_i1	GO:0000159,GO:0001754,GO:0005509,GO:0006470,GO:0007525,GO:0019888,GO:0030674,GO:0045732,GO:0061053,GO:0090090,GO:0090244,GO:0090249,GO:0090263
TRINITY_DN10849_c0_g2_i2	GO:0000159,GO:0001754,GO:0005509,GO:0006470,GO:0007525,GO:0019888,GO:0030674,GO:0045732,GO:0061053,GO:0090090,GO:0090244,GO:0090249,GO:0090263
TRINITY_DN10849_c0_g3_i2	GO:0000977,GO:0005634,GO:0006357,GO:0046872,GO:1990837
TRINITY_DN1084_c0_g2_i1	GO:0005634,GO:0006355,GO:0046872,GO:0046983
TRINITY_DN1084_c1_g1_i1	GO:0000139,GO:0001726,GO:0002102,GO:0002250,GO:0005769,GO:0005829,GO:0005886,GO:0006898,GO:0007416,GO:0014069,GO:0030027,GO:0030425,GO:0030427,GO:0030665,GO:0030833,GO:0030864,GO:0043204,GO:0045211,GO:0045773,GO:0048812,GO:0051015,GO:0061003,GO:0071800,GO:0097178,GO:0098974
TRINITY_DN1084_c1_g1_i2	GO:0000139,GO:0001726,GO:0002102,GO:0002250,GO:0005769,GO:0005829,GO:0005886,GO:0006898,GO:0007416,GO:0014069,GO:0030027,GO:0030425,GO:0030427,GO:0030665,GO:0030833,GO:0030864,GO:0043204,GO:0045211,GO:0045773,GO:0048812,GO:0051015,GO:0061003,GO:0071800,GO:0097178,GO:0098974
TRINITY_DN1084_c3_g1_i1	GO:0005085,GO:0005096,GO:0005737,GO:0005829,GO:0005886,GO:0007264,GO:0010634,GO:0016477,GO:0043547,GO:1900026,GO:1904694,GO:1904754
TRINITY_DN1084_c3_g1_i2	GO:0005085,GO:0005096,GO:0005737,GO:0005829,GO:0005886,GO:0007264,GO:0010634,GO:0016477,GO:0043547,GO:1900026,GO:1904694,GO:1904754
TRINITY_DN1084_c3_g1_i3	GO:0005085,GO:0005096,GO:0005737,GO:0005829,GO:0005886,GO:0007264,GO:0010634,GO:0016477,GO:0043547,GO:1900026,GO:1904694,GO:1904754
TRINITY_DN1084_c3_g1_i4	GO:0005085,GO:0005096,GO:0005737,GO:0005829,GO:0005886,GO:0007264,GO:0010634,GO:0016477,GO:0043547,GO:1900026,GO:1904694,GO:1904754
TRINITY_DN1084_c3_g1_i5	GO:0005085,GO:0005096,GO:0005737,GO:0005829,GO:0005886,GO:0007264,GO:0010634,GO:0016477,GO:0043547,GO:1900026,GO:1904694,GO:1904754
TRINITY_DN1084_c3_g1_i6	GO:0005085,GO:0005096,GO:0005737,GO:0005829,GO:0005886,GO:0007264,GO:0010634,GO:0016477,GO:0043547,GO:1900026,GO:1904694,GO:1904754
TRINITY_DN1084_c3_g1_i9	GO:0005085,GO:0005096,GO:0005737,GO:0005829,GO:0005886,GO:0007264,GO:0010634,GO:0016477,GO:0043547,GO:1900026,GO:1904694,GO:1904754
TRINITY_DN10850_c0_g1_i1	GO:0005741,GO:0005886,GO:0008630,GO:0016021,GO:0042803,GO:0046982,GO:0097192,GO:2001243
TRINITY_DN10855_c0_g1_i1	GO:0003713,GO:0005737,GO:0005789,GO:0008270,GO:0010332,GO:0010942,GO:0016021,GO:0016239,GO:0016567,GO:0030433,GO:0032897,GO:0043123,GO:0045087,GO:0051092,GO:0051865,GO:0061630,GO:0097038,GO:1902187
TRINITY_DN1085_c0_g1_i1	GO:0003333,GO:0006814,GO:0015171,GO:0016021
TRINITY_DN1085_c0_g1_i2	GO:0003333,GO:0006814,GO:0015171,GO:0016021
TRINITY_DN1085_c0_g1_i3	GO:0003333,GO:0006814,GO:0015171,GO:0016021
TRINITY_DN10860_c0_g1_i1	GO:0003964,GO:0004519,GO:0006310,GO:0046872
TRINITY_DN10861_c0_g1_i1	GO:0001726,GO:0003779,GO:0005634,GO:0005654,GO:0005737,GO:0005776,GO:0005829,GO:0005874,GO:0005875,GO:0006954,GO:0008270,GO:0010468,GO:0010508,GO:0016567,GO:0030027,GO:0031410,GO:0032651,GO:0032691,GO:0032695,GO:0034341,GO:0042802,GO:0045087,GO:0050728,GO:0061630,GO:0071641,GO:1900016,GO:1900226,GO:1904270,GO:2001056
TRINITY_DN10863_c0_g1_i1	GO:0005776,GO:0005829,GO:0005886,GO:0006914,GO:0015485,GO:0016021,GO:0031227,GO:0031234,GO:0031410,GO:0044232,GO:0071397,GO:0120020,GO:0140268
TRINITY_DN10863_c0_g1_i2	GO:0005776,GO:0005829,GO:0005886,GO:0006914,GO:0015485,GO:0016021,GO:0031227,GO:0031234,GO:0031410,GO:0044232,GO:0071397,GO:0120020,GO:0140268
TRINITY_DN10865_c0_g2_i1	GO:0001727,GO:0001729,GO:0003951,GO:0004143,GO:0005524,GO:0005737,GO:0005739,GO:0005743,GO:0005758,GO:0006665,GO:0016020,GO:0016310,GO:0017050,GO:0031305,GO:0031966,GO:0042721,GO:0043231,GO:0045039,GO:0046486,GO:0046512,GO:0046513,GO:0046834,GO:0047620,GO:0102773
TRINITY_DN10865_c0_g2_i3	GO:0001727,GO:0001729,GO:0003951,GO:0004143,GO:0005524,GO:0005737,GO:0005739,GO:0005743,GO:0005758,GO:0006665,GO:0016020,GO:0016310,GO:0017050,GO:0031305,GO:0031966,GO:0042721,GO:0043231,GO:0045039,GO:0046486,GO:0046512,GO:0046513,GO:0046834,GO:0047620,GO:0102773
TRINITY_DN1086_c0_g1_i1	GO:0003723,GO:0005634,GO:0046872
TRINITY_DN10870_c0_g1_i1	GO:0000139,GO:0004672,GO:0016021,GO:0019835,GO:0032880,GO:0045666,GO:0045860,GO:0046579,GO:0048471
TRINITY_DN10870_c0_g1_i2	GO:0000139,GO:0004672,GO:0016021,GO:0019835,GO:0032880,GO:0045666,GO:0045860,GO:0046579,GO:0048471
TRINITY_DN10870_c0_g1_i3	GO:0000139,GO:0004672,GO:0016021,GO:0019835,GO:0032880,GO:0045666,GO:0045860,GO:0046579,GO:0048471
TRINITY_DN10872_c0_g1_i1	GO:0000122,GO:0005737,GO:0005739,GO:0006915,GO:0008285,GO:0032836,GO:0033147,GO:0035023,GO:0070563,GO:0072015,GO:2000134
TRINITY_DN10873_c0_g1_i1	GO:0001523,GO:0003834,GO:0005739,GO:0005759,GO:0010436,GO:0016116,GO:0016119,GO:0016121,GO:0016122,GO:0016702,GO:0042573,GO:0042574,GO:0046872,GO:0051881,GO:0102076,GO:2000377
TRINITY_DN10874_c0_g1_i3	GO:0005777,GO:0008270,GO:0036132,GO:0045599,GO:0047522
TRINITY_DN10875_c0_g1_i1	GO:0000139,GO:0005524,GO:0005739,GO:0005768,GO:0005789,GO:0005886,GO:0008203,GO:0009897,GO:0010745,GO:0010872,GO:0010875,GO:0010888,GO:0016021,GO:0019534,GO:0030301,GO:0032367,GO:0033344,GO:0033700,GO:0033993,GO:0034041,GO:0034374,GO:0034375,GO:0034436,GO:0035774,GO:0042632,GO:0042803,GO:0042987,GO:0043531,GO:0043691,GO:0045542,GO:0046982,GO:0050714,GO:0055037,GO:0055091,GO:0071403,GO:0090554,GO:…
TRINITY_DN10875_c0_g1_i4	GO:0000139,GO:0005524,GO:0005739,GO:0005768,GO:0005789,GO:0005886,GO:0008203,GO:0009897,GO:0010745,GO:0010872,GO:0010875,GO:0010888,GO:0016021,GO:0019534,GO:0030301,GO:0032367,GO:0033344,GO:0033700,GO:0033993,GO:0034041,GO:0034374,GO:0034375,GO:0034436,GO:0035774,GO:0042632,GO:0042803,GO:0042987,GO:0043531,GO:0043691,GO:0045542,GO:0046982,GO:0050714,GO:0055037,GO:0055091,GO:0071403,GO:0090554,GO:…
TRINITY_DN10875_c0_g1_i5	GO:0000139,GO:0005524,GO:0005739,GO:0005768,GO:0005789,GO:0005886,GO:0008203,GO:0009897,GO:0010745,GO:0010872,GO:0010875,GO:0010888,GO:0016021,GO:0019534,GO:0030301,GO:0032367,GO:0033344,GO:0033700,GO:0033993,GO:0034041,GO:0034374,GO:0034375,GO:0034436,GO:0035774,GO:0042632,GO:0042803,GO:0042987,GO:0043531,GO:0043691,GO:0045542,GO:0046982,GO:0050714,GO:0055037,GO:0055091,GO:0071403,GO:0090554,GO:…
TRINITY_DN10875_c0_g1_i6	GO:0000139,GO:0005524,GO:0005543,GO:0005739,GO:0005768,GO:0005789,GO:0005794,GO:0005886,GO:0006869,GO:0008203,GO:0009897,GO:0010033,GO:0010745,GO:0010872,GO:0010875,GO:0010887,GO:0010888,GO:0015485,GO:0016021,GO:0019534,GO:0030301,GO:0030522,GO:0032367,GO:0033344,GO:0033700,GO:0033993,GO:0034041,GO:0034374,GO:0034375,GO:0034436,GO:0035774,GO:0042632,GO:0042803,GO:0042987,GO:0043531,GO:0043691,GO:…
TRINITY_DN10875_c0_g1_i8	GO:0000139,GO:0005524,GO:0005739,GO:0005768,GO:0005789,GO:0005886,GO:0008203,GO:0009897,GO:0010745,GO:0010872,GO:0010875,GO:0010888,GO:0016021,GO:0019534,GO:0030301,GO:0032367,GO:0033344,GO:0033700,GO:0033993,GO:0034041,GO:0034374,GO:0034375,GO:0034436,GO:0035774,GO:0042632,GO:0042803,GO:0042987,GO:0043531,GO:0043691,GO:0045542,GO:0046982,GO:0050714,GO:0055037,GO:0055091,GO:0071403,GO:0090554,GO:…
TRINITY_DN10875_c0_g1_i9	GO:0000139,GO:0005524,GO:0005739,GO:0005768,GO:0005789,GO:0005886,GO:0008203,GO:0009897,GO:0010745,GO:0010872,GO:0010875,GO:0010888,GO:0016021,GO:0019534,GO:0030301,GO:0032367,GO:0033344,GO:0033700,GO:0033993,GO:0034041,GO:0034374,GO:0034375,GO:0034436,GO:0035774,GO:0042632,GO:0042803,GO:0042987,GO:0043531,GO:0043691,GO:0045542,GO:0046982,GO:0050714,GO:0055037,GO:0055091,GO:0071403,GO:0090554,GO:…
TRINITY_DN1087_c0_g1_i1	GO:0005634,GO:0005737,GO:0016567,GO:0042802
TRINITY_DN1087_c0_g1_i2	GO:0005634,GO:0005737,GO:0005739,GO:0005750,GO:0006122,GO:0008121,GO:0009060,GO:0016567,GO:0042802,GO:0044877
TRINITY_DN1087_c0_g1_i3	GO:0005634,GO:0005737,GO:0005739,GO:0005750,GO:0006122,GO:0008121,GO:0009060,GO:0016567,GO:0042802,GO:0044877
TRINITY_DN1087_c0_g1_i4	GO:0005634,GO:0005737,GO:0016567,GO:0042802
TRINITY_DN1087_c0_g1_i5	GO:0005634,GO:0005737,GO:0016567,GO:0042802
TRINITY_DN10880_c0_g1_i1	GO:0000381,GO:0000398,GO:0003729,GO:0005637,GO:0005654,GO:0005681,GO:0019904,GO:0021796,GO:0036002,GO:0042802,GO:0048026,GO:0071333,GO:1990403
TRINITY_DN10882_c0_g1_i3	GO:0004565,GO:0005615,GO:0005773,GO:0005975
TRINITY_DN10883_c0_g1_i1	GO:0004842,GO:0005634,GO:0005654,GO:0005730,GO:0005773,GO:0005794,GO:0005829,GO:0006511,GO:0010771,GO:0045665,GO:0046872,GO:0070936
TRINITY_DN10886_c0_g1_i1	GO:0005747,GO:0031966,GO:0032981
TRINITY_DN10886_c1_g1_i1	GO:0004315,GO:0006633,GO:0016491,GO:0031177,GO:0034081,GO:0071766,GO:0097040,GO:0097041
TRINITY_DN10886_c1_g1_i2	GO:0004315,GO:0006633,GO:0016491,GO:0031177,GO:0034081,GO:0071766,GO:0097040,GO:0097041
TRINITY_DN10888_c0_g1_i1	GO:0004044,GO:0005829,GO:0006189,GO:0006541,GO:0009113,GO:0009116,GO:0046872,GO:0051539
TRINITY_DN10897_c0_g1_i1	GO:0000226,GO:0000278,GO:0001764,GO:0003924,GO:0005200,GO:0005525,GO:0005737,GO:0005874
TRINITY_DN10897_c0_g2_i1	GO:0000226,GO:0000278,GO:0001764,GO:0003924,GO:0005200,GO:0005525,GO:0005737,GO:0005874
TRINITY_DN10898_c0_g1_i2	GO:0004756,GO:0005524,GO:0005737,GO:0005886,GO:0016260,GO:0031965,GO:0042803,GO:0046872,GO:0046982
TRINITY_DN10898_c0_g1_i3	GO:0004756,GO:0005524,GO:0005737,GO:0005886,GO:0016260,GO:0031965,GO:0042803,GO:0046872,GO:0046982
TRINITY_DN1089_c0_g1_i15	GO:0005737,GO:0008270,GO:0010468,GO:0016567,GO:0030218,GO:0045087,GO:0046597,GO:0061630
TRINITY_DN1089_c0_g1_i4	GO:0005737,GO:0008270,GO:0010468,GO:0016567,GO:0030218,GO:0045087,GO:0046597,GO:0061630
TRINITY_DN108_c0_g1_i1	GO:0000122,GO:0001046,GO:0001227,GO:0001786,GO:0003677,GO:0005546,GO:0005547,GO:0005634,GO:0005789,GO:0005886,GO:0007204,GO:0007275,GO:0010314,GO:0016020,GO:0016021,GO:0016529,GO:0030018,GO:0030314,GO:0032266,GO:0033017,GO:0045892,GO:0055024,GO:0055074,GO:0060316,GO:0070273,GO:0070300,GO:0080025
TRINITY_DN108_c0_g1_i3	GO:0000122,GO:0001046,GO:0001227,GO:0001786,GO:0003677,GO:0005546,GO:0005547,GO:0005634,GO:0005789,GO:0005886,GO:0007204,GO:0007275,GO:0010314,GO:0016020,GO:0016021,GO:0016529,GO:0030018,GO:0030314,GO:0032266,GO:0033017,GO:0045892,GO:0055024,GO:0055074,GO:0060316,GO:0070273,GO:0070300,GO:0080025
TRINITY_DN108_c0_g1_i4	GO:0000122,GO:0001046,GO:0001227,GO:0001786,GO:0003677,GO:0005546,GO:0005547,GO:0005634,GO:0005789,GO:0005886,GO:0007204,GO:0007275,GO:0010314,GO:0016020,GO:0016021,GO:0016529,GO:0030018,GO:0030314,GO:0032266,GO:0033017,GO:0045892,GO:0055024,GO:0055074,GO:0060316,GO:0070273,GO:0070300,GO:0080025
TRINITY_DN108_c0_g1_i5	GO:0000122,GO:0001046,GO:0001227,GO:0001786,GO:0003677,GO:0005546,GO:0005547,GO:0005634,GO:0005789,GO:0005886,GO:0007204,GO:0007275,GO:0010314,GO:0016020,GO:0016021,GO:0016529,GO:0030018,GO:0030314,GO:0032266,GO:0033017,GO:0045892,GO:0055024,GO:0055074,GO:0060316,GO:0070273,GO:0070300,GO:0080025
TRINITY_DN108_c0_g2_i1	GO:0000122,GO:0001046,GO:0001227,GO:0001786,GO:0003677,GO:0005546,GO:0005547,GO:0005634,GO:0005789,GO:0005886,GO:0007275,GO:0010314,GO:0014701,GO:0016021,GO:0016529,GO:0030018,GO:0030314,GO:0032266,GO:0045892,GO:0055024,GO:0055074,GO:0060314,GO:0060316,GO:0060402,GO:0070273,GO:0070300,GO:0080025
TRINITY_DN10902_c0_g1_i2	GO:0005080,GO:0005622,GO:0005634,GO:0005737,GO:0005739,GO:0005819,GO:0005886,GO:0006469,GO:0008426,GO:0009408,GO:0030018,GO:0030837,GO:0032731,GO:0032760,GO:0042802,GO:0042803,GO:0043122,GO:0043292,GO:0044183,GO:0051016,GO:0061077,GO:0071901,GO:1902176,GO:2001234
TRINITY_DN10902_c0_g1_i4	GO:0005080,GO:0005622,GO:0005634,GO:0005737,GO:0005739,GO:0005819,GO:0005886,GO:0006469,GO:0008426,GO:0009408,GO:0030018,GO:0030837,GO:0032731,GO:0032760,GO:0042802,GO:0042803,GO:0043122,GO:0043292,GO:0044183,GO:0051016,GO:0061077,GO:0071901,GO:1902176,GO:2001234
TRINITY_DN10908_c0_g1_i1	GO:0003723,GO:0003724,GO:0005524,GO:0005634,GO:0005829,GO:0006401,GO:0043928,GO:0055087,GO:0070478
TRINITY_DN10909_c0_g1_i1	GO:0003723,GO:0006364,GO:0006409,GO:0032040,GO:0032545,GO:0034456
TRINITY_DN10909_c0_g1_i2	GO:0003723,GO:0006364,GO:0006409,GO:0032040,GO:0032545,GO:0034456
TRINITY_DN10910_c1_g1_i1	GO:0005319,GO:0005548,GO:0005783,GO:0005791,GO:0005794,GO:0006497,GO:0006629,GO:0006641,GO:0006869,GO:0007623,GO:0008203,GO:0008289,GO:0009306,GO:0015914,GO:0016323,GO:0031526,GO:0031528,GO:0031982,GO:0034185,GO:0034197,GO:0034374,GO:0034377,GO:0042157,GO:0042632,GO:0042953,GO:0043235,GO:0044877,GO:0046982,GO:0051592,GO:0120014,GO:0120019,GO:0120020,GO:0140344,GO:1902388,GO:1904121
TRINITY_DN10912_c0_g1_i1	GO:0001934,GO:0005654,GO:0005730,GO:0005737,GO:0005829,GO:0010976,GO:0030036,GO:0044306,GO:0046872,GO:0048471
TRINITY_DN10914_c0_g1_i1	GO:0005789,GO:0008643,GO:0015760,GO:0016020,GO:0030176,GO:0035435,GO:0061513
TRINITY_DN10914_c0_g1_i2	GO:0005789,GO:0008643,GO:0015760,GO:0016020,GO:0030176,GO:0035435,GO:0061513
TRINITY_DN10914_c0_g1_i3	GO:0005789,GO:0008643,GO:0015760,GO:0016020,GO:0030176,GO:0035435,GO:0061513
TRINITY_DN10914_c0_g3_i4	GO:0000977,GO:0000981,GO:0005634,GO:0005654,GO:0005829,GO:0006357,GO:0060348,GO:1990837
TRINITY_DN10915_c0_g1_i1	GO:0004571,GO:0005509,GO:0005783,GO:0005975,GO:0006986,GO:0016235,GO:0030176,GO:0030433,GO:0036510,GO:0044322,GO:0045047,GO:0051787,GO:0097466,GO:1904154,GO:1904382
TRINITY_DN10916_c0_g1_i2	GO:0016021,GO:0016055,GO:0030279,GO:0060173
TRINITY_DN10916_c0_g1_i4	GO:0016021,GO:0016055,GO:0030279,GO:0060173
TRINITY_DN10918_c0_g1_i1	GO:0003878,GO:0005524,GO:0005576,GO:0005654,GO:0005829,GO:0005886,GO:0006085,GO:0006101,GO:0006107,GO:0006633,GO:0006695,GO:0008610,GO:0015936,GO:0016020,GO:0031325,GO:0035578,GO:0043312,GO:0046872,GO:0046949,GO:0070062,GO:1904813
TRINITY_DN10918_c0_g1_i2	GO:0003878,GO:0005524,GO:0005654,GO:0005739,GO:0005829,GO:0005886,GO:0006084,GO:0006085,GO:0006101,GO:0006107,GO:0006633,GO:0008610,GO:0046872
TRINITY_DN10918_c0_g2_i1	GO:0005789,GO:0006886,GO:0006888,GO:0006915,GO:0016021,GO:0070973
TRINITY_DN10918_c0_g2_i2	GO:0005789,GO:0006886,GO:0006888,GO:0006915,GO:0016021,GO:0070973
TRINITY_DN10919_c0_g1_i1	GO:0003676,GO:0005634,GO:0005737,GO:0008597,GO:0019722,GO:0019902,GO:0031013
TRINITY_DN10919_c0_g1_i3	GO:0003676,GO:0005634,GO:0005737,GO:0008597,GO:0019722,GO:0019902,GO:0031013
TRINITY_DN10919_c0_g1_i4	GO:0003676,GO:0005634,GO:0005737,GO:0008597,GO:0019722,GO:0019902,GO:0031013
TRINITY_DN1091_c0_g1_i2	GO:0000045,GO:0000421,GO:0000422,GO:0005776,GO:0005829,GO:0005874,GO:0006995,GO:0008017,GO:0009267,GO:0012505,GO:0016236,GO:0031090,GO:0031410,GO:0031625,GO:0032527,GO:0035973,GO:0036464,GO:0097352
TRINITY_DN1091_c0_g2_i1	GO:0003682,GO:0005634,GO:0005654,GO:0005813,GO:0006260,GO:0006974,GO:0007098,GO:0009411,GO:0019985,GO:0048471,GO:0051726
TRINITY_DN1091_c0_g3_i1	GO:0000151,GO:0000209,GO:0000226,GO:0005737,GO:0005813,GO:0005829,GO:0006511,GO:0008134,GO:0016021,GO:0031624,GO:0032436,GO:0046872,GO:0061630,GO:0098686,GO:0098794,GO:0098978,GO:0099576
TRINITY_DN1091_c0_g3_i2	GO:0000151,GO:0000209,GO:0000226,GO:0005737,GO:0005813,GO:0005829,GO:0006511,GO:0008134,GO:0016021,GO:0031624,GO:0032436,GO:0046872,GO:0061630,GO:0098686,GO:0098794,GO:0098978,GO:0099576
TRINITY_DN1091_c0_g3_i3	GO:0000151,GO:0000209,GO:0000226,GO:0005737,GO:0005813,GO:0005829,GO:0006511,GO:0008134,GO:0016021,GO:0031624,GO:0032436,GO:0046872,GO:0061630,GO:0098686,GO:0098794,GO:0098978,GO:0099576
TRINITY_DN1091_c0_g3_i4	GO:0000151,GO:0000209,GO:0005737,GO:0005815,GO:0006511,GO:0016021,GO:0031624,GO:0032436,GO:0046872,GO:0061630,GO:0098686,GO:0098794,GO:0098978,GO:0099576
TRINITY_DN1091_c0_g4_i1	GO:0000978,GO:0003712,GO:0005654,GO:0005765,GO:0005777,GO:0006357,GO:0007417,GO:0009791,GO:0016567,GO:0016592,GO:0021540,GO:0034198,GO:0042149,GO:0043473,GO:0060260,GO:0061462,GO:0070847,GO:0140007,GO:1901668,GO:1904262
TRINITY_DN1091_c0_g4_i2	GO:0000978,GO:0003712,GO:0005654,GO:0005765,GO:0005777,GO:0006357,GO:0007417,GO:0009791,GO:0016567,GO:0016592,GO:0021540,GO:0031667,GO:0034198,GO:0042149,GO:0043473,GO:0060260,GO:0061462,GO:0061700,GO:0070847,GO:0140007,GO:1901668,GO:1904262,GO:1990130
TRINITY_DN1091_c0_g4_i3	GO:0000978,GO:0003712,GO:0005654,GO:0006357,GO:0016567,GO:0016592,GO:0060260,GO:0070847
TRINITY_DN1091_c0_g4_i4	GO:0000978,GO:0003712,GO:0005654,GO:0005765,GO:0005777,GO:0006357,GO:0007417,GO:0009791,GO:0016567,GO:0016592,GO:0021540,GO:0034198,GO:0042149,GO:0043473,GO:0060260,GO:0061462,GO:0070847,GO:0140007,GO:1901668,GO:1904262
TRINITY_DN10920_c0_g1_i1	GO:0004843,GO:0005654,GO:0006511,GO:0016579,GO:0019985
TRINITY_DN10920_c0_g1_i2	GO:0004843,GO:0005654,GO:0006511,GO:0016579,GO:0019985
TRINITY_DN10920_c0_g2_i1	GO:0002223,GO:0004672,GO:0004674,GO:0005524,GO:0005634,GO:0005737,GO:0005829,GO:0005886,GO:0005911,GO:0006468,GO:0006469,GO:0006915,GO:0007165,GO:0014069,GO:0016310,GO:0018105,GO:0019901,GO:0030296,GO:0031098,GO:0031267,GO:0031295,GO:0032147,GO:0034333,GO:0035722,GO:0038095,GO:0040008,GO:0042802,GO:0043066,GO:0045296,GO:0046777,GO:0048010,GO:0048471,GO:0050690,GO:0050731,GO:0050770,GO:0050852,GO:…
TRINITY_DN10920_c0_g2_i2	GO:0002223,GO:0004672,GO:0004674,GO:0005524,GO:0005634,GO:0005737,GO:0005829,GO:0005886,GO:0005911,GO:0006468,GO:0006469,GO:0006915,GO:0007165,GO:0014069,GO:0016310,GO:0018105,GO:0019901,GO:0030296,GO:0031098,GO:0031267,GO:0031295,GO:0032147,GO:0034333,GO:0035722,GO:0038095,GO:0040008,GO:0042802,GO:0043066,GO:0045296,GO:0046777,GO:0048010,GO:0048471,GO:0050690,GO:0050731,GO:0050770,GO:0050852,GO:…
TRINITY_DN10920_c0_g2_i5	GO:0002223,GO:0004672,GO:0004674,GO:0005524,GO:0005634,GO:0005737,GO:0005829,GO:0005886,GO:0005911,GO:0006468,GO:0006469,GO:0006915,GO:0007165,GO:0014069,GO:0016310,GO:0018105,GO:0019901,GO:0030296,GO:0031098,GO:0031267,GO:0031295,GO:0032147,GO:0034333,GO:0035722,GO:0038095,GO:0040008,GO:0042802,GO:0043066,GO:0045296,GO:0046777,GO:0048010,GO:0048471,GO:0050690,GO:0050731,GO:0050770,GO:0050852,GO:…
TRINITY_DN10920_c0_g2_i6	GO:0002223,GO:0004672,GO:0004674,GO:0005524,GO:0005634,GO:0005737,GO:0005829,GO:0005886,GO:0005911,GO:0006468,GO:0006469,GO:0006915,GO:0007165,GO:0014069,GO:0016310,GO:0018105,GO:0019901,GO:0030296,GO:0031098,GO:0031267,GO:0031295,GO:0032147,GO:0034333,GO:0035722,GO:0038095,GO:0040008,GO:0042802,GO:0043066,GO:0045296,GO:0046777,GO:0048010,GO:0048471,GO:0050690,GO:0050731,GO:0050770,GO:0050852,GO:…
TRINITY_DN10921_c0_g1_i1	GO:0004506,GO:0005783,GO:0005789,GO:0006695,GO:0006725,GO:0008203,GO:0010033,GO:0016021,GO:0016126,GO:0019216,GO:0042127,GO:0043231,GO:0071949,GO:0140042
TRINITY_DN10922_c0_g2_i1	GO:0001825,GO:0004725,GO:0004726,GO:0005634,GO:0005654,GO:0005737,GO:0005829,GO:0006470,GO:0035335,GO:0038128,GO:0071345,GO:1901185
TRINITY_DN10922_c0_g2_i4	GO:0001825,GO:0004725,GO:0004726,GO:0005634,GO:0005654,GO:0005737,GO:0005829,GO:0006470,GO:0035335,GO:0038128,GO:0071345,GO:1901185
TRINITY_DN10922_c0_g2_i5	GO:0001825,GO:0004725,GO:0004726,GO:0005634,GO:0005654,GO:0005737,GO:0005829,GO:0006470,GO:0035335,GO:0038128,GO:0071345,GO:1901185
TRINITY_DN10922_c0_g2_i6	GO:0001825,GO:0004725,GO:0004726,GO:0005634,GO:0005654,GO:0005737,GO:0005829,GO:0006470,GO:0035335,GO:0038128,GO:0071345,GO:1901185
TRINITY_DN10925_c0_g1_i1	GO:0005743,GO:0005765,GO:0006869,GO:0016021,GO:0022857
TRINITY_DN10925_c0_g1_i2	GO:0005743,GO:0006869,GO:0016021,GO:0022857
TRINITY_DN10925_c0_g1_i3	GO:0005743,GO:0006869,GO:0016021,GO:0022857
TRINITY_DN10925_c0_g1_i4	GO:0005743,GO:0006869,GO:0016021,GO:0022857
TRINITY_DN10926_c0_g1_i1	GO:0032450
TRINITY_DN1092_c0_g1_i1	GO:0005737,GO:0005814,GO:0005929,GO:0045880
TRINITY_DN1092_c0_g1_i2	GO:0005737,GO:0005814,GO:0005929,GO:0045880
TRINITY_DN1092_c0_g1_i3	GO:0005737,GO:0005814,GO:0005929,GO:0045880
TRINITY_DN1092_c0_g1_i4	GO:0005737,GO:0005814,GO:0005929,GO:0045880
TRINITY_DN10932_c0_g1_i1	GO:0001819,GO:0001865,GO:0002250,GO:0004713,GO:0004714,GO:0004715,GO:0005524,GO:0005634,GO:0005829,GO:0005886,GO:0005911,GO:0006468,GO:0007202,GO:0035556,GO:0038083,GO:0046629,GO:0046872,GO:0050852,GO:0050853
TRINITY_DN10936_c0_g1_i1	GO:0000139,GO:0005654,GO:0005737,GO:0005794,GO:0005802,GO:0005829,GO:0005886,GO:0016192,GO:0031267,GO:0043001,GO:0045773,GO:0048193,GO:0051020,GO:0070062
TRINITY_DN10936_c0_g1_i2	GO:0000139,GO:0005654,GO:0005737,GO:0005794,GO:0005802,GO:0005829,GO:0005886,GO:0016192,GO:0031267,GO:0043001,GO:0045773,GO:0048193,GO:0051020,GO:0070062
TRINITY_DN10936_c0_g1_i3	GO:0000139,GO:0005654,GO:0005737,GO:0005794,GO:0005802,GO:0005829,GO:0005886,GO:0016192,GO:0031267,GO:0043001,GO:0045773,GO:0048193,GO:0051020,GO:0070062
TRINITY_DN10936_c0_g1_i4	GO:0000139,GO:0005654,GO:0005737,GO:0005794,GO:0005802,GO:0005829,GO:0005886,GO:0016192,GO:0031267,GO:0043001,GO:0045773,GO:0048193,GO:0051020,GO:0070062
TRINITY_DN10936_c0_g2_i1	GO:0003779,GO:0005634,GO:0005886,GO:0007156,GO:0007411,GO:0008092,GO:0017124,GO:0030018,GO:0030424,GO:0031674,GO:0045214,GO:0051371,GO:0070593,GO:0098632
TRINITY_DN10936_c0_g2_i2	GO:0003779,GO:0005634,GO:0005886,GO:0007156,GO:0007411,GO:0008092,GO:0017124,GO:0030018,GO:0030424,GO:0031674,GO:0045214,GO:0051371,GO:0070593,GO:0098632
TRINITY_DN10936_c0_g2_i4	GO:0003779,GO:0005634,GO:0005886,GO:0007156,GO:0007411,GO:0008092,GO:0017124,GO:0030018,GO:0030424,GO:0031674,GO:0045214,GO:0051371,GO:0070593,GO:0098632
TRINITY_DN10936_c0_g3_i1	GO:0005886,GO:0008076,GO:0008236,GO:0015459,GO:0016020,GO:0044325,GO:0072659,GO:1901379,GO:1903078
TRINITY_DN10938_c0_g1_i1	GO:0000398,GO:0003723,GO:0003729,GO:0005634,GO:0005681,GO:0005685,GO:0016607,GO:0017069,GO:0030619,GO:0043484,GO:0060218,GO:0071004
TRINITY_DN10938_c0_g1_i2	GO:0000398,GO:0003723,GO:0003729,GO:0005634,GO:0005681,GO:0005685,GO:0016607,GO:0017069,GO:0030619,GO:0043484,GO:0060218,GO:0071004
TRINITY_DN1093_c0_g1_i1	GO:0000165,GO:0004660,GO:0004661,GO:0004662,GO:0004663,GO:0005737,GO:0005829,GO:0005875,GO:0005886,GO:0005953,GO:0005965,GO:0007179,GO:0008017,GO:0018343,GO:0018344,GO:0022400,GO:0030548,GO:0030971,GO:0043014,GO:0045213,GO:0071340,GO:0090044,GO:0090045
TRINITY_DN1093_c0_g3_i1	GO:0003796,GO:0008152,GO:0019835,GO:0042742,GO:0046872
TRINITY_DN10940_c0_g1_i1	GO:0003779,GO:0005829,GO:0005856,GO:0005925,GO:0019904,GO:0021799,GO:0021869,GO:0030177,GO:0032956,GO:0043015,GO:0045665,GO:0060070,GO:0070507
TRINITY_DN10942_c0_g1_i1	GO:0001822,GO:0005524,GO:0005794,GO:0005868,GO:0005874,GO:0005886,GO:0005930,GO:0007018,GO:0007030,GO:0007368,GO:0007507,GO:0008569,GO:0009953,GO:0016485,GO:0021522,GO:0030182,GO:0030286,GO:0030326,GO:0030900,GO:0031514,GO:0035721,GO:0045177,GO:0045505,GO:0045880,GO:0051959,GO:0060271,GO:0060976,GO:0061512,GO:1905515
TRINITY_DN10942_c0_g1_i2	GO:0001822,GO:0005524,GO:0005794,GO:0005868,GO:0005874,GO:0005886,GO:0005930,GO:0007018,GO:0007030,GO:0007368,GO:0007507,GO:0008569,GO:0009953,GO:0016485,GO:0021522,GO:0030182,GO:0030286,GO:0030326,GO:0030900,GO:0031514,GO:0035721,GO:0045177,GO:0045505,GO:0045880,GO:0051959,GO:0060271,GO:0060976,GO:0061512,GO:1905515
TRINITY_DN10943_c0_g1_i2	GO:0005634,GO:0046872
TRINITY_DN10944_c0_g1_i1	GO:0005634,GO:0005737,GO:0006400,GO:0016432
TRINITY_DN10944_c0_g1_i3	GO:0005634,GO:0005737,GO:0006400,GO:0016432
TRINITY_DN10944_c0_g1_i5	GO:0005634,GO:0005737,GO:0006400,GO:0016432
TRINITY_DN10944_c0_g1_i6	GO:0005634,GO:0005737,GO:0006400,GO:0016432
TRINITY_DN10944_c0_g1_i7	GO:0005634,GO:0005737,GO:0006400,GO:0016432
TRINITY_DN10944_c0_g3_i1	GO:0001113,GO:0005634,GO:0005654,GO:0005669,GO:0005673,GO:0005829,GO:0006366,GO:0006367,GO:0016032,GO:0016251,GO:0042795,GO:0046872,GO:0097550
TRINITY_DN10945_c0_g1_i1	GO:0003990,GO:0004104,GO:0005576
TRINITY_DN10945_c0_g1_i2	GO:0003990,GO:0004104,GO:0005576
TRINITY_DN10946_c0_g1_i5	GO:0005654,GO:0005737,GO:0005765,GO:0005886,GO:0005887,GO:0016020,GO:0030054,GO:0031982,GO:0043231,GO:0048471,GO:0050821
TRINITY_DN10946_c0_g1_i6	GO:0005654,GO:0005737,GO:0005765,GO:0005886,GO:0005887,GO:0016020,GO:0030054,GO:0031982,GO:0043231,GO:0048471,GO:0050821
TRINITY_DN10946_c0_g1_i8	GO:0005654,GO:0005737,GO:0005765,GO:0005886,GO:0005887,GO:0016020,GO:0030054,GO:0031982,GO:0043231,GO:0048471,GO:0050821
TRINITY_DN10946_c0_g1_i9	GO:0005654,GO:0005737,GO:0005765,GO:0005886,GO:0005887,GO:0016020,GO:0030054,GO:0031982,GO:0043231,GO:0048471,GO:0050821,GO:0070062
TRINITY_DN10947_c0_g1_i1	GO:0000287,GO:0000738,GO:0001568,GO:0001822,GO:0002253,GO:0002281,GO:0002320,GO:0002383,GO:0002437,GO:0002457,GO:0002637,GO:0003007,GO:0003015,GO:0003228,GO:0003690,GO:0003697,GO:0005635,GO:0005737,GO:0005789,GO:0005829,GO:0006091,GO:0006110,GO:0006259,GO:0006260,GO:0006281,GO:0006298,GO:0006304,GO:0006310,GO:0008250,GO:0008296,GO:0008301,GO:0008340,GO:0008408,GO:0008853,GO:0019217,GO:0032197,GO:…
TRINITY_DN10947_c0_g1_i2	GO:0000287,GO:0000738,GO:0001568,GO:0001822,GO:0002253,GO:0002281,GO:0002320,GO:0002383,GO:0002437,GO:0002457,GO:0002637,GO:0003007,GO:0003015,GO:0003228,GO:0003690,GO:0003697,GO:0005635,GO:0005737,GO:0005789,GO:0005829,GO:0006091,GO:0006110,GO:0006259,GO:0006260,GO:0006281,GO:0006298,GO:0006304,GO:0006310,GO:0008250,GO:0008296,GO:0008301,GO:0008340,GO:0008408,GO:0008853,GO:0019217,GO:0032197,GO:…
TRINITY_DN10949_c0_g1_i1	GO:0003676,GO:0005634,GO:0005737,GO:0015074,GO:0045787,GO:0050679
TRINITY_DN10949_c0_g1_i2	GO:0003676,GO:0005634,GO:0005737,GO:0015074,GO:0045787,GO:0050679
TRINITY_DN10949_c0_g1_i3	GO:0003676,GO:0005634,GO:0005737,GO:0015074,GO:0045787,GO:0050679
TRINITY_DN10949_c0_g1_i4	GO:0003676,GO:0005634,GO:0005737,GO:0015074,GO:0045787,GO:0050679
TRINITY_DN10949_c0_g2_i1	GO:0000978,GO:0000981,GO:0005634,GO:0006357,GO:0046872,GO:1990837
TRINITY_DN10949_c2_g1_i2	GO:0000978,GO:0000981,GO:0005654,GO:0005829,GO:0006357,GO:0046872
TRINITY_DN10949_c3_g1_i1	GO:0000978,GO:0000981,GO:0001228,GO:0005634,GO:0005654,GO:0006357,GO:0042552,GO:0042802,GO:0043565,GO:0045892,GO:0045944,GO:0046872
TRINITY_DN1094_c0_g1_i1	GO:0001725,GO:0001726,GO:0002102,GO:0003334,GO:0003382,GO:0003779,GO:0005634,GO:0005829,GO:0005856,GO:0005884,GO:0005886,GO:0005925,GO:0007010,GO:0007156,GO:0007411,GO:0008046,GO:0008092,GO:0015629,GO:0016477,GO:0030018,GO:0030027,GO:0030036,GO:0030175,GO:0030424,GO:0030426,GO:0031175,GO:0031529,GO:0043025,GO:0044295,GO:0050808,GO:0051371,GO:0060076,GO:0070593,GO:0071803,GO:0098632
TRINITY_DN1094_c0_g1_i2	GO:0001725,GO:0001726,GO:0002102,GO:0003334,GO:0003382,GO:0003779,GO:0005634,GO:0005829,GO:0005884,GO:0005886,GO:0005925,GO:0007010,GO:0007156,GO:0007411,GO:0015629,GO:0016477,GO:0030018,GO:0030027,GO:0030036,GO:0030424,GO:0030426,GO:0051371,GO:0060076,GO:0070593,GO:0098632
TRINITY_DN10951_c0_g2_i1	GO:0004888,GO:0005783,GO:0005886,GO:0005887,GO:0007166,GO:0009897,GO:0009986,GO:0016020,GO:0030246,GO:0046703,GO:0050776
TRINITY_DN10951_c0_g3_i1	GO:0005737,GO:0005782,GO:0005829,GO:0007588,GO:0008465,GO:0016618,GO:0019752,GO:0030267,GO:0042803,GO:0046487,GO:0051287,GO:0070062,GO:0070402,GO:1902494
TRINITY_DN10951_c0_g3_i2	GO:0005737,GO:0005856,GO:0005884,GO:0005886,GO:0030041,GO:0042802,GO:0048812,GO:0051015
TRINITY_DN10951_c0_g4_i1	GO:0000978,GO:0000981,GO:0003700,GO:0005634,GO:0005737,GO:0005929,GO:0006357,GO:0007224,GO:0007275,GO:0043565,GO:0045893,GO:0046872,GO:1990841
TRINITY_DN10951_c0_g4_i2	GO:0000978,GO:0000981,GO:0003700,GO:0005634,GO:0005737,GO:0005929,GO:0006357,GO:0007224,GO:0007275,GO:0043565,GO:0045893,GO:0046872,GO:1990841
TRINITY_DN10954_c0_g1_i1	GO:0003677,GO:0005634,GO:0008270,GO:0010468,GO:0045944
TRINITY_DN10954_c0_g1_i2	GO:0003677,GO:0005634,GO:0008270,GO:0010468,GO:0045944
TRINITY_DN10954_c0_g2_i1	GO:0003677,GO:0005634,GO:0008270,GO:0010468,GO:0045944
TRINITY_DN10954_c0_g3_i1	GO:0003677,GO:0005634,GO:0008270,GO:0010468,GO:0045944
TRINITY_DN10957_c0_g3_i1	GO:0003676,GO:0004190,GO:0005524,GO:0008270,GO:0015074
TRINITY_DN10957_c0_g3_i2	GO:0003676,GO:0004190,GO:0005524,GO:0008270,GO:0015074
TRINITY_DN10957_c0_g4_i1	GO:0000086,GO:0000278,GO:0000922,GO:0001556,GO:0004725,GO:0005634,GO:0005654,GO:0005737,GO:0005813,GO:0005829,GO:0006468,GO:0007144,GO:0008284,GO:0010971,GO:0019901,GO:0032467,GO:0045860,GO:0045931,GO:0051301,GO:0110032
TRINITY_DN1095_c0_g1_i1	GO:0000122,GO:0001650,GO:0001934,GO:0005737,GO:0005765,GO:0005829,GO:0005886,GO:0005905,GO:0005925,GO:0006898,GO:0006915,GO:0007275,GO:0008022,GO:0010718,GO:0010862,GO:0015031,GO:0016055,GO:0030136,GO:0030335,GO:0030511,GO:0030665,GO:0032091,GO:0032436,GO:0035026,GO:0035615,GO:0038024,GO:0043066,GO:0043231,GO:0045807,GO:0045944,GO:0046332,GO:0060391,GO:0060766,GO:0061024,GO:0090090,GO:1903077,GO:…
TRINITY_DN1095_c0_g1_i2	GO:0000122,GO:0001650,GO:0001934,GO:0005737,GO:0005765,GO:0005829,GO:0005886,GO:0005905,GO:0005925,GO:0006898,GO:0006915,GO:0007275,GO:0008022,GO:0010718,GO:0010862,GO:0015031,GO:0016055,GO:0030136,GO:0030335,GO:0030511,GO:0030665,GO:0032091,GO:0032436,GO:0035026,GO:0035615,GO:0038024,GO:0043066,GO:0043231,GO:0045807,GO:0045944,GO:0046332,GO:0060391,GO:0060766,GO:0061024,GO:0090090,GO:1903077,GO:…
TRINITY_DN1095_c0_g1_i3	GO:0000122,GO:0001650,GO:0001934,GO:0005737,GO:0005765,GO:0005829,GO:0005886,GO:0005905,GO:0005925,GO:0006898,GO:0006915,GO:0007275,GO:0008022,GO:0010718,GO:0010862,GO:0015031,GO:0016055,GO:0030136,GO:0030335,GO:0030511,GO:0030665,GO:0032091,GO:0032436,GO:0035026,GO:0035615,GO:0038024,GO:0043066,GO:0043231,GO:0045807,GO:0045944,GO:0046332,GO:0060391,GO:0060766,GO:0061024,GO:0090090,GO:1903077,GO:…
TRINITY_DN1095_c0_g2_i1	GO:0005794,GO:0016192
TRINITY_DN10960_c0_g1_i1	GO:0005886,GO:0007155,GO:0007156,GO:0007219,GO:0007411,GO:0007417,GO:0030424,GO:0045747,GO:0070593,GO:0098632,GO:0098688,GO:0099026
TRINITY_DN10960_c0_g2_i2	GO:0005576,GO:0005886,GO:0007155,GO:0007399,GO:0031225,GO:0043005
TRINITY_DN10961_c0_g1_i1	GO:0005886,GO:0016021,GO:0016409,GO:0018345,GO:0019706
TRINITY_DN10965_c0_g1_i1	GO:0004222,GO:0005576,GO:0008233,GO:0008237,GO:0030198,GO:0031012,GO:0046872
TRINITY_DN10965_c0_g2_i1	GO:0002020,GO:0004222,GO:0005615,GO:0006508,GO:0008233,GO:0008237,GO:0016607,GO:0030198,GO:0031012,GO:0042742,GO:0046872,GO:0062023
TRINITY_DN1096_c0_g1_i1	GO:0003986,GO:0004778,GO:0005546,GO:0005777,GO:0005782,GO:0006637,GO:0009062,GO:0015031,GO:0016290,GO:0016559,GO:0030659,GO:0031901,GO:0032266,GO:0033882,GO:0043649,GO:0044466,GO:0045225,GO:0047603,GO:0047617,GO:0047994,GO:0052689,GO:0052815,GO:0102991
TRINITY_DN1096_c0_g1_i2	GO:0003986,GO:0004778,GO:0005546,GO:0005777,GO:0005782,GO:0005829,GO:0006637,GO:0006699,GO:0008104,GO:0009062,GO:0015031,GO:0016032,GO:0016290,GO:0016559,GO:0030659,GO:0031901,GO:0032266,GO:0033540,GO:0033882,GO:0036109,GO:0043649,GO:0044466,GO:0045225,GO:0047603,GO:0047617,GO:0047994,GO:0052689,GO:0052815,GO:0102991
TRINITY_DN1096_c0_g1_i4	GO:0003986,GO:0004778,GO:0005546,GO:0005777,GO:0005782,GO:0006637,GO:0009062,GO:0015031,GO:0016290,GO:0016559,GO:0030659,GO:0031901,GO:0032266,GO:0033882,GO:0043649,GO:0044466,GO:0045225,GO:0047603,GO:0047617,GO:0047994,GO:0052689,GO:0052815,GO:0102991
TRINITY_DN1096_c0_g1_i5	GO:0003986,GO:0004778,GO:0005546,GO:0005777,GO:0005782,GO:0005829,GO:0006637,GO:0006699,GO:0008104,GO:0009062,GO:0015031,GO:0016032,GO:0016290,GO:0016559,GO:0030659,GO:0031901,GO:0032266,GO:0033540,GO:0033882,GO:0036109,GO:0043649,GO:0044466,GO:0045225,GO:0047603,GO:0047617,GO:0047994,GO:0052689,GO:0052815,GO:0102991
TRINITY_DN1096_c0_g1_i6	GO:0003986,GO:0004778,GO:0005546,GO:0005777,GO:0005782,GO:0006637,GO:0009062,GO:0015031,GO:0016290,GO:0016559,GO:0030659,GO:0031901,GO:0032266,GO:0033882,GO:0043649,GO:0044466,GO:0045225,GO:0047603,GO:0047617,GO:0047994,GO:0052689,GO:0052815,GO:0102991
TRINITY_DN1096_c0_g1_i7	GO:0003986,GO:0004778,GO:0005546,GO:0005777,GO:0005782,GO:0005829,GO:0006637,GO:0006699,GO:0008104,GO:0009062,GO:0015031,GO:0016032,GO:0016290,GO:0016559,GO:0030659,GO:0031901,GO:0032266,GO:0033540,GO:0033882,GO:0036109,GO:0043649,GO:0044466,GO:0045225,GO:0047603,GO:0047617,GO:0047994,GO:0052689,GO:0052815,GO:0102991
TRINITY_DN1096_c0_g1_i8	GO:0003986,GO:0004778,GO:0005546,GO:0005777,GO:0005782,GO:0005829,GO:0006637,GO:0006699,GO:0008104,GO:0009062,GO:0015031,GO:0016032,GO:0016290,GO:0016559,GO:0030659,GO:0031901,GO:0032266,GO:0033540,GO:0033882,GO:0036109,GO:0043649,GO:0044466,GO:0045225,GO:0047603,GO:0047617,GO:0047994,GO:0052689,GO:0052815,GO:0102991
TRINITY_DN10978_c0_g1_i1	GO:0004930,GO:0005887,GO:0019236,GO:0030182,GO:0038022
TRINITY_DN10978_c0_g2_i1	GO:0004930,GO:0005887,GO:0019236,GO:0030182,GO:0038022
TRINITY_DN10978_c0_g2_i2	GO:0004930,GO:0005887,GO:0019236,GO:0030182,GO:0038022
TRINITY_DN10978_c0_g2_i3	GO:0004930,GO:0005887,GO:0019236,GO:0030182,GO:0038022
TRINITY_DN10979_c0_g2_i1	GO:0001849,GO:0001891,GO:0005044,GO:0005112,GO:0005886,GO:0014719,GO:0014816,GO:0014841,GO:0016021,GO:0022409,GO:0033002,GO:0034109,GO:0042995,GO:0043277,GO:0043652,GO:0043654,GO:0048627,GO:0048641,GO:0051147,GO:0051451,GO:0055001,GO:1902742,GO:2000288
TRINITY_DN10979_c0_g2_i4	GO:0001849,GO:0001891,GO:0005044,GO:0005112,GO:0005886,GO:0014719,GO:0014816,GO:0014841,GO:0016021,GO:0022409,GO:0033002,GO:0034109,GO:0042995,GO:0043277,GO:0043652,GO:0043654,GO:0048627,GO:0048641,GO:0051147,GO:0051451,GO:0055001,GO:1902742,GO:2000288
TRINITY_DN1097_c0_g1_i1	GO:0016740,GO:0043123,GO:0043130,GO:0046872,GO:0048701,GO:0071600,GO:0071797,GO:0097039
TRINITY_DN1097_c0_g1_i2	GO:0016740,GO:0043123,GO:0043130,GO:0046872,GO:0048701,GO:0071600,GO:0071797,GO:0097039
TRINITY_DN10980_c0_g1_i2	GO:0000139,GO:0002079,GO:0002081,GO:0003281,GO:0003413,GO:0003713,GO:0005654,GO:0005793,GO:0005794,GO:0005801,GO:0005856,GO:0005929,GO:0006366,GO:0006486,GO:0006888,GO:0007030,GO:0016607,GO:0030133,GO:0031267,GO:0033116,GO:0035735,GO:0051216,GO:0060122,GO:0090161,GO:0099041
TRINITY_DN10980_c0_g1_i3	GO:0000139,GO:0002079,GO:0002081,GO:0003281,GO:0003413,GO:0003713,GO:0005654,GO:0005793,GO:0005794,GO:0005801,GO:0005856,GO:0005929,GO:0006366,GO:0006486,GO:0006888,GO:0007030,GO:0016607,GO:0030133,GO:0031267,GO:0033116,GO:0035735,GO:0051216,GO:0060122,GO:0090161,GO:0099041
TRINITY_DN10980_c0_g1_i4	GO:0000139,GO:0002079,GO:0002081,GO:0003281,GO:0003413,GO:0003713,GO:0005654,GO:0005793,GO:0005794,GO:0005801,GO:0005856,GO:0005929,GO:0006366,GO:0006486,GO:0006888,GO:0007030,GO:0016607,GO:0030133,GO:0031267,GO:0033116,GO:0035735,GO:0051216,GO:0060122,GO:0090161,GO:0099041
TRINITY_DN10983_c0_g1_i1	GO:0004725,GO:0005615,GO:0006470,GO:0010633,GO:0010977,GO:0016021,GO:0042802,GO:1901998
TRINITY_DN10983_c0_g1_i2	GO:0004725,GO:0005615,GO:0006470,GO:0010633,GO:0010977,GO:0016021,GO:0042802,GO:1901998
TRINITY_DN10983_c0_g1_i3	GO:0004725,GO:0016021
TRINITY_DN10984_c0_g1_i1	GO:0001525,GO:0005001,GO:0005886,GO:0005887,GO:0006470,GO:0006796,GO:0016311,GO:0035579,GO:0043235,GO:0043312,GO:0045296,GO:0070821,GO:1990264
TRINITY_DN10985_c0_g1_i1	GO:0005654,GO:0006508,GO:0016805,GO:0032268,GO:0042802
TRINITY_DN10985_c0_g1_i2	GO:0005654,GO:0006508,GO:0016805,GO:0032268,GO:0042802
TRINITY_DN10986_c0_g1_i1	GO:0004999,GO:0005886,GO:0007166,GO:0007187,GO:0007188,GO:0008528,GO:0016021,GO:0017046,GO:0043235
TRINITY_DN10988_c1_g1_i1	GO:0002407,GO:0002543,GO:0005227,GO:0005229,GO:0005244,GO:0005247,GO:0005254,GO:0005829,GO:0005886,GO:0006812,GO:0006821,GO:0007596,GO:0009986,GO:0016020,GO:0017121,GO:0017128,GO:0030501,GO:0032060,GO:0034220,GO:0034707,GO:0034767,GO:0035579,GO:0035590,GO:0035725,GO:0043065,GO:0043312,GO:0045794,GO:0046872,GO:0046931,GO:0046983,GO:0055085,GO:0060100,GO:0061589,GO:0061590,GO:0070062,GO:0070588,GO:…
TRINITY_DN10988_c1_g1_i2	GO:0002407,GO:0002543,GO:0005227,GO:0005229,GO:0005244,GO:0005247,GO:0005254,GO:0005829,GO:0005886,GO:0006812,GO:0006821,GO:0007596,GO:0009986,GO:0016020,GO:0017121,GO:0017128,GO:0030501,GO:0032060,GO:0034220,GO:0034707,GO:0034767,GO:0035579,GO:0035590,GO:0035725,GO:0043065,GO:0043312,GO:0045794,GO:0046872,GO:0046931,GO:0046983,GO:0055085,GO:0060100,GO:0061589,GO:0061590,GO:0070062,GO:0070588,GO:…
TRINITY_DN10988_c1_g1_i3	GO:0002407,GO:0002543,GO:0005227,GO:0005229,GO:0005244,GO:0005247,GO:0005254,GO:0005829,GO:0005886,GO:0006812,GO:0006821,GO:0007596,GO:0009986,GO:0016020,GO:0017121,GO:0017128,GO:0030501,GO:0032060,GO:0034220,GO:0034707,GO:0034767,GO:0035579,GO:0035590,GO:0035725,GO:0043065,GO:0043312,GO:0045794,GO:0046872,GO:0046931,GO:0046983,GO:0055085,GO:0060100,GO:0061589,GO:0061590,GO:0070062,GO:0070588,GO:…
TRINITY_DN10988_c1_g1_i4	GO:0002407,GO:0002543,GO:0005227,GO:0005229,GO:0005244,GO:0005247,GO:0005254,GO:0005829,GO:0005886,GO:0006812,GO:0006821,GO:0007596,GO:0009986,GO:0016020,GO:0017121,GO:0017128,GO:0030501,GO:0032060,GO:0034220,GO:0034707,GO:0034767,GO:0035579,GO:0035590,GO:0035725,GO:0043065,GO:0043312,GO:0045794,GO:0046872,GO:0046931,GO:0046983,GO:0055085,GO:0060100,GO:0061589,GO:0061590,GO:0070062,GO:0070588,GO:…
TRINITY_DN1098_c0_g1_i1	GO:0016567,GO:0080008
TRINITY_DN1098_c0_g1_i2	GO:0016567,GO:0080008
TRINITY_DN1098_c0_g1_i3	GO:0016567,GO:0080008
TRINITY_DN1098_c0_g1_i4	GO:0016567,GO:0080008
TRINITY_DN1098_c0_g1_i5	GO:0016567,GO:0080008
TRINITY_DN1098_c0_g1_i6	GO:0016567,GO:0080008
TRINITY_DN1098_c0_g1_i7	GO:0005654,GO:0016567,GO:0043161,GO:0043687,GO:0080008
TRINITY_DN10993_c0_g1_i1	GO:0005085,GO:0005794,GO:0005795,GO:0005856,GO:0005911,GO:0008360,GO:0035556,GO:0045202,GO:0098793
TRINITY_DN10996_c0_g1_i1	GO:0001725,GO:0005737,GO:0006351,GO:0015629,GO:0030027,GO:0030032,GO:0030036,GO:0045944,GO:0046872,GO:0051015,GO:0060271,GO:0098978,GO:1903955
TRINITY_DN10998_c0_g1_i1	GO:0005737,GO:0005829,GO:0005903,GO:0007162,GO:0007264,GO:0007411,GO:0007494,GO:0007628,GO:0014069,GO:0016020,GO:0016358,GO:0021517,GO:0021589,GO:0021766,GO:0021813,GO:0021942,GO:0042493,GO:0043005,GO:0043025,GO:0043231,GO:0043548,GO:0045177,GO:0045666,GO:0045860,GO:0046426,GO:0048471,GO:0048712,GO:0050771,GO:0051645,GO:0097477
TRINITY_DN10998_c0_g1_i2	GO:0005737,GO:0005829,GO:0005903,GO:0007162,GO:0007264,GO:0007411,GO:0007494,GO:0007628,GO:0014069,GO:0016020,GO:0016358,GO:0021517,GO:0021589,GO:0021766,GO:0021813,GO:0021942,GO:0042493,GO:0043005,GO:0043025,GO:0043231,GO:0043548,GO:0045177,GO:0045666,GO:0045860,GO:0046426,GO:0048471,GO:0048712,GO:0050771,GO:0051645,GO:0097477
TRINITY_DN10999_c0_g2_i1	GO:0005576,GO:0005581
TRINITY_DN10999_c0_g2_i2	GO:0005576,GO:0005581
TRINITY_DN10999_c0_g3_i1	GO:0005546,GO:0005856,GO:0032991,GO:0043197,GO:0051835
TRINITY_DN10999_c0_g3_i3	GO:0005546,GO:0005856,GO:0032991,GO:0043197,GO:0051835
TRINITY_DN1099_c0_g1_i1	GO:0000786,GO:0003677,GO:0005634,GO:0006334,GO:0046982
TRINITY_DN1099_c0_g1_i10	GO:0000786,GO:0003677,GO:0005634,GO:0006334,GO:0044877,GO:0046982
TRINITY_DN1099_c0_g1_i12	GO:0000786,GO:0003677,GO:0005634,GO:0006334,GO:0044877,GO:0046982
TRINITY_DN1099_c0_g1_i13	GO:0000786,GO:0003677,GO:0005634,GO:0006334,GO:0044877,GO:0046982
TRINITY_DN1099_c0_g1_i15	GO:0000786,GO:0003677,GO:0005634,GO:0006334,GO:0044877,GO:0046982
TRINITY_DN1099_c0_g1_i16	GO:0000786,GO:0003677,GO:0005634,GO:0006334,GO:0044877,GO:0046982
TRINITY_DN1099_c0_g1_i2	GO:0000786,GO:0003677,GO:0005634,GO:0006334,GO:0044877,GO:0046982
TRINITY_DN1099_c0_g1_i3	GO:0000786,GO:0003677,GO:0005576,GO:0005634,GO:0044877,GO:0046982,GO:0050829,GO:0050830
TRINITY_DN1099_c0_g1_i4	GO:0000786,GO:0003677,GO:0005576,GO:0005634,GO:0044877,GO:0046982,GO:0050829,GO:0050830
TRINITY_DN1099_c0_g1_i6	GO:0000786,GO:0003677,GO:0005576,GO:0005634,GO:0044877,GO:0046982,GO:0050829,GO:0050830
TRINITY_DN1099_c0_g1_i7	GO:0000786,GO:0003677,GO:0005634,GO:0006334,GO:0044877,GO:0046982
TRINITY_DN1099_c0_g1_i8	GO:0000786,GO:0003677,GO:0005634,GO:0006334,GO:0044877,GO:0046982
TRINITY_DN1099_c0_g1_i9	GO:0000786,GO:0003677,GO:0005576,GO:0005634,GO:0044877,GO:0046982,GO:0050829,GO:0050830
TRINITY_DN109_c0_g1_i1	GO:0005540,GO:0005813,GO:0005829,GO:0005886,GO:0009986,GO:0010389,GO:0015630,GO:0016020,GO:0030214
TRINITY_DN109_c0_g1_i2	GO:0005540,GO:0005813,GO:0005829,GO:0005886,GO:0009986,GO:0010389,GO:0015630,GO:0016020,GO:0030214
TRINITY_DN109_c0_g2_i1	GO:0002084,GO:0005886,GO:0008474,GO:0010008,GO:0043197,GO:0055038,GO:0098839,GO:0099175,GO:1902817,GO:1905668
TRINITY_DN109_c0_g2_i2	GO:0002084,GO:0005886,GO:0008474,GO:0010008,GO:0043197,GO:0055038,GO:0098839,GO:0099175,GO:1902817,GO:1905668
TRINITY_DN109_c0_g3_i2	GO:0005783,GO:0016021,GO:0043462,GO:0045600,GO:0045668,GO:0045672,GO:0045780,GO:0051480,GO:0090090
TRINITY_DN109_c0_g4_i1	GO:0003400,GO:0003924,GO:0005525,GO:0005794,GO:0006886,GO:0006888,GO:0016050,GO:0030127,GO:0061024,GO:0070863,GO:0070971,GO:0090110
TRINITY_DN10_c0_g1_i1	GO:0005765,GO:0016192,GO:0032418,GO:0099078
TRINITY_DN10_c0_g1_i4	GO:0005765,GO:0016192,GO:0032418,GO:0099078
TRINITY_DN10_c0_g3_i1	GO:0002162,GO:0005509,GO:0005539,GO:0005576,GO:0005604,GO:0005615,GO:0005886,GO:0007158,GO:0007213,GO:0007399,GO:0007420,GO:0007528,GO:0008201,GO:0010977,GO:0016021,GO:0030154,GO:0030297,GO:0030424,GO:0030548,GO:0031012,GO:0031532,GO:0031594,GO:0033691,GO:0035374,GO:0038023,GO:0043113,GO:0043236,GO:0043237,GO:0043395,GO:0043547,GO:0045121,GO:0045178,GO:0045202,GO:0045887,GO:0045944,GO:0046847,GO:…
TRINITY_DN11001_c0_g1_i1	GO:0007286,GO:0016020,GO:0016021
TRINITY_DN11005_c0_g1_i1	GO:0005747,GO:0016021,GO:0022900,GO:0032981
TRINITY_DN11007_c0_g1_i2	GO:0000978,GO:0001227,GO:0005654,GO:0006357,GO:0046872
TRINITY_DN11007_c0_g1_i3	GO:0000978,GO:0001227,GO:0005654,GO:0006357,GO:0046872
TRINITY_DN11007_c0_g1_i4	GO:0000978,GO:0001227,GO:0005654,GO:0006357,GO:0046872
TRINITY_DN11008_c0_g1_i1	GO:0005634,GO:0005737,GO:0005794,GO:0005813,GO:0019899,GO:0030016,GO:0030953,GO:0034622,GO:0060090,GO:0090063,GO:1903358
TRINITY_DN11008_c1_g1_i1	GO:0005634,GO:0005737,GO:0005794,GO:0005813,GO:0019899,GO:0030016,GO:0030953,GO:0034622,GO:0060090,GO:0090063,GO:1903358
TRINITY_DN1100_c0_g3_i1	GO:0007155,GO:0009887,GO:0016020,GO:0016021,GO:0030246,GO:0050890
TRINITY_DN1100_c0_g4_i2	GO:0000086,GO:0000242,GO:0005654,GO:0005813,GO:0005814,GO:0005829,GO:0007099,GO:0010389,GO:0019901,GO:0051298,GO:0097711,GO:0098535,GO:0098536
TRINITY_DN1100_c0_g4_i3	GO:0000086,GO:0000242,GO:0005654,GO:0005813,GO:0005814,GO:0005829,GO:0007099,GO:0010389,GO:0019901,GO:0051298,GO:0097711,GO:0098535,GO:0098536
TRINITY_DN11015_c0_g1_i1	GO:0000381,GO:0003729,GO:0005634,GO:0005737,GO:0006397,GO:0007399,GO:0008380
TRINITY_DN11019_c0_g1_i2	GO:0016021
TRINITY_DN1101_c0_g1_i1	GO:0001650,GO:0003677,GO:0005654,GO:0005669,GO:0005737,GO:0006366,GO:0006367,GO:0007283,GO:0016251,GO:0046982,GO:0048477,GO:0051059,GO:1901796
TRINITY_DN1101_c0_g1_i2	GO:0001650,GO:0003677,GO:0005654,GO:0005669,GO:0005737,GO:0006366,GO:0006367,GO:0007283,GO:0016251,GO:0046982,GO:0048477,GO:0051059,GO:1901796
TRINITY_DN1101_c0_g1_i3	GO:0001650,GO:0003677,GO:0005654,GO:0005669,GO:0005737,GO:0006366,GO:0006367,GO:0007283,GO:0016251,GO:0046982,GO:0048477,GO:0051059,GO:1901796
TRINITY_DN1101_c0_g1_i4	GO:0001650,GO:0003677,GO:0005654,GO:0005669,GO:0005737,GO:0006366,GO:0006367,GO:0007283,GO:0016251,GO:0046982,GO:0048477,GO:0051059,GO:1901796
TRINITY_DN1101_c0_g1_i5	GO:0001650,GO:0003677,GO:0005654,GO:0005669,GO:0005737,GO:0006366,GO:0006367,GO:0007283,GO:0016251,GO:0046982,GO:0048477,GO:0051059,GO:1901796
TRINITY_DN11025_c0_g1_i3	GO:0005654,GO:0005667,GO:0005681,GO:0005829,GO:0005856,GO:0006383,GO:0008380,GO:0009615,GO:0016032,GO:0031397,GO:2001243
TRINITY_DN11025_c0_g1_i4	GO:0005654,GO:0005667,GO:0005681,GO:0005829,GO:0005856,GO:0006383,GO:0008380,GO:0009615,GO:0016032,GO:0031397,GO:2001243
TRINITY_DN11025_c0_g1_i5	GO:0005634,GO:0005654,GO:0005667,GO:0005681,GO:0005829,GO:0005856,GO:0006383,GO:0008380,GO:0009615,GO:0016032,GO:0031397,GO:2001243
TRINITY_DN11025_c0_g1_i6	GO:0005654,GO:0005667,GO:0005681,GO:0005829,GO:0005856,GO:0006383,GO:0008380,GO:0009615,GO:0016032,GO:0031397,GO:2001243
TRINITY_DN11025_c0_g1_i7	GO:0005654,GO:0005667,GO:0005681,GO:0005829,GO:0005856,GO:0006383,GO:0008380,GO:0009615,GO:0016032,GO:0031397,GO:2001243
TRINITY_DN11025_c0_g2_i1	GO:0000785,GO:0004077,GO:0004078,GO:0004079,GO:0004080,GO:0005524,GO:0005652,GO:0005737,GO:0005739,GO:0005829,GO:0006768,GO:0009305,GO:0009374,GO:0016363,GO:0016570,GO:0018271,GO:0019899,GO:0070781,GO:0071110
TRINITY_DN11025_c0_g2_i2	GO:0000785,GO:0004077,GO:0004078,GO:0004079,GO:0004080,GO:0005524,GO:0005652,GO:0005737,GO:0005739,GO:0005829,GO:0006768,GO:0009305,GO:0009374,GO:0016363,GO:0016570,GO:0018271,GO:0019899,GO:0070781,GO:0071110
TRINITY_DN11025_c0_g2_i3	GO:0000785,GO:0004077,GO:0004078,GO:0004079,GO:0004080,GO:0005524,GO:0005652,GO:0005737,GO:0005739,GO:0005829,GO:0006768,GO:0009305,GO:0009374,GO:0016363,GO:0016570,GO:0018271,GO:0019899,GO:0070781,GO:0071110
TRINITY_DN11025_c0_g2_i4	GO:0000785,GO:0004077,GO:0004078,GO:0004079,GO:0004080,GO:0005524,GO:0005652,GO:0005737,GO:0005739,GO:0005829,GO:0006768,GO:0009305,GO:0009374,GO:0016363,GO:0016570,GO:0018271,GO:0019899,GO:0070781,GO:0071110
TRINITY_DN11025_c0_g2_i5	GO:0000785,GO:0004077,GO:0004078,GO:0004079,GO:0004080,GO:0005524,GO:0005652,GO:0005737,GO:0005739,GO:0005829,GO:0006768,GO:0009305,GO:0009374,GO:0016363,GO:0016570,GO:0018271,GO:0019899,GO:0070781,GO:0071110
TRINITY_DN11025_c0_g2_i6	GO:0000785,GO:0004077,GO:0004078,GO:0004079,GO:0004080,GO:0005524,GO:0005652,GO:0005737,GO:0005739,GO:0005829,GO:0006768,GO:0009305,GO:0009374,GO:0016363,GO:0016570,GO:0018271,GO:0019899,GO:0070781,GO:0071110
TRINITY_DN11025_c0_g3_i1	GO:0000828,GO:0004683,GO:0005516,GO:0005524,GO:0005634,GO:0005737,GO:0006020,GO:0008440,GO:0016301,GO:0030036,GO:0031267,GO:0032958,GO:0043197,GO:0046854,GO:0048167,GO:0061003,GO:0097062
TRINITY_DN11026_c0_g1_i2	GO:0001501,GO:0002674,GO:0003677,GO:0003682,GO:0005634,GO:0005654,GO:0005694,GO:0005794,GO:0005923,GO:0007338,GO:0009791,GO:0030317,GO:0042800,GO:0043124,GO:0043409,GO:0045944,GO:0046697,GO:0046872,GO:0046974,GO:0046975,GO:0061038,GO:0097676,GO:1903699,GO:1903709
TRINITY_DN1102_c0_g1_i1	GO:0001525,GO:0001750,GO:0001917,GO:0002080,GO:0003407,GO:0005789,GO:0005886,GO:0007156,GO:0007411,GO:0010575,GO:0010595,GO:0016021,GO:0016323,GO:0030424,GO:0030593,GO:0038023,GO:0045494,GO:0061154,GO:0070593,GO:0072659,GO:0098632
TRINITY_DN11031_c0_g1_i2	GO:0002576,GO:0003810,GO:0005576,GO:0007596,GO:0018149,GO:0019221,GO:0031093,GO:0046872,GO:0062023,GO:0072378,GO:0072562
TRINITY_DN11034_c0_g1_i1	GO:0005886,GO:0007186,GO:0007200,GO:0008188,GO:0016021,GO:0042802
TRINITY_DN11038_c0_g1_i1	GO:0003680,GO:0005634,GO:0005654,GO:0005829,GO:0006915,GO:0008270,GO:0032411,GO:0032922,GO:0035097,GO:0035162,GO:0042800,GO:0042802,GO:0042803,GO:0043984,GO:0044648,GO:0045322,GO:0045652,GO:0045893,GO:0045944,GO:0051568,GO:0051571,GO:0065003,GO:0070577,GO:0071339,GO:0071440,GO:0080182,GO:0097692,GO:0106363,GO:1902036,GO:1905642,GO:2000615
TRINITY_DN1103_c0_g1_i1	GO:0000166,GO:0005764,GO:0005765,GO:0005770,GO:0005829,GO:0008253,GO:0009166,GO:0015031,GO:0016021,GO:0030425,GO:0031225,GO:0031902,GO:0043231,GO:0046872,GO:0080025,GO:0097352
TRINITY_DN1103_c0_g1_i2	GO:0000166,GO:0005764,GO:0005765,GO:0005770,GO:0005829,GO:0008253,GO:0009166,GO:0015031,GO:0016021,GO:0030425,GO:0031225,GO:0031902,GO:0043231,GO:0046872,GO:0080025,GO:0097352
TRINITY_DN11043_c0_g1_i1	GO:0000017,GO:0001656,GO:0001951,GO:0005355,GO:0005372,GO:0005412,GO:0005769,GO:0005886,GO:0005903,GO:0005911,GO:0006814,GO:0010035,GO:0015151,GO:0016021,GO:0016323,GO:0016324,GO:0031526,GO:0035377,GO:0043229,GO:0048471,GO:0050892,GO:0055056,GO:0098708,GO:0098719,GO:0150104,GO:1904659
TRINITY_DN11043_c0_g2_i1	GO:0004096,GO:0007605,GO:0020037,GO:0032420
TRINITY_DN11043_c0_g2_i3	GO:0004096,GO:0007605,GO:0020037,GO:0032420
TRINITY_DN11043_c0_g2_i4	GO:0004096,GO:0007605,GO:0020037,GO:0032420
TRINITY_DN11043_c0_g2_i7	GO:0004096,GO:0007605,GO:0020037,GO:0032420
TRINITY_DN11047_c0_g1_i4	GO:0004957,GO:0005654,GO:0005737,GO:0005829,GO:0006693,GO:0007179,GO:0007565,GO:0007567,GO:0016323,GO:0016404,GO:0016616,GO:0030728,GO:0042802,GO:0045786,GO:0051287,GO:0070403,GO:0070493,GO:0097070,GO:1905828
TRINITY_DN11047_c0_g1_i6	GO:0004957,GO:0005654,GO:0005737,GO:0005829,GO:0006693,GO:0007179,GO:0007565,GO:0007567,GO:0016323,GO:0016404,GO:0016616,GO:0030728,GO:0042802,GO:0045786,GO:0051287,GO:0070403,GO:0070493,GO:0097070,GO:1905828
TRINITY_DN11049_c0_g1_i2	GO:0003924,GO:0005096,GO:0005634,GO:0005737,GO:0005829,GO:0005834,GO:0006457,GO:0007165,GO:0007186,GO:0007212,GO:0031682,GO:0043547,GO:0051087,GO:0098793,GO:1901386,GO:1902773
TRINITY_DN11049_c0_g1_i3	GO:0003924,GO:0005096,GO:0005634,GO:0005737,GO:0005829,GO:0005834,GO:0006457,GO:0007165,GO:0007186,GO:0007212,GO:0031682,GO:0043547,GO:0051087,GO:0098793,GO:1901386,GO:1902773
TRINITY_DN1104_c0_g1_i1	GO:0005769,GO:0005802,GO:0005829,GO:0006605,GO:0006622,GO:0006886,GO:0006895,GO:0008104,GO:0016192,GO:0019904,GO:0030124,GO:0030131,GO:0031410,GO:0043231,GO:0090160,GO:1903361
TRINITY_DN1104_c0_g1_i10	GO:0000775,GO:0000785,GO:0000795,GO:0003682,GO:0005615,GO:0005634,GO:0005654,GO:0005730,GO:0005769,GO:0005802,GO:0005829,GO:0006605,GO:0006886,GO:0006895,GO:0007062,GO:0007130,GO:0008104,GO:0008278,GO:0016192,GO:0030124,GO:0030131,GO:0030893,GO:0031410,GO:0043231,GO:0090160,GO:1903361
TRINITY_DN1104_c0_g1_i11	GO:0000775,GO:0000785,GO:0000795,GO:0003682,GO:0005615,GO:0005634,GO:0005654,GO:0005730,GO:0005769,GO:0005802,GO:0005829,GO:0006605,GO:0006886,GO:0006895,GO:0007062,GO:0007130,GO:0008104,GO:0008278,GO:0016192,GO:0030124,GO:0030131,GO:0030893,GO:0031410,GO:0043231,GO:0090160,GO:1903361
TRINITY_DN1104_c0_g1_i12	GO:0000775,GO:0000785,GO:0000795,GO:0003682,GO:0005615,GO:0005634,GO:0005654,GO:0005730,GO:0005769,GO:0005802,GO:0005829,GO:0006605,GO:0006886,GO:0006895,GO:0007062,GO:0007130,GO:0008104,GO:0008278,GO:0016192,GO:0030124,GO:0030131,GO:0030893,GO:0031410,GO:0043231,GO:0090160,GO:1903361
TRINITY_DN1104_c0_g1_i2	GO:0000775,GO:0000785,GO:0000795,GO:0003682,GO:0005615,GO:0005634,GO:0005654,GO:0005730,GO:0005769,GO:0005802,GO:0005829,GO:0006605,GO:0006886,GO:0006895,GO:0007062,GO:0007130,GO:0008104,GO:0008278,GO:0016192,GO:0030124,GO:0030131,GO:0030893,GO:0031410,GO:0043231,GO:0090160,GO:1903361
TRINITY_DN1104_c0_g1_i3	GO:0000775,GO:0000785,GO:0000795,GO:0003682,GO:0005615,GO:0005634,GO:0005654,GO:0005730,GO:0005769,GO:0005802,GO:0005829,GO:0006605,GO:0006886,GO:0006895,GO:0007062,GO:0007130,GO:0008104,GO:0008278,GO:0016192,GO:0030124,GO:0030131,GO:0030893,GO:0031410,GO:0043231,GO:0090160,GO:1903361
TRINITY_DN1104_c0_g1_i4	GO:0000775,GO:0000785,GO:0000795,GO:0003682,GO:0005615,GO:0005634,GO:0005654,GO:0005730,GO:0005769,GO:0005802,GO:0005829,GO:0006605,GO:0006886,GO:0006895,GO:0007062,GO:0007130,GO:0008104,GO:0008278,GO:0016192,GO:0030124,GO:0030131,GO:0030893,GO:0031410,GO:0043231,GO:0090160,GO:1903361
TRINITY_DN1104_c0_g1_i5	GO:0000775,GO:0000785,GO:0000795,GO:0003682,GO:0005615,GO:0005634,GO:0005654,GO:0005730,GO:0005769,GO:0005802,GO:0005829,GO:0006605,GO:0006886,GO:0006895,GO:0007062,GO:0007130,GO:0008104,GO:0008278,GO:0016192,GO:0030124,GO:0030131,GO:0030893,GO:0031410,GO:0043231,GO:0090160,GO:1903361
TRINITY_DN1104_c0_g1_i6	GO:0000775,GO:0000785,GO:0000795,GO:0003682,GO:0005615,GO:0005634,GO:0005654,GO:0005730,GO:0005769,GO:0005802,GO:0005829,GO:0006605,GO:0006886,GO:0006895,GO:0007062,GO:0007130,GO:0008104,GO:0008278,GO:0016192,GO:0030124,GO:0030131,GO:0030893,GO:0031410,GO:0043231,GO:0090160,GO:1903361
TRINITY_DN1104_c0_g1_i7	GO:0000775,GO:0000785,GO:0000795,GO:0003682,GO:0005615,GO:0005634,GO:0005654,GO:0005730,GO:0005769,GO:0005802,GO:0005829,GO:0006605,GO:0006886,GO:0006895,GO:0007062,GO:0007130,GO:0008104,GO:0008278,GO:0016192,GO:0030124,GO:0030131,GO:0030893,GO:0031410,GO:0043231,GO:0090160,GO:1903361
TRINITY_DN1104_c0_g1_i9	GO:0000775,GO:0000785,GO:0000795,GO:0003682,GO:0005615,GO:0005634,GO:0005654,GO:0005730,GO:0005769,GO:0005802,GO:0005829,GO:0006605,GO:0006886,GO:0006895,GO:0007062,GO:0007130,GO:0008104,GO:0008278,GO:0016192,GO:0030124,GO:0030131,GO:0030893,GO:0031410,GO:0043231,GO:0090160,GO:1903361
TRINITY_DN11054_c1_g1_i4	GO:0005886,GO:0005887,GO:0042552,GO:0043209,GO:0098742,GO:0098743
TRINITY_DN11057_c0_g1_i3	GO:0002102,GO:0005546,GO:0005737,GO:0008154,GO:0015629,GO:0030054,GO:0030496,GO:0032154,GO:0032467,GO:0036449,GO:0042995,GO:0051014,GO:0051015,GO:0051016
TRINITY_DN11057_c0_g1_i4	GO:0002102,GO:0005546,GO:0005737,GO:0008154,GO:0015629,GO:0030054,GO:0030496,GO:0032154,GO:0032467,GO:0036449,GO:0042995,GO:0051014,GO:0051015,GO:0051016
TRINITY_DN11057_c0_g1_i5	GO:0002102,GO:0005546,GO:0005737,GO:0008154,GO:0015629,GO:0030054,GO:0030496,GO:0032154,GO:0032467,GO:0036449,GO:0042995,GO:0051014,GO:0051015,GO:0051016
TRINITY_DN1105_c0_g1_i1	GO:0005796,GO:0006024,GO:0008146,GO:0008467
TRINITY_DN11061_c0_g1_i3	GO:0005739,GO:0005743,GO:0006844,GO:0006865,GO:0015227,GO:0016021
TRINITY_DN11061_c0_g1_i4	GO:0005739,GO:0005743,GO:0006844,GO:0006865,GO:0015227,GO:0016021
TRINITY_DN11066_c0_g1_i2	GO:0016021,GO:0022857
TRINITY_DN1106_c0_g1_i1	GO:0005739,GO:0016021
TRINITY_DN1106_c0_g2_i1	GO:0001658,GO:0003151,GO:0004672,GO:0005524,GO:0005654,GO:0005737,GO:0005886,GO:0005925,GO:0007165,GO:0008284,GO:0010761,GO:0018105,GO:0021675,GO:0022011,GO:0030017,GO:0030027,GO:0030030,GO:0030513,GO:0043491,GO:0045197,GO:0045669,GO:0106310,GO:0106311,GO:2000178
TRINITY_DN1106_c0_g2_i2	GO:0001658,GO:0003151,GO:0004672,GO:0005524,GO:0005654,GO:0005737,GO:0005886,GO:0005925,GO:0007165,GO:0008284,GO:0010761,GO:0018105,GO:0021675,GO:0022011,GO:0030017,GO:0030027,GO:0030030,GO:0030513,GO:0043491,GO:0045197,GO:0045669,GO:0106310,GO:0106311,GO:2000178
TRINITY_DN11070_c0_g1_i1	GO:0002028,GO:0004672,GO:0004674,GO:0004860,GO:0005524,GO:0005737,GO:0005829,GO:0006468,GO:0006811,GO:0007165,GO:0010766,GO:0010820,GO:0010923,GO:0016020,GO:0018105,GO:0018107,GO:0019869,GO:0019870,GO:0019901,GO:0019902,GO:0030295,GO:0033633,GO:0034115,GO:0034260,GO:0035556,GO:0038116,GO:0048666,GO:0050794,GO:0050801,GO:0050852,GO:0090263,GO:0097022,GO:0106310,GO:0106311,GO:1903038,GO:1903288,GO:…
TRINITY_DN11074_c0_g1_i1	GO:0005886,GO:0008076,GO:0008236,GO:0015459,GO:0016020,GO:0044325,GO:0072659,GO:1901379,GO:1903078
TRINITY_DN11074_c0_g1_i2	GO:0005886,GO:0008076,GO:0008236,GO:0015459,GO:0016020,GO:0044325,GO:0072659,GO:1901379,GO:1903078
TRINITY_DN11076_c0_g1_i2	GO:0007155,GO:0016021,GO:0046872
TRINITY_DN11076_c0_g1_i3	GO:0007155,GO:0016021,GO:0046872
TRINITY_DN11078_c0_g1_i1	GO:0000977,GO:0000981,GO:0001569,GO:0001712,GO:0005634,GO:0006357,GO:0007498,GO:0030154,GO:0060982,GO:0090009
TRINITY_DN11078_c0_g2_i1	GO:0000122,GO:0000785,GO:0000978,GO:0000981,GO:0001227,GO:0001501,GO:0003677,GO:0003700,GO:0005634,GO:0005654,GO:0005829,GO:0005886,GO:0006357,GO:0019904,GO:0030154,GO:0045893,GO:1990837
TRINITY_DN11078_c0_g3_i1	GO:0000981,GO:0005634,GO:0006357,GO:0010595,GO:0030154,GO:0043565,GO:0045765
TRINITY_DN11078_c0_g3_i2	GO:0003700,GO:0005634,GO:0010595,GO:0043565,GO:0045765
TRINITY_DN11078_c0_g5_i1	GO:0000977,GO:0000981,GO:0001569,GO:0001712,GO:0005634,GO:0006357,GO:0007498,GO:0030154,GO:0060982,GO:0090009
TRINITY_DN1107_c0_g1_i2	GO:0000712,GO:0000801,GO:0005694,GO:0006311,GO:0007060,GO:0007130,GO:0007131,GO:0008584,GO:0009566,GO:0043066,GO:0051026
TRINITY_DN11096_c0_g1_i1	GO:0003993,GO:0005765,GO:0016021,GO:0043202
TRINITY_DN11098_c0_g1_i1	GO:0002931,GO:0005198,GO:0005737,GO:0005886,GO:0005921,GO:0006812,GO:0007267,GO:0016021,GO:0022829,GO:0032732
TRINITY_DN1109_c0_g1_i1	GO:0001736,GO:0005737,GO:0005813,GO:0005814,GO:0005929,GO:0007411,GO:0007608,GO:0015031,GO:0016020,GO:0021772,GO:0032391,GO:0032880,GO:0034260,GO:0034464,GO:0035264,GO:0036064,GO:0045198,GO:0045444,GO:0048560,GO:0051492,GO:0060122,GO:0060170,GO:0060219,GO:0060271,GO:0061326,GO:0072659,GO:0097730,GO:1903251,GO:1905515
TRINITY_DN1109_c0_g1_i2	GO:0001736,GO:0005737,GO:0005813,GO:0005814,GO:0005929,GO:0007411,GO:0007608,GO:0015031,GO:0016020,GO:0021772,GO:0032391,GO:0032880,GO:0034260,GO:0034464,GO:0035264,GO:0036064,GO:0045198,GO:0045444,GO:0048560,GO:0051492,GO:0060122,GO:0060170,GO:0060219,GO:0060271,GO:0061326,GO:0072659,GO:0097730,GO:1903251,GO:1905515
TRINITY_DN110_c0_g1_i1	GO:0005886,GO:0005887,GO:0006644,GO:0007165,GO:0007186,GO:0007409,GO:0008195,GO:0042577,GO:0046839,GO:0048839,GO:0098978,GO:0099061
TRINITY_DN110_c0_g2_i2	GO:0000210,GO:0000287,GO:0005634,GO:0005737,GO:0005777,GO:0005829,GO:0006402,GO:0006734,GO:0006742,GO:0008270,GO:0019677,GO:0035529,GO:0110153,GO:0110155
TRINITY_DN110_c0_g2_i3	GO:0000210,GO:0000287,GO:0005634,GO:0005737,GO:0005777,GO:0005829,GO:0006402,GO:0006734,GO:0006742,GO:0008270,GO:0019677,GO:0035529,GO:0110153,GO:0110155
TRINITY_DN110_c0_g2_i4	GO:0000210,GO:0000287,GO:0005634,GO:0005737,GO:0005777,GO:0005829,GO:0006402,GO:0006734,GO:0006742,GO:0008270,GO:0019677,GO:0035529,GO:0110153,GO:0110155
TRINITY_DN11100_c0_g1_i1	GO:0001518,GO:0005248,GO:0005891,GO:0006816,GO:0008332,GO:0019228,GO:0030317,GO:0030431,GO:0034765,GO:0042391,GO:0043005,GO:0045956,GO:0060402,GO:0070509,GO:0086010
TRINITY_DN11100_c1_g1_i1	GO:0001508,GO:0001518,GO:0002027,GO:0005245,GO:0005248,GO:0005737,GO:0005886,GO:0005891,GO:0007204,GO:0007268,GO:0008332,GO:0010045,GO:0014824,GO:0016020,GO:0019228,GO:0030425,GO:0034765,GO:0042391,GO:0043005,GO:0043025,GO:0044297,GO:0045202,GO:0045956,GO:0048471,GO:0051924,GO:0060371,GO:0060402,GO:0070509,GO:0070588,GO:0071549,GO:0086002,GO:0086010,GO:0086015,GO:0086016,GO:0086018,GO:0086027,GO:…
TRINITY_DN11102_c0_g1_i1	GO:0005506,GO:0005789,GO:0020037,GO:0070330
TRINITY_DN11102_c0_g1_i2	GO:0004497,GO:0005506,GO:0005737,GO:0005789,GO:0006082,GO:0006805,GO:0008392,GO:0008395,GO:0008401,GO:0008404,GO:0008405,GO:0016712,GO:0019369,GO:0019373,GO:0020037,GO:0034875,GO:0042738,GO:0043231,GO:0070330,GO:0101020
TRINITY_DN11107_c0_g1_i1	GO:0004864,GO:0005615,GO:0010923,GO:0016021,GO:0030425,GO:0031012,GO:0050808,GO:0060076
TRINITY_DN1110_c0_g1_i1	GO:0003779,GO:0005737,GO:0005856,GO:0016709,GO:0019417,GO:0030042,GO:0046872,GO:0071949
TRINITY_DN1110_c0_g1_i2	GO:0003779,GO:0005737,GO:0005856,GO:0016709,GO:0019417,GO:0030042,GO:0046872,GO:0071949
TRINITY_DN11120_c0_g1_i1	GO:0001760,GO:0005737,GO:0005829,GO:0006569,GO:0007568,GO:0008270,GO:0016787,GO:0016831,GO:0019748,GO:0046874,GO:1904985
TRINITY_DN11120_c0_g1_i2	GO:0001760,GO:0005737,GO:0005829,GO:0006569,GO:0007568,GO:0008270,GO:0016787,GO:0016831,GO:0019748,GO:0046874,GO:1904985
TRINITY_DN11129_c0_g1_i2	GO:0003924,GO:0005525,GO:0005737,GO:0005819,GO:0005940,GO:0007224,GO:0008021,GO:0015630,GO:0017157,GO:0030496,GO:0031105,GO:0032153,GO:0032154,GO:0034613,GO:0060090,GO:0060170,GO:0060271,GO:0061640
TRINITY_DN11129_c0_g1_i3	GO:0003924,GO:0005525,GO:0005737,GO:0005819,GO:0005940,GO:0007224,GO:0008021,GO:0015630,GO:0017157,GO:0030496,GO:0031105,GO:0032153,GO:0032154,GO:0034613,GO:0060090,GO:0060170,GO:0060271,GO:0061640
TRINITY_DN1112_c0_g1_i1	GO:0005634,GO:0005737,GO:0005794,GO:0008270,GO:0016567,GO:0061630
TRINITY_DN11131_c0_g1_i1	GO:0000139,GO:0005789,GO:0005829,GO:0006886,GO:0006888,GO:0006890,GO:0006891,GO:0030126,GO:0030133
TRINITY_DN11131_c0_g1_i2	GO:0000139,GO:0005789,GO:0005829,GO:0006886,GO:0006888,GO:0006890,GO:0006891,GO:0030126,GO:0030133
TRINITY_DN11132_c0_g1_i1	GO:0000785,GO:0000978,GO:0000981,GO:0001228,GO:0003180,GO:0003184,GO:0003700,GO:0005528,GO:0005634,GO:0005654,GO:0005667,GO:0005737,GO:0005829,GO:0006357,GO:0007223,GO:0008134,GO:0016604,GO:0030178,GO:0033173,GO:0035556,GO:0038095,GO:0045893,GO:0045944,GO:0048273,GO:1905064,GO:1990837
TRINITY_DN11132_c0_g1_i2	GO:0000785,GO:0000978,GO:0000981,GO:0001228,GO:0003180,GO:0003184,GO:0003700,GO:0005528,GO:0005634,GO:0005654,GO:0005667,GO:0005737,GO:0005829,GO:0006357,GO:0007223,GO:0008134,GO:0016604,GO:0030178,GO:0033173,GO:0035556,GO:0038095,GO:0045893,GO:0045944,GO:0048273,GO:1905064,GO:1990837
TRINITY_DN11135_c0_g1_i1	GO:0000122,GO:0000785,GO:0000978,GO:0001892,GO:0005634,GO:0005654,GO:0005737,GO:0006338,GO:0006357,GO:0007420,GO:0007492,GO:0008134,GO:0009611,GO:0009952,GO:0016589,GO:0030425,GO:0035064,GO:0042766,GO:0043565,GO:0044297,GO:0045944,GO:0046872,GO:0048471,GO:0070062,GO:1990090
TRINITY_DN11135_c0_g2_i1	GO:0000122,GO:0000785,GO:0000978,GO:0001892,GO:0005634,GO:0005654,GO:0005737,GO:0006338,GO:0006357,GO:0007420,GO:0007492,GO:0008134,GO:0009611,GO:0009952,GO:0016589,GO:0030425,GO:0035064,GO:0042766,GO:0043565,GO:0044297,GO:0045944,GO:0046872,GO:0048471,GO:0070062,GO:1990090
TRINITY_DN11136_c0_g1_i1	GO:0000785,GO:0000978,GO:0000981,GO:0005634,GO:0006357
TRINITY_DN11136_c0_g1_i2	GO:0000785,GO:0000978,GO:0000981,GO:0005634,GO:0006357
TRINITY_DN1113_c0_g1_i1	GO:0004591,GO:0005634,GO:0005739,GO:0005759,GO:0006091,GO:0006096,GO:0006099,GO:0006103,GO:0006104,GO:0006554,GO:0030976,GO:0031966,GO:0045252,GO:0046872,GO:0106077
TRINITY_DN1113_c0_g1_i2	GO:0004591,GO:0005634,GO:0005739,GO:0005759,GO:0006091,GO:0006096,GO:0006099,GO:0006103,GO:0006104,GO:0006554,GO:0030976,GO:0031966,GO:0045252,GO:0046872,GO:0106077
TRINITY_DN1113_c0_g2_i3	GO:0005634,GO:0005737,GO:0005739,GO:0008083,GO:0045944,GO:0051781
TRINITY_DN11141_c0_g1_i1	GO:0005743,GO:0005749,GO:0006099,GO:0008177,GO:0009055,GO:0009060,GO:0022904,GO:0031966,GO:0046872,GO:0048039,GO:0051537,GO:0051538,GO:0051539
TRINITY_DN11141_c0_g1_i2	GO:0005743,GO:0005749,GO:0006099,GO:0008177,GO:0009055,GO:0046872,GO:0048039,GO:0051537,GO:0051538,GO:0051539
TRINITY_DN11143_c0_g1_i1	GO:0003723,GO:0005730,GO:0005794,GO:0005829,GO:0006446,GO:0008494
TRINITY_DN11143_c0_g1_i2	GO:0003723,GO:0005730,GO:0005794,GO:0005829,GO:0006446,GO:0008494
TRINITY_DN11147_c0_g1_i2	GO:0016020,GO:0030833,GO:0031267
TRINITY_DN11147_c0_g1_i3	GO:0016020,GO:0030833,GO:0031267
TRINITY_DN11147_c0_g1_i5	GO:0016020,GO:0030833,GO:0031267
TRINITY_DN1114_c0_g1_i1	GO:0005154,GO:0005634,GO:0005654,GO:0005737,GO:0005829,GO:0006511,GO:0006513,GO:0042059,GO:0042127,GO:0042147,GO:0043161,GO:0043162,GO:0046872,GO:0061630,GO:0070534,GO:0070936,GO:0071629
TRINITY_DN1114_c0_g1_i10	GO:0005154,GO:0005634,GO:0005654,GO:0005737,GO:0005829,GO:0006511,GO:0006513,GO:0042059,GO:0042127,GO:0042147,GO:0043161,GO:0043162,GO:0046872,GO:0061630,GO:0070534,GO:0070936,GO:0071629
TRINITY_DN11154_c0_g1_i1	GO:0005576,GO:0005604,GO:0007154,GO:0007160,GO:0016021,GO:0030246,GO:0046872,GO:0097094
TRINITY_DN11154_c0_g1_i2	GO:0005576,GO:0005604,GO:0007154,GO:0007160,GO:0016021,GO:0030246,GO:0046872,GO:0097094
TRINITY_DN11154_c0_g1_i3	GO:0005576,GO:0005604,GO:0007154,GO:0007160,GO:0016021,GO:0030246,GO:0046872,GO:0097094
TRINITY_DN11154_c0_g2_i2	GO:0002116,GO:0004888,GO:0005576,GO:0005886,GO:0005887,GO:0007162,GO:0007165,GO:0007186,GO:0008360,GO:0014068,GO:0016477,GO:0017154,GO:0030215,GO:0030334,GO:0032794,GO:0033689,GO:0035556,GO:0038023,GO:0043087,GO:0043547,GO:0043931,GO:0048812,GO:0050772,GO:0051493,GO:0071526,GO:1900220,GO:1902287,GO:1904862
TRINITY_DN11157_c0_g1_i1	GO:0005509
TRINITY_DN11157_c0_g1_i2	GO:0005509
TRINITY_DN11158_c0_g1_i1	GO:0000978,GO:0000981,GO:0005634,GO:0006355,GO:0007283,GO:0046872
TRINITY_DN11159_c0_g1_i2	GO:0000123,GO:0043966,GO:0043981,GO:0043982,GO:0043983,GO:0046872
TRINITY_DN11159_c0_g1_i3	GO:0000123,GO:0043966,GO:0043981,GO:0043982,GO:0043983,GO:0046872
TRINITY_DN11159_c0_g1_i4	GO:0000123,GO:0043966,GO:0043981,GO:0043982,GO:0046872
TRINITY_DN11159_c0_g1_i5	GO:0000123,GO:0043966,GO:0043981,GO:0043982,GO:0043983,GO:0046872
TRINITY_DN1115_c0_g1_i1	GO:0000413,GO:0003723,GO:0003755,GO:0005634,GO:0005654,GO:0005737,GO:0005829,GO:0006457,GO:0008380,GO:0016018,GO:0016363,GO:0016607,GO:0043231
TRINITY_DN1115_c0_g1_i2	GO:0000413,GO:0003723,GO:0003755,GO:0005634,GO:0005654,GO:0005737,GO:0005829,GO:0006457,GO:0008380,GO:0016018,GO:0016363,GO:0016607,GO:0043231
TRINITY_DN1116_c0_g1_i1	GO:0000785,GO:0003677,GO:0003678,GO:0005524,GO:0005654,GO:0005737,GO:0005813,GO:0006357,GO:0008134,GO:0008270,GO:0016020,GO:0016581,GO:0032991,GO:0042826,GO:0043044,GO:0070615,GO:0090575,GO:1901796
TRINITY_DN1116_c0_g2_i1	GO:0000183,GO:0000793,GO:0001650,GO:0003677,GO:0004386,GO:0005524,GO:0005634,GO:0005654,GO:0005677,GO:0005829,GO:0006302,GO:0006334,GO:0006338,GO:0006352,GO:0006357,GO:0008094,GO:0016584,GO:0016589,GO:0016887,GO:0031213,GO:0031491,GO:0034080,GO:0043044,GO:0043231,GO:0045815,GO:0045944,GO:0070615,GO:1990830
TRINITY_DN1116_c0_g2_i2	GO:0000183,GO:0000793,GO:0001650,GO:0003677,GO:0004386,GO:0005524,GO:0005634,GO:0005654,GO:0005677,GO:0005829,GO:0006302,GO:0006334,GO:0006338,GO:0006352,GO:0006357,GO:0008094,GO:0016584,GO:0016589,GO:0016887,GO:0031213,GO:0031491,GO:0034080,GO:0043044,GO:0043231,GO:0045815,GO:0045944,GO:0070615,GO:1990830
TRINITY_DN1116_c0_g3_i2	GO:0005737,GO:0005794,GO:0032580,GO:0046872,GO:0048471
TRINITY_DN1116_c0_g4_i1	GO:0000183,GO:0000793,GO:0001650,GO:0003677,GO:0004386,GO:0005524,GO:0005634,GO:0005654,GO:0005677,GO:0005829,GO:0006302,GO:0006334,GO:0006338,GO:0006352,GO:0006357,GO:0008094,GO:0016584,GO:0016589,GO:0016887,GO:0031213,GO:0031491,GO:0034080,GO:0043044,GO:0043231,GO:0045815,GO:0045944,GO:0070615,GO:1990830
TRINITY_DN1116_c0_g4_i2	GO:0003677,GO:0004386,GO:0005524,GO:0005634,GO:0005654,GO:0006338,GO:0007420,GO:0008134,GO:0016589,GO:0030182,GO:0031491,GO:0036310,GO:0043044,GO:0043231,GO:0045893,GO:0045944,GO:0070615,GO:0090537
TRINITY_DN11171_c0_g1_i1	GO:0005085,GO:0005509,GO:0005635,GO:0005737,GO:0005829,GO:0005886,GO:0005905,GO:0006887,GO:0006897,GO:0007186,GO:0007420,GO:0015031,GO:0016032,GO:0016197,GO:0030027,GO:0034613,GO:0035556,GO:0043025,GO:0043065,GO:0043197,GO:0048013,GO:0051056,GO:0055037,GO:0060090,GO:0060124,GO:0060999,GO:0061024,GO:0070064,GO:0097440,GO:0098793,GO:0098871,GO:0098978,GO:0150007,GO:1905274,GO:2001288
TRINITY_DN11171_c0_g1_i2	GO:0005085,GO:0005509,GO:0005635,GO:0005737,GO:0005829,GO:0005886,GO:0005905,GO:0006887,GO:0006897,GO:0007186,GO:0007420,GO:0015031,GO:0016032,GO:0016197,GO:0030027,GO:0034613,GO:0035556,GO:0043025,GO:0043065,GO:0043197,GO:0048013,GO:0051056,GO:0055037,GO:0060090,GO:0060124,GO:0060999,GO:0061024,GO:0070064,GO:0097440,GO:0098793,GO:0098871,GO:0098978,GO:0150007,GO:1905274,GO:2001288
TRINITY_DN11172_c0_g2_i1	GO:0001786,GO:0005783,GO:0005789,GO:0005829,GO:0010891,GO:0015248,GO:0015485,GO:0015914,GO:0016020,GO:0016021,GO:0030336,GO:0031965,GO:0032148,GO:0032541,GO:0032934,GO:0043231,GO:0045444,GO:0046326,GO:0046628,GO:0051897,GO:0070273,GO:0090204,GO:0140343
TRINITY_DN11172_c0_g2_i2	GO:0001786,GO:0005783,GO:0005789,GO:0005829,GO:0010891,GO:0015248,GO:0015485,GO:0015914,GO:0016020,GO:0016021,GO:0030336,GO:0031965,GO:0032148,GO:0032541,GO:0032934,GO:0043231,GO:0045444,GO:0046326,GO:0046628,GO:0051897,GO:0070273,GO:0090204,GO:0140343
TRINITY_DN11172_c0_g2_i4	GO:0001786,GO:0005783,GO:0005789,GO:0005829,GO:0010891,GO:0015248,GO:0015485,GO:0015914,GO:0016020,GO:0016021,GO:0030336,GO:0031965,GO:0032148,GO:0032541,GO:0032934,GO:0043231,GO:0045444,GO:0046326,GO:0046628,GO:0051897,GO:0070273,GO:0090204,GO:0140343
TRINITY_DN11172_c0_g2_i5	GO:0001786,GO:0005783,GO:0005789,GO:0005829,GO:0010891,GO:0015248,GO:0015485,GO:0015914,GO:0016020,GO:0016021,GO:0030336,GO:0031965,GO:0032148,GO:0032541,GO:0032934,GO:0043231,GO:0045444,GO:0046326,GO:0046628,GO:0051897,GO:0070273,GO:0090204,GO:0140343
TRINITY_DN11173_c0_g1_i1	GO:0002523,GO:0002544,GO:0005509,GO:0005615,GO:0005634,GO:0005737,GO:0005856,GO:0005886,GO:0006417,GO:0006914,GO:0006915,GO:0006919,GO:0010043,GO:0010976,GO:0014002,GO:0016209,GO:0018119,GO:0030194,GO:0030593,GO:0030595,GO:0031532,GO:0032496,GO:0035425,GO:0035606,GO:0035821,GO:0045087,GO:0045113,GO:0045471,GO:0048306,GO:0050729,GO:0061844,GO:0070488,GO:2001244
TRINITY_DN11173_c0_g1_i2	GO:0002523,GO:0002544,GO:0005509,GO:0005615,GO:0005634,GO:0005737,GO:0005856,GO:0005886,GO:0006417,GO:0006914,GO:0006915,GO:0006919,GO:0010043,GO:0010976,GO:0014002,GO:0016209,GO:0018119,GO:0030194,GO:0030593,GO:0030595,GO:0031532,GO:0032496,GO:0035425,GO:0035606,GO:0035821,GO:0045087,GO:0045113,GO:0045471,GO:0048306,GO:0050729,GO:0061844,GO:0070488,GO:2001244
TRINITY_DN11174_c0_g1_i1	GO:0001937,GO:0002232,GO:0002523,GO:0002540,GO:0004051,GO:0004052,GO:0005506,GO:0005576,GO:0005615,GO:0005635,GO:0005641,GO:0005654,GO:0005829,GO:0006691,GO:0006959,GO:0016363,GO:0016525,GO:0016702,GO:0016787,GO:0019221,GO:0019369,GO:0019370,GO:0019372,GO:0030501,GO:0031965,GO:0034440,GO:0034774,GO:0035655,GO:0036336,GO:0036403,GO:0042593,GO:0042759,GO:0043312,GO:0043651,GO:0045598,GO:0048471,GO:…
TRINITY_DN11176_c0_g1_i1	GO:0000902,GO:0005509,GO:0005654,GO:0005912,GO:0007043,GO:0007156,GO:0007219,GO:0007275,GO:0016021,GO:0016339,GO:0016342,GO:0034332,GO:0045296,GO:0098742
TRINITY_DN11176_c0_g1_i2	GO:0000902,GO:0005509,GO:0005654,GO:0005886,GO:0005912,GO:0007043,GO:0007156,GO:0007219,GO:0007275,GO:0016021,GO:0016339,GO:0016342,GO:0030054,GO:0034332,GO:0045296,GO:0098742
TRINITY_DN11176_c0_g1_i4	GO:0000902,GO:0005509,GO:0005886,GO:0005887,GO:0005912,GO:0007043,GO:0007156,GO:0007219,GO:0007275,GO:0008585,GO:0016339,GO:0016342,GO:0034332,GO:0045296,GO:0098742
TRINITY_DN11176_c0_g1_i5	GO:0000902,GO:0005509,GO:0005654,GO:0005912,GO:0007043,GO:0007156,GO:0007219,GO:0007275,GO:0016021,GO:0016339,GO:0016342,GO:0034332,GO:0045296,GO:0098742
TRINITY_DN11176_c0_g1_i6	GO:0000902,GO:0005509,GO:0005654,GO:0005912,GO:0007043,GO:0007156,GO:0007219,GO:0007275,GO:0016021,GO:0016339,GO:0016342,GO:0034332,GO:0045296,GO:0098742
TRINITY_DN11177_c0_g1_i1	GO:0005737,GO:0006915,GO:0008270,GO:0019284,GO:0019509,GO:0046570
TRINITY_DN11177_c0_g1_i2	GO:0005737,GO:0006915,GO:0008270,GO:0019284,GO:0019509,GO:0046570
TRINITY_DN11179_c0_g1_i1	GO:0005524,GO:0005737,GO:0005886,GO:0005911,GO:0005923,GO:0007165,GO:0045202,GO:0046328,GO:0060090
TRINITY_DN1117_c0_g1_i1	GO:0015095,GO:0015693,GO:0016020,GO:0016021
TRINITY_DN1117_c0_g1_i2	GO:0015095,GO:0015693,GO:0016020,GO:0016021
TRINITY_DN1117_c0_g1_i3	GO:0015095,GO:0015693,GO:0016020,GO:0016021
TRINITY_DN1117_c0_g2_i1	GO:0001558,GO:0001664,GO:0005085,GO:0005096,GO:0005102,GO:0005576,GO:0005604,GO:0005737,GO:0005829,GO:0006355,GO:0006941,GO:0007186,GO:0007266,GO:0007520,GO:0008045,GO:0009887,GO:0009888,GO:0016020,GO:0016358,GO:0030010,GO:0030036,GO:0043065,GO:0043547,GO:0045893,GO:0051056
TRINITY_DN1117_c0_g2_i2	GO:0005102,GO:0005576,GO:0005604,GO:0006355,GO:0007520,GO:0008045,GO:0009887,GO:0009888,GO:0016358
TRINITY_DN1117_c0_g2_i4	GO:0001558,GO:0001664,GO:0005085,GO:0005096,GO:0005737,GO:0005829,GO:0006941,GO:0007186,GO:0007266,GO:0016020,GO:0030010,GO:0030036,GO:0043065,GO:0043547,GO:0045893,GO:0051056
TRINITY_DN1117_c0_g2_i5	GO:0005102,GO:0005576,GO:0005604,GO:0006355,GO:0007520,GO:0008045,GO:0009887,GO:0009888,GO:0016358
TRINITY_DN11180_c0_g1_i2	GO:0001890,GO:0004222,GO:0005634,GO:0005794,GO:0005886,GO:0006509,GO:0010628,GO:0016021,GO:0016485,GO:0017124,GO:0030198,GO:0042987,GO:0046872,GO:0062023,GO:1902945,GO:2000049
TRINITY_DN11182_c0_g5_i1	GO:0005576,GO:0005783,GO:0008484,GO:0046872
TRINITY_DN11182_c0_g5_i2	GO:0005576,GO:0005783,GO:0008484,GO:0046872
TRINITY_DN11183_c0_g1_i1	GO:0000146,GO:0001570,GO:0001701,GO:0001822,GO:0003094,GO:0005516,GO:0005524,GO:0005737,GO:0005856,GO:0005886,GO:0005902,GO:0005903,GO:0005912,GO:0006807,GO:0006897,GO:0007015,GO:0015629,GO:0016459,GO:0016887,GO:0030050,GO:0030097,GO:0030136,GO:0031982,GO:0032437,GO:0032836,GO:0032991,GO:0035091,GO:0035166,GO:0044877,GO:0048008,GO:0051015,GO:0072015
TRINITY_DN11185_c0_g1_i2	GO:0001784,GO:0005085,GO:0005737,GO:0007254,GO:0007264,GO:0030424,GO:0032587,GO:0033138
TRINITY_DN11185_c0_g2_i1	GO:0001784,GO:0005068,GO:0005085,GO:0005737,GO:0007165,GO:0007264,GO:0030424,GO:0032587,GO:0033138
TRINITY_DN11187_c0_g1_i1	GO:0005537,GO:0005764,GO:0005765,GO:0005775,GO:0005783,GO:0005794,GO:0005829,GO:0006465,GO:0007040,GO:0007042,GO:0007420,GO:0007601,GO:0016021,GO:0016798,GO:0022008,GO:0042147,GO:0048471,GO:0070085,GO:1904426
TRINITY_DN11187_c0_g1_i2	GO:0005537,GO:0005764,GO:0005765,GO:0005775,GO:0005783,GO:0005794,GO:0005829,GO:0006465,GO:0007040,GO:0007042,GO:0007420,GO:0007601,GO:0016021,GO:0016798,GO:0022008,GO:0042147,GO:0048471,GO:0070085,GO:1904426
TRINITY_DN11188_c0_g1_i1	GO:0016021,GO:0016787,GO:0052689
TRINITY_DN11189_c0_g1_i1	GO:0019902,GO:0036064
TRINITY_DN11189_c0_g1_i2	GO:0019902
TRINITY_DN1118_c0_g1_i1	GO:0005737,GO:0051321
TRINITY_DN1118_c0_g1_i2	GO:0005737,GO:0051321
TRINITY_DN1118_c0_g1_i3	GO:0005737,GO:0051321
TRINITY_DN1118_c0_g1_i4	GO:0005737,GO:0051321
TRINITY_DN11190_c0_g1_i1	GO:0016021
TRINITY_DN11191_c0_g1_i1	GO:0000038,GO:0005324,GO:0005524,GO:0005777,GO:0005778,GO:0005829,GO:0006635,GO:0006869,GO:0007031,GO:0015910,GO:0016021,GO:0016887,GO:0032000,GO:0042626,GO:0042760,GO:0042803,GO:0043217,GO:0045046,GO:1900016,GO:1903427,GO:1990535,GO:2001280
TRINITY_DN11192_c0_g1_i2	GO:0005244,GO:0016021,GO:0034765,GO:0045211,GO:0046872,GO:0060072
TRINITY_DN11192_c0_g1_i3	GO:0005244,GO:0016021,GO:0034765,GO:0045211,GO:0046872,GO:0060072
TRINITY_DN11192_c0_g1_i5	GO:0005244,GO:0016021,GO:0034765,GO:0045211,GO:0046872,GO:0060072
TRINITY_DN11193_c0_g1_i1	GO:0005737,GO:0005886,GO:0005887,GO:0005925,GO:0034109,GO:0050776,GO:0072683,GO:2000391
TRINITY_DN11193_c0_g1_i5	GO:0005737,GO:0005886,GO:0005887,GO:0005925,GO:0034109,GO:0050776,GO:0072683,GO:2000391
TRINITY_DN11195_c0_g1_i1	GO:0005509,GO:0005886,GO:0007156,GO:0016021
TRINITY_DN11195_c0_g1_i2	GO:0005509,GO:0005886,GO:0007156,GO:0016021
TRINITY_DN11197_c0_g1_i1	GO:0002244,GO:0004652,GO:0005524,GO:0005829,GO:0006378,GO:0016779,GO:0021766,GO:0030182,GO:0031123,GO:0031380,GO:0034062,GO:0043489,GO:0043631,GO:0046872,GO:0060041,GO:0070566,GO:0071044,GO:1990603,GO:2000626
TRINITY_DN11198_c0_g1_i1	GO:0008138,GO:0030017
TRINITY_DN11198_c0_g1_i2	GO:0008138,GO:0030017
TRINITY_DN1119_c0_g1_i1	GO:0005634,GO:0005829,GO:0006464,GO:0008418,GO:0070773
TRINITY_DN1119_c0_g1_i2	GO:0005634,GO:0005829,GO:0006464,GO:0008418,GO:0070773
TRINITY_DN1119_c0_g1_i3	GO:0005634,GO:0005829,GO:0006464,GO:0008418,GO:0070773
TRINITY_DN1119_c0_g1_i4	GO:0005634,GO:0005829,GO:0006464,GO:0008418,GO:0070773
TRINITY_DN1119_c0_g1_i5	GO:0005634,GO:0005829,GO:0006464,GO:0008418,GO:0070773
TRINITY_DN1119_c0_g1_i6	GO:0005634,GO:0005829,GO:0006464,GO:0008418,GO:0070773
TRINITY_DN1119_c0_g1_i7	GO:0005634,GO:0005829,GO:0006464,GO:0008418,GO:0070773
TRINITY_DN111_c0_g3_i1	GO:0000779,GO:0000793,GO:0000796,GO:0003682,GO:0005634,GO:0005654,GO:0005737,GO:0005829,GO:0007076,GO:0010032,GO:0016020,GO:0042393,GO:0051301
TRINITY_DN11204_c0_g1_i1	GO:0003924,GO:0005096,GO:0005525,GO:0005543,GO:0005634,GO:0005737,GO:0015031,GO:0043547,GO:0046872
TRINITY_DN11204_c0_g1_i2	GO:0003924,GO:0005096,GO:0005525,GO:0005543,GO:0005634,GO:0005737,GO:0015031,GO:0043547,GO:0046872
TRINITY_DN11205_c0_g1_i1	GO:0005829
TRINITY_DN11206_c1_g1_i1	GO:0000122,GO:0000785,GO:0000976,GO:0000977,GO:0000978,GO:0000979,GO:0000981,GO:0001228,GO:0001666,GO:0002931,GO:0003677,GO:0003690,GO:0003700,GO:0005634,GO:0005654,GO:0005737,GO:0006355,GO:0006357,GO:0007611,GO:0007616,GO:0008134,GO:0008270,GO:0009749,GO:0010385,GO:0010628,GO:0010942,GO:0014911,GO:0030217,GO:0030509,GO:0032722,GO:0032731,GO:0032868,GO:0032922,GO:0033233,GO:0035035,GO:0035914,GO:…
TRINITY_DN11206_c1_g1_i3	GO:0000122,GO:0000785,GO:0000976,GO:0000977,GO:0000978,GO:0000979,GO:0000981,GO:0001228,GO:0001666,GO:0002931,GO:0003677,GO:0003690,GO:0003700,GO:0005634,GO:0005654,GO:0005737,GO:0006355,GO:0006357,GO:0007611,GO:0007616,GO:0008134,GO:0008270,GO:0009749,GO:0010385,GO:0010628,GO:0010942,GO:0014911,GO:0030217,GO:0030509,GO:0032722,GO:0032731,GO:0032868,GO:0032922,GO:0033233,GO:0035035,GO:0035914,GO:…
TRINITY_DN11207_c0_g1_i1	GO:0005524,GO:0008559,GO:0015562,GO:0016021,GO:0016324,GO:0045332,GO:0046581,GO:0046865,GO:0090554,GO:0090555,GO:0099038,GO:0140328,GO:1990961,GO:1990962
TRINITY_DN11207_c0_g1_i2	GO:0005524,GO:0008559,GO:0015562,GO:0016021,GO:0016324,GO:0045332,GO:0046581,GO:0046865,GO:0090554,GO:0090555,GO:0099038,GO:0140328,GO:1990961,GO:1990962
TRINITY_DN11208_c0_g2_i1	GO:0001817,GO:0005102,GO:0009897,GO:0016021,GO:0050852
TRINITY_DN11209_c0_g1_i1	GO:0000077,GO:0000186,GO:0000287,GO:0003723,GO:0004674,GO:0004709,GO:0005524,GO:0005634,GO:0005737,GO:0005829,GO:0006468,GO:0007010,GO:0007257,GO:0008219,GO:0030154,GO:0042733,GO:0043065,GO:0051403,GO:0060173,GO:0071480,GO:0106310,GO:0106311,GO:1904291
TRINITY_DN11209_c0_g2_i1	GO:0000077,GO:0000287,GO:0004672,GO:0004674,GO:0004709,GO:0005524,GO:0005634,GO:0005737,GO:0005829,GO:0006468,GO:0007010,GO:0007257,GO:0035556,GO:0042733,GO:0043065,GO:0051403,GO:0060173,GO:0071480,GO:0106310,GO:0106311,GO:1904291
TRINITY_DN1120_c0_g2_i1	GO:0004305,GO:0005524,GO:0005829,GO:0006646,GO:0016020
TRINITY_DN1120_c0_g2_i4	GO:0001725,GO:0005509,GO:0005829,GO:0005859,GO:0005938,GO:0006936,GO:0006937,GO:0008307,GO:0030018,GO:0032036,GO:0045652,GO:0070527
TRINITY_DN1120_c0_g2_i6	GO:0001725,GO:0005509,GO:0005829,GO:0005859,GO:0005938,GO:0006936,GO:0006937,GO:0008307,GO:0030018,GO:0032036,GO:0045652,GO:0070527
TRINITY_DN1120_c0_g2_i7	GO:0004305,GO:0005524,GO:0005829,GO:0006646,GO:0016020
TRINITY_DN1120_c0_g2_i8	GO:0001725,GO:0005509,GO:0005829,GO:0005859,GO:0005938,GO:0006936,GO:0006937,GO:0008307,GO:0030018,GO:0032036,GO:0045652,GO:0070527
TRINITY_DN11212_c0_g1_i1	GO:0001503,GO:0003712,GO:0003723,GO:0005634,GO:0005654,GO:0005739,GO:0005829,GO:0006355,GO:0006390,GO:0007015,GO:0008134,GO:0010694,GO:0016592,GO:0030331,GO:0030374,GO:0030520,GO:0034614,GO:0042327,GO:0045672,GO:0045780,GO:0045892,GO:0045893,GO:0045944,GO:0050682,GO:0051091,GO:0051384,GO:0051591,GO:0060346,GO:0120162
TRINITY_DN11212_c0_g1_i2	GO:0001503,GO:0003712,GO:0003723,GO:0005634,GO:0005654,GO:0005739,GO:0005829,GO:0006355,GO:0006390,GO:0007015,GO:0008134,GO:0010694,GO:0016592,GO:0030331,GO:0030374,GO:0030520,GO:0034614,GO:0042327,GO:0045672,GO:0045780,GO:0045892,GO:0045944,GO:0050682,GO:0051091,GO:0051384,GO:0051591,GO:0060346,GO:0120162
TRINITY_DN11216_c0_g1_i2	GO:0003774,GO:0003779,GO:0005516,GO:0005524,GO:0016459,GO:0030016,GO:0030017,GO:0032982,GO:0051015
TRINITY_DN11216_c0_g1_i3	GO:0003774,GO:0003779,GO:0005516,GO:0005524,GO:0016459,GO:0030016,GO:0030017,GO:0032982,GO:0051015
TRINITY_DN11218_c0_g1_i1	GO:0002042,GO:0002687,GO:0005788,GO:0005789,GO:0006887,GO:0006888,GO:0007029,GO:0007162,GO:0009306,GO:0015031,GO:0016020,GO:0016021,GO:0030336,GO:0035459,GO:0038024,GO:0042060,GO:0042953,GO:0043231,GO:0043687,GO:0044267,GO:0070971,GO:0070973,GO:0090110,GO:0140052,GO:1903038,GO:2000402
TRINITY_DN11218_c0_g1_i2	GO:0005789,GO:0006887,GO:0006888,GO:0007029,GO:0009306,GO:0015031,GO:0016021,GO:0035459,GO:0038024,GO:0042953,GO:0070971,GO:0070973,GO:0090110
TRINITY_DN1121_c0_g1_i1	GO:0004045,GO:0005739,GO:0005829
TRINITY_DN1121_c0_g1_i3	GO:0004045,GO:0005739,GO:0005829
TRINITY_DN1121_c0_g2_i1	GO:0000785,GO:0003779,GO:0005634,GO:0005654,GO:0005730,GO:0005737,GO:0005856,GO:0007399,GO:0010499,GO:0010976,GO:0016363,GO:0016567,GO:0017148,GO:0031463,GO:0043025
TRINITY_DN1121_c0_g4_i1	GO:0000151,GO:0000209,GO:0005758,GO:0005829,GO:0006511,GO:0016607,GO:0019005,GO:0031146,GO:0043687
TRINITY_DN1121_c0_g4_i2	GO:0000151,GO:0000209,GO:0005758,GO:0005829,GO:0006511,GO:0016607,GO:0019005,GO:0031146,GO:0043687
TRINITY_DN11220_c0_g1_i1	GO:0002181,GO:0005844
TRINITY_DN11220_c1_g1_i3	GO:0005829,GO:0005911,GO:0007169,GO:0035556,GO:0036398,GO:0044853,GO:0045576,GO:0045860,GO:0050852
TRINITY_DN11222_c0_g1_i1	GO:0000166,GO:0004514,GO:0005737,GO:0009435,GO:0034213,GO:0042802,GO:1902494
TRINITY_DN11222_c0_g1_i2	GO:0000166,GO:0004514,GO:0005737,GO:0009435,GO:0034213,GO:0042802,GO:1902494
TRINITY_DN11224_c0_g1_i1	GO:0000038,GO:0001676,GO:0005777,GO:0005829,GO:0006631,GO:0006637,GO:0016290,GO:0032788,GO:0032789,GO:0047617,GO:0052689,GO:0102991
TRINITY_DN11224_c0_g1_i2	GO:0000038,GO:0001676,GO:0005829,GO:0006631,GO:0006637,GO:0016290,GO:0047617,GO:0052689,GO:0102991
TRINITY_DN11226_c0_g1_i1	GO:0004505,GO:0005506,GO:0006558,GO:0006559,GO:0006571,GO:0016597,GO:0018126,GO:0019293,GO:0042802
TRINITY_DN11226_c0_g1_i2	GO:0004505,GO:0005506,GO:0005829,GO:0006558,GO:0006559,GO:0006571,GO:0008652,GO:0042136,GO:0042423
TRINITY_DN11226_c0_g1_i3	GO:0004505,GO:0005506,GO:0006558,GO:0006559,GO:0006571,GO:0016597,GO:0018126,GO:0019293,GO:0042802
TRINITY_DN11229_c0_g1_i2	GO:0002281,GO:0005634,GO:0006355,GO:0030282,GO:0030316,GO:0031490,GO:0042393,GO:0045892,GO:0045944,GO:0050727,GO:0061430,GO:0071222,GO:0071348,GO:0071354,GO:0072675,GO:1990830
TRINITY_DN1122_c0_g1_i1	GO:0005544,GO:0005886,GO:0046872,GO:0070062,GO:0071277
TRINITY_DN1122_c0_g1_i2	GO:0005544,GO:0005886,GO:0046872,GO:0070062,GO:0071277
TRINITY_DN1122_c0_g1_i3	GO:0005544,GO:0005886,GO:0046872,GO:0070062,GO:0071277
TRINITY_DN1122_c0_g1_i5	GO:0005544,GO:0005886,GO:0046872,GO:0070062,GO:0071277
TRINITY_DN1122_c0_g1_i8	GO:0005544,GO:0005886,GO:0046872,GO:0070062,GO:0071277
TRINITY_DN1122_c0_g1_i9	GO:0005544,GO:0005886,GO:0046872,GO:0070062,GO:0071277
TRINITY_DN1122_c0_g2_i1	GO:0004674,GO:0005085,GO:0005096,GO:0005524,GO:0005829,GO:0006468,GO:0007165,GO:0007264,GO:0016020,GO:0019899,GO:0030216,GO:0030424,GO:0032991,GO:0035023,GO:0043197,GO:0046777,GO:0048008,GO:0048041,GO:0050804,GO:0051056,GO:0070062,GO:0090630,GO:0098685,GO:0098978,GO:0099092,GO:0106310,GO:0106311
TRINITY_DN1122_c0_g2_i2	GO:0002692,GO:0003014,GO:0005085,GO:0005096,GO:0005524,GO:0005737,GO:0005829,GO:0005886,GO:0007264,GO:0007420,GO:0014069,GO:0016020,GO:0019899,GO:0030036,GO:0030216,GO:0030336,GO:0030424,GO:0032496,GO:0032991,GO:0035023,GO:0042472,GO:0043114,GO:0043197,GO:0043314,GO:0046777,GO:0048008,GO:0048041,GO:0048872,GO:0050728,GO:0050766,GO:0050804,GO:0050885,GO:0051171,GO:0051726,GO:0060216,GO:0060268,GO:…
TRINITY_DN1122_c0_g3_i1	GO:0004175,GO:0004198,GO:0005634,GO:0005813,GO:0005829,GO:0006508,GO:0010634,GO:0090541,GO:0097264
TRINITY_DN1122_c1_g1_i1	GO:0002102,GO:0002576,GO:0005178,GO:0005576,GO:0007159,GO:0007160,GO:0007229,GO:0016020,GO:0030055,GO:0030335,GO:0031093,GO:0033622,GO:0033632,GO:0034446,GO:0042995,GO:0070062,GO:0070527
TRINITY_DN1122_c1_g1_i2	GO:0002102,GO:0002576,GO:0005178,GO:0005576,GO:0007159,GO:0007160,GO:0007229,GO:0016020,GO:0030055,GO:0030335,GO:0031093,GO:0033622,GO:0033632,GO:0034446,GO:0042995,GO:0070062,GO:0070527
TRINITY_DN11236_c0_g1_i3	GO:0005737,GO:0005886,GO:0006879,GO:0030097,GO:0046854,GO:0072659
TRINITY_DN11236_c0_g1_i5	GO:0005737,GO:0005886,GO:0006879,GO:0030097,GO:0046854,GO:0072659
TRINITY_DN11236_c0_g1_i6	GO:0005737,GO:0005886,GO:0006879,GO:0030097,GO:0046854,GO:0072659
TRINITY_DN11236_c0_g1_i9	GO:0005737,GO:0005886,GO:0006879,GO:0030097,GO:0046854,GO:0072659
TRINITY_DN1123_c0_g1_i1	GO:0005634,GO:0006366,GO:0046982
TRINITY_DN11240_c0_g1_i1	GO:0005737,GO:0005739,GO:0005881,GO:0007269,GO:0007420,GO:0008017,GO:0016021,GO:0016081,GO:0017075,GO:0030182,GO:0031966,GO:0042734,GO:0043005,GO:0043025
TRINITY_DN11243_c0_g2_i1	GO:0016021
TRINITY_DN11246_c0_g1_i2	GO:0002064,GO:0003341,GO:0007275,GO:0007420,GO:0021591,GO:0060438,GO:1904158,GO:1990716,GO:1990718
TRINITY_DN11249_c0_g2_i1	GO:0005654,GO:0005737,GO:0005794,GO:0005829,GO:0015871,GO:0039536,GO:0039552,GO:0045087
TRINITY_DN1124_c0_g1_i1	GO:0000724,GO:0003690,GO:0003697,GO:0005634,GO:0005694,GO:0005737,GO:0036297
TRINITY_DN1124_c0_g1_i2	GO:0000724,GO:0003690,GO:0003697,GO:0005634,GO:0005694,GO:0005737,GO:0036297
TRINITY_DN1124_c0_g1_i3	GO:0000724,GO:0003690,GO:0003697,GO:0005634,GO:0005694,GO:0005737,GO:0036297
TRINITY_DN11251_c0_g1_i1	GO:0004674,GO:0005524,GO:0005737,GO:0005829,GO:0006468,GO:0006915,GO:0007049,GO:0007346,GO:0043066,GO:0046777,GO:0061179,GO:0106310,GO:0106311
TRINITY_DN11251_c0_g1_i2	GO:0004674,GO:0005524,GO:0005737,GO:0005829,GO:0006468,GO:0006915,GO:0007049,GO:0007346,GO:0043066,GO:0046777,GO:0061179,GO:0106310,GO:0106311
TRINITY_DN11252_c0_g1_i1	GO:0003964,GO:0046872
TRINITY_DN11252_c0_g1_i2	GO:0003964,GO:0046872
TRINITY_DN11252_c0_g2_i2	GO:0016021
TRINITY_DN11252_c0_g2_i3	GO:0016021
TRINITY_DN11252_c0_g3_i1	GO:0003854,GO:0004769,GO:0005737,GO:0005789,GO:0006694,GO:0008207,GO:0016021,GO:0016616,GO:0021766,GO:0031966,GO:0043231,GO:0051412,GO:0102294
TRINITY_DN11252_c0_g3_i2	GO:0003854,GO:0004769,GO:0005737,GO:0005789,GO:0006694,GO:0008207,GO:0016021,GO:0016616,GO:0021766,GO:0031966,GO:0043231,GO:0051412,GO:0102294
TRINITY_DN11252_c0_g3_i3	GO:0003854,GO:0004769,GO:0005737,GO:0005789,GO:0006694,GO:0008207,GO:0016021,GO:0016616,GO:0021766,GO:0031966,GO:0043231,GO:0051412,GO:0102294
TRINITY_DN11253_c0_g1_i1	GO:0000122,GO:0003714,GO:0005634,GO:0017053,GO:0019899,GO:0070062,GO:1902035,GO:1902037
TRINITY_DN11257_c0_g1_i1	GO:0005635,GO:0007420,GO:0008021,GO:0008284,GO:0022008,GO:0030097,GO:0030424,GO:0030425,GO:0042475,GO:0043204,GO:0043291
TRINITY_DN11258_c0_g1_i1	GO:0001525,GO:0002020,GO:0004252,GO:0005178,GO:0005615,GO:0005886,GO:0006508,GO:0007155,GO:0008239,GO:0009986,GO:0010710,GO:0010716,GO:0016021,GO:0030054,GO:0031258,GO:0032587,GO:0042803,GO:0043542,GO:0045177,GO:0045178,GO:0051603,GO:0060244,GO:0097325,GO:1900119,GO:1902362,GO:1905368
TRINITY_DN11258_c0_g1_i2	GO:0001525,GO:0002020,GO:0004252,GO:0005178,GO:0005615,GO:0005886,GO:0006508,GO:0007155,GO:0008239,GO:0009986,GO:0010710,GO:0010716,GO:0016021,GO:0030054,GO:0031258,GO:0032587,GO:0042803,GO:0043542,GO:0045177,GO:0045178,GO:0051603,GO:0060244,GO:0097325,GO:1900119,GO:1902362,GO:1905368
TRINITY_DN11258_c0_g1_i3	GO:0001525,GO:0002020,GO:0004175,GO:0004252,GO:0005178,GO:0005615,GO:0005737,GO:0005886,GO:0005925,GO:0006508,GO:0007155,GO:0008233,GO:0008236,GO:0008239,GO:0009986,GO:0010710,GO:0010716,GO:0016021,GO:0030027,GO:0031258,GO:0032587,GO:0042802,GO:0042803,GO:0043542,GO:0045177,GO:0045178,GO:0051603,GO:0051917,GO:0060244,GO:0097325,GO:1900119,GO:1902362,GO:1903054,GO:1905368
TRINITY_DN11258_c0_g1_i4	GO:0001525,GO:0002020,GO:0004252,GO:0005178,GO:0005615,GO:0005886,GO:0006508,GO:0007155,GO:0008239,GO:0009986,GO:0010710,GO:0010716,GO:0016021,GO:0030054,GO:0031258,GO:0032587,GO:0042803,GO:0043542,GO:0045177,GO:0045178,GO:0051603,GO:0060244,GO:0097325,GO:1900119,GO:1902362,GO:1905368
TRINITY_DN1125_c0_g1_i1	GO:0000122,GO:0000902,GO:0000977,GO:0001708,GO:0001827,GO:0003723,GO:0005634,GO:0005654,GO:0006357,GO:0007281,GO:0007566,GO:0008168,GO:0009566,GO:0010468,GO:0030718,GO:0031490,GO:0034972,GO:0035019,GO:0040037,GO:0044030,GO:0046872,GO:0048873,GO:0060817,GO:1902093,GO:1902459
TRINITY_DN1125_c0_g1_i3	GO:0000122,GO:0000902,GO:0000977,GO:0001708,GO:0001827,GO:0003723,GO:0005634,GO:0005654,GO:0006357,GO:0007281,GO:0007566,GO:0008168,GO:0009566,GO:0010468,GO:0030718,GO:0031490,GO:0034972,GO:0035019,GO:0040037,GO:0044030,GO:0046872,GO:0048873,GO:0060817,GO:1902093,GO:1902459
TRINITY_DN11269_c0_g1_i1	GO:0005634,GO:0005737
TRINITY_DN11269_c0_g1_i2	GO:0005634,GO:0005737
TRINITY_DN11275_c0_g1_i1	GO:0046872
TRINITY_DN1127_c0_g1_i1	GO:0005313,GO:0005326,GO:0006814,GO:0006820,GO:0015293,GO:0016021,GO:0022857,GO:0030285,GO:0035249,GO:0043005,GO:0050803,GO:0050957,GO:0060005,GO:0060076,GO:0098700
TRINITY_DN1127_c0_g2_i1	GO:0005802,GO:0016020,GO:0030165,GO:0030425,GO:0030672,GO:0035254,GO:0043001
TRINITY_DN1127_c0_g2_i3	GO:0005802,GO:0016020,GO:0030165,GO:0030425,GO:0030672,GO:0035254,GO:0043001
TRINITY_DN1127_c0_g2_i4	GO:0005802,GO:0016020,GO:0030165,GO:0030425,GO:0030672,GO:0035254,GO:0043001
TRINITY_DN1127_c0_g2_i5	GO:0005802,GO:0016020,GO:0030165,GO:0030425,GO:0030672,GO:0035254,GO:0043001
TRINITY_DN1127_c0_g4_i1	GO:0003712,GO:0006357,GO:0016592
TRINITY_DN1127_c0_g5_i2	GO:0003407,GO:0005313,GO:0005326,GO:0005771,GO:0006811,GO:0006814,GO:0006820,GO:0007420,GO:0007605,GO:0015293,GO:0016021,GO:0022857,GO:0030285,GO:0030672,GO:0035249,GO:0043204,GO:0043679,GO:0050803,GO:0060076,GO:0090102,GO:0097440,GO:0097441,GO:0097451,GO:0098700,GO:1990030
TRINITY_DN11280_c0_g1_i1	GO:0005886,GO:0005923,GO:0016021,GO:0016328,GO:0016338,GO:0035633,GO:0042802
TRINITY_DN11280_c0_g1_i3	GO:0005886,GO:0005923,GO:0016021,GO:0016328,GO:0016338,GO:0035633,GO:0042802
TRINITY_DN11280_c0_g1_i5	GO:0005886,GO:0005923,GO:0016021,GO:0016328,GO:0016338,GO:0035633,GO:0042802
TRINITY_DN11286_c0_g2_i1	GO:0005737,GO:0016567,GO:0046872,GO:0061630
TRINITY_DN11286_c0_g2_i2	GO:0005737,GO:0016567,GO:0046872,GO:0061630
TRINITY_DN1128_c0_g1_i1	GO:0001772,GO:0001818,GO:0001934,GO:0005105,GO:0005886,GO:0006874,GO:0007156,GO:0007204,GO:0007411,GO:0008542,GO:0009986,GO:0010976,GO:0030424,GO:0030425,GO:0042734,GO:0044325,GO:0045743,GO:0048170,GO:0050804,GO:0050808,GO:0050839,GO:0060077,GO:0060291,GO:0070374,GO:0070593,GO:0098632,GO:0098685,GO:0098978,GO:0098982,GO:0099059,GO:0099061,GO:0099557,GO:1900273,GO:1902683,GO:1903829,GO:1904861
TRINITY_DN1128_c0_g2_i1	GO:0003723,GO:0003724,GO:0005524,GO:0005654,GO:0005730,GO:0005829,GO:0016020,GO:0016787
TRINITY_DN1128_c0_g3_i2	GO:0000978,GO:0000981,GO:0000987,GO:0001228,GO:0001708,GO:0003700,GO:0005634,GO:0005667,GO:0005737,GO:0006357,GO:0007411,GO:0007417,GO:0007492,GO:0009887,GO:0009952,GO:0009953,GO:0021978,GO:0022037,GO:0030154,GO:0030182,GO:0030426,GO:0030900,GO:0030901,GO:0032525,GO:0032991,GO:0040019,GO:0042472,GO:0042706,GO:0045165,GO:0045893,GO:0045944,GO:0048382,GO:0048663,GO:0048664,GO:0048709,GO:0048852,GO:…
TRINITY_DN1128_c0_g3_i4	GO:0000287,GO:0005634,GO:0005739,GO:0005829,GO:0006253,GO:0009143,GO:0032556,GO:0042262,GO:0042802,GO:0047429,GO:0047840
TRINITY_DN1128_c0_g5_i1	GO:0000139,GO:0004653,GO:0005576,GO:0005789,GO:0006493,GO:0016020,GO:0016021,GO:0016266,GO:0018242,GO:0018243,GO:0019082,GO:0030145,GO:0030246,GO:0032580,GO:0033116,GO:0048471
TRINITY_DN11295_c0_g1_i1	GO:0001819,GO:0002376,GO:0005102,GO:0005886,GO:0005911,GO:0006915,GO:0007156,GO:0007157,GO:0007275,GO:0007283,GO:0008037,GO:0016021,GO:0016032,GO:0016323,GO:0030154,GO:0030165,GO:0034332,GO:0042271,GO:0042803,GO:0045202,GO:0045954,GO:0051606
TRINITY_DN11298_c0_g1_i1	GO:0000978,GO:0000981,GO:0001708,GO:0001947,GO:0003700,GO:0005634,GO:0006357,GO:0045944,GO:0050793,GO:0060788,GO:0071300
TRINITY_DN11298_c0_g1_i2	GO:0000978,GO:0000981,GO:0001708,GO:0001947,GO:0003700,GO:0005634,GO:0006357,GO:0045944,GO:0050793,GO:0060788,GO:0071300
TRINITY_DN11298_c0_g1_i3	GO:0000978,GO:0000981,GO:0001708,GO:0001947,GO:0003700,GO:0005634,GO:0006357,GO:0045944,GO:0050793,GO:0060788,GO:0071300
TRINITY_DN11298_c0_g1_i4	GO:0000978,GO:0000981,GO:0001708,GO:0001947,GO:0003700,GO:0005634,GO:0006357,GO:0045944,GO:0050793,GO:0060788,GO:0071300
TRINITY_DN1129_c0_g1_i1	GO:0004888,GO:0005887,GO:0007165,GO:0007218,GO:0007268,GO:0007416,GO:0016594,GO:0016934,GO:0021510,GO:0022852,GO:0030594,GO:0034220,GO:0034707,GO:0042391,GO:0043005,GO:0043200,GO:0045202,GO:0045211,GO:0046872,GO:0050877,GO:0060012,GO:0071230,GO:0071294,GO:0071361,GO:0098690,GO:1902476,GO:1904315
TRINITY_DN1129_c0_g2_i1	GO:0002199,GO:0005524,GO:0005832,GO:0005874,GO:0006457,GO:0007339,GO:0016887,GO:0032212,GO:0043209,GO:0044183,GO:0044297,GO:0046931,GO:0050821,GO:0051082,GO:1901998,GO:1904851
TRINITY_DN112_c0_g1_i1	GO:0000159,GO:0003755,GO:0005102,GO:0005524,GO:0005634,GO:0005654,GO:0005737,GO:0007052,GO:0008160,GO:0016887,GO:0019211,GO:0019888,GO:0032515,GO:0032516,GO:0034704,GO:0042803,GO:0043065,GO:0051721
TRINITY_DN112_c0_g1_i2	GO:0000159,GO:0003755,GO:0005102,GO:0005524,GO:0005634,GO:0005654,GO:0005737,GO:0007052,GO:0008160,GO:0016887,GO:0019211,GO:0019888,GO:0032515,GO:0032516,GO:0034704,GO:0042803,GO:0043065,GO:0051721
TRINITY_DN112_c0_g1_i4	GO:0000159,GO:0003755,GO:0005102,GO:0005524,GO:0005634,GO:0005654,GO:0005737,GO:0007052,GO:0008160,GO:0016887,GO:0019211,GO:0019888,GO:0032515,GO:0032516,GO:0034704,GO:0042803,GO:0043065,GO:0051721
TRINITY_DN112_c0_g2_i1	GO:0000139,GO:0005794,GO:0005829,GO:0007626,GO:0010875,GO:0016021,GO:0016409,GO:0018230,GO:0018345,GO:0019706,GO:0031966,GO:0034380,GO:1903078
TRINITY_DN11302_c0_g1_i1	GO:0005739,GO:0005759,GO:0009055,GO:0033539,GO:0050660
TRINITY_DN11303_c0_g1_i1	GO:0003677,GO:0003723,GO:0005634,GO:0005654,GO:0008270,GO:0008380,GO:0016607,GO:0043231
TRINITY_DN11303_c0_g1_i3	GO:0003690,GO:0003723,GO:0005634,GO:0005654,GO:0005737,GO:0008270,GO:0008380,GO:0016607,GO:0043231
TRINITY_DN11306_c0_g1_i1	GO:0003924,GO:0005525,GO:0005789,GO:0006952,GO:0035458
TRINITY_DN11306_c0_g1_i2	GO:0003924,GO:0005525,GO:0005789,GO:0006952,GO:0035458
TRINITY_DN1130_c0_g1_i1	GO:0005654,GO:0005730,GO:0005829,GO:0006511,GO:0016567,GO:0032436,GO:0034341,GO:0034612,GO:0043687,GO:2000058
TRINITY_DN1130_c0_g1_i2	GO:0005654,GO:0005730,GO:0005829,GO:0006511,GO:0016567,GO:0032436,GO:0034341,GO:0034612,GO:0043687,GO:2000058
TRINITY_DN11311_c0_g1_i1	GO:0003677,GO:0005886,GO:0006281,GO:0010875,GO:0030522,GO:0046658
TRINITY_DN11311_c0_g1_i2	GO:0003677,GO:0005886,GO:0006281,GO:0010875,GO:0030522,GO:0046658
TRINITY_DN11317_c0_g1_i1	GO:0000132,GO:0000165,GO:0000187,GO:0001525,GO:0001656,GO:0001759,GO:0001823,GO:0001934,GO:0001974,GO:0003338,GO:0005104,GO:0005111,GO:0005576,GO:0005615,GO:0005634,GO:0005737,GO:0005886,GO:0007368,GO:0007431,GO:0008083,GO:0008201,GO:0008284,GO:0008285,GO:0008543,GO:0008589,GO:0009880,GO:0009887,GO:0009986,GO:0010628,GO:0010634,GO:0010838,GO:0021983,GO:0030154,GO:0030334,GO:0030538,GO:0030878,GO:…
TRINITY_DN11319_c0_g1_i1	GO:0000139,GO:0005319,GO:0005524,GO:0005764,GO:0005765,GO:0005770,GO:0005794,GO:0005886,GO:0006869,GO:0008203,GO:0010745,GO:0010874,GO:0016021,GO:0031902,GO:0033344,GO:0034375,GO:0042626,GO:0042632,GO:0043231,GO:0043691,GO:1903064
TRINITY_DN1131_c0_g4_i1	GO:0000287,GO:0001841,GO:0003157,GO:0003677,GO:0003723,GO:0003887,GO:0003964,GO:0004190,GO:0004523,GO:0004672,GO:0004674,GO:0005524,GO:0005634,GO:0005737,GO:0005829,GO:0006310,GO:0006468,GO:0006915,GO:0007165,GO:0007417,GO:0008270,GO:0008285,GO:0015074,GO:0016020,GO:0019013,GO:0019068,GO:0020002,GO:0031098,GO:0032092,GO:0032147,GO:0032991,GO:0035329,GO:0035556,GO:0039657,GO:0039660,GO:0042802,GO:…
TRINITY_DN1131_c0_g4_i2	GO:0000287,GO:0001841,GO:0003157,GO:0004672,GO:0004674,GO:0005524,GO:0005634,GO:0005737,GO:0005829,GO:0006468,GO:0006915,GO:0007165,GO:0007417,GO:0008285,GO:0031098,GO:0032092,GO:0032147,GO:0032991,GO:0035329,GO:0035556,GO:0042802,GO:0043065,GO:0043539,GO:0045600,GO:0046330,GO:0046621,GO:0050821,GO:0051091,GO:0051897,GO:0060215,GO:0060706,GO:0060800,GO:0090090,GO:0097284,GO:0106310,GO:0106311,GO:…
TRINITY_DN11324_c0_g1_i2	GO:0005634,GO:0005737,GO:0005739,GO:0005783,GO:0005829,GO:0005901,GO:0006361,GO:0006363,GO:0009303,GO:0009306,GO:0032991,GO:0042134,GO:0042802,GO:0045121,GO:2000147
TRINITY_DN11324_c0_g1_i4	GO:0003723,GO:0005634,GO:0005654,GO:0005737,GO:0005739,GO:0005783,GO:0005829,GO:0005886,GO:0005901,GO:0006361,GO:0006363,GO:0009303,GO:0009306,GO:0032991,GO:0042134,GO:0042802,GO:0043231,GO:0045121,GO:2000147
TRINITY_DN11324_c0_g1_i5	GO:0003723,GO:0005634,GO:0005654,GO:0005737,GO:0005739,GO:0005783,GO:0005829,GO:0005886,GO:0005901,GO:0006361,GO:0006363,GO:0009303,GO:0009306,GO:0032991,GO:0042134,GO:0042802,GO:0043231,GO:0045121,GO:2000147
TRINITY_DN11324_c0_g1_i6	GO:0003723,GO:0005634,GO:0005654,GO:0005737,GO:0005739,GO:0005783,GO:0005829,GO:0005886,GO:0005901,GO:0006361,GO:0006363,GO:0009303,GO:0009306,GO:0032991,GO:0042134,GO:0042802,GO:0043231,GO:0045121,GO:2000147
TRINITY_DN11324_c0_g1_i9	GO:0005634,GO:0005737,GO:0005739,GO:0005783,GO:0005829,GO:0005901,GO:0006361,GO:0006363,GO:0009303,GO:0009306,GO:0032991,GO:0042134,GO:0042802,GO:0045121,GO:2000147
TRINITY_DN11325_c0_g1_i1	GO:0016021,GO:0043231
TRINITY_DN11325_c0_g1_i2	GO:0016021,GO:0043231
TRINITY_DN11326_c0_g1_i1	GO:0004930,GO:0005887,GO:0019236,GO:0030182,GO:0038022
TRINITY_DN11326_c0_g1_i2	GO:0004930,GO:0005887,GO:0019236,GO:0030182,GO:0038022
TRINITY_DN11326_c0_g1_i3	GO:0004930,GO:0005887,GO:0019236,GO:0030182,GO:0038022
TRINITY_DN1132_c0_g1_i1	GO:0005789,GO:0005886,GO:0009986,GO:0010008,GO:0016021,GO:0030176,GO:0030308,GO:0030316,GO:0033116,GO:0034241,GO:0036006,GO:0043011,GO:0045657,GO:0045780,GO:0061025,GO:0071353,GO:0071356,GO:0072675
TRINITY_DN1132_c0_g1_i10	GO:0005789,GO:0005886,GO:0009986,GO:0010008,GO:0016021,GO:0030176,GO:0030308,GO:0030316,GO:0033116,GO:0034241,GO:0036006,GO:0043011,GO:0045657,GO:0045780,GO:0061025,GO:0071353,GO:0071356,GO:0072675
TRINITY_DN1132_c0_g1_i2	GO:0005789,GO:0005886,GO:0009986,GO:0010008,GO:0016021,GO:0030176,GO:0030308,GO:0030316,GO:0033116,GO:0034241,GO:0036006,GO:0043011,GO:0045657,GO:0045780,GO:0061025,GO:0071353,GO:0071356,GO:0072675
TRINITY_DN1132_c0_g1_i3	GO:0005789,GO:0005886,GO:0009986,GO:0010008,GO:0016021,GO:0030176,GO:0030308,GO:0030316,GO:0033116,GO:0034241,GO:0036006,GO:0043011,GO:0045657,GO:0045780,GO:0061025,GO:0071353,GO:0071356,GO:0072675
TRINITY_DN1132_c0_g1_i4	GO:0005789,GO:0005886,GO:0009986,GO:0010008,GO:0016021,GO:0030176,GO:0030308,GO:0030316,GO:0033116,GO:0034241,GO:0036006,GO:0043011,GO:0045657,GO:0045780,GO:0061025,GO:0071353,GO:0071356,GO:0072675
TRINITY_DN1132_c0_g1_i5	GO:0005789,GO:0005886,GO:0009986,GO:0010008,GO:0016021,GO:0030176,GO:0030308,GO:0030316,GO:0033116,GO:0034241,GO:0036006,GO:0043011,GO:0045657,GO:0045780,GO:0061025,GO:0071353,GO:0071356,GO:0072675
TRINITY_DN1132_c0_g1_i6	GO:0005789,GO:0005886,GO:0009986,GO:0010008,GO:0016021,GO:0030176,GO:0030308,GO:0030316,GO:0033116,GO:0034241,GO:0036006,GO:0043011,GO:0045657,GO:0045780,GO:0061025,GO:0071353,GO:0071356,GO:0072675
TRINITY_DN1132_c0_g1_i7	GO:0005789,GO:0005886,GO:0009986,GO:0010008,GO:0016021,GO:0030176,GO:0030308,GO:0030316,GO:0033116,GO:0034241,GO:0036006,GO:0043011,GO:0045657,GO:0045780,GO:0061025,GO:0071353,GO:0071356,GO:0072675
TRINITY_DN1132_c0_g1_i8	GO:0005789,GO:0005886,GO:0009986,GO:0010008,GO:0016021,GO:0030176,GO:0030308,GO:0030316,GO:0033116,GO:0034241,GO:0036006,GO:0043011,GO:0045657,GO:0045780,GO:0061025,GO:0071353,GO:0071356,GO:0072675
TRINITY_DN1132_c0_g1_i9	GO:0005789,GO:0005886,GO:0009986,GO:0010008,GO:0016021,GO:0030176,GO:0030308,GO:0030316,GO:0033116,GO:0034241,GO:0036006,GO:0043011,GO:0045657,GO:0045780,GO:0061025,GO:0071353,GO:0071356,GO:0072675
TRINITY_DN11332_c0_g1_i1	GO:0000978,GO:0000981,GO:0005634,GO:0006357,GO:0046872
TRINITY_DN11333_c0_g1_i1	GO:0000146,GO:0001726,GO:0003723,GO:0005516,GO:0005524,GO:0005737,GO:0005829,GO:0006892,GO:0007015,GO:0015031,GO:0015629,GO:0016020,GO:0016192,GO:0016459,GO:0030048,GO:0030050,GO:0030426,GO:0031267,GO:0032402,GO:0032433,GO:0032593,GO:0032869,GO:0042470,GO:0043005,GO:0051015,GO:0070062,GO:0072659
TRINITY_DN11334_c0_g1_i1	GO:0004252,GO:0005615,GO:0005737,GO:0005791,GO:0006508,GO:0007596,GO:0031638
TRINITY_DN11334_c0_g1_i2	GO:0004252,GO:0005615,GO:0005737,GO:0005791,GO:0006508,GO:0007596,GO:0031638
TRINITY_DN11334_c0_g2_i1	GO:0005524,GO:0005886,GO:0006869,GO:0010008,GO:0016021,GO:0033344,GO:0042626,GO:0042802,GO:0042803,GO:0046982,GO:1990830
TRINITY_DN11334_c0_g2_i2	GO:0005524,GO:0005886,GO:0006869,GO:0010008,GO:0016021,GO:0033344,GO:0042626,GO:0042802,GO:0042803,GO:0046982,GO:1990830
TRINITY_DN1133_c0_g1_i1	GO:0000022,GO:0000281,GO:0003777,GO:0005524,GO:0005634,GO:0005654,GO:0005813,GO:0005819,GO:0005829,GO:0005871,GO:0005874,GO:0005925,GO:0006890,GO:0007018,GO:0008017,GO:0016887,GO:0019886,GO:0030496,GO:0032467,GO:0051256,GO:0072686,GO:0090543,GO:0097149
TRINITY_DN1133_c0_g1_i2	GO:0000022,GO:0000281,GO:0003777,GO:0005524,GO:0005634,GO:0005654,GO:0005813,GO:0005819,GO:0005829,GO:0005871,GO:0005874,GO:0005925,GO:0006890,GO:0007018,GO:0008017,GO:0016887,GO:0019886,GO:0030496,GO:0032467,GO:0051256,GO:0072686,GO:0090543,GO:0097149
TRINITY_DN1133_c0_g1_i3	GO:0000022,GO:0000281,GO:0003777,GO:0005524,GO:0005634,GO:0005654,GO:0005813,GO:0005819,GO:0005829,GO:0005871,GO:0005874,GO:0005925,GO:0006890,GO:0007018,GO:0008017,GO:0016887,GO:0019886,GO:0030496,GO:0032467,GO:0051256,GO:0072686,GO:0090543,GO:0097149
TRINITY_DN1133_c0_g1_i4	GO:0000022,GO:0000281,GO:0003777,GO:0005524,GO:0005634,GO:0005654,GO:0005813,GO:0005819,GO:0005829,GO:0005871,GO:0005874,GO:0005925,GO:0006890,GO:0007018,GO:0008017,GO:0016887,GO:0019886,GO:0030496,GO:0032467,GO:0051256,GO:0072686,GO:0090543,GO:0097149
TRINITY_DN1133_c0_g1_i5	GO:0000022,GO:0000281,GO:0003777,GO:0005524,GO:0005634,GO:0005654,GO:0005813,GO:0005819,GO:0005829,GO:0005871,GO:0005874,GO:0005925,GO:0006890,GO:0007018,GO:0008017,GO:0016887,GO:0019886,GO:0030496,GO:0032467,GO:0051256,GO:0072686,GO:0090543,GO:0097149
TRINITY_DN1133_c0_g1_i6	GO:0000022,GO:0000281,GO:0003777,GO:0005524,GO:0005634,GO:0005654,GO:0005813,GO:0005819,GO:0005829,GO:0005871,GO:0005874,GO:0005925,GO:0006890,GO:0007018,GO:0008017,GO:0016887,GO:0019886,GO:0030496,GO:0032467,GO:0051256,GO:0072686,GO:0090543,GO:0097149
TRINITY_DN11341_c0_g1_i1	GO:0000122,GO:0000978,GO:0000981,GO:0006357,GO:0045892,GO:0046983,GO:0090575
TRINITY_DN11341_c0_g1_i2	GO:0000122,GO:0000785,GO:0000978,GO:0000981,GO:0005654,GO:0006357,GO:0045892,GO:0046983,GO:0090575
TRINITY_DN11347_c0_g1_i1	GO:0005654,GO:0005794,GO:0005802,GO:0005829,GO:0015031,GO:0016020,GO:0042802,GO:0090160
TRINITY_DN11347_c0_g1_i2	GO:0005802,GO:0005829,GO:0015031,GO:0016020,GO:0090160
TRINITY_DN11347_c0_g1_i3	GO:0005802,GO:0005829,GO:0015031,GO:0016020,GO:0090160
TRINITY_DN11347_c0_g1_i4	GO:0005654,GO:0005794,GO:0005802,GO:0005829,GO:0015031,GO:0016020,GO:0042802,GO:0090160
TRINITY_DN11347_c0_g1_i5	GO:0005654,GO:0005794,GO:0005802,GO:0005829,GO:0015031,GO:0016020,GO:0042802,GO:0090160
TRINITY_DN11347_c0_g1_i6	GO:0005654,GO:0005794,GO:0005802,GO:0005829,GO:0015031,GO:0016020,GO:0042802,GO:0090160
TRINITY_DN11347_c0_g1_i7	GO:0005654,GO:0005794,GO:0005802,GO:0005829,GO:0015031,GO:0016020,GO:0042802,GO:0090160
TRINITY_DN11347_c0_g1_i8	GO:0005654,GO:0005794,GO:0005802,GO:0005829,GO:0015031,GO:0016020,GO:0042802,GO:0090160
TRINITY_DN1134_c0_g1_i1	GO:0000978,GO:0000981,GO:0001525,GO:0003677,GO:0003682,GO:0005634,GO:0005654,GO:0005667,GO:0005737,GO:0006357,GO:0030097,GO:0030217,GO:0030218,GO:0043010,GO:0043565,GO:0045893,GO:0045944,GO:1990837
TRINITY_DN1134_c0_g1_i2	GO:0000785,GO:0000978,GO:0000981,GO:0001525,GO:0003682,GO:0003700,GO:0005634,GO:0005667,GO:0005737,GO:0006357,GO:0006366,GO:0030217,GO:0030218,GO:0043010,GO:0045944,GO:1990837
TRINITY_DN1134_c0_g1_i3	GO:0000978,GO:0000981,GO:0001525,GO:0003677,GO:0003682,GO:0005634,GO:0005654,GO:0005667,GO:0005737,GO:0006357,GO:0030097,GO:0030217,GO:0030218,GO:0043010,GO:0043565,GO:0045893,GO:0045944,GO:1990837
TRINITY_DN1134_c0_g1_i4	GO:0000978,GO:0000981,GO:0001525,GO:0003677,GO:0003682,GO:0005634,GO:0005654,GO:0005667,GO:0005737,GO:0006357,GO:0030097,GO:0030217,GO:0030218,GO:0043010,GO:0043565,GO:0045893,GO:0045944,GO:1990837
TRINITY_DN11353_c0_g1_i2	GO:0005886,GO:0016021,GO:0016055,GO:0090090
TRINITY_DN11353_c0_g1_i4	GO:0005886,GO:0016021,GO:0016055,GO:0090090
TRINITY_DN11353_c0_g1_i5	GO:0005886,GO:0016021,GO:0016055,GO:0090090
TRINITY_DN11353_c0_g1_i6	GO:0005886,GO:0016021,GO:0016055,GO:0090090
TRINITY_DN1135_c0_g2_i1	GO:0005634,GO:0005680,GO:0005737,GO:0005819,GO:0007091,GO:0016567,GO:0031145,GO:0045842,GO:0051301,GO:0070979
TRINITY_DN1135_c0_g2_i2	GO:0005634,GO:0005680,GO:0005737,GO:0005819,GO:0007091,GO:0016567,GO:0031145,GO:0045842,GO:0051301,GO:0070979
TRINITY_DN1135_c0_g2_i3	GO:0005634,GO:0005680,GO:0005737,GO:0005819,GO:0007091,GO:0016567,GO:0031145,GO:0045842,GO:0051301,GO:0070979
TRINITY_DN11369_c0_g1_i1	GO:0004843,GO:0005737,GO:0006284,GO:0006511,GO:0006974,GO:0035520
TRINITY_DN11377_c0_g1_i1	GO:0000122,GO:0000792,GO:0000978,GO:0000981,GO:0001227,GO:0003677,GO:0005634,GO:0005654,GO:0006357,GO:0007519,GO:0016607,GO:0043565,GO:0045892,GO:0045944,GO:0046872,GO:1990837
TRINITY_DN11381_c0_g1_i1	GO:0004999,GO:0005886,GO:0005929,GO:0007166,GO:0007188,GO:0007190,GO:0008528,GO:0016021,GO:0017046,GO:0048662
TRINITY_DN11381_c0_g1_i2	GO:0004999,GO:0005886,GO:0005929,GO:0007166,GO:0007188,GO:0007190,GO:0008528,GO:0016021,GO:0017046,GO:0048662
TRINITY_DN11381_c0_g1_i3	GO:0004999,GO:0005886,GO:0005929,GO:0007166,GO:0007188,GO:0007190,GO:0008528,GO:0016021,GO:0017046,GO:0048662
TRINITY_DN11381_c0_g1_i4	GO:0004999,GO:0005886,GO:0005929,GO:0007166,GO:0007188,GO:0007190,GO:0008528,GO:0016021,GO:0017046,GO:0048662
TRINITY_DN11381_c0_g1_i5	GO:0004999,GO:0005886,GO:0005929,GO:0007166,GO:0007188,GO:0007190,GO:0008528,GO:0016021,GO:0017046,GO:0048662
TRINITY_DN11381_c1_g1_i1	GO:0004177,GO:0004180,GO:0005509,GO:0008235,GO:0008270,GO:0016021,GO:0016324,GO:0042803,GO:0043171
TRINITY_DN11383_c0_g1_i1	GO:0000981,GO:0001228,GO:0003677,GO:0005634,GO:0006357,GO:0046872
TRINITY_DN11384_c0_g1_i1	GO:0003341,GO:0003351,GO:0003777,GO:0005524,GO:0005576,GO:0005874,GO:0005930,GO:0007018,GO:0007288,GO:0008569,GO:0030286,GO:0030317,GO:0036126,GO:0036156,GO:0036159,GO:0045505,GO:0051959,GO:0060294
TRINITY_DN11385_c0_g1_i1	GO:0003735,GO:0006412,GO:0015934,GO:0022625,GO:0070180
TRINITY_DN11385_c0_g1_i2	GO:0003735,GO:0006412,GO:0015934,GO:0022625,GO:0070180
TRINITY_DN11387_c0_g1_i1	GO:0001835,GO:0005737,GO:0005829,GO:0008287,GO:0019888,GO:0032515,GO:0080163
TRINITY_DN11387_c0_g1_i2	GO:0001835,GO:0005737,GO:0005829,GO:0008287,GO:0019888,GO:0032515,GO:0080163
TRINITY_DN1138_c0_g1_i1	GO:0000122,GO:0000209,GO:0002039,GO:0004842,GO:0005634,GO:0005654,GO:0005730,GO:0005737,GO:0005829,GO:0005886,GO:0006357,GO:0006511,GO:0006915,GO:0006977,GO:0008097,GO:0008270,GO:0008284,GO:0016032,GO:0016567,GO:0016579,GO:0016874,GO:0019789,GO:0019899,GO:0019904,GO:0030666,GO:0031625,GO:0031648,GO:0032436,GO:0032991,GO:0034504,GO:0036369,GO:0042176,GO:0042802,GO:0043021,GO:0043130,GO:0043161,GO:…
TRINITY_DN1138_c0_g2_i2	GO:0005737,GO:0005874,GO:0018095
TRINITY_DN1138_c0_g3_i1	GO:0005737,GO:0005874,GO:0018095
TRINITY_DN1138_c0_g5_i1	GO:0005737,GO:0005874,GO:0018095
TRINITY_DN11393_c0_g1_i1	GO:0001650,GO:0003677,GO:0003906,GO:0004519,GO:0004528,GO:0005634,GO:0005654,GO:0005739,GO:0005743,GO:0006284,GO:0006310,GO:0007049,GO:0008270,GO:0008311,GO:0043231
TRINITY_DN11393_c0_g1_i2	GO:0001650,GO:0003677,GO:0003906,GO:0004519,GO:0004528,GO:0005634,GO:0005654,GO:0005739,GO:0005743,GO:0006284,GO:0006310,GO:0007049,GO:0008270,GO:0008311,GO:0043231
TRINITY_DN11395_c0_g1_i1	GO:0001678,GO:0005634,GO:0005737,GO:0007165,GO:0015031,GO:0032869,GO:0033120,GO:0034976,GO:0042307,GO:0043066,GO:0045944,GO:0050821,GO:1900103
TRINITY_DN11395_c0_g1_i2	GO:0001678,GO:0005634,GO:0005737,GO:0007165,GO:0015031,GO:0032869,GO:0033120,GO:0034976,GO:0042307,GO:0043066,GO:0045944,GO:0050821,GO:1900103
TRINITY_DN11397_c0_g1_i1	GO:0000209,GO:0004842,GO:0005829,GO:0006464,GO:0006511,GO:0030018,GO:0032436,GO:0043687,GO:0048742
TRINITY_DN11398_c0_g1_i1	GO:0000981,GO:0003677,GO:0005634,GO:0007275
TRINITY_DN11398_c0_g1_i10	GO:0000981,GO:0003677,GO:0005634,GO:0007275
TRINITY_DN11398_c0_g1_i11	GO:0000981,GO:0003677,GO:0005634,GO:0007275
TRINITY_DN11398_c0_g1_i2	GO:0000981,GO:0003677,GO:0005634,GO:0007275
TRINITY_DN11398_c0_g1_i7	GO:0000981,GO:0003677,GO:0005634,GO:0007275
TRINITY_DN11398_c0_g1_i9	GO:0000981,GO:0003677,GO:0005634,GO:0007275
TRINITY_DN11399_c0_g2_i2	GO:0003682,GO:0005634,GO:0009653,GO:0031519,GO:0042393,GO:0045892
TRINITY_DN11399_c0_g2_i4	GO:0003682,GO:0005634,GO:0009653,GO:0031519,GO:0042393,GO:0045892
TRINITY_DN113_c0_g1_i2	GO:0001650,GO:0005634,GO:0005654,GO:0005730,GO:0005829,GO:0006355,GO:0008284
TRINITY_DN113_c0_g1_i3	GO:0001650,GO:0005634,GO:0005654,GO:0005730,GO:0005829,GO:0006355,GO:0008284
TRINITY_DN113_c0_g1_i4	GO:0001650,GO:0005634,GO:0005654,GO:0005730,GO:0005829,GO:0006355,GO:0008284
TRINITY_DN113_c0_g1_i5	GO:0001650,GO:0003341,GO:0003356,GO:0005524,GO:0005634,GO:0005654,GO:0005730,GO:0005829,GO:0005874,GO:0005930,GO:0006355,GO:0007018,GO:0007368,GO:0008284,GO:0008569,GO:0030286,GO:0030317,GO:0031514,GO:0045505,GO:0051959,GO:0097729,GO:0120134
TRINITY_DN113_c0_g1_i6	GO:0001650,GO:0005634,GO:0005654,GO:0005730,GO:0005829,GO:0006355,GO:0008284
TRINITY_DN113_c0_g1_i7	GO:0001650,GO:0005634,GO:0005654,GO:0005730,GO:0005829,GO:0006355,GO:0008284
TRINITY_DN113_c0_g1_i8	GO:0001650,GO:0005634,GO:0005654,GO:0005730,GO:0005829,GO:0006355,GO:0008284
TRINITY_DN113_c0_g1_i9	GO:0001650,GO:0003341,GO:0003356,GO:0005524,GO:0005634,GO:0005654,GO:0005730,GO:0005829,GO:0005874,GO:0005930,GO:0006355,GO:0007018,GO:0007368,GO:0008284,GO:0008569,GO:0030286,GO:0030317,GO:0031514,GO:0045505,GO:0051959,GO:0097729,GO:0120134
TRINITY_DN11402_c0_g1_i1	GO:0003964,GO:0046872
TRINITY_DN11402_c0_g1_i2	GO:0003964,GO:0046872
TRINITY_DN11402_c1_g1_i1	GO:0003964,GO:0046872
TRINITY_DN11402_c3_g1_i1	GO:0003964,GO:0046872
TRINITY_DN11404_c0_g1_i1	GO:0004129,GO:0005743,GO:0006119,GO:0016021,GO:0033617
TRINITY_DN11409_c0_g1_i2	GO:0002011,GO:0005102,GO:0005201,GO:0005576,GO:0005604,GO:0005606,GO:0005608,GO:0005615,GO:0005911,GO:0006468,GO:0007155,GO:0007166,GO:0007411,GO:0008022,GO:0009887,GO:0009888,GO:0016020,GO:0030155,GO:0030198,GO:0030334,GO:0031012,GO:0043010,GO:0043208,GO:0045198,GO:0045995,GO:0048514,GO:0060441,GO:0060445,GO:0061304,GO:0062023
TRINITY_DN11412_c0_g1_i1	GO:0004888,GO:0005887,GO:0007165,GO:0007268,GO:0007271,GO:0022848,GO:0030594,GO:0034220,GO:0035094,GO:0042391,GO:0043005,GO:0045202,GO:0045211,GO:0050877
TRINITY_DN11412_c0_g1_i2	GO:0005096,GO:0005886,GO:0007265,GO:0007389,GO:0008542,GO:0014069,GO:0016020,GO:0016358,GO:0017124,GO:0019901,GO:0043113,GO:0043198,GO:0043408,GO:0043524,GO:0045202,GO:0046580,GO:0048167,GO:0048169,GO:0050771,GO:0050803,GO:0098880,GO:0098978,GO:0099092
TRINITY_DN11412_c0_g3_i1	GO:0001525,GO:0005125,GO:0005164,GO:0005576,GO:0005615,GO:0005886,GO:0006955,GO:0016021,GO:0030154,GO:0045732,GO:0048018,GO:0048471,GO:0097191,GO:2001238
TRINITY_DN11417_c0_g1_i1	GO:0000978,GO:0000981,GO:0005634,GO:0006357,GO:0046872
TRINITY_DN11418_c0_g1_i1	GO:0000122,GO:0001503,GO:0001649,GO:0001654,GO:0001822,GO:0001938,GO:0001958,GO:0003323,GO:0005125,GO:0005615,GO:0005737,GO:0006879,GO:0006954,GO:0006955,GO:0008083,GO:0010628,GO:0010862,GO:0014823,GO:0030154,GO:0030501,GO:0030509,GO:0030539,GO:0031666,GO:0031668,GO:0031982,GO:0032026,GO:0032332,GO:0032349,GO:0032526,GO:0043117,GO:0045603,GO:0045666,GO:0045669,GO:0045944,GO:0046982,GO:0050679,GO:…
TRINITY_DN11418_c1_g1_i1	GO:0005737,GO:0005884,GO:0006936,GO:0007015,GO:0015629,GO:0042802,GO:0042803,GO:0046982,GO:0051015
TRINITY_DN1141_c0_g1_i1	GO:0000785,GO:0000978,GO:0000981,GO:0001228,GO:0003712,GO:0003713,GO:0005634,GO:0005654,GO:0005813,GO:0006355,GO:0006357,GO:0016032,GO:0016605,GO:0019789,GO:0031965,GO:0042802,GO:0043565,GO:0044828,GO:0045944,GO:0046872,GO:0046983,GO:0061665,GO:1990466,GO:1990837
TRINITY_DN1141_c0_g1_i2	GO:0005576,GO:0010508,GO:0016491
TRINITY_DN1141_c0_g1_i3	GO:0000785,GO:0000978,GO:0000981,GO:0001228,GO:0003712,GO:0003713,GO:0005634,GO:0005654,GO:0005813,GO:0006355,GO:0006357,GO:0016032,GO:0016605,GO:0019789,GO:0031965,GO:0042802,GO:0043565,GO:0044828,GO:0045944,GO:0046872,GO:0046983,GO:0061665,GO:1990466,GO:1990837
TRINITY_DN1141_c0_g1_i4	GO:0005576,GO:0010508,GO:0016491
TRINITY_DN11421_c0_g1_i1	GO:0003700,GO:0005634,GO:0043565
TRINITY_DN11421_c0_g1_i2	GO:0003700,GO:0005634,GO:0043565,GO:0045893
TRINITY_DN11424_c0_g1_i1	GO:0003924,GO:0005525,GO:0005789,GO:0006952,GO:0035458
TRINITY_DN11424_c0_g1_i2	GO:0003924,GO:0005525,GO:0005789,GO:0006952,GO:0035458
TRINITY_DN11425_c0_g1_i1	GO:0002024,GO:0002862,GO:0005881,GO:0005886,GO:0007166,GO:0007186,GO:0007188,GO:0007420,GO:0008528,GO:0009992,GO:0015055,GO:0016021,GO:0017046,GO:0031667,GO:0032098,GO:0043950,GO:0048167
TRINITY_DN11425_c0_g1_i2	GO:0002024,GO:0002862,GO:0005881,GO:0005886,GO:0007166,GO:0007186,GO:0007188,GO:0007420,GO:0008528,GO:0009992,GO:0015055,GO:0016021,GO:0017046,GO:0031667,GO:0032098,GO:0043950,GO:0048167
TRINITY_DN1142_c0_g1_i1	GO:0000398,GO:0005689,GO:0030626,GO:0097157
TRINITY_DN11432_c0_g1_i1	GO:0005635,GO:0005789,GO:0016021
TRINITY_DN11438_c0_g1_i1	GO:0005927,GO:0031430,GO:0043034
TRINITY_DN11438_c0_g1_i2	GO:0005927,GO:0031430,GO:0043034
TRINITY_DN11438_c0_g1_i3	GO:0005927,GO:0031430,GO:0043034
TRINITY_DN1143_c0_g1_i10	GO:0005637,GO:0005640,GO:0005783,GO:0005789,GO:0006869,GO:0016021,GO:0031410,GO:0043523
TRINITY_DN1143_c0_g1_i12	GO:0005637,GO:0005640,GO:0005783,GO:0005789,GO:0006869,GO:0016021,GO:0031410,GO:0043523
TRINITY_DN1143_c0_g1_i13	GO:0005637,GO:0005640,GO:0005783,GO:0005789,GO:0006869,GO:0016021,GO:0031410,GO:0043523
TRINITY_DN1143_c0_g1_i15	GO:0005637,GO:0005640,GO:0005783,GO:0005789,GO:0006869,GO:0016021,GO:0031410,GO:0043523
TRINITY_DN1143_c0_g1_i3	GO:0005637,GO:0005640,GO:0005783,GO:0005789,GO:0006869,GO:0016021,GO:0031410,GO:0043523
TRINITY_DN1143_c0_g1_i4	GO:0005637,GO:0005640,GO:0005783,GO:0005789,GO:0006869,GO:0016021,GO:0031410,GO:0043523
TRINITY_DN1143_c0_g1_i6	GO:0005637,GO:0005640,GO:0005783,GO:0005789,GO:0006869,GO:0016021,GO:0031410,GO:0043523
TRINITY_DN1143_c0_g1_i8	GO:0005637,GO:0005640,GO:0005783,GO:0005789,GO:0006869,GO:0016021,GO:0031410,GO:0043523
TRINITY_DN1143_c0_g1_i9	GO:0005637,GO:0005640,GO:0005783,GO:0005789,GO:0006869,GO:0016021,GO:0031410,GO:0043523
TRINITY_DN11441_c0_g1_i1	GO:0000122,GO:0005829,GO:0019900,GO:0035331,GO:0046621,GO:0060090
TRINITY_DN11446_c0_g1_i2	GO:0000122,GO:0000978,GO:0000981,GO:0001227,GO:0003677,GO:0003682,GO:0003700,GO:0005634,GO:0005654,GO:0005737,GO:0006357,GO:0006914,GO:0007040,GO:0010507,GO:0043565,GO:0045892,GO:0045893,GO:0046872,GO:2000773
TRINITY_DN11446_c0_g1_i3	GO:0000122,GO:0000978,GO:0000981,GO:0001227,GO:0003677,GO:0003682,GO:0003700,GO:0005634,GO:0005654,GO:0005737,GO:0006357,GO:0006914,GO:0007040,GO:0010507,GO:0043565,GO:0045892,GO:0045893,GO:0046872,GO:2000773
TRINITY_DN11446_c1_g1_i2	GO:0000978,GO:0000981,GO:0005654,GO:0006357,GO:0042802,GO:0046872
TRINITY_DN11446_c1_g1_i3	GO:0000978,GO:0000981,GO:0005654,GO:0006357,GO:0042802,GO:0046872
TRINITY_DN11446_c1_g2_i3	GO:0003677,GO:0005634
TRINITY_DN11446_c1_g2_i4	GO:0003677,GO:0005634
TRINITY_DN11446_c1_g4_i1	GO:0003677,GO:0005634
TRINITY_DN1144_c0_g1_i1	GO:0005096,GO:0005737,GO:0035556,GO:0046872,GO:0090630
TRINITY_DN1144_c0_g3_i1	GO:0005096,GO:0005737,GO:0035556,GO:0046872,GO:0090630
TRINITY_DN1144_c0_g5_i1	GO:0000398,GO:0003723,GO:0005634,GO:0005654,GO:0005686,GO:0005689,GO:0071005,GO:0071011,GO:1990935
TRINITY_DN1144_c0_g5_i2	GO:0000398,GO:0003723,GO:0005634,GO:0005654,GO:0005686,GO:0005689,GO:0071005,GO:0071011,GO:1990935
TRINITY_DN1144_c0_g5_i3	GO:0000398,GO:0003723,GO:0005634,GO:0005654,GO:0005686,GO:0005689,GO:0071005,GO:0071011,GO:1990935
TRINITY_DN1144_c2_g1_i1	GO:0007275,GO:0016021,GO:0030154,GO:0030336,GO:0044319,GO:0045720,GO:0051497
TRINITY_DN1145_c0_g1_i2	GO:0016021
TRINITY_DN1145_c0_g1_i3	GO:0016021
TRINITY_DN1145_c0_g1_i4	GO:0016021
TRINITY_DN1145_c0_g1_i5	GO:0016021
TRINITY_DN1145_c0_g2_i1	GO:0004930,GO:0005654,GO:0005829,GO:0005886,GO:0007186,GO:0016021,GO:0043235
TRINITY_DN1145_c0_g2_i2	GO:0004930,GO:0005654,GO:0005829,GO:0005886,GO:0007186,GO:0016021,GO:0043235
TRINITY_DN1146_c0_g1_i1	GO:0000712,GO:0003677,GO:0003682,GO:0005654,GO:0005829,GO:0006281,GO:0006974,GO:0007052,GO:0031297,GO:0031398,GO:0034080,GO:0036297,GO:0043240,GO:0046982,GO:0051301,GO:0051382,GO:0071821
TRINITY_DN1146_c0_g1_i2	GO:0000712,GO:0003677,GO:0003682,GO:0005654,GO:0005829,GO:0006281,GO:0006974,GO:0007052,GO:0031297,GO:0031398,GO:0034080,GO:0036297,GO:0043240,GO:0046982,GO:0051301,GO:0051382,GO:0071821
TRINITY_DN1146_c0_g1_i3	GO:0000712,GO:0003677,GO:0003682,GO:0005654,GO:0005829,GO:0006281,GO:0006974,GO:0007052,GO:0031297,GO:0031398,GO:0034080,GO:0036297,GO:0043240,GO:0046982,GO:0051301,GO:0051382,GO:0071821
TRINITY_DN1146_c0_g1_i4	GO:0001664,GO:0005184,GO:0005576,GO:0007193,GO:0007218,GO:0045187
TRINITY_DN1146_c0_g1_i5	GO:0000712,GO:0003677,GO:0003682,GO:0005654,GO:0005829,GO:0006281,GO:0006974,GO:0007052,GO:0031297,GO:0031398,GO:0034080,GO:0036297,GO:0043240,GO:0046982,GO:0051301,GO:0051382,GO:0071821
TRINITY_DN1146_c0_g1_i6	GO:0001664,GO:0005184,GO:0005576,GO:0007193,GO:0007218,GO:0045187
TRINITY_DN1146_c0_g1_i7	GO:0000712,GO:0003677,GO:0003682,GO:0003690,GO:0006281,GO:0006974,GO:0031297,GO:0043240,GO:0046982,GO:0051301,GO:0051382,GO:0071821
TRINITY_DN11473_c0_g1_i1	GO:0003677,GO:0003712,GO:0005634,GO:0005654,GO:0006351,GO:0006357,GO:0008134,GO:0008270,GO:0016605,GO:0016607,GO:0016925,GO:0019789,GO:0031625,GO:0043433,GO:0060766,GO:0061665
TRINITY_DN11475_c0_g1_i1	GO:0016021,GO:0019767,GO:0019863,GO:0031623,GO:0032753,GO:0032998,GO:0038156,GO:0045087,GO:0071404
TRINITY_DN11475_c0_g1_i2	GO:0016021,GO:0019767,GO:0019863,GO:0031623,GO:0032753,GO:0032998,GO:0038156,GO:0045087,GO:0071404
TRINITY_DN11476_c0_g1_i1	GO:0005737,GO:0005884,GO:0008270,GO:0032432,GO:0042383,GO:0045211,GO:0051015,GO:0051017,GO:0051639
TRINITY_DN11476_c0_g1_i3	GO:0005737,GO:0005884,GO:0008270,GO:0032432,GO:0042383,GO:0045211,GO:0051015,GO:0051017,GO:0051639
TRINITY_DN1147_c0_g1_i1	GO:0005802,GO:0005829,GO:0042147,GO:0099041,GO:1990403
TRINITY_DN1147_c0_g1_i2	GO:0005802,GO:0005829,GO:0042147,GO:0099041,GO:1990403
TRINITY_DN11484_c0_g1_i1	GO:0004175,GO:0004222,GO:0005576,GO:0005615,GO:0006508,GO:0007565,GO:0008237,GO:0032354,GO:0046872,GO:0051384
TRINITY_DN11484_c0_g1_i2	GO:0004175,GO:0004222,GO:0005576,GO:0005615,GO:0006508,GO:0007565,GO:0008237,GO:0032354,GO:0046872,GO:0051384
TRINITY_DN11488_c0_g1_i1	GO:0005737,GO:0005923,GO:0007155,GO:0008022,GO:0012505,GO:0014069,GO:0016324,GO:0016327,GO:0030425,GO:0031410,GO:0035556,GO:0042552,GO:0043220
TRINITY_DN11488_c0_g1_i2	GO:0005737,GO:0005923,GO:0008022,GO:0014069,GO:0016032,GO:0016324,GO:0016327,GO:0030425
TRINITY_DN11488_c0_g1_i5	GO:0005737,GO:0005923,GO:0008022,GO:0014069,GO:0016032,GO:0016324,GO:0016327,GO:0030425
TRINITY_DN1148_c0_g1_i3	GO:0000082,GO:0000184,GO:0002184,GO:0003723,GO:0003747,GO:0003924,GO:0005525,GO:0005829,GO:0006412,GO:0006449,GO:0006479,GO:0018444
TRINITY_DN1148_c0_g1_i4	GO:0000082,GO:0000184,GO:0002184,GO:0003723,GO:0003747,GO:0003924,GO:0005525,GO:0005829,GO:0006412,GO:0006449,GO:0006479,GO:0018444
TRINITY_DN1148_c0_g2_i1	GO:0000835,GO:0004842,GO:0005783,GO:0005789,GO:0008270,GO:0010498,GO:0016020,GO:0016021,GO:0016567,GO:0019899,GO:0030176,GO:0030433,GO:0031624,GO:0036503,GO:0043161,GO:0044322,GO:0061630,GO:0070936,GO:1904380,GO:1990381
TRINITY_DN1148_c2_g2_i1	GO:0003723,GO:0004386,GO:0008270,GO:0031048,GO:0031380
TRINITY_DN11491_c0_g1_i1	GO:0004483,GO:0005634,GO:0005737,GO:0006370,GO:0097309,GO:0097310
TRINITY_DN11497_c0_g1_i1	GO:0005576,GO:0005634,GO:0005737,GO:0005783,GO:0005829,GO:0005886,GO:0005911,GO:0007155,GO:0034451,GO:0043231
TRINITY_DN11497_c0_g1_i2	GO:0005576,GO:0005634,GO:0005737,GO:0005783,GO:0005829,GO:0005886,GO:0005911,GO:0007155,GO:0034451,GO:0043231
TRINITY_DN1149_c0_g1_i1	GO:0000151,GO:0000209,GO:0002089,GO:0003779,GO:0004842,GO:0005634,GO:0005654,GO:0005737,GO:0005856,GO:0005874,GO:0005886,GO:0005911,GO:0005912,GO:0005923,GO:0005938,GO:0006511,GO:0007015,GO:0007420,GO:0008013,GO:0008057,GO:0016324,GO:0016477,GO:0016567,GO:0019904,GO:0030835,GO:0031466,GO:0031624,GO:0032401,GO:0032436,GO:0032438,GO:0043010,GO:0043025,GO:0043296,GO:0043482,GO:0043583,GO:0045176,GO:…
TRINITY_DN1149_c0_g1_i10	GO:0000165,GO:0004111,GO:0004674,GO:0005524,GO:0005737,GO:0005925,GO:0006468,GO:0008017,GO:0010977,GO:0030335,GO:0031098,GO:0032014,GO:0032147,GO:0035556,GO:0043066,GO:0043547,GO:0046328,GO:0046330,GO:0048812,GO:0051549,GO:0051894,GO:0061179,GO:0070571,GO:0106310,GO:0106311,GO:0120183
TRINITY_DN1149_c0_g1_i11	GO:0000151,GO:0000209,GO:0004842,GO:0005634,GO:0005654,GO:0005737,GO:0006511,GO:0016567,GO:0031466,GO:0031624,GO:0032436,GO:0046872,GO:0048588,GO:0061630,GO:0070534,GO:0070936,GO:0071425
TRINITY_DN1149_c0_g1_i13	GO:0000151,GO:0000209,GO:0002089,GO:0003779,GO:0004842,GO:0005634,GO:0005654,GO:0005737,GO:0005856,GO:0005874,GO:0005886,GO:0005911,GO:0005912,GO:0005923,GO:0005938,GO:0006511,GO:0007015,GO:0007420,GO:0008013,GO:0008057,GO:0016324,GO:0016477,GO:0016567,GO:0019904,GO:0030835,GO:0031466,GO:0031624,GO:0032401,GO:0032436,GO:0032438,GO:0043010,GO:0043025,GO:0043296,GO:0043482,GO:0043583,GO:0045176,GO:…
TRINITY_DN1149_c0_g1_i14	GO:0000151,GO:0000209,GO:0002089,GO:0003779,GO:0004842,GO:0005634,GO:0005654,GO:0005737,GO:0005856,GO:0005874,GO:0005886,GO:0005911,GO:0005912,GO:0005923,GO:0005938,GO:0006511,GO:0007015,GO:0007420,GO:0008013,GO:0008057,GO:0016324,GO:0016477,GO:0016567,GO:0019904,GO:0030835,GO:0031466,GO:0031624,GO:0032401,GO:0032436,GO:0032438,GO:0043010,GO:0043025,GO:0043296,GO:0043482,GO:0043583,GO:0045176,GO:…
TRINITY_DN1149_c0_g1_i15	GO:0002089,GO:0003779,GO:0005737,GO:0005856,GO:0005874,GO:0005886,GO:0005912,GO:0005923,GO:0007015,GO:0007420,GO:0008013,GO:0008057,GO:0015280,GO:0016324,GO:0016477,GO:0032401,GO:0032438,GO:0043010,GO:0043296,GO:0043482,GO:0043583,GO:0045176,GO:0048593,GO:0051015,GO:0070062
TRINITY_DN1149_c0_g1_i16	GO:0000165,GO:0004111,GO:0004674,GO:0005524,GO:0005737,GO:0005925,GO:0006468,GO:0008017,GO:0010977,GO:0030335,GO:0031098,GO:0032014,GO:0032147,GO:0035556,GO:0043066,GO:0043547,GO:0046328,GO:0046330,GO:0048812,GO:0051549,GO:0051894,GO:0061179,GO:0070571,GO:0106310,GO:0106311,GO:0120183
TRINITY_DN1149_c0_g1_i2	GO:0000151,GO:0000209,GO:0004842,GO:0005634,GO:0005654,GO:0005737,GO:0006511,GO:0016567,GO:0031466,GO:0031624,GO:0032436,GO:0046872,GO:0048588,GO:0061630,GO:0070534,GO:0070936,GO:0071425
TRINITY_DN1149_c0_g1_i3	GO:0000151,GO:0000209,GO:0002089,GO:0003779,GO:0004842,GO:0005634,GO:0005654,GO:0005737,GO:0005856,GO:0005874,GO:0005886,GO:0005911,GO:0005912,GO:0005923,GO:0005938,GO:0006511,GO:0007015,GO:0007420,GO:0008013,GO:0008057,GO:0016324,GO:0016477,GO:0016567,GO:0019904,GO:0030835,GO:0031466,GO:0031624,GO:0032401,GO:0032436,GO:0032438,GO:0043010,GO:0043025,GO:0043296,GO:0043482,GO:0043583,GO:0045176,GO:…
TRINITY_DN1149_c0_g1_i4	GO:0002089,GO:0003779,GO:0005737,GO:0005856,GO:0005874,GO:0005886,GO:0005912,GO:0005923,GO:0007015,GO:0007420,GO:0008013,GO:0008057,GO:0015280,GO:0016324,GO:0016477,GO:0032401,GO:0032438,GO:0043010,GO:0043296,GO:0043482,GO:0043583,GO:0045176,GO:0048593,GO:0051015,GO:0070062
TRINITY_DN1149_c0_g1_i5	GO:0000151,GO:0000209,GO:0002089,GO:0003779,GO:0004842,GO:0005634,GO:0005654,GO:0005737,GO:0005856,GO:0005874,GO:0005886,GO:0005911,GO:0005912,GO:0005923,GO:0005938,GO:0006511,GO:0007015,GO:0007420,GO:0008013,GO:0008057,GO:0016324,GO:0016477,GO:0016567,GO:0019904,GO:0030835,GO:0031466,GO:0031624,GO:0032401,GO:0032436,GO:0032438,GO:0043010,GO:0043025,GO:0043296,GO:0043482,GO:0043583,GO:0045176,GO:…
TRINITY_DN1149_c0_g1_i6	GO:0000165,GO:0001953,GO:0004111,GO:0004674,GO:0005524,GO:0005737,GO:0005925,GO:0006468,GO:0008017,GO:0030335,GO:0031098,GO:0032014,GO:0032147,GO:0035556,GO:0043066,GO:0043547,GO:0046328,GO:0048812,GO:0051549,GO:0051894,GO:0106310,GO:0106311,GO:0120183
TRINITY_DN1149_c0_g1_i7	GO:0000165,GO:0004111,GO:0004674,GO:0005524,GO:0005737,GO:0005925,GO:0006468,GO:0008017,GO:0010977,GO:0030335,GO:0031098,GO:0032014,GO:0032147,GO:0035556,GO:0043066,GO:0043547,GO:0046328,GO:0046330,GO:0048812,GO:0051549,GO:0051894,GO:0061179,GO:0070571,GO:0106310,GO:0106311,GO:0120183
TRINITY_DN1149_c0_g1_i9	GO:0000151,GO:0000209,GO:0002089,GO:0003779,GO:0004842,GO:0005634,GO:0005654,GO:0005737,GO:0005856,GO:0005874,GO:0005886,GO:0005911,GO:0005912,GO:0005923,GO:0005938,GO:0006511,GO:0007015,GO:0007420,GO:0008013,GO:0008057,GO:0016324,GO:0016477,GO:0016567,GO:0019904,GO:0030835,GO:0031466,GO:0031624,GO:0032401,GO:0032436,GO:0032438,GO:0043010,GO:0043025,GO:0043296,GO:0043482,GO:0043583,GO:0045176,GO:…
TRINITY_DN1149_c0_g2_i1	GO:0001772,GO:0002250,GO:0005886,GO:0005887,GO:0007155,GO:0007156,GO:0007157,GO:0030424,GO:0030425,GO:0031290,GO:0042802,GO:0048846,GO:0098743,GO:1990138
TRINITY_DN1149_c0_g2_i2	GO:0001772,GO:0002250,GO:0005886,GO:0005887,GO:0007155,GO:0007156,GO:0007157,GO:0030424,GO:0030425,GO:0031290,GO:0042802,GO:0048846,GO:0098743,GO:1990138
TRINITY_DN1149_c0_g2_i3	GO:0001772,GO:0002250,GO:0005886,GO:0005887,GO:0007155,GO:0007156,GO:0007157,GO:0030424,GO:0030425,GO:0031290,GO:0042802,GO:0048846,GO:0098743,GO:1990138
TRINITY_DN1149_c0_g2_i4	GO:0001772,GO:0002250,GO:0005886,GO:0005887,GO:0007155,GO:0007156,GO:0007157,GO:0030424,GO:0030425,GO:0031290,GO:0042802,GO:0048846,GO:0098743,GO:1990138
TRINITY_DN1149_c0_g3_i1	GO:0005634,GO:0005737,GO:0005844,GO:0006396,GO:0017022,GO:0032967,GO:0035613,GO:0045727,GO:0048027,GO:1902416,GO:1990825,GO:1990904
TRINITY_DN1149_c0_g3_i2	GO:0005634,GO:0005737,GO:0005844,GO:0006396,GO:0017022,GO:0032967,GO:0035613,GO:0045727,GO:0048027,GO:1902416,GO:1990825,GO:1990904
TRINITY_DN114_c0_g1_i1	GO:0001525,GO:0005829,GO:0005886,GO:0007173,GO:0008201,GO:0009986,GO:0010595,GO:0014909,GO:0015630,GO:0030154,GO:0045171,GO:0048010,GO:0070423
TRINITY_DN11502_c0_g1_i1	GO:0005249,GO:0005251,GO:0005887,GO:0008076,GO:0016021,GO:0030424,GO:0034705,GO:0034765,GO:0043679,GO:0051260,GO:0071805
TRINITY_DN11502_c0_g1_i2	GO:0005249,GO:0005251,GO:0008076,GO:0016021,GO:0034765,GO:0051260,GO:0071805
TRINITY_DN11508_c0_g1_i1	GO:0005912,GO:0005929,GO:0016324,GO:0045216
TRINITY_DN1150_c0_g1_i1	GO:0004175,GO:0004197,GO:0004222,GO:0005789,GO:0008238,GO:0018342,GO:0030176,GO:0071586
TRINITY_DN1150_c0_g1_i2	GO:0000165,GO:0004175,GO:0004197,GO:0004222,GO:0005789,GO:0005829,GO:0005887,GO:0008238,GO:0016020,GO:0016579,GO:0018342,GO:0030176,GO:0071586
TRINITY_DN1150_c0_g1_i3	GO:0000165,GO:0004175,GO:0004197,GO:0004222,GO:0005789,GO:0005829,GO:0005887,GO:0008238,GO:0016020,GO:0016579,GO:0018342,GO:0030176,GO:0071586
TRINITY_DN1150_c0_g1_i4	GO:0003998
TRINITY_DN1150_c0_g1_i5	GO:0000165,GO:0004175,GO:0004197,GO:0004222,GO:0005789,GO:0005829,GO:0005887,GO:0008238,GO:0016020,GO:0016579,GO:0018342,GO:0030176,GO:0071586
TRINITY_DN1150_c0_g1_i6	GO:0000165,GO:0004175,GO:0004197,GO:0004222,GO:0005789,GO:0005829,GO:0005887,GO:0008238,GO:0016020,GO:0016579,GO:0018342,GO:0030176,GO:0071586
TRINITY_DN1150_c0_g3_i1	GO:0004175,GO:0004197,GO:0004222,GO:0005789,GO:0008238,GO:0018342,GO:0030176,GO:0071586
TRINITY_DN11511_c0_g1_i1	GO:0016021
TRINITY_DN11511_c0_g1_i2	GO:0016021
TRINITY_DN1151_c0_g1_i1	GO:0000122,GO:0005133,GO:0005524,GO:0005634,GO:0005737,GO:0005739,GO:0005759,GO:0005829,GO:0005884,GO:0005886,GO:0006264,GO:0006457,GO:0006469,GO:0006915,GO:0006919,GO:0006924,GO:0007005,GO:0007264,GO:0007528,GO:0007569,GO:0008134,GO:0008285,GO:0009408,GO:0019897,GO:0019901,GO:0030544,GO:0030695,GO:0030971,GO:0031398,GO:0031594,GO:0032088,GO:0033077,GO:0034341,GO:0042102,GO:0042645,GO:0042981,GO:…
TRINITY_DN1151_c0_g1_i2	GO:0000122,GO:0005133,GO:0005524,GO:0005634,GO:0005737,GO:0005739,GO:0005759,GO:0005829,GO:0005884,GO:0005886,GO:0006264,GO:0006457,GO:0006469,GO:0006915,GO:0006919,GO:0006924,GO:0007005,GO:0007264,GO:0007528,GO:0007569,GO:0008134,GO:0008285,GO:0009408,GO:0019897,GO:0019901,GO:0030544,GO:0030695,GO:0030971,GO:0031398,GO:0031594,GO:0032088,GO:0033077,GO:0034341,GO:0042102,GO:0042645,GO:0042981,GO:…
TRINITY_DN11520_c0_g1_i1	GO:0048471
TRINITY_DN11520_c0_g1_i2	GO:0048471
TRINITY_DN11520_c0_g1_i3	GO:0048471
TRINITY_DN11522_c0_g1_i1	GO:0005886,GO:0015939,GO:0017159,GO:0031225
TRINITY_DN11522_c0_g1_i3	GO:0005886,GO:0015939,GO:0017159,GO:0031225
TRINITY_DN11529_c0_g1_i1	GO:0004867,GO:0005615
TRINITY_DN1152_c0_g1_i1	GO:0001650,GO:0005164,GO:0005634,GO:0005654,GO:0005737,GO:0005829,GO:0005856,GO:0005886,GO:0005923,GO:0006915,GO:0007250,GO:0007585,GO:0008270,GO:0019901,GO:0030323,GO:0031625,GO:0031996,GO:0033209,GO:0042802,GO:0042981,GO:0043122,GO:0045860,GO:0046330,GO:0048471,GO:0050699,GO:0070534
TRINITY_DN11533_c0_g1_i1	GO:0000978,GO:0000981,GO:0005634,GO:0006357,GO:0021891,GO:0035136,GO:0035137,GO:0045879,GO:0046872
TRINITY_DN1153_c0_g1_i1	GO:0000122,GO:0000785,GO:0000976,GO:0000978,GO:0000981,GO:0001568,GO:0003700,GO:0005634,GO:0005654,GO:0006357,GO:0007223,GO:0008013,GO:0008134,GO:0009749,GO:0010909,GO:0016605,GO:0019901,GO:0031016,GO:0032024,GO:0032092,GO:0032350,GO:0032993,GO:0042593,GO:0043433,GO:0043565,GO:0043570,GO:0044334,GO:0045295,GO:0045444,GO:0045892,GO:0045944,GO:0046827,GO:0048625,GO:0048660,GO:0050679,GO:0051897,GO:…
TRINITY_DN1153_c0_g1_i10	GO:0000122,GO:0000785,GO:0000976,GO:0000978,GO:0000981,GO:0001568,GO:0003700,GO:0005634,GO:0005654,GO:0006357,GO:0007223,GO:0008013,GO:0008134,GO:0009749,GO:0010909,GO:0016605,GO:0019901,GO:0031016,GO:0032024,GO:0032092,GO:0032350,GO:0032993,GO:0042593,GO:0043433,GO:0043565,GO:0043570,GO:0044334,GO:0045295,GO:0045444,GO:0045892,GO:0045944,GO:0046827,GO:0048625,GO:0048660,GO:0050679,GO:0051897,GO:…
TRINITY_DN1153_c0_g1_i11	GO:0000122,GO:0000785,GO:0000976,GO:0000978,GO:0000981,GO:0001568,GO:0001678,GO:0001701,GO:0003682,GO:0003700,GO:0005634,GO:0005654,GO:0005667,GO:0005829,GO:0005977,GO:0006006,GO:0006111,GO:0006355,GO:0006357,GO:0008013,GO:0008134,GO:0009267,GO:0009749,GO:0009791,GO:0010867,GO:0010909,GO:0014003,GO:0016605,GO:0019901,GO:0021915,GO:0021983,GO:0030282,GO:0030514,GO:0030538,GO:0031641,GO:0032024,GO:…
[truncated: 36,756 more rows]
