# Supplementary material for: De novo transcriptome assembly and annotation of parthenogenetic lizard Darevskia unisexualis and its parental ancestors Darevskia valentini and Darevskia raddei nairensis
Source: Data Brief. 2021 Dec 6;39:107685. doi: 10.1016/j.dib.2021.107685 (PMC8666336; doi:10.1016/j.dib.2021.107685)
Supplement: Supplementary file 1 [file mmc1.zip › Supplementary materials/Supplementary_file_2.2_dval_GO.terms.txt]

TRINITY_DN0_c0_g2_i1	GO:0004767,GO:0005615,GO:0005886,GO:0006685,GO:0006954,GO:0008081,GO:0008270,GO:0016798,GO:0031225,GO:0034122,GO:0045087,GO:0046466,GO:0050728,GO:0070062
TRINITY_DN0_c0_g2_i2	GO:0004767,GO:0005615,GO:0005886,GO:0006685,GO:0006954,GO:0008081,GO:0008270,GO:0016798,GO:0031225,GO:0034122,GO:0045087,GO:0046466,GO:0050728,GO:0070062
TRINITY_DN0_c0_g3_i1	GO:0005615,GO:0030246,GO:0043236
TRINITY_DN0_c0_g3_i2	GO:0005615,GO:0030246,GO:0043236
TRINITY_DN0_c0_g3_i3	GO:0005615,GO:0030246,GO:0043236
TRINITY_DN0_c0_g3_i4	GO:0005615,GO:0030246,GO:0043236
TRINITY_DN0_c0_g3_i5	GO:0005615,GO:0030246,GO:0043236
TRINITY_DN0_c0_g3_i6	GO:0005615,GO:0030246,GO:0043236
TRINITY_DN0_c0_g4_i1	GO:0000421,GO:0003925,GO:0005525,GO:0005764,GO:0005770,GO:0005811,GO:0005829,GO:0008333,GO:0016042,GO:0030670,GO:0031902,GO:0032419,GO:0033162,GO:0045022,GO:0045335,GO:0061724,GO:0090383,GO:0090385,GO:0099638
TRINITY_DN0_c0_g4_i2	GO:0000045,GO:0000421,GO:0003924,GO:0003925,GO:0005525,GO:0005764,GO:0005765,GO:0005770,GO:0005811,GO:0005829,GO:0005886,GO:0006622,GO:0006897,GO:0007174,GO:0008333,GO:0010008,GO:0015031,GO:0016042,GO:0019003,GO:0019076,GO:0019886,GO:0022615,GO:0030667,GO:0030670,GO:0031902,GO:0032419,GO:0033162,GO:0034054,GO:0042147,GO:0043312,GO:0045022,GO:0045335,GO:0045732,GO:0048524,GO:0061724,GO:0070062,GO:…
TRINITY_DN0_c0_g5_i1	GO:0000045,GO:0000421,GO:0003924,GO:0003925,GO:0005525,GO:0005764,GO:0005765,GO:0005770,GO:0005811,GO:0005829,GO:0005886,GO:0006622,GO:0006897,GO:0007174,GO:0008333,GO:0010008,GO:0015031,GO:0016042,GO:0019003,GO:0019076,GO:0019886,GO:0022615,GO:0030667,GO:0030670,GO:0031902,GO:0032419,GO:0033162,GO:0034054,GO:0042147,GO:0043312,GO:0045022,GO:0045335,GO:0045732,GO:0048524,GO:0061724,GO:0070062,GO:…
TRINITY_DN0_c0_g5_i2	GO:0000421,GO:0003925,GO:0005525,GO:0005764,GO:0005770,GO:0005811,GO:0005829,GO:0008333,GO:0016042,GO:0030670,GO:0031902,GO:0032419,GO:0033162,GO:0045022,GO:0045335,GO:0061724,GO:0090383,GO:0090385,GO:0099638
TRINITY_DN0_c0_g6_i1	GO:0001666,GO:0003870,GO:0005739,GO:0005759,GO:0005829,GO:0006782,GO:0006783,GO:0030170,GO:0042541,GO:0048821
TRINITY_DN10001_c0_g1_i3	GO:0004985,GO:0016020
TRINITY_DN10002_c0_g1_i1	GO:0000978,GO:0000981,GO:0005634,GO:0006357,GO:0046872,GO:1990837
TRINITY_DN10005_c0_g1_i1	GO:0001889,GO:0003995,GO:0005739,GO:0005759,GO:0005978,GO:0006111,GO:0006635,GO:0009409,GO:0009791,GO:0019254,GO:0033539,GO:0042594,GO:0050660,GO:0051793,GO:0055007,GO:0070991
TRINITY_DN10007_c0_g1_i1	GO:0004930,GO:0004984,GO:0005886,GO:0016021
TRINITY_DN10009_c0_g1_i1	GO:0000978,GO:0003712,GO:0005654,GO:0005765,GO:0005777,GO:0006357,GO:0007417,GO:0009791,GO:0016567,GO:0016592,GO:0021540,GO:0034198,GO:0042149,GO:0043473,GO:0060260,GO:0061462,GO:0070847,GO:0140007,GO:1901668,GO:1904262
TRINITY_DN10009_c0_g1_i2	GO:0000978,GO:0003712,GO:0005654,GO:0005765,GO:0005777,GO:0006357,GO:0007417,GO:0009791,GO:0016567,GO:0016592,GO:0021540,GO:0034198,GO:0042149,GO:0043473,GO:0060260,GO:0061462,GO:0070847,GO:0140007,GO:1901668,GO:1904262
TRINITY_DN10012_c0_g1_i1	GO:0004642,GO:0005524,GO:0005829,GO:0006189,GO:0006541,GO:0009168,GO:0042493,GO:0046872,GO:0070062,GO:0097065
TRINITY_DN10012_c0_g1_i2	GO:0004642,GO:0005524,GO:0005829,GO:0006189,GO:0006541,GO:0009168,GO:0042493,GO:0046872,GO:0070062,GO:0097065
TRINITY_DN10012_c0_g2_i1	GO:0004642,GO:0005524,GO:0005737,GO:0006189,GO:0006541,GO:0009156,GO:0042493,GO:0046872,GO:0097065
TRINITY_DN10012_c0_g2_i2	GO:0004642,GO:0005524,GO:0005829,GO:0006189,GO:0006541,GO:0009168,GO:0042493,GO:0046872,GO:0070062,GO:0097065
TRINITY_DN10012_c0_g2_i3	GO:0004642,GO:0005524,GO:0005829,GO:0006189,GO:0006541,GO:0009168,GO:0042493,GO:0046872,GO:0070062,GO:0097065
TRINITY_DN10013_c0_g1_i1	GO:0005886,GO:0005911,GO:0007156,GO:0007157,GO:0016021,GO:0034332,GO:0042803
TRINITY_DN10013_c0_g1_i2	GO:0005886,GO:0005911,GO:0007156,GO:0007157,GO:0016021,GO:0034332,GO:0042803
TRINITY_DN10013_c0_g1_i3	GO:0005886,GO:0005911,GO:0007156,GO:0007157,GO:0016021,GO:0034332,GO:0042803
TRINITY_DN10018_c0_g1_i1	GO:0001653,GO:0004383,GO:0004672,GO:0005524,GO:0005525,GO:0005789,GO:0005886,GO:0006182,GO:0007165,GO:0007168,GO:0016021,GO:0016941,GO:0017046,GO:0035556
TRINITY_DN10018_c0_g2_i1	GO:0004383,GO:0004672,GO:0005524,GO:0005525,GO:0005789,GO:0005886,GO:0016021,GO:0035556
TRINITY_DN1001_c0_g1_i1	GO:0003723,GO:0003743,GO:0009048,GO:0016282,GO:0043024
TRINITY_DN1001_c0_g1_i2	GO:0003723,GO:0003743,GO:0009048,GO:0016282,GO:0043024
TRINITY_DN10020_c0_g3_i1	GO:0001534,GO:0003341,GO:0005654,GO:0005730,GO:0005930,GO:0031514,GO:0035082,GO:0060294,GO:0062177
TRINITY_DN10020_c0_g3_i2	GO:0001534,GO:0003341,GO:0005929,GO:0005930,GO:0035082,GO:0036126,GO:0044458,GO:0060294,GO:1905199
TRINITY_DN10020_c0_g3_i3	GO:0001534,GO:0003341,GO:0005654,GO:0005730,GO:0005930,GO:0031514,GO:0035082,GO:0060294,GO:0062177
TRINITY_DN10020_c0_g3_i4	GO:0001534,GO:0003341,GO:0005654,GO:0005730,GO:0005930,GO:0031514,GO:0035082,GO:0060294,GO:0062177
TRINITY_DN10021_c0_g1_i1	GO:0001819,GO:0001938,GO:0002639,GO:0002719,GO:0002826,GO:0002875,GO:0002904,GO:0005125,GO:0005576,GO:0005615,GO:0010507,GO:0030886,GO:0030889,GO:0032689,GO:0032695,GO:0032715,GO:0032720,GO:0034115,GO:0035729,GO:0042742,GO:0042832,GO:0045019,GO:0045347,GO:0045348,GO:0045787,GO:0046427,GO:0046983,GO:0051045,GO:0051091,GO:0051384,GO:0060302,GO:0071222,GO:1900100,GO:1902895,GO:1903034,GO:1903208,GO:…
TRINITY_DN10025_c0_g1_i1	GO:0005524,GO:0005788,GO:0016887,GO:0034663,GO:0071456,GO:1903298
TRINITY_DN1002_c0_g1_i1	GO:0001654,GO:0005509,GO:0005604,GO:0005615,GO:0008201,GO:0030154,GO:0030198,GO:0045667,GO:0050840,GO:0060173
TRINITY_DN10030_c0_g1_i4	GO:0003924,GO:0005525,GO:0005764,GO:0005770,GO:0005794,GO:0005802,GO:0008333,GO:0015031,GO:0030670,GO:0032755,GO:0034144,GO:0034164,GO:0034499,GO:0045335,GO:0045654,GO:0051092,GO:0071346,GO:0090385
TRINITY_DN10031_c0_g1_i1	GO:0003677,GO:0005524,GO:0005634,GO:0006298,GO:0016887,GO:0019899,GO:0030983,GO:0032300,GO:0042493
TRINITY_DN10031_c0_g1_i2	GO:0003677,GO:0005524,GO:0005634,GO:0006298,GO:0016887,GO:0019899,GO:0030983,GO:0032300,GO:0042493
TRINITY_DN10034_c0_g1_i1	GO:0000139,GO:0003779,GO:0005802,GO:0005829,GO:0006895,GO:0007015,GO:0015031,GO:0030041,GO:0031410,GO:0051015
TRINITY_DN10034_c0_g1_i2	GO:0000139,GO:0003779,GO:0005802,GO:0005829,GO:0006895,GO:0007015,GO:0015031,GO:0030041,GO:0031410,GO:0051015
TRINITY_DN10035_c0_g1_i3	GO:0005096,GO:0005829,GO:0005886,GO:0005929,GO:0006886,GO:0031267,GO:0036064,GO:0043547,GO:0090630,GO:1902018
TRINITY_DN10036_c0_g1_i1	GO:0005737,GO:0005815,GO:0005874,GO:0031514
TRINITY_DN10036_c0_g1_i2	GO:0005737,GO:0005815,GO:0005874,GO:0031514
TRINITY_DN10036_c0_g1_i3	GO:0005737,GO:0005815,GO:0005874,GO:0031514
TRINITY_DN10036_c0_g1_i4	GO:0005737,GO:0005815,GO:0005874,GO:0031514
TRINITY_DN10038_c0_g1_i1	GO:0001516,GO:0004497,GO:0004796,GO:0005506,GO:0005789,GO:0006690,GO:0016021,GO:0016705,GO:0020037,GO:0030644,GO:0036134,GO:0045471,GO:0045907,GO:0070542,GO:0106256
TRINITY_DN10038_c0_g1_i10	GO:0001516,GO:0004497,GO:0004796,GO:0005506,GO:0005789,GO:0006690,GO:0016021,GO:0016705,GO:0020037,GO:0036134,GO:0106256
TRINITY_DN10038_c0_g1_i11	GO:0001516,GO:0004497,GO:0004796,GO:0005506,GO:0005789,GO:0006690,GO:0016021,GO:0016705,GO:0020037,GO:0030644,GO:0036134,GO:0045471,GO:0045907,GO:0070542,GO:0106256
TRINITY_DN10038_c0_g1_i4	GO:0001516,GO:0004497,GO:0004796,GO:0005506,GO:0005789,GO:0006690,GO:0016021,GO:0016705,GO:0020037,GO:0036134,GO:0106256
TRINITY_DN10038_c1_g1_i1	GO:0001516,GO:0004497,GO:0004796,GO:0005506,GO:0005789,GO:0006690,GO:0016021,GO:0016705,GO:0020037,GO:0036134,GO:0106256
TRINITY_DN1003_c0_g1_i1	GO:0001764,GO:0004672,GO:0005524,GO:0005887,GO:0006468,GO:0007399,GO:0007417,GO:0009615,GO:0014069,GO:0016197,GO:0018105,GO:0021952,GO:0030900,GO:0035556,GO:0048675,GO:0048812,GO:0048813,GO:0106310,GO:0106311,GO:1900181
TRINITY_DN1003_c0_g1_i2	GO:0001764,GO:0004672,GO:0005524,GO:0005887,GO:0006468,GO:0007399,GO:0007417,GO:0009615,GO:0014069,GO:0016197,GO:0018105,GO:0021952,GO:0030900,GO:0035556,GO:0048675,GO:0048812,GO:0048813,GO:0106310,GO:0106311,GO:1900181
TRINITY_DN1003_c0_g1_i3	GO:0000083,GO:0000086,GO:0000308,GO:0004693,GO:0005524,GO:0005634,GO:0005654,GO:0005737,GO:0005829,GO:0005886,GO:0006468,GO:0016055,GO:0030332,GO:0051301,GO:0060828,GO:0106310,GO:0106311
TRINITY_DN1003_c0_g1_i4	GO:0000083,GO:0000086,GO:0000308,GO:0004693,GO:0005524,GO:0005634,GO:0005654,GO:0005737,GO:0005829,GO:0005886,GO:0006468,GO:0016055,GO:0030332,GO:0051301,GO:0060828,GO:0106310,GO:0106311
TRINITY_DN1003_c0_g1_i5	GO:0001764,GO:0004672,GO:0005524,GO:0005887,GO:0006468,GO:0007399,GO:0007417,GO:0009615,GO:0014069,GO:0016197,GO:0018105,GO:0021952,GO:0030900,GO:0035556,GO:0048675,GO:0048812,GO:0048813,GO:0106310,GO:0106311,GO:1900181
TRINITY_DN1003_c0_g1_i6	GO:0000083,GO:0000086,GO:0000308,GO:0004693,GO:0005524,GO:0005634,GO:0005654,GO:0005737,GO:0005829,GO:0005886,GO:0006468,GO:0016055,GO:0030332,GO:0051301,GO:0060828,GO:0106310,GO:0106311
TRINITY_DN1003_c0_g2_i1	GO:0000209,GO:0001701,GO:0001741,GO:0004672,GO:0004693,GO:0004842,GO:0005524,GO:0005634,GO:0005737,GO:0005886,GO:0006281,GO:0006464,GO:0006468,GO:0007288,GO:0010845,GO:0016574,GO:0030517,GO:0031625,GO:0033128,GO:0033503,GO:0043066,GO:0043161,GO:0045141,GO:0050775,GO:0051026,GO:0061631,GO:0070076,GO:0070193,GO:0070534,GO:0070829,GO:0070936,GO:0070979,GO:0090263,GO:0097484,GO:0106310,GO:0106311
TRINITY_DN1003_c0_g2_i2	GO:0000209,GO:0001701,GO:0001741,GO:0004693,GO:0004842,GO:0005524,GO:0005634,GO:0005737,GO:0005886,GO:0006281,GO:0007288,GO:0010845,GO:0016574,GO:0031625,GO:0033128,GO:0033503,GO:0043066,GO:0043161,GO:0045141,GO:0051026,GO:0061631,GO:0070076,GO:0070193,GO:0070534,GO:0070829,GO:0070936,GO:0070979,GO:0090263,GO:0106310,GO:0106311
TRINITY_DN1003_c0_g2_i3	GO:0004672,GO:0004693,GO:0005524,GO:0005634,GO:0005737,GO:0006464,GO:0006468,GO:0030517,GO:0050775,GO:0097484,GO:0106310,GO:0106311
TRINITY_DN1003_c0_g2_i4	GO:0004693,GO:0005524,GO:0005737,GO:0106310,GO:0106311
TRINITY_DN1003_c0_g2_i5	GO:0004672,GO:0004693,GO:0005524,GO:0005634,GO:0005737,GO:0006464,GO:0006468,GO:0030517,GO:0050775,GO:0097484,GO:0106310,GO:0106311
TRINITY_DN1003_c0_g2_i6	GO:0000209,GO:0001701,GO:0001741,GO:0004842,GO:0005524,GO:0005634,GO:0005886,GO:0006281,GO:0007288,GO:0010845,GO:0016574,GO:0031625,GO:0033128,GO:0033503,GO:0043066,GO:0043161,GO:0045141,GO:0051026,GO:0061631,GO:0070076,GO:0070193,GO:0070534,GO:0070829,GO:0070936,GO:0070979,GO:0090263
TRINITY_DN10042_c0_g1_i1	GO:0000209,GO:0003714,GO:0004842,GO:0005654,GO:0005737,GO:0005769,GO:0005829,GO:0006511,GO:0006915,GO:0007049,GO:0007264,GO:0007275,GO:0008270,GO:0016579,GO:0031396,GO:0031624,GO:0042752,GO:0043005,GO:0043025,GO:0043066,GO:0043154,GO:0043161,GO:0043231,GO:0044257,GO:0048511,GO:0061630,GO:0090090,GO:1902842,GO:1990000,GO:2001237
TRINITY_DN10042_c0_g1_i2	GO:0000209,GO:0003714,GO:0004842,GO:0005654,GO:0005737,GO:0005769,GO:0005829,GO:0006511,GO:0006915,GO:0007049,GO:0007264,GO:0007275,GO:0008270,GO:0016579,GO:0031396,GO:0031624,GO:0042752,GO:0043005,GO:0043025,GO:0043066,GO:0043154,GO:0043161,GO:0043231,GO:0044257,GO:0048511,GO:0061630,GO:0090090,GO:1902842,GO:1990000,GO:2001237
TRINITY_DN10045_c0_g1_i1	GO:0003677,GO:0005886,GO:0006281,GO:0010875,GO:0030522,GO:0046658
TRINITY_DN10045_c0_g1_i2	GO:0003677,GO:0005886,GO:0006281,GO:0010875,GO:0030522,GO:0046658
TRINITY_DN10047_c0_g1_i2	GO:0001516,GO:0004622,GO:0004623,GO:0005509,GO:0005544,GO:0005739,GO:0005829,GO:0006644,GO:0031982,GO:0032587,GO:0036148,GO:0036149,GO:0036150,GO:0036151,GO:0036152,GO:0046475,GO:0047498,GO:0050482,GO:0071236,GO:0071407,GO:0102567,GO:0102568
TRINITY_DN10047_c0_g1_i3	GO:0001516,GO:0004622,GO:0004623,GO:0005509,GO:0005544,GO:0005739,GO:0005829,GO:0006644,GO:0031982,GO:0032587,GO:0036148,GO:0036149,GO:0036150,GO:0036151,GO:0036152,GO:0046475,GO:0047498,GO:0050482,GO:0071236,GO:0071407,GO:0102567,GO:0102568
TRINITY_DN10047_c0_g1_i4	GO:0001516,GO:0004622,GO:0004623,GO:0005509,GO:0005544,GO:0005739,GO:0005829,GO:0006644,GO:0031982,GO:0032587,GO:0036148,GO:0036149,GO:0036150,GO:0036151,GO:0036152,GO:0046475,GO:0047498,GO:0050482,GO:0071236,GO:0071407,GO:0102567,GO:0102568
TRINITY_DN1004_c0_g1_i3	GO:0005737,GO:0007165,GO:0017124
TRINITY_DN10050_c0_g1_i2	GO:0000785,GO:0003677,GO:0004518,GO:0004536,GO:0005634,GO:0005654,GO:0005730,GO:0005829,GO:0006308,GO:0006309,GO:0019899,GO:0019904,GO:0030263,GO:0032991,GO:0042802,GO:0097718
TRINITY_DN10050_c0_g1_i3	GO:0000785,GO:0003677,GO:0004518,GO:0004536,GO:0005634,GO:0005654,GO:0005730,GO:0005829,GO:0006308,GO:0006309,GO:0019899,GO:0019904,GO:0030263,GO:0032991,GO:0042802,GO:0097718
TRINITY_DN10050_c0_g1_i4	GO:0000785,GO:0003677,GO:0004518,GO:0004536,GO:0005634,GO:0005654,GO:0005730,GO:0005829,GO:0006308,GO:0006309,GO:0019899,GO:0019904,GO:0030263,GO:0032991,GO:0042802,GO:0097718
TRINITY_DN10050_c0_g1_i5	GO:0005654
TRINITY_DN10050_c0_g1_i6	GO:0000785,GO:0003677,GO:0004518,GO:0004536,GO:0005634,GO:0005654,GO:0005730,GO:0005829,GO:0006308,GO:0006309,GO:0019899,GO:0019904,GO:0030263,GO:0032991,GO:0042802,GO:0097718
TRINITY_DN10050_c0_g2_i1	GO:0004145,GO:0005737,GO:0008080,GO:0019809,GO:0032918,GO:0032919,GO:0032920,GO:0042802,GO:0046204
TRINITY_DN10050_c0_g2_i2	GO:0004145,GO:0005737,GO:0008080,GO:0008215,GO:0008216,GO:0019809,GO:0032918,GO:0032919,GO:0032920,GO:0042802,GO:0046204
TRINITY_DN10056_c0_g1_i1	GO:0001669,GO:0005814,GO:0010923,GO:0019901
TRINITY_DN10056_c0_g1_i2	GO:0001669,GO:0005814,GO:0010923,GO:0019901
TRINITY_DN10057_c0_g1_i2	GO:0004089,GO:0005737,GO:0006730,GO:0008270,GO:0016836,GO:0048015
TRINITY_DN10057_c0_g1_i3	GO:0004089,GO:0005737,GO:0006730,GO:0008270,GO:0016836,GO:0048015
TRINITY_DN10058_c0_g1_i1	GO:0003677,GO:0005524,GO:0005634,GO:0006974,GO:0031391,GO:0045740,GO:0061860,GO:0090618,GO:1902751
TRINITY_DN10058_c0_g3_i1	GO:0000018,GO:0000139,GO:0003723,GO:0005634,GO:0005654,GO:0005737,GO:0005789,GO:0005829,GO:0006259,GO:0006302,GO:0006607,GO:0008139,GO:0016020,GO:0019054,GO:0042826,GO:0043657,GO:0061608,GO:0075506,GO:0098892,GO:0098978,GO:0099527,GO:1903902
TRINITY_DN1005_c0_g1_i1	GO:0000776,GO:0000785,GO:0003723,GO:0003729,GO:0003735,GO:0005739,GO:0005743,GO:0005761,GO:0005762,GO:0005840,GO:0006412,GO:0007089,GO:0008285,GO:0017148,GO:0031396,GO:0034501,GO:0045839,GO:0070125,GO:0070126
TRINITY_DN10063_c0_g1_i2	GO:0000165,GO:0000828,GO:0001932,GO:0002262,GO:0005516,GO:0005524,GO:0005634,GO:0005737,GO:0005829,GO:0007166,GO:0008440,GO:0016020,GO:0016301,GO:0030217,GO:0032957,GO:0032958,GO:0033030,GO:0035726,GO:0045059,GO:0045061,GO:0045638,GO:0046579,GO:0046638,GO:0046854,GO:0071277
TRINITY_DN1006_c0_g1_i1	GO:0005085,GO:0005813,GO:0005829,GO:0005886,GO:0007265,GO:0016324,GO:0030033,GO:0030139,GO:0030742,GO:0031267,GO:0043087,GO:0043547,GO:0070300,GO:0072659
TRINITY_DN1006_c0_g1_i2	GO:0005085,GO:0005813,GO:0005829,GO:0005886,GO:0007265,GO:0016324,GO:0030033,GO:0030139,GO:0030742,GO:0031267,GO:0043087,GO:0043547,GO:0070300,GO:0072659
TRINITY_DN1006_c0_g1_i3	GO:0005085,GO:0005813,GO:0005829,GO:0005886,GO:0007265,GO:0016324,GO:0030033,GO:0030139,GO:0030742,GO:0031267,GO:0043087,GO:0043547,GO:0070300,GO:0072659
TRINITY_DN1006_c0_g1_i4	GO:0005085,GO:0005813,GO:0005829,GO:0005886,GO:0007265,GO:0016324,GO:0030033,GO:0030139,GO:0030742,GO:0031267,GO:0043087,GO:0043547,GO:0070300,GO:0072659
TRINITY_DN1006_c0_g1_i5	GO:0005085,GO:0005813,GO:0005829,GO:0005886,GO:0007265,GO:0016324,GO:0030033,GO:0030139,GO:0030742,GO:0031267,GO:0043087,GO:0043547,GO:0070300,GO:0072659
TRINITY_DN1006_c0_g1_i6	GO:0005085,GO:0005813,GO:0005829,GO:0005886,GO:0007265,GO:0016324,GO:0030033,GO:0030139,GO:0030742,GO:0031267,GO:0043087,GO:0043547,GO:0070300,GO:0072659
TRINITY_DN1006_c0_g2_i1	GO:0000723,GO:0003678,GO:0003684,GO:0003723,GO:0005524,GO:0005654,GO:0005694,GO:0006303,GO:0006310,GO:0016787,GO:0042162,GO:0043564,GO:0045892,GO:0051575,GO:0070419,GO:0071480,GO:0071481,GO:1990904
TRINITY_DN1006_c0_g2_i2	GO:0000723,GO:0003678,GO:0003684,GO:0003723,GO:0005524,GO:0005654,GO:0005694,GO:0006303,GO:0006310,GO:0016787,GO:0042162,GO:0043564,GO:0045892,GO:0051575,GO:0070419,GO:0071480,GO:0071481,GO:1990904
TRINITY_DN1006_c0_g2_i3	GO:0005634,GO:0005829,GO:0006611,GO:0016926,GO:0032434,GO:0032991,GO:0042802,GO:0061676,GO:0070140,GO:0070646
TRINITY_DN1006_c0_g2_i4	GO:0000723,GO:0003678,GO:0003684,GO:0003723,GO:0005524,GO:0005654,GO:0005694,GO:0006303,GO:0006310,GO:0016787,GO:0042162,GO:0043564,GO:0045892,GO:0051575,GO:0070419,GO:0071480,GO:0071481,GO:1990904
TRINITY_DN1006_c0_g2_i5	GO:0000723,GO:0003678,GO:0003684,GO:0003723,GO:0005524,GO:0005654,GO:0005694,GO:0006303,GO:0006310,GO:0016787,GO:0042162,GO:0043564,GO:0045892,GO:0051575,GO:0070419,GO:0071480,GO:0071481,GO:1990904
TRINITY_DN10076_c0_g2_i6	GO:0003676,GO:0004190,GO:0005524,GO:0008270,GO:0015074
TRINITY_DN10076_c0_g2_i7	GO:0003676,GO:0004190,GO:0005524,GO:0008270,GO:0015074
TRINITY_DN10076_c0_g2_i9	GO:0003676,GO:0004190,GO:0005524,GO:0008270,GO:0015074
TRINITY_DN10076_c0_g4_i1	GO:0003676,GO:0004190,GO:0005524,GO:0008270,GO:0015074
TRINITY_DN10078_c0_g1_i1	GO:0004322,GO:0006826,GO:0006879,GO:0008199
TRINITY_DN1007_c0_g1_i1	GO:0000175,GO:0005634,GO:0005654,GO:0008380,GO:0034477,GO:0045171,GO:1990838
TRINITY_DN10085_c0_g1_i1	GO:0001701,GO:0004725,GO:0005001,GO:0005615,GO:0005829,GO:0005886,GO:0006470,GO:0010633,GO:0016021,GO:0019901,GO:0030054,GO:0038128,GO:0048471,GO:0070373
TRINITY_DN10087_c0_g1_i1	GO:0003735,GO:0005634,GO:0005739,GO:0005761,GO:0005762,GO:0006412,GO:0031965
TRINITY_DN1008_c0_g1_i1	GO:0070301
TRINITY_DN1008_c0_g1_i2	GO:0070301
TRINITY_DN1008_c0_g2_i1	GO:0070301
TRINITY_DN10093_c0_g1_i1	GO:0004129,GO:0005751,GO:0006119,GO:0016021
TRINITY_DN10093_c0_g1_i2	GO:0004129,GO:0005751,GO:0006123,GO:0016021,GO:0030234
TRINITY_DN10094_c0_g1_i2	GO:0005201,GO:0005509,GO:0005576,GO:0031012,GO:0062023
TRINITY_DN10094_c0_g1_i3	GO:0001764,GO:0005509,GO:0005604,GO:0005615,GO:0007411,GO:0008347,GO:0031012,GO:0031104,GO:0031175,GO:0048678,GO:0062023
TRINITY_DN10094_c0_g1_i4	GO:0005201,GO:0005509,GO:0005576,GO:0031012,GO:0062023
TRINITY_DN1009_c0_g1_i1	GO:0001736,GO:0005737,GO:0005886,GO:0005911,GO:0005923,GO:0008022,GO:0010923,GO:0014069,GO:0016323,GO:0019900,GO:0019902,GO:0019903,GO:0019904,GO:0030054,GO:0030165,GO:0030426,GO:0031625,GO:0032281,GO:0035255,GO:0043025,GO:0043113,GO:0043198,GO:0045197,GO:0045202,GO:0061098,GO:0097120,GO:0098609,GO:0098919,GO:0098978,GO:0099072,GO:0099092
TRINITY_DN1009_c0_g1_i2	GO:0001736,GO:0005737,GO:0005886,GO:0005911,GO:0005923,GO:0008022,GO:0010923,GO:0014069,GO:0016323,GO:0019900,GO:0019902,GO:0019903,GO:0019904,GO:0030054,GO:0030165,GO:0030426,GO:0031625,GO:0032281,GO:0035255,GO:0043025,GO:0043113,GO:0043198,GO:0045197,GO:0045202,GO:0061098,GO:0097120,GO:0098609,GO:0098919,GO:0098978,GO:0099072,GO:0099092
TRINITY_DN100_c0_g1_i1	GO:0000049,GO:0003723,GO:0005739,GO:0005759,GO:0043023,GO:0072344,GO:1903108
TRINITY_DN100_c0_g1_i2	GO:0000049,GO:0003723,GO:0005739,GO:0005759,GO:0043023,GO:0072344,GO:1903108
TRINITY_DN10100_c0_g1_i1	GO:0005576,GO:0007157,GO:0007268,GO:0007399,GO:0009306,GO:0021707,GO:0042802,GO:0043083,GO:0045211,GO:0050808,GO:0051965,GO:0062023,GO:0090394,GO:0098688,GO:0098978,GO:0099151,GO:0099558,GO:1900454,GO:1905606,GO:1905703
TRINITY_DN10100_c0_g2_i1	GO:0005576,GO:0007157,GO:0009306,GO:0021707,GO:0042802,GO:0043083,GO:0045211,GO:0050808,GO:0051965,GO:0090394,GO:0098688,GO:0098978,GO:0099151,GO:0099558,GO:1900454,GO:1905606,GO:1905703
TRINITY_DN10102_c0_g1_i2	GO:0000976,GO:0000978,GO:0001227,GO:0003700,GO:0005634,GO:0005654,GO:0006357,GO:0043565,GO:0045892,GO:0046872
TRINITY_DN10103_c0_g1_i1	GO:0005432,GO:0005509,GO:0005516,GO:0005887,GO:0007154,GO:0015491,GO:0016020,GO:0030001,GO:0030424,GO:0031226,GO:0035725,GO:0042383,GO:0070588,GO:0098703,GO:0098794,GO:1905060
TRINITY_DN10103_c0_g1_i3	GO:0005432,GO:0005509,GO:0005516,GO:0005887,GO:0007154,GO:0015491,GO:0016020,GO:0030001,GO:0030424,GO:0031226,GO:0035725,GO:0042383,GO:0070588,GO:0098703,GO:0098794,GO:1905060
TRINITY_DN10103_c0_g1_i4	GO:0001666,GO:0001892,GO:0002026,GO:0002027,GO:0002028,GO:0003007,GO:0005432,GO:0005509,GO:0005516,GO:0005654,GO:0005739,GO:0005874,GO:0005886,GO:0005887,GO:0006814,GO:0006816,GO:0006874,GO:0006883,GO:0007204,GO:0008092,GO:0009791,GO:0010468,GO:0010763,GO:0010881,GO:0014069,GO:0014704,GO:0014829,GO:0015491,GO:0016020,GO:0016021,GO:0016323,GO:0030001,GO:0030018,GO:0030315,GO:0030424,GO:0030425,GO:…
TRINITY_DN10104_c0_g1_i1	GO:0002098,GO:0005654,GO:0005737,GO:0005829,GO:0006357,GO:0006368,GO:0008023,GO:0019901,GO:0033588,GO:0046425
TRINITY_DN10104_c0_g1_i2	GO:0002098,GO:0005654,GO:0005737,GO:0005829,GO:0006357,GO:0006368,GO:0008023,GO:0019901,GO:0033588,GO:0046425
TRINITY_DN10106_c0_g2_i1	GO:0003954,GO:0005654,GO:0005737,GO:0005739,GO:0005746,GO:0005747,GO:0008137,GO:0016021,GO:0030308,GO:0031966,GO:0032981,GO:0045892,GO:0072593,GO:0097190,GO:2001243
TRINITY_DN10109_c0_g1_i1	GO:0004867,GO:0005576,GO:0030212,GO:0062023
TRINITY_DN10109_c0_g1_i2	GO:0004867,GO:0005576,GO:0030212,GO:0062023
TRINITY_DN10109_c0_g1_i3	GO:0004867,GO:0005576,GO:0030212,GO:0062023
TRINITY_DN1010_c0_g1_i2	GO:0005886,GO:0007155,GO:0016021,GO:0030424,GO:0034332,GO:0045202
TRINITY_DN1010_c0_g1_i3	GO:0016021
TRINITY_DN1010_c0_g1_i4	GO:0005886,GO:0007155,GO:0016021,GO:0030424,GO:0034332,GO:0045202
TRINITY_DN1010_c0_g1_i6	GO:0005886,GO:0007155,GO:0016021,GO:0030424,GO:0034332,GO:0045202
TRINITY_DN1010_c0_g2_i1	GO:0005654,GO:0005793,GO:0005794,GO:0005801,GO:0010629,GO:0015297,GO:0015786,GO:0016021,GO:0033116,GO:0036066,GO:0045747
TRINITY_DN1010_c0_g2_i2	GO:0005654,GO:0005793,GO:0005794,GO:0005801,GO:0010629,GO:0015297,GO:0015786,GO:0016021,GO:0033116,GO:0036066,GO:0045747
TRINITY_DN1010_c0_g3_i1	GO:0005737,GO:0007155,GO:0016021,GO:0030424,GO:0032809,GO:0045202
TRINITY_DN1010_c0_g3_i2	GO:0005737,GO:0007155,GO:0016021,GO:0030424,GO:0032809,GO:0045202
TRINITY_DN1010_c0_g3_i3	GO:0005737,GO:0007155,GO:0016021,GO:0030424,GO:0032809,GO:0045202
TRINITY_DN1010_c0_g3_i4	GO:0005737,GO:0007155,GO:0016021,GO:0030424,GO:0032809,GO:0045202
TRINITY_DN1010_c0_g4_i1	GO:0005245,GO:0014069,GO:0016247,GO:0019226,GO:0032281,GO:0051968,GO:0098839,GO:0098943,GO:0098962,GO:0098970,GO:0098978,GO:0099055,GO:0099590,GO:2000311
TRINITY_DN1010_c0_g5_i1	GO:0005245,GO:0014069,GO:0016247,GO:0019226,GO:0032281,GO:0051968,GO:0098839,GO:0098943,GO:0098962,GO:0098970,GO:0098978,GO:0099055,GO:0099590,GO:2000311
TRINITY_DN10115_c0_g1_i1	GO:0000981,GO:0005634,GO:0006357,GO:0043565,GO:0046872
TRINITY_DN10118_c0_g1_i1	GO:0000076,GO:0006281,GO:0008408,GO:0030896,GO:0031573,GO:0071479
TRINITY_DN10118_c0_g1_i3	GO:0000076,GO:0005634,GO:0005654,GO:0006260,GO:0006281,GO:0008408,GO:0030896,GO:0031573,GO:0071479,GO:1901796
TRINITY_DN1011_c0_g2_i1	GO:0000398,GO:0003689,GO:0003729,GO:0005524,GO:0005634,GO:0005663,GO:0005689,GO:0005730,GO:0006260,GO:0007049,GO:0017069
TRINITY_DN1011_c0_g2_i10	GO:0003689,GO:0005524,GO:0005634,GO:0005663,GO:0006260,GO:0007049
TRINITY_DN1011_c0_g2_i11	GO:0000398,GO:0003729,GO:0005634,GO:0005689,GO:0005730,GO:0017069
TRINITY_DN1011_c0_g2_i12	GO:0000398,GO:0003689,GO:0003729,GO:0005524,GO:0005634,GO:0005663,GO:0005689,GO:0005730,GO:0006260,GO:0007049,GO:0017069
TRINITY_DN1011_c0_g2_i13	GO:0000398,GO:0003729,GO:0005634,GO:0005689,GO:0005730,GO:0017069
TRINITY_DN1011_c0_g2_i3	GO:0003689,GO:0005524,GO:0005634,GO:0005663,GO:0006260,GO:0007049
TRINITY_DN1011_c0_g2_i4	GO:0003689,GO:0005524,GO:0005634,GO:0005663,GO:0006260,GO:0007049
TRINITY_DN1011_c0_g2_i5	GO:0003689,GO:0005524,GO:0005634,GO:0005663,GO:0006260,GO:0007049
TRINITY_DN1011_c0_g2_i7	GO:0000398,GO:0003689,GO:0003729,GO:0005524,GO:0005634,GO:0005663,GO:0005689,GO:0005730,GO:0006260,GO:0007049,GO:0017069
TRINITY_DN1011_c0_g2_i8	GO:0000398,GO:0003689,GO:0003729,GO:0005524,GO:0005634,GO:0005663,GO:0005689,GO:0005730,GO:0006260,GO:0007049,GO:0017069
TRINITY_DN1011_c0_g2_i9	GO:0003689,GO:0005524,GO:0005634,GO:0005663,GO:0006260,GO:0007049
TRINITY_DN10126_c0_g1_i1	GO:0005525,GO:0005737,GO:0005829,GO:0007338,GO:0016787,GO:0070286
TRINITY_DN1012_c0_g1_i1	GO:0004459,GO:0005737,GO:0005975,GO:0019752
TRINITY_DN1012_c0_g1_i2	GO:0004459,GO:0005737,GO:0005975,GO:0019752
TRINITY_DN1012_c0_g1_i3	GO:0004459,GO:0005737,GO:0005975,GO:0019752
TRINITY_DN10134_c0_g1_i1	GO:0003988,GO:0005737,GO:0005739,GO:0005777,GO:0005782,GO:0005783,GO:0006635,GO:0006869,GO:0008206,GO:0008289,GO:0032367,GO:0033814,GO:0050632,GO:0050633,GO:0071071,GO:0120019,GO:0120020
TRINITY_DN1013_c0_g1_i1	GO:0000030,GO:0005637,GO:0016021,GO:0018406
TRINITY_DN10141_c0_g1_i1	GO:0001726,GO:0005509,GO:0005546,GO:0005737,GO:0005902,GO:0007173,GO:0008154,GO:0008360,GO:0009617,GO:0010634,GO:0015629,GO:0030027,GO:0030041,GO:0030042,GO:0030175,GO:0030335,GO:0032233,GO:0032432,GO:0032433,GO:0035727,GO:0035729,GO:0042803,GO:0043027,GO:0045010,GO:0051014,GO:0051015,GO:0051016,GO:0051125,GO:0051693,GO:0060327,GO:0061041,GO:0071364,GO:2000392
TRINITY_DN10141_c0_g2_i1	GO:0001726,GO:0005509,GO:0005546,GO:0005737,GO:0005902,GO:0007173,GO:0008154,GO:0008360,GO:0009617,GO:0010634,GO:0015629,GO:0030027,GO:0030041,GO:0030042,GO:0030175,GO:0030335,GO:0032233,GO:0032432,GO:0032433,GO:0035727,GO:0035729,GO:0042803,GO:0043027,GO:0045010,GO:0051014,GO:0051015,GO:0051016,GO:0051125,GO:0051693,GO:0060327,GO:0061041,GO:0071364,GO:2000392
TRINITY_DN10142_c0_g1_i1	GO:0002040,GO:0003727,GO:0005634,GO:0005654,GO:0005730,GO:0005737,GO:0006397,GO:0006482,GO:0008380,GO:0018395,GO:0030154,GO:0032451,GO:0032452,GO:0033746,GO:0033749,GO:0045893,GO:0046872,GO:0048024,GO:0051260,GO:0070079,GO:0070815,GO:0140537
TRINITY_DN10143_c0_g1_i1	GO:0005783,GO:0005788,GO:0006457,GO:0006986,GO:0018215,GO:0034976
TRINITY_DN10143_c0_g1_i2	GO:0005783,GO:0005788,GO:0006457,GO:0006986,GO:0018215,GO:0034976
TRINITY_DN10146_c0_g2_i1	GO:0000139,GO:0001773,GO:0002020,GO:0002218,GO:0002230,GO:0002277,GO:0002588,GO:0002821,GO:0005138,GO:0005523,GO:0005576,GO:0005634,GO:0005654,GO:0005730,GO:0005737,GO:0005739,GO:0005783,GO:0005829,GO:0006915,GO:0006919,GO:0006954,GO:0007165,GO:0008385,GO:0008656,GO:0010506,GO:0010803,GO:0017024,GO:0019899,GO:0030838,GO:0031647,GO:0032088,GO:0032090,GO:0032688,GO:0032722,GO:0032729,GO:0032731,GO:…
TRINITY_DN10146_c0_g2_i3	GO:0000139,GO:0001773,GO:0002020,GO:0002218,GO:0002230,GO:0002277,GO:0002588,GO:0002821,GO:0005138,GO:0005523,GO:0005576,GO:0005634,GO:0005654,GO:0005730,GO:0005737,GO:0005739,GO:0005783,GO:0005829,GO:0006915,GO:0006919,GO:0006954,GO:0007165,GO:0008385,GO:0008656,GO:0010506,GO:0010803,GO:0017024,GO:0019899,GO:0030838,GO:0031647,GO:0032088,GO:0032090,GO:0032688,GO:0032722,GO:0032729,GO:0032731,GO:…
TRINITY_DN10149_c0_g1_i2	GO:0016021,GO:0030449
TRINITY_DN10149_c0_g1_i3	GO:0016021,GO:0030449,GO:0045957,GO:0045959
TRINITY_DN10149_c0_g1_i4	GO:0016021,GO:0030449,GO:0045957,GO:0045959
TRINITY_DN10149_c0_g1_i5	GO:0016021,GO:0030449
TRINITY_DN1014_c0_g1_i1	GO:0003677,GO:0004842,GO:0005634,GO:0005654,GO:0005737,GO:0005829,GO:0008134,GO:0008270,GO:0016567,GO:0016604,GO:0016605,GO:0017025,GO:0030331,GO:0031491,GO:0031624,GO:0032184,GO:0033142,GO:0042802,GO:0043161,GO:0045893,GO:0045944,GO:0046685,GO:0050681,GO:0051865,GO:0060548,GO:0061630,GO:0070534,GO:0070936,GO:0070979,GO:0071394,GO:0071480,GO:0072711,GO:0085020,GO:0090169,GO:0090234,GO:1990752
TRINITY_DN10150_c0_g1_i1	GO:0003723,GO:0005524,GO:0005634,GO:0005829,GO:0006307,GO:0008283,GO:0016607,GO:0032508,GO:0043138,GO:0099053
TRINITY_DN10151_c0_g1_i1	GO:0004175,GO:0004198,GO:0005634,GO:0005813,GO:0005829,GO:0006508,GO:0010634,GO:0090541,GO:0097264
TRINITY_DN10153_c0_g1_i1	GO:0005764,GO:0006689,GO:0008047,GO:0016787
TRINITY_DN10154_c0_g1_i1	GO:0003779,GO:0005634,GO:0016567,GO:0019005
TRINITY_DN10154_c0_g1_i2	GO:0003779,GO:0005634,GO:0016567,GO:0019005
TRINITY_DN10155_c0_g1_i1	GO:0000981,GO:0003677,GO:0005634,GO:0007275
TRINITY_DN10155_c0_g1_i2	GO:0000981,GO:0003677,GO:0005634,GO:0007275
TRINITY_DN10155_c0_g1_i3	GO:0000981,GO:0003677,GO:0005634,GO:0007275
TRINITY_DN10155_c0_g1_i4	GO:0000981,GO:0003677,GO:0005634,GO:0007275
TRINITY_DN10155_c0_g1_i5	GO:0000981,GO:0003677,GO:0005634,GO:0007275
TRINITY_DN10155_c0_g1_i6	GO:0000981,GO:0003677,GO:0005634,GO:0007275
TRINITY_DN10156_c0_g1_i1	GO:0005765,GO:0005886,GO:0016021,GO:0034618,GO:2000045
TRINITY_DN10156_c0_g2_i1	GO:0001934,GO:0005509,GO:0005576,GO:0005615,GO:0009624,GO:0019730,GO:0031225,GO:0031526,GO:0042802,GO:0043235,GO:0045121,GO:0046326,GO:0070062,GO:0070207,GO:0070492
TRINITY_DN10156_c0_g3_i1	GO:0000126,GO:0001156,GO:0005634,GO:0005654,GO:0006355,GO:0070898
TRINITY_DN10156_c0_g4_i1	GO:0005634,GO:0005654,GO:0005737,GO:0005829,GO:0005856,GO:0007097,GO:0014704,GO:0016020,GO:0019904,GO:0030866,GO:0032059,GO:0042802,GO:0043621,GO:0045944,GO:0051015,GO:0051492,GO:0051496,GO:0051639,GO:0051660
TRINITY_DN10157_c0_g1_i1	GO:0000122,GO:0003677,GO:0005634,GO:0046872,GO:0046982
TRINITY_DN10158_c0_g1_i1	GO:0000139,GO:0005794,GO:0015095,GO:0016021,GO:0016409,GO:0019706,GO:0030659,GO:0030660
TRINITY_DN10159_c0_g1_i1	GO:0005743,GO:0005747,GO:0016021,GO:0016491,GO:0032981
TRINITY_DN10159_c0_g1_i2	GO:0005743,GO:0005747,GO:0016021,GO:0016491,GO:0032981
TRINITY_DN10159_c0_g1_i3	GO:0005743,GO:0005747,GO:0016021,GO:0016491,GO:0032981
TRINITY_DN10159_c0_g1_i4	GO:0005743,GO:0005747,GO:0016021,GO:0016491,GO:0032981
TRINITY_DN1015_c0_g1_i1	GO:0000177,GO:0000932,GO:0003730,GO:0005737,GO:0005829,GO:0019902,GO:0035556,GO:0043186,GO:0043488
TRINITY_DN1015_c0_g1_i2	GO:0000177,GO:0000932,GO:0003730,GO:0005737,GO:0005829,GO:0019902,GO:0035556,GO:0043186,GO:0043488
TRINITY_DN1015_c0_g2_i1	GO:0002223,GO:0004672,GO:0004674,GO:0005524,GO:0005634,GO:0005737,GO:0005829,GO:0005886,GO:0005911,GO:0006468,GO:0006469,GO:0006915,GO:0007165,GO:0014069,GO:0016310,GO:0018105,GO:0019901,GO:0030296,GO:0031098,GO:0031267,GO:0031295,GO:0032147,GO:0034333,GO:0035722,GO:0038095,GO:0040008,GO:0042802,GO:0043066,GO:0045296,GO:0046777,GO:0048010,GO:0048471,GO:0050690,GO:0050731,GO:0050770,GO:0050852,GO:…
TRINITY_DN1015_c0_g2_i2	GO:0002223,GO:0004672,GO:0004674,GO:0005524,GO:0005634,GO:0005737,GO:0005829,GO:0005886,GO:0005911,GO:0006468,GO:0006469,GO:0006915,GO:0007165,GO:0014069,GO:0016310,GO:0018105,GO:0019901,GO:0030296,GO:0031098,GO:0031267,GO:0031295,GO:0032147,GO:0034333,GO:0035722,GO:0038095,GO:0040008,GO:0042802,GO:0043066,GO:0045296,GO:0046777,GO:0048010,GO:0048471,GO:0050690,GO:0050731,GO:0050770,GO:0050852,GO:…
TRINITY_DN1015_c0_g2_i3	GO:0002223,GO:0004672,GO:0004674,GO:0005524,GO:0005634,GO:0005737,GO:0005829,GO:0005886,GO:0005911,GO:0006468,GO:0006469,GO:0006915,GO:0007165,GO:0014069,GO:0016310,GO:0018105,GO:0019901,GO:0030296,GO:0031098,GO:0031267,GO:0031295,GO:0032147,GO:0034333,GO:0035722,GO:0038095,GO:0040008,GO:0042802,GO:0043066,GO:0045296,GO:0046777,GO:0048010,GO:0048471,GO:0050690,GO:0050731,GO:0050770,GO:0050852,GO:…
TRINITY_DN1015_c0_g3_i2	GO:0004615,GO:0005737,GO:0009298,GO:0046872
TRINITY_DN1015_c0_g3_i4	GO:0004615,GO:0005737,GO:0009298,GO:0046872
TRINITY_DN1015_c0_g3_i5	GO:0004615,GO:0005737,GO:0009298,GO:0046872
TRINITY_DN10160_c0_g1_i1	GO:0000184,GO:0000956,GO:0003723,GO:0003724,GO:0005524,GO:0016020,GO:0016787,GO:2000623
TRINITY_DN10160_c0_g1_i2	GO:0000184,GO:0000956,GO:0003723,GO:0003724,GO:0005524,GO:0016020,GO:0016787,GO:2000623
TRINITY_DN10161_c0_g1_i3	GO:0005198,GO:0005509,GO:0005513,GO:0005783,GO:0005789,GO:0005886,GO:0006936,GO:0008307,GO:0009055,GO:0010524,GO:0010649,GO:0010880,GO:0010881,GO:0014701,GO:0016021,GO:0030176,GO:0031585,GO:0032237,GO:0032541,GO:0033017,GO:0033018,GO:0033198,GO:0034220,GO:0034704,GO:0042264,GO:0044325,GO:0045862,GO:0045893,GO:0055074,GO:0060314,GO:0060316,GO:0062101,GO:0070588,GO:0071277,GO:0090316,GO:0097202,GO:…
TRINITY_DN10163_c0_g1_i1	GO:0007026,GO:0015630,GO:0021822
TRINITY_DN10163_c0_g1_i2	GO:0007026,GO:0015630,GO:0021822
TRINITY_DN10165_c0_g1_i1	GO:0000018,GO:0000729,GO:0000792,GO:0003677,GO:0003678,GO:0003682,GO:0005524,GO:0005634,GO:0005654,GO:0006338,GO:0008094,GO:0035861,GO:0043044,GO:0043130,GO:0043596,GO:0051304,GO:0070615,GO:0070932,GO:0070933
TRINITY_DN10166_c0_g1_i1	GO:0004252,GO:0005044,GO:0005576,GO:0005886,GO:0006887,GO:0030424
TRINITY_DN10166_c0_g1_i2	GO:0004252,GO:0005044,GO:0005576,GO:0005886,GO:0006887,GO:0030424
TRINITY_DN10167_c0_g1_i1	GO:0005737,GO:0005829,GO:0006055,GO:0008781,GO:0016051,GO:0047444,GO:0050462,GO:0070062,GO:0070085
TRINITY_DN10169_c0_g1_i1	GO:0001540,GO:0001701,GO:0004857,GO:0005737,GO:0005886,GO:0007268,GO:0010468,GO:0015031,GO:0019899,GO:0043086,GO:0043197,GO:0048471
TRINITY_DN1016_c0_g1_i10	GO:0000139,GO:0001666,GO:0001934,GO:0002446,GO:0002467,GO:0002690,GO:0002862,GO:0004175,GO:0004222,GO:0005112,GO:0005138,GO:0005178,GO:0005737,GO:0005788,GO:0005829,GO:0005886,GO:0005887,GO:0006508,GO:0006509,GO:0007155,GO:0007173,GO:0007219,GO:0007220,GO:0008233,GO:0008237,GO:0008284,GO:0009986,GO:0010820,GO:0015629,GO:0016020,GO:0016042,GO:0016324,GO:0016485,GO:0016787,GO:0017124,GO:0030165,GO:…
TRINITY_DN1016_c0_g1_i2	GO:0000139,GO:0001666,GO:0001934,GO:0002446,GO:0002467,GO:0002690,GO:0002862,GO:0004175,GO:0004222,GO:0005112,GO:0005138,GO:0005178,GO:0005737,GO:0005788,GO:0005829,GO:0005886,GO:0005887,GO:0006508,GO:0006509,GO:0007155,GO:0007173,GO:0007219,GO:0007220,GO:0008233,GO:0008237,GO:0008284,GO:0009986,GO:0010820,GO:0015629,GO:0016020,GO:0016042,GO:0016324,GO:0016485,GO:0016787,GO:0017124,GO:0030165,GO:…
TRINITY_DN1016_c0_g1_i3	GO:0000139,GO:0001666,GO:0001934,GO:0002446,GO:0002467,GO:0002690,GO:0002862,GO:0004175,GO:0004222,GO:0005112,GO:0005138,GO:0005178,GO:0005737,GO:0005788,GO:0005829,GO:0005886,GO:0005887,GO:0006508,GO:0006509,GO:0007155,GO:0007173,GO:0007219,GO:0007220,GO:0008233,GO:0008237,GO:0008284,GO:0009986,GO:0010820,GO:0015629,GO:0016020,GO:0016042,GO:0016324,GO:0016485,GO:0016787,GO:0017124,GO:0030165,GO:…
TRINITY_DN1016_c0_g1_i4	GO:0016042,GO:0016787,GO:0042802
TRINITY_DN1016_c0_g1_i5	GO:0000139,GO:0001666,GO:0001934,GO:0002446,GO:0002467,GO:0002690,GO:0002862,GO:0004175,GO:0004222,GO:0005112,GO:0005138,GO:0005178,GO:0005737,GO:0005788,GO:0005829,GO:0005886,GO:0005887,GO:0006508,GO:0006509,GO:0007155,GO:0007173,GO:0007219,GO:0007220,GO:0008233,GO:0008237,GO:0008284,GO:0009986,GO:0010820,GO:0015629,GO:0016020,GO:0016324,GO:0016485,GO:0017124,GO:0030165,GO:0030183,GO:0030307,GO:…
TRINITY_DN1016_c0_g1_i6	GO:0000139,GO:0001666,GO:0001934,GO:0002446,GO:0002467,GO:0002690,GO:0002862,GO:0004175,GO:0004222,GO:0005112,GO:0005138,GO:0005178,GO:0005737,GO:0005788,GO:0005829,GO:0005886,GO:0005887,GO:0006508,GO:0006509,GO:0007155,GO:0007173,GO:0007219,GO:0007220,GO:0008233,GO:0008237,GO:0008284,GO:0009986,GO:0010820,GO:0015629,GO:0016020,GO:0016324,GO:0016485,GO:0017124,GO:0030165,GO:0030183,GO:0030307,GO:…
TRINITY_DN1016_c0_g1_i7	GO:0000139,GO:0001666,GO:0001934,GO:0002446,GO:0002467,GO:0002690,GO:0002862,GO:0004175,GO:0004222,GO:0005112,GO:0005138,GO:0005178,GO:0005737,GO:0005788,GO:0005829,GO:0005886,GO:0005887,GO:0006508,GO:0006509,GO:0007155,GO:0007173,GO:0007219,GO:0007220,GO:0008233,GO:0008237,GO:0008284,GO:0009986,GO:0010820,GO:0015629,GO:0016020,GO:0016042,GO:0016324,GO:0016485,GO:0016787,GO:0017124,GO:0030165,GO:…
TRINITY_DN1016_c0_g1_i8	GO:0000139,GO:0001666,GO:0001934,GO:0002446,GO:0002467,GO:0002690,GO:0002862,GO:0004175,GO:0004222,GO:0005112,GO:0005138,GO:0005178,GO:0005737,GO:0005788,GO:0005829,GO:0005886,GO:0005887,GO:0006508,GO:0006509,GO:0007155,GO:0007173,GO:0007219,GO:0007220,GO:0008233,GO:0008237,GO:0008284,GO:0009986,GO:0010820,GO:0015629,GO:0016020,GO:0016042,GO:0016324,GO:0016485,GO:0016787,GO:0017124,GO:0030165,GO:…
TRINITY_DN1016_c0_g1_i9	GO:0000139,GO:0001666,GO:0001934,GO:0002446,GO:0002467,GO:0002690,GO:0002862,GO:0004175,GO:0004222,GO:0005112,GO:0005138,GO:0005178,GO:0005737,GO:0005788,GO:0005829,GO:0005886,GO:0005887,GO:0006508,GO:0006509,GO:0007155,GO:0007173,GO:0007219,GO:0007220,GO:0008233,GO:0008237,GO:0008284,GO:0009986,GO:0010820,GO:0015629,GO:0016020,GO:0016042,GO:0016324,GO:0016485,GO:0016787,GO:0017124,GO:0030165,GO:…
TRINITY_DN10170_c0_g1_i3	GO:0004674,GO:0005524,GO:0005634,GO:0005737,GO:0005829,GO:0006468,GO:0035091,GO:0035556,GO:0043576,GO:0045719,GO:0045727,GO:0046777,GO:0070092,GO:0097009,GO:0106310,GO:0106311
TRINITY_DN10172_c0_g1_i1	GO:0009405,GO:0015643,GO:0016021
TRINITY_DN10172_c0_g1_i2	GO:0009405,GO:0015643,GO:0016021
TRINITY_DN10174_c0_g1_i1	GO:0000166,GO:0000781,GO:0003688,GO:0005524,GO:0005634,GO:0005654,GO:0005664,GO:0005730,GO:0005829,GO:0006270
TRINITY_DN10174_c0_g1_i2	GO:0000166,GO:0000781,GO:0003688,GO:0005524,GO:0005634,GO:0005654,GO:0005664,GO:0005730,GO:0005829,GO:0006270
TRINITY_DN10174_c0_g1_i5	GO:0000166,GO:0000781,GO:0003688,GO:0005524,GO:0005634,GO:0005654,GO:0005664,GO:0005730,GO:0005829,GO:0006270
TRINITY_DN10174_c0_g1_i8	GO:0000166,GO:0000781,GO:0000808,GO:0003688,GO:0005524,GO:0005634,GO:0005654,GO:0005664,GO:0005730,GO:0005829,GO:0006260,GO:0006270,GO:0036388
TRINITY_DN10175_c0_g1_i1	GO:0001558,GO:0001649,GO:0001968,GO:0005576,GO:0005615,GO:0005788,GO:0007165,GO:0007565,GO:0007568,GO:0014912,GO:0016942,GO:0017148,GO:0030336,GO:0031069,GO:0031994,GO:0031995,GO:0035556,GO:0042567,GO:0042593,GO:0043567,GO:0043568,GO:0043569,GO:0043687,GO:0044267,GO:0044342,GO:0045668,GO:0045926,GO:0048286,GO:0048662,GO:0051146,GO:0051897,GO:0060056,GO:0060416,GO:0071320,GO:0071407,GO:1901862,GO:…
TRINITY_DN10175_c0_g1_i2	GO:0001558,GO:0001649,GO:0001968,GO:0005520,GO:0005576,GO:0005615,GO:0005788,GO:0007165,GO:0007565,GO:0007568,GO:0014912,GO:0016942,GO:0017148,GO:0030336,GO:0031069,GO:0031994,GO:0031995,GO:0035556,GO:0042567,GO:0042593,GO:0043567,GO:0043568,GO:0043569,GO:0043687,GO:0044267,GO:0044342,GO:0045668,GO:0045926,GO:0048286,GO:0048662,GO:0051146,GO:0051897,GO:0060056,GO:0060416,GO:0071320,GO:0071407,GO:…
TRINITY_DN10175_c0_g1_i3	GO:0005520,GO:0005576,GO:0060416
TRINITY_DN10176_c0_g1_i1	GO:0001669,GO:0004252,GO:0005829,GO:0005886,GO:0007339,GO:0030317,GO:0031225
TRINITY_DN10176_c0_g1_i2	GO:0001669,GO:0004252,GO:0005829,GO:0005886,GO:0007339,GO:0030317,GO:0031225
TRINITY_DN10177_c0_g1_i1	GO:0005886,GO:0016021,GO:0030141,GO:0030426,GO:0030672,GO:0044325,GO:0045955,GO:1901386,GO:1903170
TRINITY_DN10179_c0_g2_i2	GO:0004736,GO:0005524,GO:0005737,GO:0005739,GO:0005743,GO:0005759,GO:0006090,GO:0006094,GO:0006107,GO:0006629,GO:0009374,GO:0010629,GO:0019074,GO:0031406,GO:0042802,GO:0044791,GO:0044794,GO:0046872,GO:0071073
TRINITY_DN1017_c0_g1_i2	GO:0000122,GO:0003682,GO:0003713,GO:0003714,GO:0005634,GO:0005654,GO:0005737,GO:0008270,GO:0008284,GO:0010971,GO:0016575,GO:0016581,GO:0042826,GO:0043231,GO:0043565,GO:0044877,GO:0045892
TRINITY_DN1017_c0_g1_i4	GO:0000086,GO:0004864,GO:0005654,GO:0006482,GO:0019888,GO:0019901,GO:0019903,GO:0045296,GO:0051721,GO:0051722,GO:0051723
TRINITY_DN1017_c1_g1_i1	GO:0003677,GO:0003678,GO:0003712,GO:0005524,GO:0005634,GO:0016607,GO:0016887,GO:0019901,GO:0045944,GO:0070615
TRINITY_DN10180_c0_g1_i2	GO:0005829,GO:0005978,GO:0005980,GO:0006006,GO:0016868,GO:0019388,GO:0046872,GO:0047933,GO:0051156
TRINITY_DN10180_c0_g1_i3	GO:0005829,GO:0005978,GO:0005980,GO:0006006,GO:0016868,GO:0019388,GO:0046872,GO:0047933,GO:0051156
TRINITY_DN10180_c0_g1_i4	GO:0005829,GO:0005978,GO:0005980,GO:0006006,GO:0016868,GO:0019388,GO:0046872,GO:0047933,GO:0051156
TRINITY_DN10180_c0_g1_i5	GO:0005829,GO:0005978,GO:0005980,GO:0006006,GO:0016868,GO:0019388,GO:0046872,GO:0047933,GO:0051156
TRINITY_DN10181_c0_g1_i1	GO:0001676,GO:0004467,GO:0005324,GO:0005524,GO:0005739,GO:0005783,GO:0015908,GO:0016020,GO:0016021,GO:0031957,GO:0031966,GO:0047676
TRINITY_DN10182_c0_g1_i1	GO:0002230,GO:0004725,GO:0004726,GO:0005634,GO:0005737,GO:0005829,GO:0006470,GO:0006914,GO:0009898,GO:0010507,GO:0010628,GO:0010629,GO:0016791,GO:0017124,GO:0019900,GO:0030217,GO:0031625,GO:0031663,GO:0032481,GO:0032496,GO:0032715,GO:0032717,GO:0032720,GO:0032729,GO:0032817,GO:0034141,GO:0034145,GO:0034157,GO:0034165,GO:0035335,GO:0035644,GO:0043508,GO:0045088,GO:0048471,GO:0050852,GO:0050855,GO:…
TRINITY_DN10182_c0_g1_i2	GO:0002230,GO:0004725,GO:0004726,GO:0005634,GO:0005737,GO:0005829,GO:0006470,GO:0006914,GO:0009898,GO:0010507,GO:0010628,GO:0010629,GO:0016791,GO:0017124,GO:0019900,GO:0030217,GO:0031625,GO:0031663,GO:0032481,GO:0032496,GO:0032715,GO:0032717,GO:0032720,GO:0032729,GO:0032817,GO:0034141,GO:0034145,GO:0034157,GO:0034165,GO:0035335,GO:0035644,GO:0043508,GO:0045088,GO:0048471,GO:0050852,GO:0050855,GO:…
TRINITY_DN10183_c0_g1_i1	GO:0005219,GO:0005509,GO:0005516,GO:0005790,GO:0005886,GO:0006816,GO:0015278,GO:0016021,GO:0016529,GO:0030018,GO:0030659,GO:0033017,GO:0034220,GO:0034704,GO:0042383,GO:0048763,GO:0051209,GO:0051289,GO:0070588,GO:0071277,GO:0071286,GO:0071313,GO:0071318,GO:1903779
TRINITY_DN10183_c0_g1_i2	GO:0005219,GO:0005509,GO:0005516,GO:0005790,GO:0005886,GO:0006816,GO:0015278,GO:0016021,GO:0016529,GO:0030018,GO:0030659,GO:0033017,GO:0034220,GO:0034704,GO:0042383,GO:0048763,GO:0051209,GO:0051289,GO:0070588,GO:0071277,GO:0071286,GO:0071313,GO:0071318,GO:1903779
TRINITY_DN10185_c0_g1_i14	GO:0000139,GO:0001937,GO:0005634,GO:0005901,GO:0006906,GO:0007005,GO:0007029,GO:0031234,GO:0031748,GO:0048278,GO:0048471,GO:0048741,GO:0060161,GO:0070836
TRINITY_DN10185_c0_g1_i16	GO:0000139,GO:0001937,GO:0005634,GO:0005901,GO:0006906,GO:0007005,GO:0007029,GO:0031234,GO:0031748,GO:0048278,GO:0048471,GO:0048741,GO:0060161,GO:0070836
TRINITY_DN1018_c0_g1_i1	GO:0005245,GO:0005764,GO:0005765,GO:0006874,GO:0006939,GO:0007040,GO:0010008,GO:0010506,GO:0016021,GO:0019065,GO:0019722,GO:0019901,GO:0034220,GO:0034765,GO:0042802,GO:0072345
TRINITY_DN1018_c0_g1_i10	GO:0005245,GO:0005764,GO:0005765,GO:0006874,GO:0006939,GO:0007040,GO:0010008,GO:0010506,GO:0016021,GO:0019065,GO:0019722,GO:0019901,GO:0034220,GO:0034765,GO:0042802,GO:0072345
TRINITY_DN1018_c0_g1_i11	GO:0005245,GO:0005764,GO:0005765,GO:0006874,GO:0006939,GO:0007040,GO:0010008,GO:0010506,GO:0016021,GO:0019065,GO:0019722,GO:0019901,GO:0034220,GO:0034765,GO:0042802,GO:0072345
TRINITY_DN1018_c0_g1_i5	GO:0005245,GO:0005764,GO:0005765,GO:0006874,GO:0006939,GO:0007040,GO:0010008,GO:0010506,GO:0016021,GO:0019065,GO:0019722,GO:0019901,GO:0034220,GO:0034765,GO:0042802,GO:0072345
TRINITY_DN1018_c0_g1_i8	GO:0005245,GO:0005764,GO:0005765,GO:0006874,GO:0006939,GO:0007040,GO:0010008,GO:0010506,GO:0016021,GO:0019065,GO:0019722,GO:0019901,GO:0034220,GO:0034765,GO:0042802,GO:0072345
TRINITY_DN1018_c0_g1_i9	GO:0005245,GO:0005764,GO:0005765,GO:0006874,GO:0006939,GO:0007040,GO:0010008,GO:0010506,GO:0016021,GO:0019065,GO:0019722,GO:0019901,GO:0033280,GO:0034765,GO:0042802,GO:0051209,GO:0072345
TRINITY_DN10192_c0_g1_i2	GO:0003755,GO:0005509,GO:0005528,GO:0005783,GO:0005788,GO:0018208
TRINITY_DN10192_c0_g1_i3	GO:0003755,GO:0005509,GO:0005528,GO:0005783,GO:0005788,GO:0018208
TRINITY_DN10193_c0_g1_i2	GO:0005737,GO:0006629,GO:0008081,GO:0016021,GO:0046872
TRINITY_DN10193_c0_g1_i3	GO:0005737,GO:0006629,GO:0008081,GO:0016021,GO:0046872
TRINITY_DN10197_c0_g1_i1	GO:0001568,GO:0004888,GO:0005518,GO:0005886,GO:0009897,GO:0009986,GO:0016021,GO:0022414,GO:0031258,GO:0031527,GO:0031532,GO:0034446,GO:0046872,GO:0051015,GO:1901202,GO:1901998,GO:1905050
TRINITY_DN10198_c0_g1_i1	GO:0007605,GO:0019902,GO:0032420,GO:0060088,GO:0120044,GO:0120045
TRINITY_DN1019_c0_g1_i1	GO:0003723,GO:0003735,GO:0006412,GO:0022625,GO:0042273
TRINITY_DN101_c0_g2_i1	GO:0004983,GO:0005886,GO:0016021
TRINITY_DN101_c0_g2_i2	GO:0004983,GO:0005886,GO:0016021
TRINITY_DN101_c0_g3_i1	GO:0000184,GO:0003723,GO:0005654,GO:0005730,GO:0005737,GO:0035145,GO:0043022,GO:0045727,GO:1903259
TRINITY_DN101_c0_g3_i2	GO:0000184,GO:0003723,GO:0005654,GO:0005730,GO:0005737,GO:0006271,GO:0006297,GO:0035145,GO:0043022,GO:0043625,GO:0045727,GO:1903259,GO:1904161
TRINITY_DN101_c0_g3_i3	GO:0000184,GO:0003723,GO:0005654,GO:0005730,GO:0005737,GO:0005829,GO:0006271,GO:0006297,GO:0030054,GO:0035145,GO:0043022,GO:0043625,GO:0045727,GO:1903259,GO:1904161
TRINITY_DN101_c0_g3_i4	GO:0000184,GO:0003723,GO:0005654,GO:0005730,GO:0005737,GO:0005829,GO:0030054,GO:0035145,GO:0043022,GO:0045727,GO:1903259
TRINITY_DN101_c0_g4_i1	GO:0005654,GO:0034446,GO:1901222
TRINITY_DN101_c0_g4_i2	GO:0005654,GO:0034446,GO:1901222
TRINITY_DN101_c0_g4_i3	GO:0005654,GO:0034446,GO:1901222
TRINITY_DN101_c0_g4_i4	GO:0005654,GO:0034446,GO:1901222
TRINITY_DN101_c0_g6_i1	GO:0001573,GO:0005730,GO:0005769,GO:0005783,GO:0005788,GO:0005789,GO:0007040,GO:0007042,GO:0007601,GO:0008203,GO:0016020,GO:0016021,GO:0030163,GO:0030203,GO:0031987,GO:0035727,GO:0042803,GO:0043231,GO:0044265,GO:0045121,GO:0045862,GO:0120146
TRINITY_DN10201_c0_g3_i2	GO:0000287,GO:0005524,GO:0005783,GO:0005789,GO:0005886,GO:0005887,GO:0045332,GO:0140326,GO:0140345,GO:0140351,GO:1903527,GO:1990531
TRINITY_DN10201_c1_g1_i1	GO:0000146,GO:0005516,GO:0005524,GO:0005737,GO:0007015,GO:0015629,GO:0016459,GO:0030050,GO:0031982,GO:0051015,GO:0070062
TRINITY_DN10201_c1_g4_i1	GO:0001672,GO:0004674,GO:0005524,GO:0005634,GO:0005882,GO:0006325,GO:0006468,GO:0006974,GO:0007049,GO:0007059,GO:0010507,GO:0018105,GO:0032435,GO:0035556,GO:0042802,GO:0048471,GO:0071480,GO:0106310,GO:0106311
TRINITY_DN10206_c0_g1_i1	GO:0001614,GO:0001894,GO:0002028,GO:0002931,GO:0004931,GO:0005102,GO:0005507,GO:0005524,GO:0005639,GO:0005765,GO:0005886,GO:0005887,GO:0007165,GO:0007596,GO:0008217,GO:0008270,GO:0010524,GO:0010614,GO:0014069,GO:0016020,GO:0019228,GO:0019233,GO:0019722,GO:0030054,GO:0032308,GO:0033198,GO:0034220,GO:0034405,GO:0035590,GO:0042118,GO:0042802,GO:0043025,GO:0043195,GO:0043197,GO:0043536,GO:0044297,GO:…
TRINITY_DN10206_c0_g1_i2	GO:0001614,GO:0001894,GO:0002028,GO:0002931,GO:0004931,GO:0005102,GO:0005507,GO:0005524,GO:0005639,GO:0005765,GO:0005886,GO:0005887,GO:0007165,GO:0007596,GO:0008217,GO:0008270,GO:0010524,GO:0010614,GO:0014069,GO:0016020,GO:0019228,GO:0019233,GO:0019722,GO:0030054,GO:0032308,GO:0033198,GO:0034220,GO:0034405,GO:0035590,GO:0042118,GO:0042802,GO:0043025,GO:0043195,GO:0043197,GO:0043536,GO:0044297,GO:…
TRINITY_DN1020_c0_g3_i2	GO:0005886,GO:0008517,GO:0015234,GO:0015888,GO:0016021,GO:0042723,GO:0055085,GO:0071934
TRINITY_DN10210_c0_g1_i1	GO:0004930,GO:0005886,GO:0007186,GO:0007193,GO:0016021,GO:0048512
TRINITY_DN10210_c0_g1_i2	GO:0002862,GO:0004930,GO:0005886,GO:0005887,GO:0007186,GO:0007193,GO:0007268,GO:0045202,GO:0048512
TRINITY_DN10210_c0_g1_i3	GO:0004930,GO:0005886,GO:0007186,GO:0007193,GO:0016021,GO:0048512
TRINITY_DN10212_c0_g1_i1	GO:0001558,GO:0004672,GO:0004674,GO:0005524,GO:0005737,GO:0005794,GO:0005912,GO:0005925,GO:0006915,GO:0007010,GO:0007049,GO:0007165,GO:0016477,GO:0031098,GO:0032147,GO:0045766,GO:0060996,GO:0071407,GO:0098641,GO:0106310,GO:0106311,GO:2000352
TRINITY_DN10212_c0_g1_i2	GO:0001558,GO:0004672,GO:0004674,GO:0005524,GO:0005737,GO:0005794,GO:0005912,GO:0005925,GO:0006915,GO:0007010,GO:0007049,GO:0007165,GO:0016477,GO:0031098,GO:0032147,GO:0045766,GO:0060996,GO:0071407,GO:0098641,GO:0106310,GO:0106311,GO:2000352
TRINITY_DN10216_c0_g1_i1	GO:0005096,GO:0005634,GO:0005737,GO:0005829,GO:0005886,GO:0032484,GO:0032880,GO:0046982,GO:0051056,GO:0060178,GO:0090630
TRINITY_DN10218_c0_g1_i1	GO:0005783,GO:0005802,GO:0005829,GO:0021987,GO:0030008,GO:0030182,GO:0048208,GO:0051092
TRINITY_DN1021_c0_g3_i1	GO:0003677,GO:0005654,GO:0005737,GO:0005829,GO:0007049,GO:0016020,GO:0031398,GO:0036297,GO:0070182
TRINITY_DN1021_c0_g3_i2	GO:0003677,GO:0003682,GO:0003887,GO:0005654,GO:0005737,GO:0005760,GO:0005829,GO:0006260,GO:0007049,GO:0016020,GO:0031398,GO:0036297,GO:0042645,GO:0070182
TRINITY_DN10221_c0_g1_i1	GO:0003714,GO:0004672,GO:0004674,GO:0004706,GO:0005524,GO:0005737,GO:0006468,GO:0007224,GO:0007257,GO:0008219,GO:0018105,GO:0018107,GO:0043065,GO:0043425,GO:0043433,GO:0043507,GO:0045892,GO:0046330,GO:0106310,GO:0106311
TRINITY_DN10222_c0_g1_i1	GO:0002250,GO:0005615,GO:0005886,GO:0006955,GO:0019814
TRINITY_DN10222_c0_g1_i2	GO:0002250,GO:0005615,GO:0005886,GO:0006955,GO:0019814
TRINITY_DN10223_c0_g1_i1	GO:0000722,GO:0000724,GO:0000781,GO:0003677,GO:0005524,GO:0005634,GO:0005654,GO:0005657,GO:0005737,GO:0005739,GO:0005829,GO:0006281,GO:0006310,GO:0006974,GO:0008094,GO:0010033,GO:0010824,GO:0033065,GO:0036297,GO:0045003,GO:0048471,GO:0071140,GO:0090267,GO:0090656,GO:0090657,GO:0090737
TRINITY_DN10223_c0_g1_i2	GO:0000722,GO:0000724,GO:0000781,GO:0003677,GO:0005524,GO:0005634,GO:0005654,GO:0005657,GO:0005737,GO:0005739,GO:0005829,GO:0006281,GO:0006310,GO:0006974,GO:0008094,GO:0010033,GO:0010824,GO:0033065,GO:0036297,GO:0045003,GO:0048471,GO:0071140,GO:0090267,GO:0090656,GO:0090657,GO:0090737
TRINITY_DN10227_c0_g2_i1	GO:0004059,GO:0004060,GO:0005737,GO:0005829,GO:0006474,GO:0007623,GO:0009416,GO:0030187,GO:0048471,GO:0071320,GO:0071492
TRINITY_DN10227_c0_g2_i2	GO:0004059,GO:0004060,GO:0005737,GO:0005829,GO:0006474,GO:0007623,GO:0009416,GO:0030187,GO:0048471,GO:0071320,GO:0071492
TRINITY_DN10227_c0_g2_i5	GO:0004059,GO:0004060,GO:0005737,GO:0005829,GO:0006474,GO:0007623,GO:0009416,GO:0030187,GO:0048471,GO:0071320,GO:0071492
TRINITY_DN10227_c0_g2_i6	GO:0004059,GO:0004060,GO:0005737,GO:0005829,GO:0006474,GO:0007623,GO:0009416,GO:0030187,GO:0048471,GO:0071320,GO:0071492
TRINITY_DN10228_c0_g1_i1	GO:0000932,GO:0003723,GO:0005654,GO:0005829,GO:0007223,GO:0010628,GO:0010629,GO:0030522,GO:0035194,GO:0035195,GO:0035278,GO:0045652,GO:0060213,GO:0060260,GO:1900153
TRINITY_DN10228_c0_g1_i2	GO:0000932,GO:0003723,GO:0005654,GO:0005829,GO:0007223,GO:0010628,GO:0010629,GO:0030522,GO:0035194,GO:0035195,GO:0035278,GO:0045652,GO:0060213,GO:0060260,GO:1900153
TRINITY_DN10228_c0_g1_i3	GO:0000932,GO:0003723,GO:0005654,GO:0005829,GO:0007223,GO:0010628,GO:0010629,GO:0030522,GO:0035194,GO:0035195,GO:0035278,GO:0045652,GO:0060213,GO:0060260,GO:1900153
TRINITY_DN10229_c0_g1_i1	GO:0000978,GO:0003700,GO:0005634,GO:0006357,GO:0046872
TRINITY_DN1022_c0_g1_i1	GO:0001570,GO:0001819,GO:0001843,GO:0005102,GO:0005171,GO:0005634,GO:0005737,GO:0007166,GO:0008285,GO:0008420,GO:0009301,GO:0016591,GO:0031461,GO:0031462,GO:0031463,GO:0031464,GO:0031625,GO:0032434,GO:0032743,GO:0040029,GO:0042130,GO:0042327,GO:0042692,GO:0043175,GO:0046872,GO:0055105,GO:0070940,GO:0072359,GO:0106306,GO:0106307
TRINITY_DN1022_c0_g1_i2	GO:0001570,GO:0001819,GO:0001843,GO:0005102,GO:0005171,GO:0005634,GO:0005694,GO:0005737,GO:0007130,GO:0007131,GO:0007166,GO:0008285,GO:0008420,GO:0009301,GO:0016591,GO:0031461,GO:0031462,GO:0031463,GO:0031464,GO:0031625,GO:0032434,GO:0032743,GO:0040029,GO:0042130,GO:0042327,GO:0042692,GO:0043175,GO:0046872,GO:0055105,GO:0070940,GO:0072359,GO:0106306,GO:0106307
TRINITY_DN1022_c0_g1_i3	GO:0001570,GO:0001819,GO:0001843,GO:0005102,GO:0005171,GO:0005634,GO:0005694,GO:0005737,GO:0007130,GO:0007131,GO:0007166,GO:0008285,GO:0008420,GO:0009301,GO:0016591,GO:0031461,GO:0031462,GO:0031463,GO:0031464,GO:0031625,GO:0032434,GO:0032743,GO:0040029,GO:0042130,GO:0042327,GO:0042692,GO:0043175,GO:0046872,GO:0055105,GO:0070940,GO:0106306,GO:0106307
TRINITY_DN1022_c0_g1_i4	GO:0001570,GO:0001819,GO:0001843,GO:0005102,GO:0005171,GO:0005634,GO:0005694,GO:0005737,GO:0007130,GO:0007131,GO:0007166,GO:0008285,GO:0008420,GO:0009301,GO:0016591,GO:0031461,GO:0031462,GO:0031463,GO:0031464,GO:0031625,GO:0032434,GO:0032743,GO:0040029,GO:0042130,GO:0042327,GO:0042692,GO:0043175,GO:0046872,GO:0055105,GO:0070940,GO:0106306,GO:0106307
TRINITY_DN1022_c0_g1_i7	GO:0001570,GO:0001819,GO:0001843,GO:0005102,GO:0005171,GO:0005634,GO:0005737,GO:0007166,GO:0008285,GO:0008420,GO:0009301,GO:0016591,GO:0031461,GO:0031462,GO:0031463,GO:0031464,GO:0031625,GO:0032434,GO:0032743,GO:0040029,GO:0042130,GO:0042327,GO:0042692,GO:0043175,GO:0046872,GO:0055105,GO:0070940,GO:0106306,GO:0106307
TRINITY_DN1022_c0_g1_i8	GO:0001570,GO:0001819,GO:0001843,GO:0005102,GO:0005171,GO:0005634,GO:0005694,GO:0005737,GO:0007130,GO:0007131,GO:0007166,GO:0008285,GO:0008420,GO:0009301,GO:0016591,GO:0031461,GO:0031462,GO:0031463,GO:0031464,GO:0031625,GO:0032434,GO:0032743,GO:0040029,GO:0042130,GO:0042327,GO:0042692,GO:0043175,GO:0046872,GO:0055105,GO:0070940,GO:0106306,GO:0106307
TRINITY_DN1022_c0_g1_i9	GO:0001570,GO:0001819,GO:0001843,GO:0005102,GO:0005171,GO:0005634,GO:0005694,GO:0005737,GO:0007130,GO:0007131,GO:0007166,GO:0008285,GO:0008420,GO:0009301,GO:0016591,GO:0031461,GO:0031462,GO:0031463,GO:0031464,GO:0031625,GO:0032434,GO:0032743,GO:0040029,GO:0042130,GO:0042327,GO:0042692,GO:0043175,GO:0046872,GO:0055105,GO:0070940,GO:0072359,GO:0106306,GO:0106307
TRINITY_DN1022_c0_g2_i1	GO:0000151,GO:0000209,GO:0004842,GO:0005634,GO:0005654,GO:0005737,GO:0006511,GO:0016567,GO:0031466,GO:0031624,GO:0032436,GO:0046872,GO:0048588,GO:0061630,GO:0070534,GO:0070936,GO:0071425
TRINITY_DN1022_c0_g2_i2	GO:0000151,GO:0000209,GO:0004842,GO:0005634,GO:0005654,GO:0005737,GO:0006511,GO:0016567,GO:0031466,GO:0031624,GO:0032436,GO:0046872,GO:0048588,GO:0061630,GO:0070534,GO:0070936,GO:0071425
TRINITY_DN10231_c0_g1_i1	GO:0000045,GO:0001725,GO:0003779,GO:0005634,GO:0005654,GO:0005829,GO:0005925,GO:0015629,GO:0030018,GO:0030335,GO:0030674,GO:0031005,GO:0032233,GO:0043231,GO:0051371,GO:0051393,GO:0061684,GO:0071889,GO:0099023,GO:2000298
TRINITY_DN10233_c0_g1_i1	GO:0005254,GO:0005260,GO:0005524,GO:0005634,GO:0005769,GO:0005789,GO:0005829,GO:0005886,GO:0005887,GO:0006695,GO:0006904,GO:0009986,GO:0015106,GO:0015108,GO:0015701,GO:0016020,GO:0016021,GO:0016324,GO:0016853,GO:0016887,GO:0019869,GO:0019899,GO:0030165,GO:0030301,GO:0031901,GO:0034707,GO:0034976,GO:0035377,GO:0035774,GO:0042626,GO:0045921,GO:0048240,GO:0050891,GO:0051087,GO:0051454,GO:0055038,GO:…
TRINITY_DN10236_c0_g1_i1	GO:0016021,GO:0035869,GO:0060271
TRINITY_DN10236_c0_g1_i2	GO:0016021,GO:0035869,GO:0060271
TRINITY_DN10236_c0_g2_i2	GO:0005769,GO:0005829,GO:0007219,GO:0015629,GO:0046872,GO:0061630,GO:0070086
TRINITY_DN10236_c0_g2_i3	GO:0005769,GO:0005829,GO:0007219,GO:0015629,GO:0046872,GO:0061630,GO:0070086
TRINITY_DN10236_c0_g2_i6	GO:0005769,GO:0005829,GO:0007219,GO:0015629,GO:0046872,GO:0061630,GO:0070086
TRINITY_DN10236_c0_g3_i1	GO:0005783,GO:0005794,GO:0005886,GO:0006612,GO:0008270,GO:0016020,GO:0016409,GO:0018230,GO:0018345,GO:0019705,GO:0019706,GO:0030173,GO:0043231,GO:0048471,GO:0140439
TRINITY_DN10236_c0_g3_i2	GO:0005783,GO:0005794,GO:0005886,GO:0006612,GO:0008270,GO:0018230,GO:0019705,GO:0019706,GO:0030173,GO:0048471,GO:0140439
TRINITY_DN10236_c0_g3_i4	GO:0005783,GO:0005794,GO:0005886,GO:0006612,GO:0008270,GO:0016020,GO:0016409,GO:0018230,GO:0018345,GO:0019705,GO:0019706,GO:0030173,GO:0043231,GO:0048471,GO:0140439
TRINITY_DN1023_c0_g1_i1	GO:0001922,GO:0002020,GO:0002237,GO:0002315,GO:0002632,GO:0002634,GO:0002637,GO:0002677,GO:0003677,GO:0004842,GO:0004843,GO:0005634,GO:0005737,GO:0005764,GO:0006915,GO:0006954,GO:0007010,GO:0008022,GO:0008270,GO:0009611,GO:0010507,GO:0016477,GO:0016579,GO:0019900,GO:0030177,GO:0031397,GO:0032088,GO:0032495,GO:0032691,GO:0032703,GO:0032715,GO:0032720,GO:0034115,GO:0034140,GO:0034148,GO:0035523,GO:…
TRINITY_DN1023_c0_g1_i2	GO:0001922,GO:0002020,GO:0002237,GO:0002315,GO:0002632,GO:0002634,GO:0002637,GO:0002677,GO:0003677,GO:0004842,GO:0004843,GO:0005634,GO:0005737,GO:0005764,GO:0006915,GO:0006954,GO:0007010,GO:0008022,GO:0008270,GO:0009611,GO:0010507,GO:0016477,GO:0016579,GO:0019900,GO:0030177,GO:0031397,GO:0032088,GO:0032495,GO:0032691,GO:0032703,GO:0032715,GO:0032720,GO:0034115,GO:0034140,GO:0034148,GO:0035523,GO:…
TRINITY_DN1023_c0_g2_i1	GO:0000151,GO:0000209,GO:0000785,GO:0005634,GO:0005737,GO:0005829,GO:0006342,GO:0007131,GO:0007140,GO:0007141,GO:0007283,GO:0008270,GO:0010529,GO:0016567,GO:0032007,GO:0033522,GO:0061630,GO:0070728,GO:0071233,GO:0071596
TRINITY_DN10243_c0_g1_i2	GO:0001650,GO:0003682,GO:0005634,GO:0005654,GO:0005694,GO:0010369
TRINITY_DN10243_c0_g1_i3	GO:0001650,GO:0003682,GO:0005634,GO:0005654,GO:0005694,GO:0010369,GO:0016579
TRINITY_DN10243_c0_g1_i4	GO:0001650,GO:0003682,GO:0005634,GO:0005654,GO:0005694,GO:0010369,GO:0016579
TRINITY_DN10243_c0_g1_i5	GO:0001650,GO:0003682,GO:0005634,GO:0005654,GO:0005694,GO:0010369,GO:0016579
TRINITY_DN10243_c0_g1_i6	GO:0001650,GO:0003682,GO:0005634,GO:0005654,GO:0005694,GO:0010369,GO:0016579
TRINITY_DN10243_c0_g1_i7	GO:0001650,GO:0003682,GO:0005634,GO:0005654,GO:0005694,GO:0010369,GO:0016579
TRINITY_DN10243_c0_g1_i8	GO:0001650,GO:0003682,GO:0005634,GO:0005654,GO:0005694,GO:0010369,GO:0016579
TRINITY_DN10243_c0_g1_i9	GO:0001650,GO:0003682,GO:0005634,GO:0005654,GO:0005694,GO:0010369,GO:0016579
TRINITY_DN10244_c0_g1_i1	GO:0005543,GO:0006695,GO:0010873,GO:0010898,GO:0015485,GO:0030300,GO:0031210,GO:0033344,GO:0033700,GO:0034364,GO:0034372,GO:0034380,GO:0042157,GO:0042627,GO:0042632,GO:0043691,GO:0045723,GO:0046470,GO:0046889,GO:0051006,GO:0060228,GO:0070328
TRINITY_DN10247_c0_g2_i1	GO:0004839,GO:0005524,GO:0005634,GO:0005737,GO:0005739,GO:0006511,GO:0006974,GO:0016567,GO:0032446
TRINITY_DN10247_c0_g2_i3	GO:0004839,GO:0005524,GO:0005634,GO:0005737,GO:0005739,GO:0006511,GO:0006974,GO:0016567,GO:0032446
TRINITY_DN10247_c0_g2_i5	GO:0000792,GO:0004839,GO:0005524,GO:0005634,GO:0005654,GO:0005737,GO:0005739,GO:0005765,GO:0006511,GO:0006974,GO:0010008,GO:0016567,GO:0030057,GO:0030867,GO:0032446
TRINITY_DN10249_c0_g1_i11	GO:0000139,GO:0005794,GO:0006044,GO:0006486,GO:0006493,GO:0006688,GO:0008375,GO:0009101,GO:0015020,GO:0016757,GO:0030145,GO:0030173,GO:0035269,GO:0042285,GO:0043403,GO:0046716,GO:0060538
TRINITY_DN10249_c0_g1_i12	GO:0000139,GO:0005794,GO:0006044,GO:0006486,GO:0006493,GO:0006688,GO:0008375,GO:0009101,GO:0015020,GO:0016757,GO:0030145,GO:0030173,GO:0035269,GO:0042285,GO:0043403,GO:0046716,GO:0060538
TRINITY_DN10249_c0_g1_i13	GO:0000139,GO:0005794,GO:0015020,GO:0016021,GO:0030145,GO:0035269,GO:0042285,GO:0043403,GO:0060538
TRINITY_DN10249_c0_g1_i15	GO:0000139,GO:0005794,GO:0015020,GO:0016021,GO:0030145,GO:0035269,GO:0042285,GO:0043403,GO:0060538
TRINITY_DN10249_c0_g1_i16	GO:0000139,GO:0005794,GO:0006044,GO:0006486,GO:0006493,GO:0006688,GO:0008375,GO:0009101,GO:0015020,GO:0016021,GO:0016757,GO:0030145,GO:0030173,GO:0035269,GO:0042285,GO:0043403,GO:0046716,GO:0060538
TRINITY_DN10249_c0_g1_i17	GO:0000139,GO:0005794,GO:0015020,GO:0016021,GO:0030145,GO:0035269,GO:0042285,GO:0043403,GO:0060538
TRINITY_DN10249_c0_g1_i18	GO:0000139,GO:0005794,GO:0006044,GO:0006486,GO:0006493,GO:0006688,GO:0008375,GO:0009101,GO:0015020,GO:0016757,GO:0030145,GO:0030173,GO:0035269,GO:0042285,GO:0043403,GO:0046716,GO:0060538
TRINITY_DN10249_c0_g1_i19	GO:0000139,GO:0005794,GO:0015020,GO:0016021,GO:0030145,GO:0035269,GO:0042285,GO:0043403,GO:0060538
TRINITY_DN10249_c0_g1_i20	GO:0000139,GO:0005794,GO:0015020,GO:0016021,GO:0030145,GO:0035269,GO:0042285,GO:0043403,GO:0060538
TRINITY_DN10249_c0_g1_i21	GO:0000139,GO:0005794,GO:0015020,GO:0016021,GO:0030145,GO:0035269,GO:0042285,GO:0043403,GO:0060538
TRINITY_DN10249_c0_g1_i4	GO:0000139,GO:0005794,GO:0015020,GO:0016021,GO:0030145,GO:0035269,GO:0042285,GO:0043403,GO:0060538
TRINITY_DN10249_c0_g1_i5	GO:0000139,GO:0005794,GO:0006044,GO:0006486,GO:0006493,GO:0006688,GO:0008375,GO:0009101,GO:0015020,GO:0016757,GO:0030145,GO:0030173,GO:0035269,GO:0042285,GO:0043403,GO:0046716,GO:0060538
TRINITY_DN10249_c0_g1_i6	GO:0000139,GO:0005794,GO:0006044,GO:0006486,GO:0006493,GO:0006688,GO:0008375,GO:0009101,GO:0015020,GO:0016021,GO:0016757,GO:0030145,GO:0030173,GO:0035269,GO:0042285,GO:0043403,GO:0046716,GO:0060538
TRINITY_DN10249_c0_g1_i7	GO:0000139,GO:0005794,GO:0015020,GO:0016021,GO:0030145,GO:0035269,GO:0042285,GO:0043403,GO:0060538
TRINITY_DN10249_c0_g1_i8	GO:0000139,GO:0005794,GO:0015020,GO:0016021,GO:0030145,GO:0035269,GO:0042285,GO:0043403,GO:0060538
TRINITY_DN10249_c0_g1_i9	GO:0000139,GO:0005794,GO:0015020,GO:0016021,GO:0030145,GO:0035269,GO:0042285,GO:0043403,GO:0060538
TRINITY_DN1024_c0_g1_i1	GO:0006620,GO:0016020,GO:0030433,GO:0060090,GO:0072380,GO:1903646
TRINITY_DN1024_c0_g2_i1	GO:0000045,GO:0005634,GO:0005795,GO:0005815,GO:0005829,GO:0007030,GO:0008289,GO:0031468,GO:0043130,GO:0043161,GO:0061025
TRINITY_DN1024_c0_g2_i2	GO:0000045,GO:0005634,GO:0005795,GO:0005815,GO:0005829,GO:0007030,GO:0008289,GO:0031468,GO:0043130,GO:0043161,GO:0061025
TRINITY_DN10251_c0_g1_i1	GO:0005615,GO:0006811,GO:0046872,GO:0055072
TRINITY_DN10251_c0_g1_i2	GO:0005576,GO:0005604,GO:0005615,GO:0005768,GO:0005769,GO:0005770,GO:0005886,GO:0005905,GO:0006826,GO:0006879,GO:0007015,GO:0007257,GO:0008198,GO:0008199,GO:0009617,GO:0009925,GO:0009986,GO:0016020,GO:0016324,GO:0019731,GO:0030120,GO:0030139,GO:0030316,GO:0031232,GO:0031410,GO:0031643,GO:0031982,GO:0034756,GO:0034986,GO:0042327,GO:0045178,GO:0045780,GO:0045893,GO:0048260,GO:0048471,GO:0051286,GO:…
TRINITY_DN10251_c0_g1_i3	GO:0005506,GO:0005615,GO:0005769,GO:0005886,GO:0006826,GO:0006880,GO:0006881,GO:0006953,GO:0008199,GO:0019730,GO:0019731,GO:0032496,GO:0042493,GO:0055037,GO:1990377
TRINITY_DN10252_c0_g1_i1	GO:0002027,GO:0005829,GO:0005886,GO:0005975,GO:0006654,GO:0006734,GO:0009331,GO:0010765,GO:0016616,GO:0017080,GO:0019674,GO:0033137,GO:0042803,GO:0044325,GO:0046168,GO:0051287,GO:0060373,GO:0070062,GO:0086005,GO:0090038,GO:2000010,GO:2000649
TRINITY_DN10252_c0_g1_i2	GO:0002027,GO:0005829,GO:0005886,GO:0005975,GO:0006654,GO:0006734,GO:0009331,GO:0010765,GO:0016616,GO:0017080,GO:0019674,GO:0033137,GO:0042803,GO:0044325,GO:0046168,GO:0051287,GO:0060373,GO:0070062,GO:0086005,GO:0090038,GO:2000010,GO:2000649
TRINITY_DN10255_c0_g1_i1	GO:0004620,GO:0005509,GO:0005737,GO:0005829,GO:0006661,GO:0008289,GO:0012505,GO:0016020,GO:0030134,GO:0030971,GO:0042995,GO:0044297
TRINITY_DN10255_c0_g2_i1	GO:0004620,GO:0005509,GO:0005737,GO:0005829,GO:0006661,GO:0008289,GO:0012505,GO:0016020,GO:0030134,GO:0030971,GO:0042995,GO:0044297
TRINITY_DN10255_c0_g2_i2	GO:0004620,GO:0005509,GO:0005737,GO:0005829,GO:0006661,GO:0008289,GO:0012505,GO:0016020,GO:0030134,GO:0030971,GO:0042995,GO:0044297
TRINITY_DN10256_c0_g1_i1	GO:0004017,GO:0004550,GO:0005524,GO:0005737,GO:0005829,GO:0006165,GO:0009142,GO:0034451,GO:0046034
TRINITY_DN10256_c0_g1_i2	GO:0004017,GO:0004550,GO:0005524,GO:0005737,GO:0005829,GO:0006165,GO:0009142,GO:0034451,GO:0046034
TRINITY_DN10259_c0_g1_i1	GO:0016021
TRINITY_DN10259_c0_g1_i2	GO:0016021
TRINITY_DN10259_c0_g1_i3	GO:0016021
TRINITY_DN1025_c0_g1_i1	GO:0005496,GO:0007275,GO:0016021,GO:0038023,GO:0048477
TRINITY_DN1025_c0_g1_i2	GO:0005496,GO:0007275,GO:0016021,GO:0038023,GO:0048477
TRINITY_DN1025_c0_g1_i3	GO:0005496,GO:0007275,GO:0016021,GO:0038023,GO:0048477
TRINITY_DN1025_c0_g1_i4	GO:0005496,GO:0007275,GO:0016021,GO:0038023,GO:0048477
TRINITY_DN10260_c0_g1_i1	GO:0002931,GO:0005576,GO:0005615,GO:0010459,GO:0016651,GO:0034356,GO:0045776,GO:0051379,GO:0070404,GO:0071871,GO:0097621,GO:1902074
TRINITY_DN10260_c0_g1_i2	GO:0002931,GO:0005576,GO:0005615,GO:0010459,GO:0016651,GO:0034356,GO:0045776,GO:0051379,GO:0070404,GO:0071871,GO:0097621,GO:1902074
TRINITY_DN10260_c0_g1_i3	GO:0002931,GO:0005576,GO:0005615,GO:0010459,GO:0016651,GO:0034356,GO:0045776,GO:0051379,GO:0070404,GO:0071871,GO:0097621,GO:1902074
TRINITY_DN10260_c0_g1_i4	GO:0002931,GO:0005576,GO:0005615,GO:0010459,GO:0016651,GO:0034356,GO:0045776,GO:0051379,GO:0070404,GO:0071871,GO:0097621,GO:1902074
TRINITY_DN10261_c0_g1_i1	GO:0003684,GO:0003906,GO:0005654,GO:0005737,GO:0006284,GO:0008017,GO:0008270,GO:0019104,GO:0072686,GO:0140078
TRINITY_DN10263_c0_g1_i3	GO:0000122,GO:0000981,GO:0001707,GO:0005634,GO:0030509,GO:0043565,GO:0045892,GO:0048264
TRINITY_DN10265_c0_g1_i1	GO:0001947,GO:0005085,GO:0005634,GO:0005739,GO:0005743,GO:0005886,GO:0015031,GO:0016021,GO:0048471,GO:0060047
TRINITY_DN10265_c0_g1_i2	GO:0001947,GO:0005085,GO:0005634,GO:0005739,GO:0005743,GO:0005886,GO:0015031,GO:0016021,GO:0048471,GO:0060047
TRINITY_DN10265_c0_g1_i3	GO:0001947,GO:0005085,GO:0005634,GO:0005739,GO:0005743,GO:0005886,GO:0015031,GO:0016021,GO:0048471,GO:0060047
TRINITY_DN10265_c0_g1_i4	GO:0001947,GO:0005085,GO:0005634,GO:0005739,GO:0005743,GO:0005886,GO:0015031,GO:0016021,GO:0048471,GO:0060047
TRINITY_DN10265_c0_g1_i5	GO:0001947,GO:0005085,GO:0005634,GO:0005739,GO:0005743,GO:0005886,GO:0015031,GO:0016021,GO:0048471,GO:0060047
TRINITY_DN10265_c0_g1_i7	GO:0001947,GO:0005085,GO:0005634,GO:0005739,GO:0005743,GO:0005886,GO:0015031,GO:0016021,GO:0048471,GO:0060047
TRINITY_DN10265_c0_g1_i8	GO:0001947,GO:0005085,GO:0005634,GO:0005739,GO:0005743,GO:0005886,GO:0015031,GO:0016021,GO:0048471,GO:0060047
TRINITY_DN10265_c0_g2_i1	GO:0000723,GO:0000932,GO:0000956,GO:0002151,GO:0003723,GO:0004534,GO:0005634,GO:0005737,GO:0005829,GO:0005886,GO:0006396,GO:0007569,GO:0016075,GO:0017148,GO:0030425,GO:0043025,GO:0045202,GO:0051321,GO:0051880,GO:0071028,GO:0071044,GO:0090503
TRINITY_DN10268_c0_g1_i1	GO:0002250,GO:0005634,GO:0005737,GO:0005911,GO:0008180,GO:0043368,GO:0043383,GO:0050852
TRINITY_DN10268_c0_g1_i3	GO:0002250,GO:0005634,GO:0005737,GO:0005911,GO:0008180,GO:0043368,GO:0043383,GO:0050852
TRINITY_DN1026_c0_g1_i1	GO:0005634,GO:0005737,GO:0005739,GO:0007141,GO:0007144,GO:0008585,GO:0016567,GO:0019941,GO:0021888,GO:0031386,GO:0031625,GO:0043005,GO:0043025,GO:0047497,GO:0048812,GO:0051881,GO:0060613,GO:0061136,GO:0072520,GO:0097009,GO:1901214,GO:1902255,GO:1902527
TRINITY_DN1026_c0_g1_i2	GO:0005634,GO:0005654,GO:0005737,GO:0005829,GO:0006914,GO:0016567,GO:0019941,GO:0031386,GO:0031625,GO:0035096
TRINITY_DN1026_c0_g1_i3	GO:0005634,GO:0005654,GO:0005737,GO:0005829,GO:0006914,GO:0016567,GO:0019941,GO:0031386,GO:0031625,GO:0035096
TRINITY_DN1026_c0_g1_i4	GO:0005634,GO:0005654,GO:0005737,GO:0005829,GO:0006914,GO:0016567,GO:0019941,GO:0031386,GO:0031625,GO:0035096
TRINITY_DN1026_c0_g2_i1	GO:0004849,GO:0005524,GO:0005737,GO:0005829,GO:0042802,GO:0043097,GO:0044206,GO:0044211
TRINITY_DN1026_c1_g1_i1	GO:0003735,GO:0005634,GO:0005737,GO:0006412,GO:0016567,GO:0019941,GO:0022627,GO:0031386,GO:0031625,GO:0045202
TRINITY_DN1026_c1_g1_i2	GO:0003735,GO:0005634,GO:0005737,GO:0006412,GO:0016567,GO:0019941,GO:0022627,GO:0031386,GO:0031625,GO:0045202
TRINITY_DN1026_c1_g2_i1	GO:0003735,GO:0005634,GO:0005737,GO:0006412,GO:0016567,GO:0019941,GO:0022627,GO:0031386,GO:0031625,GO:0045202
TRINITY_DN1026_c1_g2_i2	GO:0005634,GO:0005737
TRINITY_DN10271_c0_g1_i1	GO:0005254,GO:0005886,GO:0005887,GO:0006820,GO:0006821,GO:0007275,GO:0008271,GO:0008272,GO:0015106,GO:0015108,GO:0015116,GO:0015301,GO:0019531,GO:0019532,GO:0030317,GO:0048240,GO:0051321
TRINITY_DN10271_c0_g1_i2	GO:0016021
TRINITY_DN10271_c0_g2_i1	GO:0005254,GO:0005886,GO:0005887,GO:0006820,GO:0006821,GO:0007275,GO:0008271,GO:0008272,GO:0015106,GO:0015108,GO:0015116,GO:0015301,GO:0019531,GO:0019532,GO:0030317,GO:0048240,GO:0051321
TRINITY_DN10271_c0_g2_i5	GO:0005254,GO:0005886,GO:0005887,GO:0006820,GO:0006821,GO:0007275,GO:0008271,GO:0008272,GO:0015106,GO:0015108,GO:0015116,GO:0015301,GO:0019531,GO:0019532,GO:0030317,GO:0048240,GO:0051321
TRINITY_DN10273_c0_g1_i2	GO:0005886,GO:0005912,GO:0007156,GO:0007157,GO:0016021,GO:0019062,GO:0042803,GO:0045202,GO:0046598,GO:0050839,GO:0051963,GO:1902414
TRINITY_DN10273_c0_g1_i3	GO:0005886,GO:0005912,GO:0007156,GO:0007157,GO:0016021,GO:0019062,GO:0042803,GO:0045202,GO:0046598,GO:0050839,GO:0051963,GO:1902414
TRINITY_DN10277_c0_g1_i1	GO:0001523,GO:0004497,GO:0005506,GO:0005789,GO:0007601,GO:0010430,GO:0016021,GO:0016125,GO:0020037,GO:0050896,GO:0102033
TRINITY_DN10277_c0_g1_i2	GO:0004497,GO:0005506,GO:0005789,GO:0010430,GO:0016021,GO:0020037,GO:0102033
TRINITY_DN10280_c0_g1_i2	GO:0003081,GO:0005615,GO:0042310
TRINITY_DN10281_c0_g1_i1	GO:0000287,GO:0004672,GO:0004674,GO:0005524,GO:0005737,GO:0005856,GO:0005886,GO:0005911,GO:0006468,GO:0007010,GO:0007163,GO:0007165,GO:0016477,GO:0018107,GO:0030027,GO:0031032,GO:0031252,GO:0031267,GO:0031532,GO:0035556,GO:0042641,GO:0044877,GO:0070062,GO:0106310,GO:0106311
TRINITY_DN10287_c0_g1_i1	GO:0008168,GO:0016279
TRINITY_DN10287_c0_g1_i2	GO:0008168,GO:0016279
TRINITY_DN10287_c0_g1_i3	GO:0008168,GO:0016279
TRINITY_DN10287_c1_g2_i1	GO:0005737,GO:0007165,GO:0007173,GO:0008283,GO:0019901
TRINITY_DN10287_c1_g2_i2	GO:0005737,GO:0007165,GO:0007173,GO:0008283,GO:0019901
TRINITY_DN10287_c1_g3_i1	GO:0030855
TRINITY_DN10287_c1_g3_i2	GO:0030855
TRINITY_DN10287_c1_g4_i3	GO:0005509,GO:0005886,GO:0007156,GO:0016021,GO:0072006,GO:0072137
TRINITY_DN1028_c0_g1_i1	GO:0000079,GO:0000307,GO:0005634,GO:0005737,GO:0016538,GO:0044772,GO:0097124
TRINITY_DN1028_c0_g1_i11	GO:0000079,GO:0000307,GO:0005634,GO:0005737,GO:0016538,GO:0044772,GO:0097124
TRINITY_DN1028_c0_g1_i12	GO:0000079,GO:0000307,GO:0005634,GO:0005737,GO:0016538,GO:0044772,GO:0097124
TRINITY_DN1028_c0_g1_i13	GO:0000079,GO:0000307,GO:0005634,GO:0005737,GO:0016538,GO:0044772,GO:0097124
TRINITY_DN1028_c0_g1_i2	GO:0000079,GO:0000307,GO:0005634,GO:0005737,GO:0016538,GO:0044772,GO:0097124
TRINITY_DN1028_c0_g1_i3	GO:0000079,GO:0000307,GO:0005634,GO:0005737,GO:0016538,GO:0044772,GO:0097124
TRINITY_DN1028_c0_g1_i4	GO:0000079,GO:0000307,GO:0005634,GO:0005737,GO:0016538,GO:0044772,GO:0097124
TRINITY_DN1028_c0_g1_i5	GO:0000079,GO:0000307,GO:0005634,GO:0005737,GO:0016538,GO:0044772,GO:0097124
TRINITY_DN1028_c0_g1_i6	GO:0000079,GO:0000307,GO:0005634,GO:0005737,GO:0016538,GO:0044772,GO:0097124
TRINITY_DN1028_c0_g1_i8	GO:0000079,GO:0000307,GO:0005634,GO:0005737,GO:0016538,GO:0044772,GO:0097124
TRINITY_DN1028_c0_g1_i9	GO:0000079,GO:0000307,GO:0005634,GO:0005737,GO:0016538,GO:0044772,GO:0097124
TRINITY_DN10293_c0_g1_i1	GO:0005524,GO:0005829,GO:0005886,GO:0006879,GO:0016887,GO:0033180,GO:0036295,GO:0046933,GO:0046961,GO:1902600
TRINITY_DN10293_c0_g1_i2	GO:0005524,GO:0005829,GO:0005886,GO:0006879,GO:0016887,GO:0033180,GO:0036295,GO:0046933,GO:0046961,GO:1902600
TRINITY_DN10293_c0_g1_i3	GO:0005524,GO:0005829,GO:0005886,GO:0006879,GO:0016887,GO:0033180,GO:0036295,GO:0046933,GO:0046961,GO:1902600
TRINITY_DN10294_c0_g1_i1	GO:0000086,GO:0000287,GO:0004674,GO:0005524,GO:0005634,GO:0005737,GO:0005783,GO:0005813,GO:0006468,GO:0006887,GO:0007409,GO:0010975,GO:0018105,GO:0019901,GO:0030010,GO:0030182,GO:0031532,GO:0035556,GO:0036503,GO:0042149,GO:0048471,GO:0048812,GO:0050321,GO:0050770,GO:0051117,GO:0051301,GO:0061178,GO:0070059,GO:0090176,GO:0106310,GO:0106311,GO:0150034
TRINITY_DN10294_c0_g1_i2	GO:0000086,GO:0000287,GO:0004674,GO:0005524,GO:0005634,GO:0005737,GO:0005783,GO:0005813,GO:0006468,GO:0006887,GO:0007409,GO:0010975,GO:0018105,GO:0019901,GO:0030010,GO:0030182,GO:0031532,GO:0035556,GO:0036503,GO:0042149,GO:0048471,GO:0048812,GO:0050321,GO:0050770,GO:0051117,GO:0051301,GO:0061178,GO:0070059,GO:0090176,GO:0106310,GO:0106311,GO:0150034
TRINITY_DN10299_c0_g1_i1	GO:0003713,GO:0005737,GO:0005874,GO:0008017,GO:0008270,GO:0010508,GO:0016567,GO:0016740,GO:0019899,GO:0032897,GO:0035372,GO:0042802,GO:0042803,GO:0043123,GO:0045087,GO:0046597,GO:0051091,GO:0051092,GO:0051219,GO:1902187
TRINITY_DN1029_c0_g1_i1	GO:0004674,GO:0005524,GO:0005764,GO:0005768,GO:0005769,GO:0007165,GO:0016020,GO:0035091,GO:0106310,GO:0106311
TRINITY_DN1029_c0_g1_i2	GO:0004674,GO:0005524,GO:0005764,GO:0005768,GO:0005769,GO:0007165,GO:0016020,GO:0035091,GO:0106310,GO:0106311
TRINITY_DN1029_c0_g1_i3	GO:0004674,GO:0005524,GO:0005764,GO:0005768,GO:0005769,GO:0007165,GO:0016020,GO:0035091,GO:0106310,GO:0106311
TRINITY_DN1029_c0_g1_i4	GO:0004674,GO:0005524,GO:0005764,GO:0005768,GO:0005769,GO:0007165,GO:0016020,GO:0035091,GO:0106310,GO:0106311
TRINITY_DN102_c0_g1_i2	GO:0005044,GO:0005886,GO:0009897,GO:0009966,GO:0031295,GO:0044214,GO:0097190
TRINITY_DN102_c0_g1_i3	GO:0001968,GO:0005044,GO:0005576,GO:0005615,GO:0005737,GO:0006952,GO:0007275,GO:0016020,GO:0031012,GO:0032677,GO:0032717,GO:0042494,GO:0043236,GO:0045087,GO:0050829,GO:0050830,GO:0050840,GO:0062023
TRINITY_DN102_c0_g1_i4	GO:0005044,GO:0005886,GO:0009897,GO:0031295,GO:0044214,GO:0097190
TRINITY_DN102_c0_g1_i5	GO:0005044,GO:0005886,GO:0009897,GO:0009966,GO:0031295,GO:0044214,GO:0097190
TRINITY_DN102_c0_g1_i6	GO:0005044,GO:0005886,GO:0009897,GO:0009966,GO:0031295,GO:0044214,GO:0097190
TRINITY_DN102_c0_g2_i1	GO:0001750,GO:0005524,GO:0005542,GO:0005634,GO:0005737,GO:0005777,GO:0005778,GO:0005829,GO:0005977,GO:0006111,GO:0006544,GO:0006555,GO:0006625,GO:0006730,GO:0007031,GO:0008022,GO:0008757,GO:0016558,GO:0016561,GO:0016594,GO:0016887,GO:0017174,GO:0032259,GO:0034708,GO:0042802,GO:0044877,GO:0046498,GO:0046500,GO:0046655,GO:0050821,GO:0051289,GO:0097733,GO:1901052,GO:1904047
TRINITY_DN10300_c0_g1_i1	GO:0005509,GO:0005576,GO:0007413,GO:0021772,GO:0030426,GO:1900121
TRINITY_DN10304_c0_g1_i4	GO:0005634,GO:0005694,GO:0005730,GO:0008270,GO:0019843,GO:0045322,GO:0051864,GO:0070544
TRINITY_DN10304_c0_g1_i6	GO:0005634,GO:0005694,GO:0005730,GO:0008270,GO:0019843,GO:0045322,GO:0051864,GO:0070544
TRINITY_DN10305_c0_g2_i1	GO:0005179,GO:0005576
TRINITY_DN1030_c0_g1_i1	GO:0004721,GO:0004722,GO:0005635,GO:0005737,GO:0005789,GO:0005811,GO:0006470,GO:0006998,GO:0007276,GO:0007498,GO:0010867,GO:0016021,GO:0031965,GO:0034504,GO:0071595,GO:0090263,GO:0106306,GO:0106307
TRINITY_DN10313_c0_g1_i1	GO:0005245,GO:0005891,GO:0006816,GO:0016529,GO:0046872,GO:0051924,GO:0060307,GO:0060402,GO:0061577,GO:0070062,GO:0086002,GO:0086048,GO:0086091,GO:0098703,GO:0098903,GO:1901843,GO:1902514,GO:1904646,GO:1990454
TRINITY_DN10313_c0_g1_i2	GO:0005245,GO:0005891,GO:0006816,GO:0016529,GO:0030315,GO:0046872,GO:0051924,GO:0060307,GO:0060402,GO:0061577,GO:0070588,GO:0086002,GO:0086048,GO:0086057,GO:0086091,GO:0098903,GO:0098978,GO:0099025,GO:0099029,GO:1901387,GO:1901843,GO:1902514,GO:1904646,GO:1990454
TRINITY_DN10313_c0_g1_i3	GO:0005244,GO:0005246,GO:0005262,GO:0030315,GO:0034765,GO:0046872,GO:0098703,GO:1990454
TRINITY_DN10317_c0_g1_i1	GO:0003677,GO:0005634,GO:0046872
TRINITY_DN1031_c0_g1_i1	GO:0000166,GO:0005634,GO:0005829,GO:0010738,GO:0032991,GO:0034237,GO:0051018
TRINITY_DN1031_c0_g1_i2	GO:0000166,GO:0005634,GO:0005829,GO:0010738,GO:0032991,GO:0034237,GO:0051018
TRINITY_DN1031_c0_g1_i3	GO:0000166,GO:0005634,GO:0005829,GO:0010738,GO:0032991,GO:0034237,GO:0051018
TRINITY_DN1031_c0_g1_i4	GO:0001508,GO:0005886,GO:0006811,GO:0008104,GO:0016324,GO:0016328,GO:0035556,GO:0051018,GO:0060306,GO:0071320,GO:1901381,GO:1902261
TRINITY_DN1031_c0_g1_i5	GO:0000166,GO:0005634,GO:0005829,GO:0010738,GO:0032991,GO:0034237,GO:0051018
TRINITY_DN10322_c0_g1_i1	GO:0008376,GO:0016021,GO:0032580,GO:0033842
TRINITY_DN10322_c0_g1_i2	GO:0008376,GO:0016021,GO:0032580,GO:0033842
TRINITY_DN10323_c0_g1_i1	GO:0001561,GO:0001764,GO:0001967,GO:0005777,GO:0005778,GO:0005779,GO:0005829,GO:0007626,GO:0008104,GO:0016020,GO:0016560,GO:0016567,GO:0021795,GO:0045046,GO:0060152,GO:1990429
TRINITY_DN10323_c0_g1_i2	GO:0001561,GO:0001764,GO:0001967,GO:0005777,GO:0005778,GO:0005779,GO:0005829,GO:0007626,GO:0008104,GO:0016020,GO:0016560,GO:0016567,GO:0021795,GO:0045046,GO:0060152,GO:1990429
TRINITY_DN10323_c0_g1_i3	GO:0001561,GO:0001764,GO:0001967,GO:0005777,GO:0005778,GO:0005779,GO:0005829,GO:0007626,GO:0008104,GO:0016020,GO:0016560,GO:0016567,GO:0021795,GO:0045046,GO:0060152,GO:1990429
TRINITY_DN10323_c0_g2_i2	GO:0003677,GO:0005634,GO:0006357
TRINITY_DN10323_c0_g2_i3	GO:0000122,GO:0003677,GO:0003714,GO:0005634,GO:0005654,GO:0006357,GO:0030331,GO:0042826,GO:0071392,GO:1990226,GO:1990381
TRINITY_DN10323_c0_g3_i1	GO:0005737,GO:0005813,GO:0005829,GO:0036038,GO:0036064,GO:0060271,GO:0097711
TRINITY_DN10326_c0_g1_i1	GO:0001756,GO:0005509,GO:0005886,GO:0005887,GO:0007155,GO:0007156,GO:0007267,GO:0007268,GO:0016331,GO:0030425,GO:0042734,GO:0098978,GO:0099055,GO:0099179
TRINITY_DN10326_c0_g1_i2	GO:0001756,GO:0005509,GO:0005886,GO:0005887,GO:0007155,GO:0007156,GO:0007267,GO:0007268,GO:0016331,GO:0030425,GO:0042734,GO:0098978,GO:0099055,GO:0099179
TRINITY_DN10327_c0_g1_i1	GO:0003735,GO:0005737,GO:0005840,GO:0006412,GO:0019843,GO:1990904
TRINITY_DN1032_c0_g1_i1	GO:0001501,GO:0001654,GO:0002102,GO:0005737,GO:0006801,GO:0007507,GO:0010314,GO:0016176,GO:0022617,GO:0030054,GO:0030154,GO:0032266,GO:0042169,GO:0042995,GO:0060090,GO:0060348,GO:0060612,GO:0071800,GO:0072657,GO:0080025
TRINITY_DN1032_c0_g1_i2	GO:0001501,GO:0001654,GO:0002102,GO:0005737,GO:0006801,GO:0007507,GO:0010314,GO:0016176,GO:0022617,GO:0030054,GO:0030154,GO:0032266,GO:0042169,GO:0042995,GO:0060090,GO:0060348,GO:0060612,GO:0071800,GO:0072657,GO:0080025
TRINITY_DN1032_c0_g1_i4	GO:0001501,GO:0001654,GO:0002102,GO:0005737,GO:0006801,GO:0007507,GO:0010314,GO:0016176,GO:0022617,GO:0030054,GO:0030154,GO:0032266,GO:0042169,GO:0042995,GO:0060090,GO:0060348,GO:0060612,GO:0071800,GO:0072657,GO:0080025
TRINITY_DN1032_c0_g2_i1	GO:0000978,GO:0001227,GO:0005654,GO:0006357,GO:0045111,GO:0046872
TRINITY_DN1032_c0_g3_i1	GO:0005634,GO:0005654,GO:0005730,GO:0006974,GO:0007420,GO:0009617,GO:0016798,GO:0019213,GO:0042278,GO:0051725,GO:0140291,GO:0140293
TRINITY_DN1032_c0_g3_i2	GO:0005634,GO:0005654,GO:0005730,GO:0006974,GO:0016798,GO:0019213,GO:0042278,GO:0051725,GO:0140291,GO:0140293
TRINITY_DN1032_c0_g3_i3	GO:0005634,GO:0005654,GO:0005730,GO:0006974,GO:0007420,GO:0009617,GO:0016798,GO:0019213,GO:0042278,GO:0051725,GO:0140291,GO:0140293
TRINITY_DN1032_c0_g6_i1	GO:0000139,GO:0005576,GO:0005789,GO:0005975,GO:0006486,GO:0015018,GO:0016021,GO:0046872,GO:0050650
TRINITY_DN1032_c0_g6_i2	GO:0000139,GO:0005576,GO:0005789,GO:0005975,GO:0006486,GO:0015018,GO:0016021,GO:0046872,GO:0050650
TRINITY_DN1032_c1_g1_i1	GO:0000785,GO:0000976,GO:0000978,GO:0000981,GO:0001228,GO:0001501,GO:0001649,GO:0001958,GO:0005634,GO:0005737,GO:0006357,GO:0007399,GO:0008283,GO:0010628,GO:0021889,GO:0030154,GO:0030326,GO:0030509,GO:0030855,GO:0042472,GO:0045893,GO:0048646,GO:0050679,GO:0060021,GO:0060166,GO:0060325,GO:0071773,GO:0071837,GO:0090263,GO:0097376,GO:1901522,GO:1990837
TRINITY_DN1032_c1_g1_i2	GO:0000785,GO:0000976,GO:0000978,GO:0000981,GO:0001228,GO:0001501,GO:0001649,GO:0001958,GO:0005634,GO:0005737,GO:0006357,GO:0007399,GO:0008283,GO:0010628,GO:0021889,GO:0030154,GO:0030326,GO:0030509,GO:0030855,GO:0042472,GO:0045893,GO:0048646,GO:0050679,GO:0060021,GO:0060166,GO:0060325,GO:0071773,GO:0071837,GO:0090263,GO:0097376,GO:1901522,GO:1990837
TRINITY_DN10331_c0_g1_i1	GO:0004497,GO:0005506,GO:0005737,GO:0005789,GO:0006082,GO:0006805,GO:0008392,GO:0008395,GO:0008401,GO:0008404,GO:0008405,GO:0016712,GO:0019369,GO:0019373,GO:0020037,GO:0034875,GO:0042738,GO:0043231,GO:0070330,GO:0101020
TRINITY_DN10332_c0_g1_i3	GO:0005615,GO:0008203,GO:0008289,GO:0030301,GO:0034197,GO:0034364,GO:0034372,GO:0034375,GO:0043691,GO:0120020
TRINITY_DN10332_c0_g1_i5	GO:0005615,GO:0008203,GO:0008289,GO:0030301,GO:0034197,GO:0034364,GO:0034372,GO:0034375,GO:0043691,GO:0120020
TRINITY_DN10332_c0_g1_i8	GO:0005615,GO:0008203,GO:0008289,GO:0030301,GO:0034197,GO:0034364,GO:0034372,GO:0034375,GO:0043691,GO:0120020
TRINITY_DN10332_c0_g1_i9	GO:0005615,GO:0008203,GO:0008289,GO:0030301,GO:0034197,GO:0034364,GO:0034372,GO:0034375,GO:0043691,GO:0120020
TRINITY_DN10338_c0_g1_i1	GO:0005739,GO:0016021,GO:0016279,GO:0018022,GO:0018023,GO:0030061,GO:1904058,GO:1905273,GO:1905706
TRINITY_DN10338_c0_g1_i2	GO:0005739,GO:0016021,GO:0016279,GO:0018022,GO:0018023,GO:0030061,GO:1904058,GO:1905273,GO:1905706
TRINITY_DN10338_c0_g1_i3	GO:0005739,GO:0016021,GO:0016279,GO:0018022,GO:0018023,GO:0030061,GO:1904058,GO:1905273,GO:1905706
TRINITY_DN10338_c0_g1_i4	GO:0005739,GO:0016021,GO:0016279,GO:0018022,GO:0018023,GO:0030061,GO:1904058,GO:1905273,GO:1905706
TRINITY_DN10338_c0_g1_i5	GO:0005739,GO:0016021,GO:0016279,GO:0018022,GO:0018023,GO:0030061,GO:1904058,GO:1905273,GO:1905706
TRINITY_DN10338_c0_g1_i6	GO:0005739,GO:0016021,GO:0016279,GO:0018022,GO:0018023,GO:0030061,GO:1904058,GO:1905273,GO:1905706
TRINITY_DN1033_c0_g1_i1	GO:0005654,GO:0005730,GO:0006281,GO:0006310,GO:0006338,GO:0031011
TRINITY_DN1033_c0_g1_i2	GO:0005654,GO:0005730,GO:0006281,GO:0006310,GO:0006338,GO:0031011
TRINITY_DN1033_c0_g2_i1	GO:0003714,GO:0005634,GO:0005737,GO:0008285,GO:0010468,GO:0017148,GO:0030014,GO:0030514,GO:0030971,GO:0045668,GO:0046332,GO:0060212,GO:0060213,GO:0060390,GO:1900153
TRINITY_DN1033_c0_g2_i2	GO:0003714,GO:0005634,GO:0005737,GO:0008285,GO:0010468,GO:0017148,GO:0030014,GO:0030514,GO:0030971,GO:0045668,GO:0046332,GO:0060212,GO:0060213,GO:0060390,GO:1900153
TRINITY_DN10346_c0_g1_i1	GO:0003677,GO:0045944,GO:0046872
TRINITY_DN10346_c1_g2_i1	GO:0000978,GO:0000981,GO:0005634,GO:0006357,GO:0046872,GO:1990837
TRINITY_DN10346_c1_g2_i4	GO:0000978,GO:0000981,GO:0003677,GO:0005634,GO:0006357,GO:0045893,GO:0046872
TRINITY_DN10346_c1_g3_i1	GO:0000122,GO:0000785,GO:0000976,GO:0000978,GO:0000981,GO:0003700,GO:0005634,GO:0005654,GO:0005829,GO:0005886,GO:0006357,GO:0015629,GO:0042803,GO:0043565,GO:0045892,GO:0046872,GO:1990837
TRINITY_DN10346_c1_g4_i1	GO:0003676,GO:0005634,GO:0005737,GO:0015074,GO:0045787,GO:0050679
TRINITY_DN10346_c1_g5_i1	GO:0000978,GO:0000981,GO:0005634,GO:0006357,GO:0046872
TRINITY_DN10346_c1_g6_i1	GO:0000978,GO:0000981,GO:0005634,GO:0006357,GO:0046872,GO:1990837
TRINITY_DN10348_c0_g1_i1	GO:0003677,GO:0005634
TRINITY_DN10348_c0_g1_i2	GO:0003677,GO:0005634
TRINITY_DN10349_c0_g1_i1	GO:0003712,GO:0003713,GO:0005634,GO:0005654,GO:0006357,GO:0016020,GO:0016592,GO:0019827,GO:0030374,GO:0042809,GO:0045893,GO:0045944,GO:0060260,GO:0060261,GO:0070847
TRINITY_DN10349_c0_g1_i2	GO:0003712,GO:0003713,GO:0005634,GO:0005654,GO:0006357,GO:0016020,GO:0016592,GO:0019827,GO:0030374,GO:0042809,GO:0045893,GO:0045944,GO:0060260,GO:0060261,GO:0070847
TRINITY_DN10349_c0_g1_i3	GO:0003712,GO:0003713,GO:0005634,GO:0005654,GO:0006357,GO:0016020,GO:0016592,GO:0019827,GO:0030374,GO:0042809,GO:0045893,GO:0045944,GO:0060260,GO:0060261,GO:0070847
TRINITY_DN10349_c0_g3_i1	GO:0005509,GO:0005576,GO:0005829,GO:0006457,GO:0009986,GO:0030133,GO:0030246,GO:0033018,GO:0050821,GO:0051082,GO:0060473
TRINITY_DN10349_c0_g4_i1	GO:0004497,GO:0005506,GO:0016020,GO:0020037,GO:0061896
TRINITY_DN1034_c0_g1_i1	GO:0004674,GO:0005112,GO:0005524,GO:0005737,GO:0005829,GO:0005905,GO:0006468,GO:0006897,GO:0019897,GO:0030136,GO:0031252,GO:0032880,GO:0035612,GO:0043195,GO:0045747,GO:0046777,GO:0050821,GO:0061024,GO:0106310,GO:0106311,GO:2000369
TRINITY_DN1034_c0_g1_i2	GO:0004674,GO:0005112,GO:0005524,GO:0005737,GO:0005829,GO:0005905,GO:0006468,GO:0006897,GO:0019897,GO:0030136,GO:0031252,GO:0032880,GO:0035612,GO:0043195,GO:0045747,GO:0046777,GO:0050821,GO:0061024,GO:0106310,GO:0106311,GO:2000369
TRINITY_DN1034_c0_g1_i3	GO:0000151,GO:0000209,GO:0004842,GO:0005524,GO:0005634,GO:0006301,GO:0035370,GO:0061631,GO:0070534
TRINITY_DN1034_c0_g1_i4	GO:0000151,GO:0000209,GO:0004842,GO:0005524,GO:0005634,GO:0006301,GO:0035370,GO:0061631,GO:0070534
TRINITY_DN1034_c0_g1_i5	GO:0004674,GO:0005112,GO:0005524,GO:0005737,GO:0005829,GO:0005905,GO:0006468,GO:0006897,GO:0019897,GO:0030136,GO:0031252,GO:0032880,GO:0035612,GO:0043195,GO:0045747,GO:0046777,GO:0050821,GO:0061024,GO:0106310,GO:0106311,GO:2000369
TRINITY_DN1034_c0_g2_i1	GO:0016021
TRINITY_DN1034_c0_g3_i2	GO:0000079,GO:0000082,GO:0000086,GO:0000439,GO:0005654,GO:0005675,GO:0006281,GO:0006283,GO:0006294,GO:0006357,GO:0006361,GO:0006363,GO:0006366,GO:0006367,GO:0006368,GO:0006370,GO:0007512,GO:0008270,GO:0019907,GO:0021591,GO:0043066,GO:0047485,GO:0048661,GO:0051592,GO:0061575,GO:0065003,GO:0070516,GO:0070985,GO:1905775
TRINITY_DN1034_c0_g3_i3	GO:0000079,GO:0000082,GO:0000086,GO:0000439,GO:0005654,GO:0005675,GO:0006281,GO:0006283,GO:0006294,GO:0006357,GO:0006361,GO:0006363,GO:0006366,GO:0006367,GO:0006368,GO:0006370,GO:0007512,GO:0008270,GO:0019907,GO:0021591,GO:0043066,GO:0047485,GO:0048661,GO:0051592,GO:0061575,GO:0065003,GO:0070516,GO:0070985,GO:1905775
TRINITY_DN1034_c0_g4_i1	GO:0005634,GO:0005654,GO:0005829,GO:0006915,GO:0016032,GO:0032480,GO:0032648,GO:0043161,GO:0046872,GO:0050691,GO:0061630,GO:0070936,GO:0098685,GO:0098843,GO:0098978,GO:0099546
TRINITY_DN10350_c0_g1_i1	GO:0005308,GO:0005309,GO:0005886,GO:0005887,GO:0006600,GO:0006836,GO:0006936,GO:0015881,GO:0016021,GO:0035725,GO:0071705
TRINITY_DN10350_c0_g1_i5	GO:0005308,GO:0005309,GO:0005886,GO:0005887,GO:0006600,GO:0006836,GO:0006936,GO:0015881,GO:0016021,GO:0035725,GO:0071705
TRINITY_DN10350_c0_g2_i1	GO:0005308,GO:0005309,GO:0005886,GO:0005887,GO:0006836,GO:0015220,GO:0015881,GO:0035725,GO:0071705,GO:0098978,GO:0099055,GO:1990403
TRINITY_DN10350_c0_g2_i2	GO:0005308,GO:0005309,GO:0005886,GO:0005887,GO:0006600,GO:0006836,GO:0006936,GO:0015881,GO:0016021,GO:0035725,GO:0071705
TRINITY_DN10350_c0_g2_i3	GO:0005308,GO:0005309,GO:0005886,GO:0005887,GO:0006600,GO:0006836,GO:0006936,GO:0015881,GO:0016021,GO:0035725,GO:0071705
TRINITY_DN10351_c0_g2_i1	GO:0000902,GO:0005737,GO:0005765,GO:0006914,GO:0007286,GO:0008584,GO:0009566,GO:0016567,GO:0032008,GO:0048808,GO:0048873
TRINITY_DN10351_c0_g2_i2	GO:0000902,GO:0005737,GO:0007286,GO:0008584,GO:0009566,GO:0016567,GO:0048808,GO:0048873
TRINITY_DN10352_c0_g1_i1	GO:0005654,GO:0005829,GO:0008023,GO:0015030,GO:0016604,GO:0035327,GO:0035363,GO:0042795,GO:0042796,GO:0045945
TRINITY_DN10352_c0_g1_i5	GO:0005654,GO:0005829,GO:0008023,GO:0015030,GO:0016604,GO:0035327,GO:0035363,GO:0042795,GO:0042796,GO:0045945
TRINITY_DN10352_c0_g1_i8	GO:0005654,GO:0005829,GO:0008023,GO:0015030,GO:0016604,GO:0035327,GO:0035363,GO:0042795,GO:0042796,GO:0045945
TRINITY_DN10352_c0_g2_i1	GO:0005102,GO:0005615,GO:0007411,GO:0030307,GO:0043083,GO:0050806,GO:0098978,GO:0099645
TRINITY_DN10355_c0_g1_i1	GO:0000159,GO:0003755,GO:0005102,GO:0005524,GO:0005634,GO:0005654,GO:0005737,GO:0007052,GO:0008160,GO:0019211,GO:0019888,GO:0032515,GO:0032516,GO:0034704,GO:0035307,GO:0035308,GO:0042803,GO:0043065,GO:0043666,GO:0051721,GO:0070062
TRINITY_DN1035_c0_g1_i1	GO:0031305,GO:0033617
TRINITY_DN10363_c0_g1_i1	GO:0005795
TRINITY_DN1036_c0_g1_i1	GO:0004930,GO:0005102,GO:0005886,GO:0005887,GO:0005929,GO:0006091,GO:0007166,GO:0007186,GO:0007193,GO:0007204,GO:0007218,GO:0007631,GO:0008022,GO:0008188,GO:0030273,GO:0042277,GO:0042562,GO:0042923,GO:0043005,GO:0051928,GO:0060170,GO:0097730
TRINITY_DN1036_c0_g2_i1	GO:0000278,GO:0001541,GO:0001546,GO:0001832,GO:0003676,GO:0005634,GO:0005681,GO:0005694,GO:0006397,GO:0008270,GO:0008380,GO:0016607,GO:0033260,GO:0033314,GO:0043066,GO:0044773,GO:0048478,GO:0051276,GO:0051301,GO:0060729
TRINITY_DN1036_c0_g3_i1	GO:0001888,GO:0005783,GO:0005789,GO:0005794,GO:0006486,GO:0015012,GO:0016021,GO:0016757,GO:0030307,GO:0036498,GO:0046872
TRINITY_DN1036_c0_g3_i2	GO:0001888,GO:0005783,GO:0005789,GO:0005794,GO:0006486,GO:0015012,GO:0016021,GO:0016757,GO:0030307,GO:0036498,GO:0046872
TRINITY_DN10372_c0_g1_i1	GO:0000165,GO:0001953,GO:0004111,GO:0004674,GO:0005524,GO:0005737,GO:0005925,GO:0006468,GO:0008017,GO:0030335,GO:0031098,GO:0032014,GO:0032147,GO:0035556,GO:0043066,GO:0043547,GO:0046328,GO:0048812,GO:0051549,GO:0051894,GO:0106310,GO:0106311,GO:0120183
TRINITY_DN10372_c0_g1_i2	GO:0000165,GO:0001934,GO:0004672,GO:0004674,GO:0005524,GO:0005634,GO:0005654,GO:0005737,GO:0005829,GO:0005856,GO:0006468,GO:0007010,GO:0007256,GO:0016055,GO:0016324,GO:0030033,GO:0031098,GO:0031532,GO:0032147,GO:0035556,GO:0046777,GO:0048812,GO:0048814,GO:0055037,GO:0070062,GO:0072659,GO:0098793,GO:0098978,GO:0099092,GO:0106310,GO:0106311
TRINITY_DN10374_c0_g1_i1	GO:0005654,GO:0005737,GO:0005829,GO:0005886,GO:0006644,GO:0008526,GO:0015914,GO:0019216,GO:0035091,GO:0042981,GO:0043552,GO:0048017,GO:0051897,GO:0070374
TRINITY_DN10374_c0_g1_i2	GO:0005654,GO:0005737,GO:0005829,GO:0005886,GO:0006644,GO:0008526,GO:0015914,GO:0019216,GO:0035091,GO:0042981,GO:0043552,GO:0048017,GO:0051897,GO:0070374
TRINITY_DN10375_c0_g1_i1	GO:0004999,GO:0005886,GO:0007166,GO:0016021
TRINITY_DN10376_c1_g1_i1	GO:0002162,GO:0005783,GO:0043231,GO:0060548
TRINITY_DN10377_c0_g1_i3	GO:0005543,GO:0005737,GO:0005768,GO:0005829,GO:0005856,GO:0005886,GO:0007010,GO:0007015,GO:0030100,GO:0030659,GO:0032587,GO:0043679,GO:0048488,GO:0048812,GO:0072657,GO:0097320,GO:1900006
TRINITY_DN10377_c0_g1_i5	GO:0005543,GO:0005737,GO:0005768,GO:0005829,GO:0005856,GO:0005886,GO:0007010,GO:0007015,GO:0008092,GO:0030100,GO:0030137,GO:0030659,GO:0032587,GO:0042802,GO:0043195,GO:0043679,GO:0045202,GO:0045806,GO:0048471,GO:0048488,GO:0048812,GO:0072657,GO:0072659,GO:0097320,GO:0098684,GO:0098833,GO:0098839,GO:0098978,GO:0099149,GO:1900006
TRINITY_DN10377_c0_g1_i6	GO:0005543,GO:0005737,GO:0005768,GO:0005829,GO:0005856,GO:0005886,GO:0007010,GO:0007015,GO:0007165,GO:0008092,GO:0030100,GO:0030137,GO:0030659,GO:0032587,GO:0042802,GO:0043209,GO:0043679,GO:0045202,GO:0045806,GO:0048471,GO:0048488,GO:0048812,GO:0072657,GO:0072659,GO:0097320,GO:0098684,GO:0098833,GO:0098839,GO:0098978,GO:0099149,GO:1900006
TRINITY_DN10377_c1_g1_i1	GO:0004972,GO:0005887,GO:0010043,GO:0017146,GO:0022849,GO:0045211,GO:0046872,GO:0051290,GO:0097553
TRINITY_DN1037_c0_g1_i1	GO:0002082,GO:0005739,GO:0005743,GO:0005758,GO:0005759,GO:0034551,GO:0042645,GO:0050796,GO:0070131,GO:2001014
TRINITY_DN1037_c0_g1_i2	GO:0002082,GO:0005739,GO:0005743,GO:0005758,GO:0005759,GO:0034551,GO:0042645,GO:0050796,GO:0070131,GO:2001014
TRINITY_DN10381_c0_g1_i1	GO:0005524,GO:0005874,GO:0005929,GO:0005930,GO:0015630,GO:0018094,GO:0035082,GO:0060271,GO:0070735,GO:0070736
TRINITY_DN10381_c0_g1_i2	GO:0005524,GO:0005874,GO:0005929,GO:0005930,GO:0015630,GO:0018094,GO:0035082,GO:0060271,GO:0070735,GO:0070736
TRINITY_DN10381_c0_g1_i3	GO:0005524,GO:0005874,GO:0005929,GO:0005930,GO:0015630,GO:0018094,GO:0035082,GO:0060271,GO:0070735,GO:0070736
TRINITY_DN10382_c0_g1_i1	GO:0001932,GO:0005158,GO:0005634,GO:0006357,GO:0007010,GO:0008284,GO:0008286,GO:0008360,GO:0022604,GO:0043066,GO:0043568,GO:0045840,GO:0045893,GO:0045944,GO:0070577,GO:2001237
TRINITY_DN10383_c0_g2_i2	GO:0001568,GO:0001701,GO:0001726,GO:0001822,GO:0001894,GO:0004713,GO:0004714,GO:0005017,GO:0005019,GO:0005102,GO:0005161,GO:0005524,GO:0005634,GO:0005737,GO:0005794,GO:0005886,GO:0005887,GO:0006024,GO:0006807,GO:0007165,GO:0007169,GO:0007275,GO:0008284,GO:0009986,GO:0010863,GO:0014068,GO:0014911,GO:0016020,GO:0016301,GO:0016324,GO:0016477,GO:0018108,GO:0019838,GO:0019899,GO:0019901,GO:0030325,GO:…
TRINITY_DN10386_c0_g1_i1	GO:0005829,GO:0006878,GO:0016567,GO:0031410,GO:0031466,GO:0043161,GO:0043687,GO:1990756
TRINITY_DN10386_c0_g1_i2	GO:0005829,GO:0006878,GO:0016567,GO:0031410,GO:0031466,GO:0043161,GO:0043687,GO:1990756
TRINITY_DN10386_c0_g1_i3	GO:0005829,GO:0006878,GO:0016567,GO:0016787,GO:0031410,GO:0031466,GO:0043161,GO:1990756
TRINITY_DN10389_c0_g3_i1	GO:0000398,GO:0003676,GO:0003899,GO:0005634,GO:0005654,GO:0005666,GO:0005689,GO:0005730,GO:0005829,GO:0006386,GO:0008270,GO:0008380,GO:0042779,GO:0045087,GO:0045171,GO:0051607
TRINITY_DN10389_c0_g3_i2	GO:0000398,GO:0005634,GO:0005654,GO:0005689,GO:0005829,GO:0045171
TRINITY_DN1038_c0_g2_i1	GO:0005509,GO:0005524,GO:0005525,GO:0005769,GO:0005811,GO:0005886,GO:0006886,GO:0006897,GO:0010008,GO:0010886,GO:0016197,GO:0020018,GO:0030139,GO:0031095,GO:0031175,GO:0031901,GO:0032456,GO:0034383,GO:0042632,GO:0043231,GO:0048471,GO:0055038,GO:0060271,GO:0061512,GO:0072659,GO:1901741,GO:1990090,GO:2001137
TRINITY_DN1038_c0_g2_i2	GO:0005509,GO:0005524,GO:0005525,GO:0005769,GO:0005811,GO:0005886,GO:0006886,GO:0006897,GO:0010008,GO:0010886,GO:0016197,GO:0020018,GO:0030139,GO:0031095,GO:0031175,GO:0031901,GO:0032456,GO:0034383,GO:0042632,GO:0043231,GO:0048471,GO:0055038,GO:0060271,GO:0061512,GO:0072659,GO:1901741,GO:1990090,GO:2001137
TRINITY_DN10390_c0_g1_i1	GO:0005198,GO:0005604,GO:0015629,GO:0045296,GO:0070062
TRINITY_DN10391_c0_g1_i1	GO:0000077,GO:0000725,GO:0005634,GO:0005694,GO:0007049,GO:0071479
TRINITY_DN10391_c0_g1_i2	GO:0000077,GO:0000725,GO:0005634,GO:0005694,GO:0007049,GO:0034644,GO:0070318,GO:0071479
TRINITY_DN10393_c0_g1_i1	GO:0004930,GO:0005887,GO:0019236,GO:0030182,GO:0038022
TRINITY_DN10394_c0_g1_i1	GO:0015175,GO:0015179,GO:0015804,GO:0015807,GO:0016021,GO:0051956,GO:0060358
TRINITY_DN10394_c0_g1_i2	GO:0005886,GO:0005887,GO:0006865,GO:0015175,GO:0015179,GO:0015804,GO:0051956,GO:0060358
TRINITY_DN10394_c0_g1_i4	GO:0005886,GO:0005887,GO:0006865,GO:0015175,GO:0015179,GO:0015804,GO:0051956,GO:0060358
TRINITY_DN10396_c0_g1_i1	GO:0000978,GO:0001223,GO:0001227,GO:0005634,GO:0005654,GO:0005737,GO:0005829,GO:0006357,GO:0008134,GO:0008285,GO:0015630,GO:0043565,GO:0045944,GO:0046872
TRINITY_DN10396_c0_g2_i1	GO:0005739,GO:0005743,GO:0005783,GO:0016491
TRINITY_DN10397_c0_g1_i1	GO:0004860,GO:0005634,GO:0005737,GO:0006469,GO:0008631,GO:0019207,GO:0019901,GO:0030111,GO:0034237,GO:0051018,GO:0090263
TRINITY_DN10398_c0_g1_i1	GO:0000785,GO:0000978,GO:0000981,GO:0003700,GO:0005634,GO:0005654,GO:0006357,GO:0006915,GO:0007399,GO:0007517,GO:0007605,GO:0008543,GO:0009887,GO:0014029,GO:0014034,GO:0016055,GO:0043565,GO:0045893,GO:0045944,GO:0048785,GO:0048856,GO:0071837,GO:1990837
TRINITY_DN10398_c0_g1_i2	GO:0000785,GO:0000978,GO:0000981,GO:0003700,GO:0005654,GO:0006357,GO:0006915,GO:0007399,GO:0007517,GO:0007605,GO:0009887,GO:0043565,GO:0045893,GO:0045944,GO:0048856,GO:0071837,GO:1990837
TRINITY_DN1039_c0_g1_i1	GO:0007049,GO:0007275,GO:0016567,GO:0016740,GO:0040008,GO:0042802,GO:0045666,GO:0051260
TRINITY_DN1039_c0_g1_i2	GO:0005829,GO:0019901,GO:0031267
TRINITY_DN1039_c0_g1_i3	GO:0004843,GO:0005813,GO:0005819,GO:0005829,GO:0005881,GO:0006511,GO:0007346,GO:0008270,GO:0010803,GO:0016055,GO:0016579,GO:0019901,GO:0030496,GO:0031234,GO:0032088,GO:0036064,GO:0045087,GO:0046329,GO:0048471,GO:0050727,GO:0060544,GO:0061578,GO:0070064,GO:0070266,GO:0070507,GO:0070536,GO:0090090,GO:0097542,GO:1901223,GO:1902017,GO:1903753,GO:1990108,GO:2001238,GO:2001242
TRINITY_DN1039_c0_g1_i4	GO:0007049,GO:0007275,GO:0016567,GO:0016740,GO:0040008,GO:0042802,GO:0045666,GO:0051260
TRINITY_DN1039_c0_g1_i6	GO:0004843,GO:0005813,GO:0005819,GO:0005829,GO:0005881,GO:0006511,GO:0007346,GO:0008270,GO:0010803,GO:0016055,GO:0016579,GO:0019901,GO:0030496,GO:0031234,GO:0032088,GO:0036064,GO:0045087,GO:0046329,GO:0048471,GO:0050727,GO:0060544,GO:0061578,GO:0070064,GO:0070266,GO:0070507,GO:0070536,GO:0090090,GO:0097542,GO:1901223,GO:1902017,GO:1903753,GO:1990108,GO:2001238,GO:2001242
TRINITY_DN1039_c0_g1_i7	GO:0007049,GO:0007275,GO:0016567,GO:0016740,GO:0040008,GO:0042802,GO:0045666,GO:0051260
TRINITY_DN1039_c0_g2_i1	GO:0005102,GO:0005125,GO:0005164,GO:0005576,GO:0005887,GO:0006915,GO:0006919,GO:0006955,GO:0007165,GO:0007166,GO:0007267,GO:0008270,GO:0008584,GO:0032868,GO:0042802,GO:0043065,GO:0043123,GO:0043280,GO:0045569,GO:0070062,GO:0090200,GO:1902041,GO:1902042,GO:2001238
TRINITY_DN1039_c0_g3_i1	GO:0005789,GO:0005886,GO:0006897,GO:0016021,GO:0016055,GO:0090090
TRINITY_DN1039_c0_g3_i2	GO:0005789,GO:0005886,GO:0006897,GO:0016021,GO:0016055,GO:0090090
TRINITY_DN103_c0_g1_i1	GO:0000077,GO:0000723,GO:0000724,GO:0001932,GO:0005634,GO:0005654,GO:0005730,GO:0005829,GO:0006260,GO:0006281,GO:0006289,GO:0006468,GO:0006974,GO:0009411,GO:0009792,GO:0030896,GO:0031573,GO:0033314,GO:0035861,GO:0044778,GO:0071479,GO:1901796
TRINITY_DN103_c0_g1_i2	GO:0000077,GO:0000723,GO:0000724,GO:0001932,GO:0005634,GO:0005654,GO:0005730,GO:0005829,GO:0006260,GO:0006281,GO:0006289,GO:0006468,GO:0006974,GO:0009411,GO:0009792,GO:0030896,GO:0031573,GO:0033314,GO:0035861,GO:0044778,GO:0071479,GO:1901796
TRINITY_DN1040_c0_g2_i1	GO:0016020,GO:1902936
TRINITY_DN10415_c0_g1_i1	GO:0004930,GO:0004984,GO:0005549,GO:0005886,GO:0007608,GO:0016021
TRINITY_DN10415_c0_g1_i2	GO:0004930,GO:0004984,GO:0005507,GO:0005549,GO:0005887,GO:0007186,GO:0007608,GO:0016021,GO:0050907
TRINITY_DN10417_c0_g1_i1	GO:0001784,GO:0004674,GO:0004707,GO:0004708,GO:0005524,GO:0005634,GO:0005737,GO:0005739,GO:0005815,GO:0005829,GO:0005886,GO:0005901,GO:0006468,GO:0006915,GO:0006974,GO:0007049,GO:0007166,GO:0008353,GO:0010628,GO:0010759,GO:0010800,GO:0018105,GO:0018107,GO:0019858,GO:0019902,GO:0030278,GO:0030641,GO:0030878,GO:0031143,GO:0031647,GO:0031663,GO:0032212,GO:0033598,GO:0034198,GO:0034614,GO:0035094,GO:…
TRINITY_DN10417_c0_g1_i3	GO:0001784,GO:0004674,GO:0004707,GO:0004708,GO:0005524,GO:0005634,GO:0005737,GO:0005739,GO:0005815,GO:0005829,GO:0005886,GO:0005901,GO:0006468,GO:0006915,GO:0006974,GO:0007049,GO:0007166,GO:0008353,GO:0010628,GO:0010759,GO:0010800,GO:0018105,GO:0018107,GO:0019858,GO:0019902,GO:0030278,GO:0030641,GO:0030878,GO:0031143,GO:0031647,GO:0031663,GO:0032212,GO:0033598,GO:0034198,GO:0034614,GO:0035094,GO:…
TRINITY_DN10417_c0_g1_i4	GO:0001784,GO:0004674,GO:0004707,GO:0004708,GO:0005524,GO:0005634,GO:0005737,GO:0005739,GO:0005815,GO:0005829,GO:0005886,GO:0005901,GO:0006468,GO:0006915,GO:0006974,GO:0007049,GO:0007166,GO:0008353,GO:0010628,GO:0010759,GO:0010800,GO:0018105,GO:0018107,GO:0019858,GO:0019902,GO:0030278,GO:0030641,GO:0030878,GO:0031143,GO:0031647,GO:0031663,GO:0032212,GO:0033598,GO:0034198,GO:0034614,GO:0035094,GO:…
TRINITY_DN10417_c0_g3_i1	GO:0001666,GO:0001934,GO:0005102,GO:0005179,GO:0005581,GO:0005615,GO:0005783,GO:0006006,GO:0006635,GO:0007584,GO:0007623,GO:0009617,GO:0009744,GO:0009749,GO:0009967,GO:0009986,GO:0010467,GO:0010642,GO:0010739,GO:0010745,GO:0010804,GO:0010875,GO:0010906,GO:0014823,GO:0019395,GO:0030336,GO:0030853,GO:0031953,GO:0032720,GO:0032757,GO:0032869,GO:0032991,GO:0033034,GO:0033691,GO:0034115,GO:0034383,GO:…
TRINITY_DN10417_c0_g3_i2	GO:0001666,GO:0001934,GO:0005102,GO:0005179,GO:0005581,GO:0005615,GO:0005783,GO:0006006,GO:0006635,GO:0007584,GO:0007623,GO:0009617,GO:0009744,GO:0009749,GO:0009967,GO:0009986,GO:0010467,GO:0010642,GO:0010739,GO:0010745,GO:0010804,GO:0010875,GO:0010906,GO:0014823,GO:0019395,GO:0030336,GO:0030853,GO:0031953,GO:0032720,GO:0032757,GO:0032869,GO:0032991,GO:0033034,GO:0033691,GO:0034115,GO:0034383,GO:…
TRINITY_DN10417_c0_g4_i1	GO:0001784,GO:0004674,GO:0004707,GO:0004708,GO:0005524,GO:0005634,GO:0005737,GO:0005739,GO:0005815,GO:0005829,GO:0005886,GO:0005901,GO:0006468,GO:0006915,GO:0006974,GO:0007049,GO:0007166,GO:0008353,GO:0010628,GO:0010759,GO:0010800,GO:0018105,GO:0018107,GO:0019858,GO:0019902,GO:0030278,GO:0030641,GO:0030878,GO:0031143,GO:0031647,GO:0031663,GO:0032212,GO:0033598,GO:0034198,GO:0034614,GO:0035094,GO:…
TRINITY_DN10418_c0_g1_i2	GO:0003677,GO:0005634,GO:0007399,GO:0014029,GO:0046872
TRINITY_DN10419_c1_g2_i1	GO:0001666,GO:0001726,GO:0001934,GO:0004672,GO:0004674,GO:0004709,GO:0005518,GO:0005524,GO:0005634,GO:0005654,GO:0005694,GO:0005737,GO:0005829,GO:0005884,GO:0005886,GO:0005911,GO:0005925,GO:0006338,GO:0006468,GO:0006887,GO:0006915,GO:0006974,GO:0007264,GO:0007528,GO:0008284,GO:0010033,GO:0010468,GO:0010763,GO:0014069,GO:0014704,GO:0016020,GO:0016358,GO:0016477,GO:0019226,GO:0019901,GO:0021549,GO:…
TRINITY_DN10419_c1_g2_i4	GO:0001726,GO:0001934,GO:0004674,GO:0005518,GO:0005524,GO:0005654,GO:0005694,GO:0005737,GO:0005829,GO:0005884,GO:0005886,GO:0005911,GO:0005925,GO:0006338,GO:0006468,GO:0006887,GO:0006915,GO:0006974,GO:0008284,GO:0016310,GO:0016477,GO:0030335,GO:0031098,GO:0031267,GO:0031532,GO:0032147,GO:0032587,GO:0032991,GO:0033138,GO:0033148,GO:0042060,GO:0043015,GO:0043507,GO:0046777,GO:0048012,GO:0048754,GO:…
TRINITY_DN10419_c1_g2_i7	GO:0001666,GO:0001726,GO:0001934,GO:0004672,GO:0004674,GO:0004709,GO:0005518,GO:0005524,GO:0005634,GO:0005654,GO:0005694,GO:0005737,GO:0005829,GO:0005884,GO:0005886,GO:0005911,GO:0005925,GO:0006338,GO:0006468,GO:0006887,GO:0006915,GO:0006974,GO:0007264,GO:0007528,GO:0008284,GO:0010033,GO:0010468,GO:0010763,GO:0014069,GO:0014704,GO:0016020,GO:0016358,GO:0016477,GO:0019226,GO:0019901,GO:0021549,GO:…
TRINITY_DN10419_c1_g2_i8	GO:0001726,GO:0001934,GO:0004674,GO:0005518,GO:0005524,GO:0005654,GO:0005694,GO:0005737,GO:0005829,GO:0005884,GO:0005886,GO:0005911,GO:0005925,GO:0006338,GO:0006468,GO:0006887,GO:0006915,GO:0006974,GO:0008284,GO:0016310,GO:0016477,GO:0030335,GO:0031098,GO:0031267,GO:0031532,GO:0032147,GO:0032587,GO:0032991,GO:0033138,GO:0033148,GO:0042060,GO:0043015,GO:0043507,GO:0046777,GO:0048012,GO:0048754,GO:…
TRINITY_DN1041_c0_g1_i3	GO:0005085,GO:0005769,GO:0005770,GO:0007264,GO:0030496
TRINITY_DN1041_c0_g1_i4	GO:0005085,GO:0005769,GO:0005770,GO:0007264,GO:0030496
TRINITY_DN10422_c0_g1_i2	GO:0004842,GO:0006355,GO:0016020,GO:0046872,GO:0051865
TRINITY_DN10422_c0_g1_i3	GO:0004842,GO:0006355,GO:0016020,GO:0046872,GO:0051865
TRINITY_DN10423_c0_g1_i1	GO:0005154,GO:0005737,GO:0005942,GO:0007173,GO:0007175,GO:0007259,GO:0009968,GO:0016567,GO:0019210,GO:0019221,GO:0030971,GO:0032436,GO:0032715,GO:0035556,GO:0040008,GO:0045627,GO:0045629,GO:0046854,GO:0046935,GO:0050728,GO:0071404,GO:0071638,GO:0097699,GO:1904988
TRINITY_DN10429_c0_g1_i1	GO:0002020,GO:0005123,GO:0005737,GO:0005829,GO:0006915,GO:0006919,GO:0007519,GO:0008047,GO:0010667,GO:0010803,GO:0010976,GO:0014732,GO:0014842,GO:0014866,GO:0016032,GO:0031264,GO:0031265,GO:0032869,GO:0033574,GO:0042060,GO:0043066,GO:0043123,GO:0043403,GO:0044877,GO:0045121,GO:0051092,GO:0060544,GO:0070374,GO:0071364,GO:0071392,GO:0071456,GO:0071549,GO:0071732,GO:0072126,GO:0097153,GO:0097199,GO:…
TRINITY_DN10429_c0_g1_i2	GO:0002020,GO:0005123,GO:0005737,GO:0005829,GO:0006915,GO:0006919,GO:0007519,GO:0008047,GO:0010667,GO:0010803,GO:0010976,GO:0014732,GO:0014842,GO:0014866,GO:0016032,GO:0031264,GO:0031265,GO:0032869,GO:0033574,GO:0042060,GO:0043066,GO:0043123,GO:0043403,GO:0044877,GO:0045121,GO:0051092,GO:0060544,GO:0070374,GO:0071364,GO:0071392,GO:0071456,GO:0071549,GO:0071732,GO:0072126,GO:0097153,GO:0097199,GO:…
TRINITY_DN10429_c0_g1_i3	GO:0002020,GO:0005123,GO:0005737,GO:0005829,GO:0006915,GO:0006919,GO:0007519,GO:0008047,GO:0010667,GO:0010803,GO:0010976,GO:0014732,GO:0014842,GO:0014866,GO:0016032,GO:0031264,GO:0031265,GO:0032869,GO:0033574,GO:0042060,GO:0043066,GO:0043123,GO:0043403,GO:0044877,GO:0045121,GO:0051092,GO:0060544,GO:0070374,GO:0071364,GO:0071392,GO:0071456,GO:0071549,GO:0071732,GO:0072126,GO:0097153,GO:0097199,GO:…
TRINITY_DN1042_c0_g1_i1	GO:0000781,GO:0005634,GO:0006281,GO:0006310,GO:0030915,GO:0046872,GO:0046983,GO:0061630,GO:2001022
TRINITY_DN1042_c0_g1_i2	GO:0000781,GO:0005634,GO:0006281,GO:0006310,GO:0030915,GO:0046872,GO:0046983,GO:0061630,GO:2001022
TRINITY_DN1042_c0_g2_i1	GO:0002532,GO:0002639,GO:0004913,GO:0005615,GO:0005654,GO:0005886,GO:0005887,GO:0006955,GO:0007165,GO:0016064,GO:0019221,GO:0030728,GO:0032722,GO:0034451,GO:0042127,GO:0042832,GO:0043032,GO:0043235,GO:0043306,GO:0043627,GO:0045626,GO:0045630,GO:0120162,GO:1901741,GO:1990834
TRINITY_DN1042_c0_g2_i2	GO:0002532,GO:0002639,GO:0004913,GO:0005615,GO:0005654,GO:0005886,GO:0005887,GO:0006955,GO:0007165,GO:0016064,GO:0019221,GO:0030728,GO:0032722,GO:0034451,GO:0042127,GO:0042832,GO:0043032,GO:0043235,GO:0043306,GO:0043627,GO:0045626,GO:0045630,GO:0120162,GO:1901741,GO:1990834
TRINITY_DN1042_c0_g2_i3	GO:0002532,GO:0002639,GO:0004913,GO:0005615,GO:0005654,GO:0005886,GO:0005887,GO:0006955,GO:0007165,GO:0016064,GO:0019221,GO:0030728,GO:0032722,GO:0034451,GO:0042127,GO:0042832,GO:0043032,GO:0043235,GO:0043306,GO:0043627,GO:0045626,GO:0045630,GO:0120162,GO:1901741,GO:1990834
TRINITY_DN1042_c0_g2_i4	GO:0002532,GO:0002639,GO:0004913,GO:0005615,GO:0005654,GO:0005886,GO:0005887,GO:0006955,GO:0007165,GO:0016064,GO:0019221,GO:0030728,GO:0032722,GO:0034451,GO:0042127,GO:0042832,GO:0043032,GO:0043235,GO:0043306,GO:0043627,GO:0045626,GO:0045630,GO:0120162,GO:1901741,GO:1990834
TRINITY_DN10430_c0_g2_i1	GO:0003723,GO:0005085,GO:0005730,GO:0005829,GO:0005874,GO:0005886,GO:0007052,GO:0007229,GO:0008017,GO:0010762,GO:0010971,GO:0019901,GO:0019904,GO:0030334,GO:0030496,GO:0031267,GO:0031901,GO:0034260,GO:0034506,GO:0045184,GO:0048041,GO:0051301,GO:0051895,GO:0051987,GO:0072356,GO:0090630,GO:1900025,GO:1900027,GO:1990023
TRINITY_DN10430_c0_g2_i2	GO:0003723,GO:0005085,GO:0005730,GO:0005829,GO:0005874,GO:0005886,GO:0007052,GO:0007229,GO:0008017,GO:0010762,GO:0010971,GO:0019901,GO:0019904,GO:0030334,GO:0030496,GO:0031267,GO:0031901,GO:0034260,GO:0034506,GO:0045184,GO:0048041,GO:0051301,GO:0051895,GO:0051987,GO:0072356,GO:0090630,GO:1900025,GO:1900027,GO:1990023
TRINITY_DN10430_c0_g2_i5	GO:0003723,GO:0005085,GO:0005730,GO:0005829,GO:0005874,GO:0005886,GO:0007052,GO:0007229,GO:0008017,GO:0010762,GO:0010971,GO:0019901,GO:0019904,GO:0030334,GO:0030496,GO:0031267,GO:0031901,GO:0034260,GO:0034506,GO:0045184,GO:0048041,GO:0051301,GO:0051895,GO:0051987,GO:0072356,GO:0090630,GO:1900025,GO:1900027,GO:1990023
TRINITY_DN10433_c0_g1_i1	GO:0000785,GO:0000977,GO:0000978,GO:0000981,GO:0001228,GO:0001654,GO:0003682,GO:0005634,GO:0005667,GO:0006357,GO:0007420,GO:0008134,GO:0009887,GO:0009954,GO:0030326,GO:0045944,GO:0048568,GO:0048666
TRINITY_DN10433_c0_g1_i2	GO:0000785,GO:0000977,GO:0000978,GO:0000981,GO:0001228,GO:0001654,GO:0003682,GO:0005634,GO:0005667,GO:0006357,GO:0007420,GO:0008134,GO:0009887,GO:0009954,GO:0030326,GO:0045944,GO:0048568,GO:0048666
TRINITY_DN10434_c0_g1_i1	GO:0004177,GO:0004180,GO:0005509,GO:0008233,GO:0008235,GO:0008270,GO:0016021,GO:0016324,GO:0042803,GO:0043171
TRINITY_DN10435_c0_g1_i2	GO:0003723,GO:0005730,GO:0005794,GO:0005829,GO:0006446,GO:0008494
TRINITY_DN10435_c0_g1_i3	GO:0003723,GO:0005730,GO:0005794,GO:0005829,GO:0006446,GO:0008494
TRINITY_DN10435_c0_g1_i4	GO:0003723,GO:0005730,GO:0005794,GO:0005829,GO:0006446,GO:0008494
TRINITY_DN10435_c0_g1_i5	GO:0003723,GO:0005730,GO:0005794,GO:0005829,GO:0006446,GO:0008494
TRINITY_DN10437_c0_g1_i1	GO:0005789,GO:0005829,GO:0005886,GO:0015248,GO:0015485,GO:0016020,GO:0031901,GO:0031965,GO:0032374,GO:0032934,GO:0043231,GO:0097038
TRINITY_DN10437_c0_g1_i2	GO:0005789,GO:0005829,GO:0005886,GO:0006699,GO:0015248,GO:0015485,GO:0016020,GO:0031901,GO:0031965,GO:0032374,GO:0032934,GO:0043231,GO:0097038
TRINITY_DN10437_c0_g1_i3	GO:0005789,GO:0005829,GO:0005886,GO:0015248,GO:0015485,GO:0016020,GO:0031901,GO:0031965,GO:0032374,GO:0032934,GO:0043231,GO:0097038
TRINITY_DN10438_c0_g1_i1	GO:0005886,GO:0008360,GO:0016021,GO:0043149
TRINITY_DN10438_c0_g1_i2	GO:0005886,GO:0008360,GO:0016021,GO:0043149
TRINITY_DN10438_c0_g1_i3	GO:0005886,GO:0008360,GO:0016021,GO:0043149
TRINITY_DN1043_c0_g1_i1	GO:0003735,GO:0005743,GO:0005762,GO:0006412
TRINITY_DN1043_c0_g1_i2	GO:0003735,GO:0005743,GO:0005762,GO:0006412
TRINITY_DN1043_c0_g1_i3	GO:0003735,GO:0005743,GO:0005762,GO:0006412
TRINITY_DN10445_c0_g1_i1	GO:0016021,GO:0016746
TRINITY_DN10445_c0_g1_i2	GO:0016021,GO:0016746
TRINITY_DN10445_c0_g1_i4	GO:0016021,GO:0016746
TRINITY_DN10445_c0_g1_i5	GO:0016021,GO:0016746
TRINITY_DN10445_c0_g1_i6	GO:0016021,GO:0016746
TRINITY_DN1044_c0_g1_i1	GO:0000139,GO:0003723,GO:0005730,GO:0005794,GO:0006888,GO:0006891,GO:0015031,GO:0016020,GO:0017119,GO:0032588,GO:0042255
TRINITY_DN10450_c0_g1_i3	GO:0005509,GO:0005576,GO:0005604,GO:0005615,GO:0005886,GO:0005938,GO:0007155,GO:0016021,GO:0030054,GO:0031012,GO:0032154,GO:0044295,GO:0045773,GO:0050896,GO:0062023
TRINITY_DN10450_c0_g1_i5	GO:0005509,GO:0005576,GO:0005604,GO:0005615,GO:0005886,GO:0005938,GO:0007155,GO:0016021,GO:0030054,GO:0031012,GO:0032154,GO:0044295,GO:0045773,GO:0050896,GO:0062023
TRINITY_DN10450_c0_g1_i6	GO:0005509,GO:0005576,GO:0005604,GO:0005615,GO:0005886,GO:0005938,GO:0007155,GO:0016021,GO:0030054,GO:0031012,GO:0032154,GO:0044295,GO:0045773,GO:0050896,GO:0062023
TRINITY_DN10450_c1_g1_i1	GO:0000226,GO:0001578,GO:0002162,GO:0005198,GO:0005516,GO:0005737,GO:0005829,GO:0005874,GO:0005875,GO:0008017,GO:0016358,GO:0021954,GO:0030425,GO:0030517,GO:0031113,GO:0031115,GO:0031175,GO:0032839,GO:0043005,GO:0043025,GO:0043194,GO:0043198,GO:0043203,GO:0044294,GO:0044307,GO:0048156,GO:0048813,GO:0097441,GO:0150001,GO:0150002,GO:0150014,GO:1901953,GO:1902513,GO:1902737,GO:1903744,GO:1903827,GO:…
TRINITY_DN10450_c1_g1_i2	GO:0000226,GO:0001578,GO:0002162,GO:0003779,GO:0005516,GO:0005737,GO:0005790,GO:0005791,GO:0005874,GO:0007026,GO:0007409,GO:0008017,GO:0014069,GO:0015629,GO:0015630,GO:0016358,GO:0019901,GO:0021954,GO:0030010,GO:0030424,GO:0030425,GO:0030517,GO:0031115,GO:0031175,GO:0032355,GO:0032570,GO:0032587,GO:0032839,GO:0032991,GO:0034399,GO:0043005,GO:0043025,GO:0043194,GO:0043198,GO:0043203,GO:0044294,GO:…
TRINITY_DN10452_c0_g1_i1	GO:0005634,GO:0006397,GO:0008380
TRINITY_DN10455_c0_g1_i1	GO:0000827,GO:0000828,GO:0000832,GO:0001650,GO:0005524,GO:0005634,GO:0005654,GO:0005737,GO:0005829,GO:0005874,GO:0016301,GO:0018095,GO:0032958,GO:0043647,GO:0046854,GO:0052723,GO:0052724,GO:0120163
TRINITY_DN10455_c0_g1_i2	GO:0000827,GO:0000828,GO:0000832,GO:0001650,GO:0005524,GO:0005634,GO:0005654,GO:0005737,GO:0005829,GO:0005874,GO:0016301,GO:0018095,GO:0032958,GO:0043647,GO:0046854,GO:0052723,GO:0052724,GO:0120163
TRINITY_DN10455_c0_g1_i4	GO:0005654,GO:0005829,GO:0005874,GO:0018095
TRINITY_DN10456_c0_g1_i1	GO:0000122,GO:0000785,GO:0000791,GO:0000976,GO:0000977,GO:0000978,GO:0000981,GO:0001080,GO:0001228,GO:0001678,GO:0003700,GO:0004879,GO:0005654,GO:0006355,GO:0006357,GO:0006367,GO:0006954,GO:0007043,GO:0007219,GO:0008206,GO:0008270,GO:0010804,GO:0010903,GO:0010988,GO:0015721,GO:0016922,GO:0030154,GO:0030522,GO:0032052,GO:0032088,GO:0032689,GO:0032692,GO:0032703,GO:0032715,GO:0032720,GO:0032740,GO:…
TRINITY_DN10456_c0_g1_i2	GO:0000122,GO:0000785,GO:0000791,GO:0000976,GO:0000977,GO:0000978,GO:0000981,GO:0001080,GO:0001228,GO:0001678,GO:0003700,GO:0004879,GO:0005654,GO:0006355,GO:0006357,GO:0006367,GO:0006954,GO:0007043,GO:0007219,GO:0008206,GO:0008270,GO:0010804,GO:0010903,GO:0010988,GO:0015721,GO:0016922,GO:0030154,GO:0030522,GO:0032052,GO:0032088,GO:0032689,GO:0032692,GO:0032703,GO:0032715,GO:0032720,GO:0032740,GO:…
TRINITY_DN10456_c0_g1_i3	GO:0000122,GO:0000785,GO:0000791,GO:0000976,GO:0000977,GO:0000978,GO:0000981,GO:0001080,GO:0001228,GO:0001678,GO:0003700,GO:0004879,GO:0005654,GO:0006355,GO:0006357,GO:0006367,GO:0006954,GO:0007043,GO:0007219,GO:0008206,GO:0008270,GO:0010804,GO:0010903,GO:0010988,GO:0015721,GO:0016922,GO:0030154,GO:0030522,GO:0032052,GO:0032088,GO:0032689,GO:0032692,GO:0032703,GO:0032715,GO:0032720,GO:0032740,GO:…
TRINITY_DN1045_c0_g1_i1	GO:0000139,GO:0005794,GO:0005829,GO:0006661,GO:0016020,GO:0035627,GO:0042802,GO:0070273,GO:0120009,GO:1902387,GO:1902388
TRINITY_DN1045_c0_g1_i2	GO:0000139,GO:0005794,GO:0005829,GO:0006661,GO:0016020,GO:0035627,GO:0042802,GO:0070273,GO:0120009,GO:1902387,GO:1902388
TRINITY_DN10472_c0_g1_i1	GO:0000122,GO:0000978,GO:0000981,GO:0001227,GO:0005694,GO:0005730,GO:0006357,GO:0006629,GO:0016604,GO:0046872
TRINITY_DN10472_c1_g1_i1	GO:0000122,GO:0000978,GO:0000981,GO:0003682,GO:0005634,GO:0006357,GO:0030154,GO:0042826,GO:0043433,GO:0045668,GO:0046872
TRINITY_DN10479_c0_g1_i1	GO:0001569,GO:0001666,GO:0001701,GO:0004962,GO:0005886,GO:0007193,GO:0007507,GO:0007585,GO:0008217,GO:0010827,GO:0014032,GO:0014824,GO:0016021,GO:0042310,GO:0048484,GO:0060322
TRINITY_DN10479_c0_g1_i2	GO:0004962,GO:0005886,GO:0008217,GO:0016021,GO:0042310,GO:0048484
TRINITY_DN1047_c0_g3_i1	GO:0000122,GO:0005102,GO:0005509,GO:0005634,GO:0005783,GO:0005794,GO:0005886,GO:0005887,GO:0005911,GO:0007157,GO:0007165,GO:0007411,GO:0016605,GO:0030054,GO:0030175,GO:0030425,GO:0030426,GO:0035584,GO:0042803,GO:0043005,GO:0043197,GO:0045202,GO:0045211,GO:0046982,GO:0048666,GO:0050839,GO:0051491,GO:0098609,GO:0098942
TRINITY_DN1047_c0_g3_i2	GO:0000122,GO:0005102,GO:0005509,GO:0005634,GO:0005783,GO:0005794,GO:0005886,GO:0005887,GO:0005911,GO:0007157,GO:0007165,GO:0007411,GO:0016605,GO:0030054,GO:0030175,GO:0030425,GO:0030426,GO:0035584,GO:0042803,GO:0043005,GO:0043197,GO:0045202,GO:0045211,GO:0046982,GO:0048666,GO:0050839,GO:0051491,GO:0098609,GO:0098942
TRINITY_DN1047_c0_g3_i4	GO:0000122,GO:0005102,GO:0005509,GO:0005634,GO:0005783,GO:0005794,GO:0005886,GO:0005887,GO:0005911,GO:0007157,GO:0007165,GO:0007411,GO:0016605,GO:0030054,GO:0030175,GO:0030425,GO:0030426,GO:0035584,GO:0042803,GO:0043005,GO:0043197,GO:0045202,GO:0045211,GO:0046982,GO:0048666,GO:0050839,GO:0051491,GO:0098609,GO:0098942
TRINITY_DN1047_c0_g3_i5	GO:0000122,GO:0005102,GO:0005509,GO:0005634,GO:0005783,GO:0005794,GO:0005886,GO:0005887,GO:0005911,GO:0007157,GO:0007165,GO:0007411,GO:0016605,GO:0030054,GO:0030175,GO:0030425,GO:0030426,GO:0035584,GO:0042803,GO:0043005,GO:0043197,GO:0045202,GO:0045211,GO:0046982,GO:0048666,GO:0050839,GO:0051491,GO:0098609,GO:0098942
TRINITY_DN1047_c0_g3_i6	GO:0000122,GO:0005102,GO:0005509,GO:0005634,GO:0005783,GO:0005794,GO:0005886,GO:0005887,GO:0005911,GO:0007157,GO:0007411,GO:0016605,GO:0030054,GO:0030175,GO:0030425,GO:0030426,GO:0035584,GO:0042803,GO:0043005,GO:0043197,GO:0045202,GO:0045211,GO:0046982,GO:0048666,GO:0050839,GO:0051491,GO:0098609
TRINITY_DN1047_c0_g3_i7	GO:0000122,GO:0005102,GO:0005509,GO:0005634,GO:0005783,GO:0005794,GO:0005886,GO:0005887,GO:0005911,GO:0007157,GO:0007165,GO:0007411,GO:0016605,GO:0030054,GO:0030175,GO:0030425,GO:0030426,GO:0035584,GO:0042803,GO:0043005,GO:0043197,GO:0045202,GO:0045211,GO:0046982,GO:0048666,GO:0050839,GO:0051491,GO:0098609,GO:0098942
TRINITY_DN10482_c0_g2_i2	GO:0005634,GO:0005654,GO:0005730,GO:0005737,GO:0005829,GO:0016787,GO:0045944,GO:0050427,GO:0070062
TRINITY_DN10482_c0_g2_i3	GO:0005634,GO:0005654,GO:0005730,GO:0005737,GO:0005829,GO:0016787,GO:0045944
TRINITY_DN10482_c0_g4_i1	GO:0003723,GO:0006396,GO:0008173
TRINITY_DN10482_c0_g4_i2	GO:0003723,GO:0006396,GO:0008173
TRINITY_DN10482_c0_g4_i3	GO:0003723,GO:0006396,GO:0008173
TRINITY_DN10487_c1_g1_i1	GO:0000122,GO:0000977,GO:0000981,GO:0001227,GO:0003677,GO:0005634,GO:0006357,GO:0046872
TRINITY_DN10489_c0_g1_i1	GO:0003924,GO:0005525,GO:0005856,GO:0005886,GO:0005938,GO:0007015,GO:0007163,GO:0007264,GO:0008360,GO:0010008,GO:0019901,GO:0030865,GO:0031410,GO:0032956,GO:0042995,GO:0043231,GO:0043652
TRINITY_DN10490_c0_g1_i2	GO:0000086,GO:0000287,GO:0004674,GO:0005524,GO:0005634,GO:0005737,GO:0005783,GO:0005813,GO:0006468,GO:0006887,GO:0007409,GO:0010975,GO:0018105,GO:0019901,GO:0030010,GO:0030182,GO:0031532,GO:0035556,GO:0036503,GO:0042149,GO:0048471,GO:0048812,GO:0050321,GO:0050770,GO:0051117,GO:0051301,GO:0061178,GO:0070059,GO:0090176,GO:0106310,GO:0106311,GO:0150034
TRINITY_DN10493_c0_g1_i1	GO:0005886,GO:0006865,GO:0015171,GO:0015175,GO:0015179,GO:0015184,GO:0015804,GO:0015811,GO:0016021,GO:0016324,GO:0031526,GO:0042605
TRINITY_DN10493_c0_g1_i2	GO:0005886,GO:0015175,GO:0015184,GO:0015804,GO:0015811,GO:0016021,GO:0016324,GO:0031526,GO:0042605
TRINITY_DN10494_c0_g1_i1	GO:0000082,GO:0000307,GO:0001726,GO:0001954,GO:0003323,GO:0004693,GO:0005524,GO:0005634,GO:0005654,GO:0005737,GO:0005813,GO:0005829,GO:0006468,GO:0008285,GO:0008353,GO:0009615,GO:0010468,GO:0014002,GO:0016592,GO:0021542,GO:0021670,GO:0030332,GO:0042063,GO:0043697,GO:0045596,GO:0045638,GO:0045646,GO:0045656,GO:0045668,GO:0045786,GO:0048146,GO:0048699,GO:0050680,GO:0051301,GO:0051726,GO:0098770,GO:…
TRINITY_DN10496_c0_g1_i1	GO:0005634,GO:0010468,GO:0046872
TRINITY_DN10496_c0_g1_i2	GO:0005634,GO:0010468,GO:0046872
TRINITY_DN10497_c0_g1_i1	GO:0000139,GO:0001726,GO:0002102,GO:0002250,GO:0003779,GO:0005737,GO:0005769,GO:0005829,GO:0005886,GO:0005938,GO:0006898,GO:0007416,GO:0008022,GO:0014069,GO:0016601,GO:0019904,GO:0030027,GO:0030425,GO:0030427,GO:0030665,GO:0030833,GO:0030864,GO:0043204,GO:0045211,GO:0045773,GO:0048812,GO:0051015,GO:0061003,GO:0071800,GO:0097178,GO:0098974
TRINITY_DN10497_c0_g1_i2	GO:0000139,GO:0001726,GO:0002102,GO:0002250,GO:0005769,GO:0005829,GO:0005886,GO:0006898,GO:0007416,GO:0014069,GO:0030027,GO:0030425,GO:0030427,GO:0030665,GO:0030833,GO:0030864,GO:0043204,GO:0045211,GO:0045773,GO:0048812,GO:0051015,GO:0061003,GO:0071800,GO:0097178,GO:0098974
TRINITY_DN1049_c0_g1_i1	GO:0016020,GO:0016021
TRINITY_DN1049_c0_g1_i2	GO:0016020,GO:0016021
TRINITY_DN104_c0_g1_i1	GO:0000724,GO:0001558,GO:0005634,GO:0005654,GO:0005694,GO:0005730,GO:0005819,GO:0005829,GO:0006281,GO:0007049,GO:0009411,GO:0016035,GO:0017125,GO:0019985,GO:0033138,GO:0042177,GO:0042276,GO:0042772,GO:0045893,GO:0051301,GO:1904667
TRINITY_DN104_c0_g1_i2	GO:0000724,GO:0001558,GO:0005634,GO:0005654,GO:0005694,GO:0005730,GO:0005819,GO:0005829,GO:0006281,GO:0007049,GO:0009411,GO:0016035,GO:0017125,GO:0019985,GO:0033138,GO:0042177,GO:0042276,GO:0042772,GO:0045893,GO:0051301,GO:1904667
TRINITY_DN104_c1_g1_i1	GO:0005483,GO:0005774,GO:0006886,GO:0010807,GO:0019905,GO:0031201,GO:0035249,GO:0035494,GO:0070044,GO:0098978
TRINITY_DN10502_c0_g1_i1	GO:0005576,GO:0016525
TRINITY_DN10503_c0_g1_i3	GO:0001932,GO:0005634,GO:0005737,GO:0016239,GO:0016684,GO:0030308,GO:0030330,GO:0032542,GO:0034599,GO:0036091,GO:0042149,GO:0051920,GO:0061700,GO:0070728,GO:0071233,GO:0072593,GO:1900182,GO:1901031,GO:1902010,GO:1904262,GO:1990253,GO:1990316
TRINITY_DN10503_c0_g1_i4	GO:0001932,GO:0005634,GO:0005737,GO:0016239,GO:0016684,GO:0030308,GO:0030330,GO:0032542,GO:0034599,GO:0036091,GO:0042149,GO:0051920,GO:0061700,GO:0070728,GO:0071233,GO:0072593,GO:1900182,GO:1901031,GO:1902010,GO:1904262,GO:1990253,GO:1990316
TRINITY_DN10503_c0_g1_i7	GO:0001932,GO:0005634,GO:0005737,GO:0016239,GO:0016684,GO:0030308,GO:0030330,GO:0032542,GO:0034599,GO:0036091,GO:0042149,GO:0051920,GO:0061700,GO:0070728,GO:0071233,GO:0072593,GO:1900182,GO:1901031,GO:1902010,GO:1904262,GO:1990253,GO:1990316
TRINITY_DN10504_c0_g1_i1	GO:0005886,GO:0016021,GO:0045202
TRINITY_DN10505_c0_g1_i2	GO:0000978,GO:0000981,GO:0005634,GO:0006355,GO:0046872
TRINITY_DN1050_c0_g1_i1	GO:0005048,GO:0005784,GO:0006616,GO:0008320,GO:0016021,GO:0031204,GO:0043022
TRINITY_DN1050_c0_g1_i2	GO:0005048,GO:0005784,GO:0006616,GO:0008320,GO:0016021,GO:0031204,GO:0043022
TRINITY_DN1050_c0_g1_i3	GO:0005048,GO:0005784,GO:0006616,GO:0008320,GO:0016021,GO:0031204,GO:0043022
TRINITY_DN1050_c0_g1_i4	GO:0005048,GO:0005784,GO:0006616,GO:0008320,GO:0016021,GO:0031204,GO:0043022
TRINITY_DN1050_c0_g2_i1	GO:0005048,GO:0005784,GO:0005789,GO:0006616,GO:0008320,GO:0030176,GO:0031204,GO:0039019,GO:0043022,GO:0045047
TRINITY_DN10511_c0_g1_i1	GO:0005576,GO:0005581,GO:0042802,GO:0050807
TRINITY_DN10511_c0_g1_i2	GO:0005576,GO:0005581,GO:0042802,GO:0050807
TRINITY_DN10512_c0_g1_i2	GO:0001501,GO:0001649,GO:0001958,GO:0002062,GO:0003417,GO:0003418,GO:0005737,GO:0005813,GO:0005929,GO:0007224,GO:0030992,GO:0033687,GO:0035630,GO:0036064,GO:0050680,GO:0060173,GO:0060271,GO:0060349,GO:0061975,GO:0097500,GO:0097731,GO:1905515,GO:2000051
TRINITY_DN10514_c0_g1_i1	GO:0004222,GO:0005178,GO:0005886,GO:0007155,GO:0007162,GO:0007417,GO:0008344,GO:0016021,GO:0022011,GO:0030424,GO:0098978,GO:0099061,GO:0099645
TRINITY_DN10514_c0_g1_i3	GO:0004222,GO:0005178,GO:0005886,GO:0007155,GO:0007162,GO:0007417,GO:0008344,GO:0016021,GO:0022011,GO:0030424,GO:0098978,GO:0099061,GO:0099645
TRINITY_DN10515_c0_g1_i1	GO:0004674,GO:0004683,GO:0005516,GO:0005524,GO:0005634,GO:0005654,GO:0005737,GO:0006417,GO:0006468,GO:0007166,GO:0009931,GO:0016604,GO:0016605,GO:0018105,GO:0030097,GO:0035556,GO:0046777,GO:0046872,GO:0071243,GO:0097192,GO:0106310,GO:0106311
TRINITY_DN10515_c0_g1_i2	GO:0004674,GO:0004683,GO:0005516,GO:0005524,GO:0005634,GO:0005654,GO:0005737,GO:0006417,GO:0006468,GO:0009931,GO:0016604,GO:0016605,GO:0018105,GO:0030097,GO:0035556,GO:0046777,GO:0046872,GO:0071243,GO:0097192,GO:0106310,GO:0106311
TRINITY_DN10515_c0_g1_i3	GO:0004674,GO:0004683,GO:0005516,GO:0005524,GO:0005634,GO:0005654,GO:0005737,GO:0006417,GO:0006468,GO:0009931,GO:0016604,GO:0016605,GO:0018105,GO:0030097,GO:0035556,GO:0046777,GO:0046872,GO:0071243,GO:0097192,GO:0106310,GO:0106311
TRINITY_DN10516_c0_g3_i1	GO:0000139,GO:0001537,GO:0006790,GO:0007417,GO:0008146,GO:0016021,GO:0016051,GO:0030166,GO:0042446
TRINITY_DN10516_c0_g3_i2	GO:0000139,GO:0001537,GO:0006790,GO:0007417,GO:0008146,GO:0016021,GO:0016051,GO:0030166,GO:0042446
TRINITY_DN10516_c0_g4_i2	GO:0000977,GO:0000981,GO:0005634,GO:0006357,GO:0007517,GO:0030154,GO:0032502,GO:0046983
TRINITY_DN10519_c0_g1_i1	GO:0005739,GO:0006412,GO:0070131
TRINITY_DN1051_c0_g1_i1	GO:0000460,GO:0000470,GO:0003723,GO:0005730,GO:0006364,GO:0030687,GO:0042134
TRINITY_DN1051_c0_g1_i2	GO:0000460,GO:0000470,GO:0003723,GO:0005730,GO:0006364,GO:0030687,GO:0042134
TRINITY_DN1051_c0_g1_i3	GO:0000460,GO:0000470,GO:0003723,GO:0005730,GO:0006364,GO:0030687,GO:0042134
TRINITY_DN1051_c0_g1_i4	GO:0000460,GO:0000470,GO:0003723,GO:0005730,GO:0006364,GO:0030687,GO:0042134
TRINITY_DN10520_c0_g1_i1	GO:0005507,GO:0005739,GO:0031304,GO:0031305,GO:0032991,GO:0033132,GO:0055065
TRINITY_DN10520_c0_g1_i2	GO:0005507,GO:0005739,GO:0031304,GO:0031305,GO:0032991,GO:0033132,GO:0055065
TRINITY_DN10522_c0_g1_i1	GO:0000995,GO:0005634,GO:0005654,GO:0005730,GO:0006384,GO:0016251,GO:0016604,GO:0042795,GO:0042796
TRINITY_DN10525_c0_g1_i1	GO:0000079,GO:0000228,GO:0000400,GO:0000403,GO:0000405,GO:0000723,GO:0000724,GO:0000729,GO:0000800,GO:0002039,GO:0003677,GO:0003678,GO:0003697,GO:0004386,GO:0005524,GO:0005634,GO:0005654,GO:0005657,GO:0005694,GO:0005730,GO:0005737,GO:0005829,GO:0006260,GO:0006268,GO:0006281,GO:0006310,GO:0006974,GO:0007095,GO:0008094,GO:0008270,GO:0009378,GO:0010165,GO:0016363,GO:0016605,GO:0016887,GO:0031297,GO:…
TRINITY_DN10529_c0_g1_i1	GO:0005739,GO:0005811,GO:0019222,GO:0097191,GO:0120162,GO:2001238
TRINITY_DN10529_c0_g1_i2	GO:0005739,GO:0005811,GO:0019222,GO:0097191,GO:0120162,GO:2001238
TRINITY_DN1052_c0_g1_i1	GO:0002903,GO:0005783,GO:0006672,GO:0006686,GO:0006940,GO:0010508,GO:0016021,GO:0035339,GO:0042552,GO:0061744,GO:0090156,GO:1900060,GO:1900182,GO:1904221
TRINITY_DN1052_c0_g1_i2	GO:0005783,GO:0006672,GO:0016021,GO:0035339,GO:0090156,GO:1900060
TRINITY_DN1052_c0_g1_i3	GO:0002903,GO:0005783,GO:0006672,GO:0006686,GO:0006940,GO:0010508,GO:0016021,GO:0035339,GO:0042552,GO:0061744,GO:0090156,GO:1900060,GO:1900182,GO:1904221
TRINITY_DN10531_c0_g1_i1	GO:0005509,GO:0005634,GO:0005886,GO:0005887,GO:0005911,GO:0005925,GO:0007015,GO:0007155,GO:0007156,GO:0007163,GO:0007267,GO:0009653,GO:0016477,GO:0048471,GO:0070062,GO:0098609
TRINITY_DN10531_c0_g1_i2	GO:0005509,GO:0005634,GO:0005886,GO:0005887,GO:0005911,GO:0005925,GO:0007015,GO:0007155,GO:0007156,GO:0007163,GO:0007267,GO:0009653,GO:0016477,GO:0048471,GO:0070062,GO:0098609
TRINITY_DN10531_c0_g1_i3	GO:0005509,GO:0005634,GO:0005886,GO:0005887,GO:0005911,GO:0005925,GO:0007015,GO:0007155,GO:0007156,GO:0007163,GO:0007267,GO:0009653,GO:0016477,GO:0048471,GO:0070062,GO:0098609
TRINITY_DN10532_c0_g1_i1	GO:0003846,GO:0004144,GO:0005789,GO:0006071,GO:0006629,GO:0006640,GO:0008374,GO:0016021,GO:0019432,GO:1990578
TRINITY_DN10532_c0_g1_i2	GO:0003846,GO:0004144,GO:0005789,GO:0006071,GO:0006629,GO:0006640,GO:0008374,GO:0016021,GO:0019432,GO:1990578
TRINITY_DN10534_c0_g1_i2	GO:0004867,GO:0005615,GO:0010951,GO:0030155,GO:0070062
TRINITY_DN10534_c0_g1_i3	GO:0004867,GO:0005615,GO:0010951,GO:0030155,GO:0070062
TRINITY_DN10537_c0_g1_i1	GO:0008146,GO:0016021
TRINITY_DN10537_c0_g1_i2	GO:0008146,GO:0016021
TRINITY_DN10538_c0_g1_i4	GO:0000981,GO:0005634,GO:0006357,GO:0043565,GO:0046872,GO:1990837
TRINITY_DN10538_c0_g2_i1	GO:0000981,GO:0005634,GO:0006357,GO:0043565,GO:0046872,GO:1990837
TRINITY_DN10539_c0_g1_i1	GO:0003015,GO:0004632,GO:0005524,GO:0005634,GO:0005737,GO:0006085,GO:0015937,GO:0042802,GO:0042803
TRINITY_DN1053_c0_g2_i1	GO:0004506,GO:0005783,GO:0005789,GO:0006695,GO:0006725,GO:0008203,GO:0010033,GO:0016021,GO:0016126,GO:0019216,GO:0042127,GO:0043231,GO:0071949,GO:0140042
TRINITY_DN1053_c0_g2_i2	GO:0004506,GO:0005783,GO:0005789,GO:0006695,GO:0006725,GO:0008203,GO:0010033,GO:0016021,GO:0016126,GO:0019216,GO:0042127,GO:0043231,GO:0071949,GO:0140042
TRINITY_DN1053_c0_g4_i1	GO:0002244,GO:0003841,GO:0005635,GO:0005739,GO:0005741,GO:0005789,GO:0006639,GO:0006654,GO:0008654,GO:0012505,GO:0016021,GO:0016024,GO:0016746
TRINITY_DN1053_c0_g4_i2	GO:0002244,GO:0003841,GO:0005635,GO:0005739,GO:0005741,GO:0005789,GO:0006639,GO:0006654,GO:0008654,GO:0012505,GO:0016021,GO:0016024,GO:0016746
TRINITY_DN1053_c0_g4_i3	GO:0002244,GO:0003841,GO:0005635,GO:0005739,GO:0005741,GO:0005789,GO:0006639,GO:0006654,GO:0008654,GO:0012505,GO:0016021,GO:0016024,GO:0016746
TRINITY_DN1053_c0_g4_i5	GO:0002244,GO:0003841,GO:0005635,GO:0005739,GO:0005741,GO:0005789,GO:0006639,GO:0006654,GO:0008654,GO:0012505,GO:0016021,GO:0016024,GO:0016746
TRINITY_DN1053_c0_g4_i6	GO:0002244,GO:0003841,GO:0005635,GO:0005739,GO:0005741,GO:0005789,GO:0006639,GO:0006654,GO:0008654,GO:0012505,GO:0016021,GO:0016024,GO:0016746
TRINITY_DN1053_c0_g5_i1	GO:0000038,GO:0001676,GO:0004467,GO:0005524,GO:0005739,GO:0005741,GO:0005778,GO:0005783,GO:0005789,GO:0005886,GO:0007584,GO:0008610,GO:0010747,GO:0014070,GO:0015908,GO:0016020,GO:0016021,GO:0019222,GO:0019432,GO:0033211,GO:0034201,GO:0035338,GO:0036109,GO:0042178,GO:0042493,GO:0043651,GO:0044539,GO:0047676,GO:0050197,GO:0070251,GO:0071902,GO:0090434,GO:0120162
TRINITY_DN1053_c0_g6_i1	GO:0000122,GO:0000978,GO:0001227,GO:0004879,GO:0005654,GO:0005829,GO:0006357,GO:0008270,GO:0030154,GO:0045944,GO:0048856
TRINITY_DN10540_c0_g1_i11	GO:0005254,GO:0005518,GO:0005604,GO:0005886,GO:0005929,GO:0006821,GO:0007274,GO:0007608,GO:0008289,GO:0010811,GO:0016021,GO:0030833,GO:0030838,GO:0031012,GO:0031594,GO:0032437,GO:0034707,GO:0042995,GO:0043204,GO:0044803,GO:0051899,GO:0055037,GO:1900745
TRINITY_DN10540_c0_g1_i12	GO:0005254,GO:0005518,GO:0005604,GO:0005886,GO:0005929,GO:0006821,GO:0007274,GO:0007608,GO:0008289,GO:0010811,GO:0016021,GO:0030833,GO:0030838,GO:0031012,GO:0031594,GO:0032437,GO:0034707,GO:0042995,GO:0043204,GO:0044803,GO:0051899,GO:0055037,GO:1900745
TRINITY_DN10540_c0_g1_i17	GO:0007274,GO:0008289,GO:0030833,GO:0030838,GO:0031594,GO:0042995,GO:0043204,GO:0044803,GO:0055037
TRINITY_DN10540_c0_g1_i2	GO:0005254,GO:0005518,GO:0005604,GO:0005886,GO:0005929,GO:0006821,GO:0007274,GO:0007608,GO:0008289,GO:0010811,GO:0016021,GO:0030833,GO:0030838,GO:0031012,GO:0031594,GO:0032437,GO:0034707,GO:0042995,GO:0043204,GO:0044803,GO:0051899,GO:0055037,GO:1900745
TRINITY_DN10540_c0_g1_i4	GO:0005518,GO:0005604,GO:0005886,GO:0007274,GO:0008289,GO:0010811,GO:0016021,GO:0030833,GO:0030838,GO:0031594,GO:0032437,GO:0042995,GO:0043204,GO:0044803,GO:0055037,GO:1900745
TRINITY_DN10540_c0_g1_i7	GO:0005254,GO:0005886,GO:0005929,GO:0006821,GO:0007608,GO:0034707,GO:0051899
TRINITY_DN10541_c0_g1_i2	GO:0005102,GO:0009617,GO:0032715,GO:0042113,GO:0043410,GO:0045947,GO:0050731,GO:0050869,GO:0051898,GO:1990782
TRINITY_DN10542_c0_g1_i1	GO:0005886,GO:0016021,GO:0050776
TRINITY_DN10544_c0_g1_i1	GO:0000055,GO:0005634,GO:0005654,GO:0005730,GO:0005737,GO:0043023
TRINITY_DN10545_c0_g1_i1	GO:0000795,GO:0007131,GO:0042802,GO:0046872,GO:0051026,GO:0061630
TRINITY_DN10545_c0_g1_i2	GO:0000795,GO:0007131,GO:0042802,GO:0046872,GO:0051026,GO:0061630
TRINITY_DN10546_c0_g1_i1	GO:0004930,GO:0007602,GO:0009881,GO:0016021,GO:0018298
TRINITY_DN10547_c0_g1_i1	GO:0003713,GO:0005654,GO:0005737,GO:0005829,GO:0005886,GO:0005912,GO:0008285,GO:0032274,GO:0043066,GO:0045892,GO:0045893,GO:2000279,GO:2000679
TRINITY_DN10548_c0_g1_i1	GO:0005737,GO:0005739,GO:0051018
TRINITY_DN10549_c0_g1_i1	GO:0000028,GO:0000462,GO:0003723,GO:0005654,GO:0006364,GO:0032040,GO:0034388
TRINITY_DN1054_c0_g1_i1	GO:0000785,GO:0000978,GO:0003713,GO:0005634,GO:0005737,GO:0030331,GO:0031490,GO:0032570,GO:0033148,GO:0043627,GO:0045184,GO:0045815,GO:0045893,GO:0045944,GO:0050847,GO:0071391,GO:0071442
TRINITY_DN1054_c0_g2_i1	GO:0005576,GO:0005737,GO:0016021
TRINITY_DN10550_c0_g1_i1	GO:0000900,GO:0003723,GO:0003730,GO:0005095,GO:0005634,GO:0005737,GO:0008135,GO:0032869,GO:0034260,GO:0034599,GO:0035925,GO:0043005,GO:0043022,GO:0043023,GO:0043024,GO:0045202,GO:0071243,GO:0071456,GO:1900248,GO:1990124,GO:2000766
TRINITY_DN10550_c0_g1_i2	GO:0000900,GO:0003723,GO:0003730,GO:0005095,GO:0005634,GO:0005737,GO:0008135,GO:0032869,GO:0034260,GO:0034599,GO:0035925,GO:0043005,GO:0043022,GO:0043023,GO:0043024,GO:0045202,GO:0071243,GO:0071456,GO:1900248,GO:1990124,GO:2000766
TRINITY_DN10550_c0_g1_i4	GO:0000900,GO:0003723,GO:0003730,GO:0005095,GO:0005634,GO:0005737,GO:0008135,GO:0032869,GO:0034260,GO:0034599,GO:0035925,GO:0043005,GO:0043022,GO:0043023,GO:0043024,GO:0045202,GO:0071243,GO:0071456,GO:1900248,GO:1990124,GO:2000766
TRINITY_DN10550_c0_g2_i1	GO:0000122,GO:0000785,GO:0001704,GO:0001843,GO:0003205,GO:0003408,GO:0003677,GO:0005654,GO:0006325,GO:0006337,GO:0006338,GO:0006357,GO:0007369,GO:0007566,GO:0016514,GO:0016922,GO:0019827,GO:0030520,GO:0030521,GO:0030900,GO:0035060,GO:0042921,GO:0043044,GO:0045893,GO:0055007,GO:0060674,GO:0070829,GO:0071564,GO:0071565,GO:1901998
TRINITY_DN10552_c0_g1_i10	GO:0005829,GO:0005856,GO:0005902,GO:0005903,GO:0007605,GO:0030154,GO:0032532,GO:0051015,GO:1904106,GO:1904970
TRINITY_DN10552_c0_g1_i12	GO:0005198,GO:0005615,GO:0005829,GO:0007605,GO:0008344,GO:0016324,GO:0031012,GO:0046373,GO:0046556
TRINITY_DN10552_c0_g1_i15	GO:0005829,GO:0005856,GO:0005902,GO:0005903,GO:0007605,GO:0030154,GO:0032532,GO:0051015,GO:1904106,GO:1904970
TRINITY_DN10552_c0_g1_i3	GO:0005198,GO:0005615,GO:0005829,GO:0007605,GO:0008344,GO:0016324,GO:0031012,GO:0046373,GO:0046556
TRINITY_DN10552_c0_g1_i4	GO:0005829,GO:0005856,GO:0005902,GO:0005903,GO:0007605,GO:0030154,GO:0032532,GO:0051015,GO:1904106,GO:1904970
TRINITY_DN10552_c0_g1_i5	GO:0005829,GO:0005856,GO:0005902,GO:0005903,GO:0007605,GO:0030154,GO:0032532,GO:0051015,GO:1904106,GO:1904970
TRINITY_DN10552_c0_g1_i6	GO:0005198,GO:0005615,GO:0005829,GO:0007605,GO:0008344,GO:0016324,GO:0031012,GO:0046373,GO:0046556
TRINITY_DN10552_c0_g1_i8	GO:0005829,GO:0005856,GO:0005902,GO:0005903,GO:0007605,GO:0030154,GO:0032532,GO:0051015,GO:1904106,GO:1904970
TRINITY_DN10552_c0_g1_i9	GO:0005829,GO:0005856,GO:0005902,GO:0005903,GO:0007605,GO:0030154,GO:0032532,GO:0051015,GO:1904106,GO:1904970
TRINITY_DN10552_c0_g2_i1	GO:0000086,GO:0001750,GO:0001917,GO:0002142,GO:0005737,GO:0005829,GO:0005856,GO:0005886,GO:0005902,GO:0005903,GO:0007605,GO:0030046,GO:0030507,GO:0032420,GO:0032426,GO:0032532,GO:0034622,GO:0042472,GO:0042491,GO:0045177,GO:0045202,GO:0045494,GO:0046549,GO:0050953,GO:0050957,GO:0051015,GO:0051017,GO:0060122,GO:1904106,GO:1904970
TRINITY_DN10552_c0_g3_i1	GO:0004792
TRINITY_DN10552_c0_g3_i3	GO:0004792
TRINITY_DN10553_c0_g1_i2	GO:0000228,GO:0000278,GO:0003677,GO:0003682,GO:0005654,GO:0006338,GO:0008285,GO:0016586,GO:0043044
TRINITY_DN10553_c0_g1_i3	GO:0000228,GO:0000278,GO:0003677,GO:0003682,GO:0005654,GO:0006338,GO:0008285,GO:0016586,GO:0043044
TRINITY_DN10553_c0_g1_i4	GO:0000228,GO:0000278,GO:0003677,GO:0003682,GO:0005654,GO:0006338,GO:0008285,GO:0016586,GO:0043044
TRINITY_DN10553_c0_g1_i5	GO:0000228,GO:0000278,GO:0003677,GO:0003682,GO:0005654,GO:0006338,GO:0008285,GO:0016586,GO:0043044
TRINITY_DN10553_c0_g1_i6	GO:0000228,GO:0000278,GO:0003677,GO:0003682,GO:0005654,GO:0006338,GO:0008285,GO:0016586,GO:0043044
TRINITY_DN10553_c0_g1_i7	GO:0000228,GO:0000278,GO:0003677,GO:0003682,GO:0005654,GO:0006338,GO:0008285,GO:0016586,GO:0043044
TRINITY_DN10557_c0_g1_i2	GO:0000785,GO:0000976,GO:0000978,GO:0000981,GO:0001228,GO:0002376,GO:0002819,GO:0003677,GO:0005634,GO:0005654,GO:0005737,GO:0005829,GO:0006357,GO:0006915,GO:0007596,GO:0008285,GO:0032481,GO:0032728,GO:0032735,GO:0034124,GO:0035458,GO:0043374,GO:0045088,GO:0045590,GO:0045892,GO:0045893,GO:0045944,GO:0050776,GO:0051607,GO:0051726,GO:0060333,GO:0060337,GO:0071260,GO:2000564
TRINITY_DN10557_c0_g1_i3	GO:0000978,GO:0000981,GO:0002376,GO:0005634,GO:0005737,GO:0006357,GO:0006915,GO:0008285,GO:0050776
TRINITY_DN10557_c0_g1_i4	GO:0000785,GO:0000976,GO:0000978,GO:0000981,GO:0001228,GO:0002376,GO:0002819,GO:0003677,GO:0005634,GO:0005654,GO:0005737,GO:0005829,GO:0006357,GO:0006915,GO:0007596,GO:0008285,GO:0032481,GO:0032728,GO:0032735,GO:0034124,GO:0035458,GO:0043374,GO:0045088,GO:0045590,GO:0045892,GO:0045893,GO:0045944,GO:0050776,GO:0051607,GO:0051726,GO:0060333,GO:0060337,GO:0071260,GO:2000564
TRINITY_DN10558_c0_g1_i1	GO:0001504,GO:0005332,GO:0005737,GO:0005887,GO:0006836,GO:0007420,GO:0008028,GO:0015718,GO:0016020,GO:0035725,GO:0042165,GO:0042493,GO:0042995,GO:0043005,GO:0045202,GO:0098810,GO:0098982,GO:0099055,GO:0099056
TRINITY_DN10558_c0_g1_i2	GO:0001504,GO:0005332,GO:0005737,GO:0005887,GO:0006836,GO:0007420,GO:0008028,GO:0015718,GO:0016020,GO:0035725,GO:0042165,GO:0042493,GO:0042995,GO:0043005,GO:0045202,GO:0098810,GO:0098982,GO:0099055,GO:0099056
TRINITY_DN10559_c0_g1_i1	GO:0005518,GO:0005583,GO:0005615,GO:0007601,GO:0030199,GO:0032914,GO:0045944
TRINITY_DN10559_c0_g1_i2	GO:0005518,GO:0005583,GO:0005615,GO:0007601,GO:0030199,GO:0032914,GO:0045944
TRINITY_DN1055_c0_g1_i1	GO:0005789,GO:0005886,GO:0009986,GO:0010008,GO:0016021,GO:0030176,GO:0030308,GO:0030316,GO:0033116,GO:0034241,GO:0036006,GO:0043011,GO:0045657,GO:0045780,GO:0061025,GO:0071353,GO:0071356,GO:0072675
TRINITY_DN1055_c0_g1_i10	GO:0005789,GO:0005886,GO:0009986,GO:0010008,GO:0016021,GO:0030176,GO:0030308,GO:0030316,GO:0033116,GO:0034241,GO:0036006,GO:0043011,GO:0045657,GO:0045780,GO:0061025,GO:0071353,GO:0071356,GO:0072675
TRINITY_DN1055_c0_g1_i11	GO:0005789,GO:0005886,GO:0009986,GO:0010008,GO:0016021,GO:0030176,GO:0030308,GO:0030316,GO:0033116,GO:0034241,GO:0036006,GO:0043011,GO:0045657,GO:0045780,GO:0061025,GO:0071353,GO:0071356,GO:0072675
TRINITY_DN1055_c0_g1_i12	GO:0005789,GO:0005886,GO:0009986,GO:0010008,GO:0016021,GO:0030176,GO:0030308,GO:0030316,GO:0033116,GO:0034241,GO:0036006,GO:0043011,GO:0045657,GO:0045780,GO:0061025,GO:0071353,GO:0071356,GO:0072675
TRINITY_DN1055_c0_g1_i14	GO:0005789,GO:0005886,GO:0009986,GO:0010008,GO:0016021,GO:0030176,GO:0030308,GO:0030316,GO:0033116,GO:0034241,GO:0036006,GO:0043011,GO:0045657,GO:0045780,GO:0061025,GO:0071353,GO:0071356,GO:0072675
TRINITY_DN1055_c0_g1_i15	GO:0005789,GO:0005886,GO:0009986,GO:0010008,GO:0016021,GO:0030176,GO:0030308,GO:0030316,GO:0033116,GO:0034241,GO:0036006,GO:0043011,GO:0045657,GO:0045780,GO:0061025,GO:0071353,GO:0071356,GO:0072675
TRINITY_DN1055_c0_g1_i17	GO:0005789,GO:0005886,GO:0009986,GO:0010008,GO:0016021,GO:0030176,GO:0030308,GO:0030316,GO:0033116,GO:0034241,GO:0036006,GO:0043011,GO:0045657,GO:0045780,GO:0061025,GO:0071353,GO:0071356,GO:0072675
TRINITY_DN1055_c0_g1_i18	GO:0005789,GO:0005886,GO:0009986,GO:0010008,GO:0016021,GO:0030176,GO:0030308,GO:0030316,GO:0033116,GO:0034241,GO:0036006,GO:0043011,GO:0045657,GO:0045780,GO:0061025,GO:0071353,GO:0071356,GO:0072675
TRINITY_DN1055_c0_g1_i19	GO:0005789,GO:0005886,GO:0009986,GO:0010008,GO:0016021,GO:0030176,GO:0030308,GO:0030316,GO:0033116,GO:0034241,GO:0036006,GO:0043011,GO:0045657,GO:0045780,GO:0061025,GO:0071353,GO:0071356,GO:0072675
TRINITY_DN1055_c0_g1_i2	GO:0005789,GO:0005886,GO:0009986,GO:0010008,GO:0016021,GO:0030176,GO:0030308,GO:0030316,GO:0033116,GO:0034241,GO:0036006,GO:0043011,GO:0045657,GO:0045780,GO:0061025,GO:0071353,GO:0071356,GO:0072675
TRINITY_DN1055_c0_g1_i20	GO:0005789,GO:0005886,GO:0009986,GO:0010008,GO:0016021,GO:0030176,GO:0030308,GO:0030316,GO:0033116,GO:0034241,GO:0036006,GO:0043011,GO:0045657,GO:0045780,GO:0061025,GO:0071353,GO:0071356,GO:0072675
TRINITY_DN1055_c0_g1_i21	GO:0005789,GO:0005886,GO:0009986,GO:0010008,GO:0016021,GO:0030176,GO:0030308,GO:0030316,GO:0033116,GO:0034241,GO:0036006,GO:0043011,GO:0045657,GO:0045780,GO:0061025,GO:0071353,GO:0071356,GO:0072675
TRINITY_DN1055_c0_g1_i3	GO:0005789,GO:0005886,GO:0009986,GO:0010008,GO:0016021,GO:0030176,GO:0030308,GO:0030316,GO:0033116,GO:0034241,GO:0036006,GO:0043011,GO:0045657,GO:0045780,GO:0061025,GO:0071353,GO:0071356,GO:0072675
TRINITY_DN1055_c0_g1_i6	GO:0005789,GO:0005886,GO:0009986,GO:0010008,GO:0016021,GO:0030176,GO:0030308,GO:0030316,GO:0033116,GO:0034241,GO:0036006,GO:0043011,GO:0045657,GO:0045780,GO:0061025,GO:0071353,GO:0071356,GO:0072675
TRINITY_DN1055_c0_g1_i7	GO:0005789,GO:0005886,GO:0009986,GO:0010008,GO:0016021,GO:0030176,GO:0030308,GO:0030316,GO:0033116,GO:0034241,GO:0036006,GO:0043011,GO:0045657,GO:0045780,GO:0061025,GO:0071353,GO:0071356,GO:0072675
TRINITY_DN1055_c0_g1_i8	GO:0005789,GO:0005886,GO:0009986,GO:0010008,GO:0016021,GO:0030176,GO:0030308,GO:0030316,GO:0033116,GO:0034241,GO:0036006,GO:0043011,GO:0045657,GO:0045780,GO:0061025,GO:0071353,GO:0071356,GO:0072675
TRINITY_DN1055_c0_g1_i9	GO:0005789,GO:0005886,GO:0009986,GO:0010008,GO:0016021,GO:0030176,GO:0030308,GO:0030316,GO:0033116,GO:0034241,GO:0036006,GO:0043011,GO:0045657,GO:0045780,GO:0061025,GO:0071353,GO:0071356,GO:0072675
TRINITY_DN1055_c0_g2_i1	GO:0000149,GO:0005198,GO:0005484,GO:0005615,GO:0005886,GO:0006886,GO:0006887,GO:0006906,GO:0007165,GO:0007340,GO:0007398,GO:0008021,GO:0009887,GO:0012505,GO:0016021,GO:0016323,GO:0030027,GO:0030154,GO:0031201,GO:0031629,GO:0032991,GO:0034599,GO:0042802,GO:0043231,GO:0048278,GO:0048306,GO:0048787,GO:1903575
TRINITY_DN1055_c0_g2_i3	GO:0000149,GO:0005198,GO:0005484,GO:0005615,GO:0005886,GO:0006886,GO:0006887,GO:0006906,GO:0007165,GO:0007340,GO:0007398,GO:0008021,GO:0009887,GO:0012505,GO:0016021,GO:0016323,GO:0030027,GO:0030154,GO:0031201,GO:0031629,GO:0032991,GO:0034599,GO:0042802,GO:0043231,GO:0048278,GO:0048306,GO:0048787,GO:1903575
TRINITY_DN10560_c0_g1_i2	GO:0003712,GO:0003723,GO:0005634,GO:0006397,GO:0008380,GO:0042632,GO:0071013,GO:1903506
TRINITY_DN10560_c0_g1_i6	GO:0003712,GO:0003723,GO:0005634,GO:0006397,GO:0008380,GO:0042632,GO:0071013,GO:1903506
TRINITY_DN10560_c0_g1_i7	GO:0003712,GO:0003723,GO:0005634,GO:0006397,GO:0008380,GO:0042632,GO:0071013,GO:1903506
TRINITY_DN10560_c0_g1_i8	GO:0003712,GO:0003723,GO:0005634,GO:0006397,GO:0008380,GO:0042632,GO:0071013,GO:1903506
TRINITY_DN10560_c0_g2_i3	GO:0003779,GO:0005829,GO:0005886,GO:0007266,GO:0032587,GO:0032991,GO:0035023,GO:0042608,GO:0045296,GO:0050790,GO:0070062,GO:1900029
TRINITY_DN10560_c0_g2_i4	GO:0003779,GO:0005829,GO:0005886,GO:0007266,GO:0032587,GO:0032991,GO:0035023,GO:0042608,GO:0045296,GO:0050790,GO:0070062,GO:1900029
TRINITY_DN10560_c0_g3_i1	GO:0004930,GO:0005887,GO:0019236,GO:0030182,GO:0038022
TRINITY_DN10560_c0_g3_i2	GO:0004930,GO:0005887,GO:0019236,GO:0030182,GO:0038022
TRINITY_DN10560_c0_g3_i3	GO:0004930,GO:0005887,GO:0019236,GO:0030182,GO:0038022
TRINITY_DN10561_c0_g1_i1	GO:0004674,GO:0005524,GO:0016021
TRINITY_DN10561_c0_g1_i2	GO:0004674,GO:0005524,GO:0016021
TRINITY_DN10563_c0_g2_i2	GO:0001726,GO:0003779,GO:0004672,GO:0005261,GO:0005262,GO:0005524,GO:0005737,GO:0005886,GO:0005887,GO:0006468,GO:0006816,GO:0007613,GO:0010961,GO:0016021,GO:0016301,GO:0016340,GO:0017022,GO:0030672,GO:0031032,GO:0043005,GO:0043025,GO:0043065,GO:0043196,GO:0046777,GO:0046872,GO:0051262,GO:0070266,GO:0072507,GO:0098655,GO:0106310,GO:0106311
TRINITY_DN1056_c0_g1_i1	GO:0004843,GO:0005634,GO:0005737,GO:0010468,GO:0046872
TRINITY_DN10572_c0_g2_i1	GO:0005737,GO:0005813,GO:0021799,GO:0043005,GO:0051642
TRINITY_DN10572_c0_g2_i10	GO:0005737,GO:0005813,GO:0021799,GO:0043005,GO:0051642
TRINITY_DN10572_c0_g2_i11	GO:0005737,GO:0005813,GO:0021799,GO:0043005,GO:0051642
TRINITY_DN10572_c0_g2_i12	GO:0005737,GO:0005813,GO:0021799,GO:0043005,GO:0051642
TRINITY_DN10572_c0_g2_i13	GO:0005737,GO:0005813,GO:0021799,GO:0043005,GO:0051642
TRINITY_DN10572_c0_g2_i16	GO:0005737,GO:0005813,GO:0021799,GO:0043005,GO:0051642
TRINITY_DN10572_c0_g2_i17	GO:0005737,GO:0005813,GO:0021799,GO:0043005,GO:0051642
TRINITY_DN10572_c0_g2_i18	GO:0005737,GO:0005813,GO:0021799,GO:0043005,GO:0051642
TRINITY_DN10572_c0_g2_i19	GO:0005737,GO:0005813,GO:0021799,GO:0043005,GO:0051642
TRINITY_DN10572_c0_g2_i20	GO:0005737,GO:0005813,GO:0021799,GO:0043005,GO:0051642
TRINITY_DN10572_c0_g2_i3	GO:0005737,GO:0005813,GO:0021799,GO:0043005,GO:0051642
TRINITY_DN10572_c0_g2_i4	GO:0005737,GO:0005813,GO:0021799,GO:0043005,GO:0051642
TRINITY_DN10572_c0_g2_i5	GO:0005737,GO:0005813,GO:0021799,GO:0043005,GO:0051642
TRINITY_DN10572_c0_g2_i6	GO:0005737,GO:0005813,GO:0021799,GO:0043005,GO:0051642
TRINITY_DN10572_c0_g2_i7	GO:0005737,GO:0005813,GO:0021799,GO:0043005,GO:0051642
TRINITY_DN10572_c0_g2_i8	GO:0005737,GO:0005813,GO:0021799,GO:0043005,GO:0051642
TRINITY_DN10572_c0_g2_i9	GO:0005737,GO:0005813,GO:0021799,GO:0043005,GO:0051642
TRINITY_DN10573_c0_g1_i1	GO:0005178,GO:0005509,GO:0005886,GO:0007156,GO:0008013,GO:0015630,GO:0016021,GO:0016342,GO:0035710,GO:0045294,GO:0045296,GO:0070097,GO:0098742
TRINITY_DN10573_c0_g1_i2	GO:0005178,GO:0005509,GO:0005886,GO:0007156,GO:0008013,GO:0015630,GO:0016021,GO:0016342,GO:0035710,GO:0045294,GO:0045296,GO:0070097,GO:0098742
TRINITY_DN10573_c0_g1_i3	GO:0005178,GO:0005509,GO:0005886,GO:0007156,GO:0008013,GO:0015630,GO:0016021,GO:0016342,GO:0035710,GO:0045294,GO:0045296,GO:0070097,GO:0098742
TRINITY_DN10578_c0_g1_i1	GO:0005220,GO:0005789,GO:0005791,GO:0016021,GO:0030658,GO:0030667,GO:0070679
TRINITY_DN10578_c0_g1_i2	GO:0005220,GO:0005789,GO:0005791,GO:0016021,GO:0030658,GO:0030667,GO:0070679
TRINITY_DN10578_c0_g1_i3	GO:0005220,GO:0005789,GO:0005791,GO:0016021,GO:0030658,GO:0030667,GO:0070679
TRINITY_DN1057_c0_g1_i1	GO:0001569,GO:0001837,GO:0004721,GO:0005509,GO:0005829,GO:0005955,GO:0006606,GO:0007507,GO:0008597,GO:0019902,GO:0022011,GO:0033173,GO:0042383,GO:0060487,GO:0098685,GO:0098688,GO:0098794,GO:0098978,GO:0099149,GO:0099170
TRINITY_DN1057_c0_g1_i2	GO:0001569,GO:0001837,GO:0004721,GO:0005509,GO:0005829,GO:0005955,GO:0006606,GO:0007507,GO:0008597,GO:0019902,GO:0022011,GO:0033173,GO:0042383,GO:0060487,GO:0098685,GO:0098688,GO:0098794,GO:0098978,GO:0099149,GO:0099170
TRINITY_DN1057_c0_g2_i1	GO:0005783,GO:0005789,GO:0006636,GO:0009922,GO:0016020,GO:0019367,GO:0030148,GO:0030176,GO:0034625,GO:0034626,GO:0035338,GO:0036109,GO:0042761,GO:0043651,GO:0046513,GO:0061436,GO:0102336,GO:0102337,GO:0102338,GO:0102756
TRINITY_DN1057_c0_g2_i2	GO:0005783,GO:0005789,GO:0006636,GO:0009922,GO:0016020,GO:0019367,GO:0030148,GO:0030176,GO:0034625,GO:0034626,GO:0035338,GO:0036109,GO:0042761,GO:0043651,GO:0046513,GO:0061436,GO:0102336,GO:0102337,GO:0102338,GO:0102756
TRINITY_DN1057_c0_g3_i4	GO:0001650,GO:0005654,GO:0005737,GO:0005794,GO:0005829,GO:0042942,GO:0042994,GO:0048471
TRINITY_DN1057_c0_g3_i7	GO:0001650,GO:0005654,GO:0005737,GO:0005794,GO:0005829,GO:0042942,GO:0042994,GO:0048471
TRINITY_DN1057_c0_g4_i1	GO:0001650,GO:0005654,GO:0005737,GO:0005794,GO:0005829,GO:0042942,GO:0042994,GO:0048471
TRINITY_DN1057_c0_g4_i3	GO:0001650,GO:0005654,GO:0005737,GO:0005794,GO:0005829,GO:0042942,GO:0042994,GO:0048471
TRINITY_DN1057_c0_g7_i1	GO:0001569,GO:0001837,GO:0004721,GO:0005509,GO:0005829,GO:0005955,GO:0006606,GO:0007507,GO:0008597,GO:0019902,GO:0022011,GO:0033173,GO:0042383,GO:0060487,GO:0098685,GO:0098688,GO:0098794,GO:0098978,GO:0099149,GO:0099170
TRINITY_DN10581_c0_g1_i1	GO:0005085,GO:0005829,GO:0007186,GO:0019904,GO:0030032,GO:0032587,GO:0035556,GO:0043065,GO:0046847,GO:0051056
TRINITY_DN10582_c1_g1_i1	GO:0005783,GO:0005789,GO:0006665,GO:0006869,GO:0007165,GO:0008289,GO:0016021,GO:0031965
TRINITY_DN10585_c0_g1_i1	GO:0005615,GO:0007186,GO:0010469,GO:0010893,GO:0016913,GO:0016914
TRINITY_DN10585_c0_g1_i2	GO:0005615,GO:0007186,GO:0010469,GO:0010893,GO:0016913,GO:0016914
TRINITY_DN10586_c0_g1_i1	GO:0000122,GO:0000977,GO:0000978,GO:0000981,GO:0001227,GO:0001764,GO:0003682,GO:0005634,GO:0006357,GO:0007411,GO:0007420,GO:0010628,GO:0021759,GO:0021772,GO:0021800,GO:0021831,GO:0021846,GO:0021853,GO:0030900,GO:0042127,GO:0044241,GO:0046622,GO:0048484,GO:0048666,GO:0072148,GO:1990837
TRINITY_DN10588_c0_g1_i1	GO:0003723,GO:0003950,GO:0005634,GO:0046872,GO:0070213,GO:0140289,GO:1990404
TRINITY_DN1058_c0_g1_i3	GO:0004180,GO:0005615,GO:0005737,GO:0005764,GO:0005783,GO:0005794,GO:0006508,GO:0006590,GO:0042246,GO:0042803,GO:0043171,GO:0046872,GO:0070573
TRINITY_DN1058_c0_g1_i4	GO:0004180,GO:0005615,GO:0005737,GO:0005764,GO:0005783,GO:0005794,GO:0006508,GO:0006590,GO:0042246,GO:0042803,GO:0043171,GO:0046872,GO:0070573
TRINITY_DN1058_c0_g1_i5	GO:0004180,GO:0005615,GO:0005737,GO:0005764,GO:0005783,GO:0005794,GO:0006508,GO:0006590,GO:0042246,GO:0042803,GO:0043171,GO:0046872,GO:0070573
TRINITY_DN1058_c0_g1_i6	GO:0004180,GO:0005615,GO:0005737,GO:0005764,GO:0005783,GO:0005794,GO:0006508,GO:0006590,GO:0042246,GO:0042803,GO:0043171,GO:0046872,GO:0070573
TRINITY_DN1058_c0_g1_i7	GO:0004180,GO:0005615,GO:0005737,GO:0005764,GO:0005783,GO:0005794,GO:0006508,GO:0006590,GO:0042246,GO:0042803,GO:0043171,GO:0046872,GO:0070573
TRINITY_DN1058_c0_g1_i9	GO:0004180,GO:0005615,GO:0005737,GO:0005764,GO:0005783,GO:0005794,GO:0006508,GO:0006590,GO:0042246,GO:0042803,GO:0043171,GO:0046872,GO:0070573
TRINITY_DN10593_c0_g1_i1	GO:0003677,GO:0005654,GO:0046872
TRINITY_DN10593_c0_g1_i2	GO:0003677,GO:0005654,GO:0046872
TRINITY_DN10594_c0_g1_i2	GO:0000122,GO:0000981,GO:0001227,GO:0005634,GO:0005654,GO:0005829,GO:0006357,GO:0008327,GO:0031208,GO:0042802,GO:0043565,GO:0045892,GO:0046872
TRINITY_DN10594_c0_g2_i1	GO:0000045,GO:0004674,GO:0005524,GO:0005737,GO:0005741,GO:0005776,GO:0005789,GO:0005829,GO:0006468,GO:0006914,GO:0007165,GO:0008104,GO:0010508,GO:0016236,GO:0016241,GO:0018105,GO:0018107,GO:0030424,GO:0031102,GO:0031175,GO:0031267,GO:0031333,GO:0031669,GO:0034045,GO:0042594,GO:0042802,GO:0044877,GO:0046777,GO:0048675,GO:0051020,GO:0055037,GO:0075044,GO:0097629,GO:0097632,GO:0097635,GO:0106310,GO:…
TRINITY_DN10594_c0_g2_i2	GO:0000045,GO:0004674,GO:0005524,GO:0005737,GO:0005741,GO:0005776,GO:0005789,GO:0005829,GO:0006468,GO:0006914,GO:0007165,GO:0008104,GO:0010508,GO:0016236,GO:0016241,GO:0018105,GO:0018107,GO:0030424,GO:0031102,GO:0031175,GO:0031267,GO:0031333,GO:0031669,GO:0034045,GO:0042594,GO:0042802,GO:0044877,GO:0046777,GO:0048675,GO:0051020,GO:0055037,GO:0075044,GO:0097629,GO:0097632,GO:0097635,GO:0106310,GO:…
TRINITY_DN10594_c0_g3_i1	GO:0000922,GO:0005815,GO:0005829,GO:0007165,GO:0050769,GO:2000179
TRINITY_DN10596_c0_g1_i1	GO:0005452,GO:0005886,GO:0005887,GO:0006820,GO:0006821,GO:0006873,GO:0007596,GO:0008509,GO:0009898,GO:0015106,GO:0015108,GO:0015301,GO:0015701,GO:0016021,GO:0016323,GO:0017121,GO:0022857,GO:0030018,GO:0030492,GO:0030506,GO:0030863,GO:0035811,GO:0042803,GO:0043495,GO:0045852,GO:0048821,GO:0050801,GO:0051354,GO:0051453,GO:0055085,GO:0070062,GO:0072562,GO:0072659,GO:1904539
TRINITY_DN10596_c0_g1_i4	GO:0005452,GO:0005886,GO:0005887,GO:0006820,GO:0006821,GO:0006873,GO:0007596,GO:0008509,GO:0009898,GO:0015106,GO:0015108,GO:0015301,GO:0015701,GO:0016021,GO:0016323,GO:0017121,GO:0022857,GO:0030018,GO:0030492,GO:0030506,GO:0030863,GO:0035811,GO:0042803,GO:0043495,GO:0045852,GO:0048821,GO:0050801,GO:0051354,GO:0051453,GO:0055085,GO:0070062,GO:0072562,GO:0072659,GO:1904539
TRINITY_DN10598_c0_g1_i10	GO:0004930,GO:0004984,GO:0005887,GO:0005938,GO:0019236,GO:0030182,GO:0030425,GO:0038022
TRINITY_DN10598_c0_g1_i5	GO:0004930,GO:0005887,GO:0019236,GO:0030182,GO:0038022
TRINITY_DN10598_c0_g1_i6	GO:0004930,GO:0005887,GO:0019236,GO:0030182,GO:0038022
TRINITY_DN10598_c0_g1_i7	GO:0004930,GO:0004984,GO:0005887,GO:0005938,GO:0019236,GO:0030182,GO:0030425,GO:0038022
TRINITY_DN10598_c0_g1_i9	GO:0004930,GO:0005887,GO:0019236,GO:0030182,GO:0038022
TRINITY_DN10598_c1_g1_i1	GO:0004930,GO:0005887,GO:0019236,GO:0030182,GO:0038022
TRINITY_DN10599_c0_g1_i1	GO:0001764,GO:0005654,GO:0005737,GO:0005815,GO:0005829,GO:0005856,GO:0005874,GO:0005929,GO:0005930,GO:0007605,GO:0008542,GO:0015630,GO:0019228,GO:0019894,GO:0030111,GO:0034451,GO:0035249,GO:0035556,GO:0045202,GO:0045880,GO:0048813,GO:0060091,GO:0060271,GO:0072686,GO:1902017
TRINITY_DN10599_c0_g1_i2	GO:0001764,GO:0005654,GO:0005737,GO:0005815,GO:0005829,GO:0005856,GO:0005874,GO:0005929,GO:0005930,GO:0007605,GO:0008542,GO:0015630,GO:0019228,GO:0019894,GO:0030111,GO:0034451,GO:0035249,GO:0035556,GO:0045202,GO:0045880,GO:0048813,GO:0060091,GO:0060271,GO:0072686,GO:1902017
TRINITY_DN1059_c0_g1_i1	GO:0000785,GO:0003677,GO:0003723,GO:0005521,GO:0005634,GO:0005737,GO:0006397,GO:0007076,GO:0008380,GO:0010793,GO:0016032,GO:0016363,GO:0016605,GO:0016607,GO:0017151,GO:0031065,GO:0033127,GO:0034237,GO:0042826,GO:0044839,GO:0045944,GO:0046872,GO:0051081,GO:1990904
TRINITY_DN1059_c0_g1_i2	GO:0000785,GO:0003677,GO:0003723,GO:0005521,GO:0005634,GO:0005737,GO:0006397,GO:0007076,GO:0008380,GO:0010793,GO:0016032,GO:0016363,GO:0016605,GO:0016607,GO:0017151,GO:0031065,GO:0033127,GO:0034237,GO:0042826,GO:0044839,GO:0045944,GO:0046872,GO:0051081,GO:1990904
TRINITY_DN1059_c0_g1_i3	GO:0000785,GO:0003677,GO:0003723,GO:0005521,GO:0005634,GO:0005737,GO:0006397,GO:0007076,GO:0008380,GO:0010793,GO:0016032,GO:0016363,GO:0016605,GO:0016607,GO:0017151,GO:0031065,GO:0033127,GO:0034237,GO:0042826,GO:0044839,GO:0045944,GO:0046872,GO:0051081,GO:1990904
TRINITY_DN1059_c0_g1_i4	GO:0000785,GO:0003677,GO:0003723,GO:0005521,GO:0005634,GO:0005737,GO:0006397,GO:0007076,GO:0008380,GO:0010793,GO:0016032,GO:0016363,GO:0016605,GO:0016607,GO:0017151,GO:0031065,GO:0033127,GO:0034237,GO:0042826,GO:0044839,GO:0045944,GO:0046872,GO:0051081,GO:1990904
TRINITY_DN1059_c0_g1_i5	GO:0000785,GO:0003677,GO:0003723,GO:0005521,GO:0005634,GO:0005737,GO:0006397,GO:0007076,GO:0008380,GO:0010793,GO:0016032,GO:0016363,GO:0016605,GO:0016607,GO:0017151,GO:0031065,GO:0033127,GO:0034237,GO:0042826,GO:0044839,GO:0045944,GO:0046872,GO:0051081,GO:1990904
TRINITY_DN1059_c0_g1_i6	GO:0000785,GO:0003677,GO:0003723,GO:0005521,GO:0005634,GO:0005737,GO:0006397,GO:0007076,GO:0008380,GO:0010793,GO:0016032,GO:0016363,GO:0016605,GO:0016607,GO:0017151,GO:0031065,GO:0033127,GO:0034237,GO:0042826,GO:0044839,GO:0045944,GO:0046872,GO:0051081,GO:1990904
TRINITY_DN105_c0_g1_i1	GO:0000166,GO:0000288,GO:0000398,GO:0000932,GO:0003899,GO:0005634,GO:0005654,GO:0005665,GO:0005829,GO:0006283,GO:0006351,GO:0006366,GO:0006367,GO:0006368,GO:0006370,GO:0008543,GO:0016070,GO:0016607,GO:0031369,GO:0031990,GO:0034402,GO:0042795,GO:0045948,GO:0048239,GO:0050434,GO:0060964
TRINITY_DN10600_c0_g1_i1	GO:0001503,GO:0003712,GO:0003723,GO:0005634,GO:0005654,GO:0005739,GO:0005829,GO:0006355,GO:0006390,GO:0007015,GO:0008134,GO:0010694,GO:0016592,GO:0030331,GO:0030374,GO:0030520,GO:0034614,GO:0042327,GO:0045672,GO:0045780,GO:0045892,GO:0045944,GO:0050682,GO:0051091,GO:0051384,GO:0051591,GO:0060346,GO:0120162
TRINITY_DN10602_c0_g1_i4	GO:0007186,GO:0007601,GO:0009968,GO:0035556,GO:0097381
TRINITY_DN10602_c0_g1_i5	GO:0007186,GO:0007601,GO:0009968,GO:0035556,GO:0097381
TRINITY_DN10602_c0_g1_i6	GO:0007186,GO:0007601,GO:0009968,GO:0035556,GO:0097381
TRINITY_DN10602_c0_g1_i7	GO:0007186,GO:0007601,GO:0009968,GO:0035556,GO:0097381
TRINITY_DN10602_c0_g2_i1	GO:0001750,GO:0001917,GO:0001975,GO:0005096,GO:0005634,GO:0005737,GO:0007186,GO:0007212,GO:0007399,GO:0007601,GO:0008277,GO:0009968,GO:0032355,GO:0035556,GO:0098839,GO:0098978,GO:1904783,GO:1905912
TRINITY_DN10605_c0_g1_i3	GO:0000978,GO:0000981,GO:0005634,GO:0006357,GO:0046872
TRINITY_DN10605_c0_g1_i4	GO:0000978,GO:0000981,GO:0005634,GO:0006357,GO:0046872
TRINITY_DN10605_c0_g1_i5	GO:0000978,GO:0000981,GO:0005634,GO:0006357,GO:0046872
TRINITY_DN10605_c0_g1_i7	GO:0000978,GO:0000981,GO:0005634,GO:0006357,GO:0046872
TRINITY_DN10606_c0_g1_i2	GO:0004873,GO:0016021,GO:0030246,GO:0031668,GO:0042802,GO:0046872
TRINITY_DN10606_c0_g1_i3	GO:0004873,GO:0005576,GO:0005886,GO:0005887,GO:0006898,GO:0016032,GO:0018279,GO:0030246,GO:0031668,GO:0046872
TRINITY_DN1060_c0_g1_i1	GO:0004656,GO:0005506,GO:0005783,GO:0005788,GO:0016702,GO:0018401,GO:0031418
TRINITY_DN1060_c0_g1_i2	GO:0004656,GO:0005506,GO:0005783,GO:0005788,GO:0016702,GO:0018401,GO:0031418
TRINITY_DN10611_c0_g1_i1	GO:0004027,GO:0004062,GO:0005737,GO:0006790,GO:0006805,GO:0008146,GO:0008203,GO:0047704,GO:0050427,GO:0050656,GO:0051923
TRINITY_DN10611_c0_g1_i2	GO:0004027,GO:0004062,GO:0005737,GO:0006790,GO:0006805,GO:0008146,GO:0008203,GO:0047704,GO:0050427,GO:0050656,GO:0051923
TRINITY_DN10611_c0_g1_i3	GO:0004027,GO:0004062,GO:0005737,GO:0006790,GO:0006805,GO:0008146,GO:0008203,GO:0047704,GO:0050427,GO:0050656,GO:0051923
TRINITY_DN10618_c0_g1_i2	GO:0005654,GO:0005739,GO:0005741,GO:0005829,GO:0005886,GO:0006656,GO:0015220,GO:0015871,GO:0016020,GO:0016021,GO:0022857,GO:0042426,GO:0055085,GO:0070062,GO:0150104
TRINITY_DN10618_c0_g1_i3	GO:0005654,GO:0005739,GO:0005741,GO:0005829,GO:0005886,GO:0006656,GO:0015220,GO:0015871,GO:0016020,GO:0016021,GO:0022857,GO:0042426,GO:0055085,GO:0070062,GO:0150104
TRINITY_DN1061_c0_g1_i1	GO:0000049,GO:0002939,GO:0003723,GO:0005634,GO:0005654,GO:0005730,GO:0005739,GO:0005829,GO:0009019,GO:0015629,GO:0030488,GO:0052905,GO:0070062,GO:0090646
TRINITY_DN1061_c0_g2_i1	GO:0000139,GO:0004653,GO:0005509,GO:0005794,GO:0005975,GO:0008543,GO:0016020,GO:0016021,GO:0016266,GO:0018242,GO:0018243,GO:0030145,GO:0030246,GO:0032580,GO:0048471,GO:0070062
TRINITY_DN10622_c0_g1_i1	GO:0001756,GO:0002116,GO:0005886,GO:0005887,GO:0007162,GO:0008360,GO:0017154,GO:0021915,GO:0021935,GO:0030334,GO:0042802,GO:0043087,GO:0050772,GO:0051642,GO:0060037,GO:0060174,GO:0071526,GO:1902287
TRINITY_DN10623_c0_g1_i1	GO:0000165,GO:0000187,GO:0003222,GO:0003712,GO:0005102,GO:0005125,GO:0005178,GO:0005576,GO:0005615,GO:0005654,GO:0005886,GO:0007154,GO:0007169,GO:0007171,GO:0007399,GO:0008083,GO:0008283,GO:0008284,GO:0010667,GO:0014032,GO:0016020,GO:0016021,GO:0016324,GO:0030154,GO:0030296,GO:0030297,GO:0030307,GO:0030879,GO:0030971,GO:0031334,GO:0032148,GO:0035556,GO:0038127,GO:0038128,GO:0038129,GO:0038130,GO:…
TRINITY_DN10623_c0_g1_i10	GO:0000165,GO:0000187,GO:0003222,GO:0003712,GO:0005102,GO:0005125,GO:0005178,GO:0005576,GO:0005615,GO:0005654,GO:0005886,GO:0007154,GO:0007169,GO:0007171,GO:0007399,GO:0008083,GO:0008283,GO:0008284,GO:0010667,GO:0014032,GO:0016020,GO:0016021,GO:0016324,GO:0030154,GO:0030296,GO:0030297,GO:0030307,GO:0030879,GO:0030971,GO:0031334,GO:0032148,GO:0035556,GO:0038127,GO:0038128,GO:0038129,GO:0038130,GO:…
TRINITY_DN10623_c0_g1_i12	GO:0000165,GO:0000187,GO:0003222,GO:0003712,GO:0005102,GO:0005125,GO:0005178,GO:0005576,GO:0005615,GO:0005654,GO:0005886,GO:0007154,GO:0007169,GO:0007171,GO:0007399,GO:0008083,GO:0008283,GO:0008284,GO:0010667,GO:0014032,GO:0016020,GO:0016021,GO:0016324,GO:0030154,GO:0030296,GO:0030297,GO:0030307,GO:0030879,GO:0030971,GO:0031334,GO:0032148,GO:0035556,GO:0038127,GO:0038128,GO:0038129,GO:0038130,GO:…
TRINITY_DN10623_c0_g1_i13	GO:0005102,GO:0005178,GO:0005615,GO:0005886,GO:0007171,GO:0007399,GO:0008083,GO:0016021,GO:0030154,GO:0030296,GO:0035556,GO:0038127,GO:0043125,GO:0045499,GO:0048513
TRINITY_DN10623_c0_g1_i14	GO:0000165,GO:0000187,GO:0003222,GO:0003712,GO:0005102,GO:0005125,GO:0005178,GO:0005576,GO:0005615,GO:0005654,GO:0005886,GO:0007154,GO:0007169,GO:0007171,GO:0007399,GO:0008083,GO:0008283,GO:0008284,GO:0010667,GO:0014032,GO:0016020,GO:0016021,GO:0016324,GO:0030154,GO:0030296,GO:0030297,GO:0030307,GO:0030879,GO:0030971,GO:0031334,GO:0032148,GO:0035556,GO:0038127,GO:0038128,GO:0038129,GO:0038130,GO:…
TRINITY_DN10623_c0_g1_i6	GO:0005102,GO:0005178,GO:0005615,GO:0005886,GO:0007171,GO:0007399,GO:0008083,GO:0016021,GO:0030154,GO:0030296,GO:0035556,GO:0038127,GO:0043125,GO:0045499,GO:0048513
TRINITY_DN10624_c0_g1_i1	GO:0005201,GO:0005509,GO:0005604,GO:0005912,GO:0005938,GO:0007049,GO:0007156,GO:0007157,GO:0007601,GO:0009617,GO:0032154,GO:0051301,GO:0062023,GO:0070062
TRINITY_DN10625_c0_g1_i1	GO:0005576,GO:0005634,GO:0005737,GO:0008289,GO:0014069
TRINITY_DN1062_c0_g1_i1	GO:0030315,GO:0036371,GO:0055117
TRINITY_DN1062_c0_g1_i2	GO:0005634,GO:0005737,GO:0010468,GO:0030879,GO:0032991,GO:0033147,GO:0043408,GO:0045892,GO:0045893,GO:0060644,GO:1904674,GO:1904677,GO:2000103,GO:2000737
TRINITY_DN10630_c0_g1_i2	GO:0005576,GO:0005615,GO:0005886,GO:0030424,GO:0042802,GO:0046658,GO:1990138
TRINITY_DN10631_c0_g1_i1	GO:0000122,GO:0005102,GO:0005509,GO:0005634,GO:0005783,GO:0005794,GO:0005886,GO:0005887,GO:0005911,GO:0007157,GO:0007411,GO:0016605,GO:0030054,GO:0030175,GO:0030425,GO:0030426,GO:0035584,GO:0042803,GO:0043005,GO:0043197,GO:0045202,GO:0045211,GO:0046982,GO:0048666,GO:0050839,GO:0051491,GO:0098609
TRINITY_DN10631_c0_g1_i2	GO:0000122,GO:0005102,GO:0005509,GO:0005634,GO:0005783,GO:0005794,GO:0005886,GO:0005887,GO:0005911,GO:0007157,GO:0007411,GO:0016605,GO:0030054,GO:0030175,GO:0030425,GO:0030426,GO:0035584,GO:0042803,GO:0043005,GO:0043197,GO:0045202,GO:0045211,GO:0046982,GO:0048666,GO:0050839,GO:0051491,GO:0098609
TRINITY_DN10631_c0_g1_i3	GO:0000122,GO:0005102,GO:0005509,GO:0005634,GO:0005783,GO:0005794,GO:0005886,GO:0005887,GO:0005911,GO:0007157,GO:0007411,GO:0016605,GO:0030054,GO:0030175,GO:0030425,GO:0030426,GO:0035584,GO:0042803,GO:0043005,GO:0043197,GO:0045202,GO:0045211,GO:0046982,GO:0048666,GO:0050839,GO:0051491,GO:0098609
TRINITY_DN10632_c0_g1_i1	GO:0000775,GO:0000793,GO:0003677,GO:0005524,GO:0005634,GO:0005654,GO:0005694,GO:0005730,GO:0005737,GO:0007088,GO:0008022,GO:0008283,GO:0016604,GO:0051321,GO:0051983,GO:0072574,GO:1902275,GO:1990705
TRINITY_DN10632_c0_g2_i1	GO:0003677,GO:0003723,GO:0005524,GO:0005634,GO:0005654,GO:0005694,GO:0005730,GO:0007049,GO:0007088,GO:0008022,GO:0008283,GO:0016020,GO:0016604,GO:0051983,GO:1902275
TRINITY_DN10634_c0_g1_i1	GO:0005198,GO:0005882
TRINITY_DN1063_c0_g1_i1	GO:0000122,GO:0000978,GO:0001227,GO:0001228,GO:0001658,GO:0005634,GO:0005654,GO:0005730,GO:0005737,GO:0006357,GO:0043565,GO:0045892,GO:0046872
TRINITY_DN1063_c0_g1_i4	GO:0000122,GO:0000978,GO:0000981,GO:0001227,GO:0001658,GO:0005654,GO:0005730,GO:0005737,GO:0006355,GO:0043565,GO:0045892,GO:0046872
TRINITY_DN10645_c0_g1_i1	GO:0000139,GO:0001665,GO:0006493,GO:0016021,GO:1990743
TRINITY_DN10649_c1_g1_i1	GO:0000139,GO:0001835,GO:0008467,GO:0016021
TRINITY_DN10649_c1_g1_i2	GO:0000139,GO:0001835,GO:0008467,GO:0016021
TRINITY_DN10649_c5_g1_i1	GO:0000978,GO:0003700,GO:0005634,GO:0006357,GO:1990837
TRINITY_DN1064_c0_g1_i1	GO:0004129,GO:0005743,GO:0016021,GO:0019646,GO:0045277
TRINITY_DN1064_c0_g1_i2	GO:0004129,GO:0005743,GO:0016021,GO:0019646,GO:0045277
TRINITY_DN10651_c0_g1_i1	GO:0005385,GO:0005654,GO:0005783,GO:0005789,GO:0005794,GO:0006882,GO:0016021,GO:0071577
TRINITY_DN10652_c0_g1_i1	GO:0005524,GO:0005635,GO:0005788,GO:0016887,GO:0042802,GO:0051085
TRINITY_DN1065_c0_g1_i1	GO:0003824,GO:0030170,GO:0042218,GO:0042802
TRINITY_DN10661_c0_g1_i1	GO:0000165,GO:0004713,GO:0004714,GO:0004992,GO:0005017,GO:0005019,GO:0005102,GO:0005161,GO:0005524,GO:0005634,GO:0005737,GO:0005794,GO:0005886,GO:0005887,GO:0005925,GO:0006024,GO:0007165,GO:0007169,GO:0007275,GO:0007568,GO:0008284,GO:0008584,GO:0009636,GO:0009986,GO:0010863,GO:0014068,GO:0014911,GO:0016020,GO:0016324,GO:0016477,GO:0018108,GO:0019838,GO:0019899,GO:0019901,GO:0030335,GO:0031226,GO:…
TRINITY_DN10663_c0_g1_i1	GO:0003682,GO:0003723,GO:0005634,GO:0005654,GO:0005730,GO:0005737,GO:0005829,GO:0006260,GO:0006325,GO:0006450,GO:0030544,GO:0031965,GO:0042393,GO:0043022,GO:0045893,GO:0051083,GO:0061649,GO:1900034,GO:2000279
TRINITY_DN10666_c0_g1_i1	GO:0003779,GO:0005737,GO:0005829,GO:0005856,GO:0005886,GO:0005925,GO:0008092,GO:0015629,GO:0016528,GO:0030018,GO:0030029,GO:0030506,GO:0034329,GO:0042383,GO:0042802,GO:0043034
TRINITY_DN10667_c0_g1_i1	GO:0005737,GO:0005813,GO:0005868,GO:0005874,GO:0005930,GO:0007275,GO:0035721,GO:0035735,GO:0035869,GO:0036064,GO:0045504,GO:1902017
TRINITY_DN1066_c0_g1_i1	GO:0000287,GO:0004674,GO:0005524,GO:0005634,GO:0005737,GO:0006468,GO:0030099,GO:0035556,GO:0106310,GO:0106311
TRINITY_DN1066_c0_g1_i2	GO:0000287,GO:0004674,GO:0005524,GO:0005634,GO:0005737,GO:0006468,GO:0030099,GO:0035556,GO:0106310,GO:0106311
TRINITY_DN1066_c0_g2_i1	GO:0005385,GO:0005634,GO:0005737,GO:0005794,GO:0005886,GO:0016020,GO:0016021,GO:0071577
TRINITY_DN1066_c0_g2_i3	GO:0005385,GO:0005634,GO:0005737,GO:0005794,GO:0005886,GO:0016020,GO:0016021,GO:0071577
TRINITY_DN1066_c0_g2_i4	GO:0005385,GO:0005634,GO:0005737,GO:0005794,GO:0005886,GO:0016020,GO:0016021,GO:0071577
TRINITY_DN1066_c0_g3_i1	GO:0000785,GO:0003677,GO:0003682,GO:0004864,GO:0005634,GO:0005654,GO:0005737,GO:0005783,GO:0005811,GO:0005829,GO:0006260,GO:0006334,GO:0006337,GO:0007076,GO:0016032,GO:0019888,GO:0032991,GO:0035067,GO:0042393,GO:0043488,GO:0043524,GO:0045892,GO:0048471
TRINITY_DN1066_c0_g3_i2	GO:0000785,GO:0003677,GO:0003682,GO:0004864,GO:0005634,GO:0005654,GO:0005737,GO:0005783,GO:0005811,GO:0005829,GO:0006260,GO:0006334,GO:0006337,GO:0007076,GO:0016032,GO:0019888,GO:0032991,GO:0035067,GO:0042393,GO:0043488,GO:0043524,GO:0045892,GO:0048471
TRINITY_DN1066_c0_g3_i4	GO:0000785,GO:0003677,GO:0003682,GO:0005634,GO:0005654,GO:0005737,GO:0005783,GO:0005811,GO:0005829,GO:0006334,GO:0032991,GO:0042393,GO:0043524,GO:0045892,GO:0048471
TRINITY_DN1066_c0_g5_i1	GO:0004842,GO:0005783,GO:0005789,GO:0006511,GO:0009617,GO:0010507,GO:0016020,GO:0016021,GO:0016567,GO:0030433,GO:0031648,GO:0031966,GO:0036503,GO:0042802,GO:0044257,GO:0044390,GO:0044877,GO:0046872,GO:0061630,GO:0070534,GO:0070936,GO:0071712,GO:2000785
TRINITY_DN10672_c0_g2_i2	GO:0005739,GO:0005815,GO:0005829
TRINITY_DN10672_c0_g3_i1	GO:0001650,GO:0002039,GO:0004674,GO:0005524,GO:0005634,GO:0005654,GO:0005737,GO:0006468,GO:0006974,GO:0007155,GO:0015630,GO:0030155,GO:0035507,GO:0035556,GO:0042127,GO:0042149,GO:0046872,GO:0106310,GO:0106311,GO:1901796,GO:2000772
TRINITY_DN10672_c0_g4_i1	GO:0000124,GO:0005634,GO:0005671,GO:0016573,GO:0019899,GO:0035064,GO:0043966,GO:0047485,GO:0070461
TRINITY_DN10673_c0_g1_i1	GO:0002250,GO:0005576,GO:0005886,GO:0019814
TRINITY_DN10675_c1_g1_i1	GO:0000139,GO:0003836,GO:0004513,GO:0005576,GO:0006486,GO:0008118,GO:0008373,GO:0009101,GO:0009247,GO:0009312,GO:0016020,GO:0016021,GO:0016266,GO:0018146,GO:0019082,GO:0030194,GO:0030259,GO:0032580,GO:0047288,GO:0050890,GO:0097503,GO:1903238,GO:1990743
TRINITY_DN10675_c1_g1_i2	GO:0000139,GO:0003836,GO:0004513,GO:0005576,GO:0006486,GO:0008118,GO:0008373,GO:0009101,GO:0009247,GO:0009312,GO:0016020,GO:0016021,GO:0016266,GO:0018146,GO:0019082,GO:0030194,GO:0030259,GO:0032580,GO:0047288,GO:0050890,GO:0097503,GO:1903238,GO:1990743
TRINITY_DN10675_c1_g1_i4	GO:0000139,GO:0003836,GO:0004513,GO:0005576,GO:0006486,GO:0008118,GO:0008373,GO:0009101,GO:0009247,GO:0009312,GO:0016020,GO:0016021,GO:0016266,GO:0018146,GO:0019082,GO:0030194,GO:0030259,GO:0032580,GO:0047288,GO:0050890,GO:0097503,GO:1903238,GO:1990743
TRINITY_DN10675_c1_g1_i6	GO:0000139,GO:0003836,GO:0004513,GO:0005576,GO:0006486,GO:0008118,GO:0008373,GO:0009101,GO:0009247,GO:0009312,GO:0016020,GO:0016021,GO:0016266,GO:0018146,GO:0019082,GO:0030194,GO:0030259,GO:0032580,GO:0047288,GO:0050890,GO:0097503,GO:1903238,GO:1990743
TRINITY_DN10676_c0_g1_i1	GO:0000027,GO:0001560,GO:0005634,GO:0005730,GO:0006364,GO:0019843,GO:0030687
TRINITY_DN10676_c0_g1_i3	GO:0000027,GO:0001560,GO:0005634,GO:0005730,GO:0006364,GO:0019843,GO:0030687
TRINITY_DN10678_c0_g1_i1	GO:0004867,GO:0005615,GO:0005788,GO:0007596,GO:0008201,GO:0010951,GO:0043687,GO:0044267,GO:0070062
TRINITY_DN10678_c0_g1_i2	GO:0004867,GO:0005615,GO:0005788,GO:0007596,GO:0008201,GO:0010951,GO:0043687,GO:0044267,GO:0070062
TRINITY_DN1067_c0_g2_i1	GO:0004888,GO:0005783,GO:0005886,GO:0005887,GO:0007166,GO:0009897,GO:0009986,GO:0016020,GO:0030246,GO:0046703,GO:0050776
TRINITY_DN1067_c0_g2_i3	GO:0004888,GO:0005783,GO:0005886,GO:0005887,GO:0007166,GO:0009897,GO:0009986,GO:0016020,GO:0030246,GO:0046703,GO:0050776
TRINITY_DN10680_c0_g3_i1	GO:0016020,GO:0016021,GO:0016323,GO:0050776
TRINITY_DN10683_c0_g1_i1	GO:0000977,GO:0000981,GO:0005634,GO:0006357,GO:0046872
TRINITY_DN1068_c0_g1_i2	GO:0000070,GO:0000281,GO:0000775,GO:0000776,GO:0000793,GO:0005634,GO:0005721,GO:0005737,GO:0005819,GO:0005874,GO:0007059,GO:0010032,GO:0016572,GO:0030496,GO:0032133,GO:0032991,GO:0043539,GO:0051257,GO:0051310,GO:0071902,GO:1902412,GO:1990385
TRINITY_DN1068_c0_g1_i4	GO:0000070,GO:0000281,GO:0000775,GO:0000776,GO:0000793,GO:0005634,GO:0005721,GO:0005737,GO:0005819,GO:0005874,GO:0007059,GO:0010032,GO:0016572,GO:0030496,GO:0032133,GO:0032991,GO:0043539,GO:0051257,GO:0051310,GO:0071902,GO:1902412,GO:1990385
TRINITY_DN10691_c0_g1_i1	GO:0005319,GO:0005524,GO:0005615,GO:0005765,GO:0005770,GO:0005886,GO:0006855,GO:0006869,GO:0008559,GO:0010875,GO:0015914,GO:0016021,GO:0016887,GO:0030324,GO:0030659,GO:0032464,GO:0032585,GO:0042493,GO:0042599,GO:0042626,GO:0042908,GO:0043129,GO:0043231,GO:0044267,GO:0046470,GO:0046471,GO:0046618,GO:0046890,GO:0051384,GO:0055091,GO:0070925,GO:0097208,GO:0097232,GO:0097233,GO:0120019,GO:0140345,GO:…
TRINITY_DN10694_c0_g1_i2	GO:0003712,GO:0006357,GO:0016592
TRINITY_DN10694_c0_g4_i1	GO:0000785,GO:0005634,GO:0006281,GO:0006974,GO:0031334,GO:0034184,GO:0035861,GO:1990166,GO:2000781
TRINITY_DN10699_c0_g1_i1	GO:0000398,GO:0003723,GO:0005654,GO:0005681
TRINITY_DN10699_c0_g1_i2	GO:0003723,GO:0005654,GO:0005681,GO:0006397,GO:0008380
TRINITY_DN10699_c0_g1_i3	GO:0003723,GO:0005654,GO:0005681,GO:0006397,GO:0008380
TRINITY_DN10699_c0_g1_i4	GO:0000398,GO:0003723,GO:0005654,GO:0005681
TRINITY_DN10699_c0_g3_i1	GO:0005484,GO:0005739,GO:0005886,GO:0006906,GO:0009986,GO:0016021,GO:0016082,GO:0019905,GO:0030672,GO:0031201,GO:0031594,GO:0031630,GO:0035493,GO:0035579,GO:0043005,GO:0070821,GO:0098978
TRINITY_DN1069_c0_g1_i1	GO:0001731,GO:0002188,GO:0003743,GO:0004672,GO:0004674,GO:0005524,GO:0005634,GO:0005737,GO:0005829,GO:0005886,GO:0006468,GO:0006897,GO:0006974,GO:0007049,GO:0016055,GO:0018105,GO:0022627,GO:0030178,GO:0032436,GO:0032790,GO:0032922,GO:0034613,GO:0040008,GO:0042752,GO:0075522,GO:0090263,GO:0106310,GO:0106311,GO:1903827,GO:1990904,GO:2000052
TRINITY_DN1069_c0_g1_i2	GO:0001731,GO:0002188,GO:0003743,GO:0005829,GO:0005886,GO:0006974,GO:0007049,GO:0022627,GO:0032790,GO:0040008,GO:0075522
TRINITY_DN1069_c0_g1_i3	GO:0004672,GO:0004674,GO:0005524,GO:0005634,GO:0005737,GO:0006468,GO:0006897,GO:0016055,GO:0018105,GO:0030178,GO:0032436,GO:0032922,GO:0034613,GO:0042752,GO:0090263,GO:0106310,GO:0106311,GO:1903827,GO:1990904,GO:2000052
TRINITY_DN106_c0_g1_i1	GO:0016021,GO:0030433
TRINITY_DN10701_c0_g1_i10	GO:0005546,GO:0005856,GO:0032991,GO:0043197,GO:0051835
TRINITY_DN10701_c0_g1_i7	GO:0005546,GO:0005856,GO:0032991,GO:0043197,GO:0051835
TRINITY_DN10702_c0_g1_i1	GO:0001569,GO:0001649,GO:0001708,GO:0001947,GO:0002053,GO:0003382,GO:0003406,GO:0003413,GO:0003420,GO:0005113,GO:0005509,GO:0005615,GO:0005886,GO:0007224,GO:0007228,GO:0007267,GO:0008233,GO:0009880,GO:0010468,GO:0010628,GO:0010694,GO:0010770,GO:0016540,GO:0030166,GO:0030704,GO:0031012,GO:0031016,GO:0032331,GO:0032967,GO:0033088,GO:0033089,GO:0035264,GO:0035988,GO:0042733,GO:0045453,GO:0045669,GO:…
TRINITY_DN10703_c0_g1_i1	GO:0005654,GO:0005813,GO:0005829,GO:0005915,GO:0030054,GO:0044331,GO:0045218,GO:0046930,GO:0046931,GO:0070062,GO:0070097,GO:0090136
TRINITY_DN10703_c0_g1_i2	GO:0005654,GO:0005813,GO:0005829,GO:0005915,GO:0030054,GO:0044331,GO:0045218,GO:0046930,GO:0046931,GO:0070062,GO:0070097,GO:0090136
TRINITY_DN10704_c0_g1_i10	GO:0005634,GO:0005737,GO:0005886,GO:0005912,GO:0007043,GO:0030057,GO:0045296,GO:0098609
TRINITY_DN10704_c0_g1_i11	GO:0005634,GO:0005737,GO:0005886,GO:0005912,GO:0007043,GO:0030057,GO:0045296,GO:0098609
TRINITY_DN10704_c0_g1_i12	GO:0005634,GO:0005737,GO:0005886,GO:0005912,GO:0007043,GO:0030057,GO:0045296,GO:0098609
TRINITY_DN10704_c0_g1_i13	GO:0005634,GO:0005737,GO:0005886,GO:0005912,GO:0007043,GO:0030057,GO:0045296,GO:0098609
TRINITY_DN10704_c0_g1_i15	GO:0005634,GO:0005737,GO:0005886,GO:0005912,GO:0007043,GO:0030057,GO:0045296,GO:0098609
TRINITY_DN10704_c0_g1_i16	GO:0005634,GO:0005737,GO:0005886,GO:0005912,GO:0007043,GO:0030057,GO:0045296,GO:0098609
TRINITY_DN10704_c0_g1_i17	GO:0005634,GO:0005737,GO:0005886,GO:0005912,GO:0007043,GO:0030057,GO:0045296,GO:0098609
TRINITY_DN10704_c0_g1_i18	GO:0008376,GO:0016021,GO:0032580,GO:0033842
TRINITY_DN10704_c0_g1_i19	GO:0005634,GO:0005737,GO:0005886,GO:0005912,GO:0007043,GO:0030057,GO:0045296,GO:0098609
TRINITY_DN10704_c0_g1_i2	GO:0005634,GO:0005737,GO:0005886,GO:0005912,GO:0007043,GO:0030057,GO:0045296,GO:0098609
TRINITY_DN10704_c0_g1_i22	GO:0005634,GO:0005737,GO:0005886,GO:0005912,GO:0007043,GO:0030057,GO:0045296,GO:0098609
TRINITY_DN10704_c0_g1_i23	GO:0005634,GO:0005737,GO:0005886,GO:0005912,GO:0007043,GO:0008376,GO:0016021,GO:0030057,GO:0032580,GO:0033842,GO:0045296,GO:0098609
TRINITY_DN10704_c0_g1_i24	GO:0005634,GO:0005737,GO:0005886,GO:0005912,GO:0007043,GO:0030057,GO:0045296,GO:0098609
TRINITY_DN10704_c0_g1_i25	GO:0005634,GO:0005737,GO:0005886,GO:0005912,GO:0007043,GO:0030057,GO:0045296,GO:0098609
TRINITY_DN10704_c0_g1_i26	GO:0005634,GO:0005737,GO:0005886,GO:0005912,GO:0007043,GO:0030057,GO:0045296,GO:0098609
TRINITY_DN10704_c0_g1_i27	GO:0005634,GO:0005737,GO:0005886,GO:0005912,GO:0007043,GO:0030057,GO:0045296,GO:0098609
TRINITY_DN10704_c0_g1_i28	GO:0008376,GO:0016021,GO:0032580,GO:0033842
TRINITY_DN10704_c0_g1_i4	GO:0005634,GO:0005737,GO:0005886,GO:0005912,GO:0007043,GO:0008376,GO:0016021,GO:0030057,GO:0032580,GO:0033842,GO:0045296,GO:0098609
TRINITY_DN10704_c0_g1_i5	GO:0005634,GO:0005737,GO:0005886,GO:0005912,GO:0007043,GO:0030057,GO:0045296,GO:0098609
TRINITY_DN10704_c0_g1_i6	GO:0005634,GO:0005737,GO:0005886,GO:0005912,GO:0007043,GO:0030057,GO:0045296,GO:0098609
TRINITY_DN10704_c0_g1_i7	GO:0005634,GO:0005737,GO:0005886,GO:0005912,GO:0007043,GO:0030057,GO:0045296,GO:0098609
TRINITY_DN10705_c0_g1_i1	GO:0005680,GO:0007049,GO:0007346,GO:0030071,GO:0031145,GO:0051301,GO:0070979
TRINITY_DN10705_c0_g1_i2	GO:0005680,GO:0007049,GO:0007346,GO:0030071,GO:0031145,GO:0051301,GO:0070979
TRINITY_DN10705_c0_g1_i3	GO:0005680,GO:0007049,GO:0007346,GO:0030071,GO:0031145,GO:0051301,GO:0070979
TRINITY_DN10705_c0_g1_i4	GO:0005680,GO:0007049,GO:0007346,GO:0030071,GO:0031145,GO:0051301,GO:0070979
TRINITY_DN10708_c0_g1_i1	GO:0000281,GO:0001837,GO:0001843,GO:0001934,GO:0002931,GO:0004672,GO:0004674,GO:0005524,GO:0005634,GO:0005737,GO:0005813,GO:0005829,GO:0005856,GO:0005886,GO:0006468,GO:0006939,GO:0007249,GO:0007266,GO:0008625,GO:0010595,GO:0010613,GO:0010628,GO:0010629,GO:0010825,GO:0016525,GO:0018105,GO:0018107,GO:0030036,GO:0030335,GO:0030866,GO:0031032,GO:0031267,GO:0031616,GO:0031644,GO:0032723,GO:0035509,GO:…
TRINITY_DN10708_c0_g1_i3	GO:0000281,GO:0001837,GO:0001843,GO:0001934,GO:0002931,GO:0004672,GO:0004674,GO:0005524,GO:0005634,GO:0005737,GO:0005813,GO:0005829,GO:0005856,GO:0005886,GO:0006468,GO:0006939,GO:0007249,GO:0007266,GO:0008625,GO:0010595,GO:0010613,GO:0010628,GO:0010629,GO:0010825,GO:0016525,GO:0018105,GO:0018107,GO:0030036,GO:0030335,GO:0030866,GO:0031032,GO:0031267,GO:0031616,GO:0031644,GO:0032723,GO:0035509,GO:…
TRINITY_DN10708_c0_g3_i1	GO:0000082,GO:0003677,GO:0005634,GO:0005737,GO:0005829,GO:0005886,GO:0030308,GO:0042802,GO:0045893,GO:0045944,GO:0046427
TRINITY_DN10708_c0_g3_i2	GO:0000082,GO:0003677,GO:0005634,GO:0005737,GO:0005829,GO:0005886,GO:0030308,GO:0042802,GO:0045893,GO:0045944,GO:0046427
TRINITY_DN10708_c0_g3_i3	GO:0000082,GO:0003677,GO:0005634,GO:0005737,GO:0005829,GO:0005886,GO:0030308,GO:0042802,GO:0045893,GO:0045944,GO:0046427
TRINITY_DN10708_c0_g3_i4	GO:0000082,GO:0003677,GO:0005634,GO:0005737,GO:0005829,GO:0005886,GO:0030308,GO:0042802,GO:0045893,GO:0045944,GO:0046427
TRINITY_DN10708_c0_g5_i1	GO:0000281,GO:0004672,GO:0004674,GO:0005524,GO:0005634,GO:0005737,GO:0005813,GO:0005829,GO:0005856,GO:0005886,GO:0006939,GO:0007266,GO:0010825,GO:0018107,GO:0030036,GO:0030866,GO:0031032,GO:0031267,GO:0032956,GO:0042752,GO:0046872,GO:0048511,GO:0048598,GO:0072518,GO:0106310,GO:0106311,GO:1901888
TRINITY_DN1070_c0_g1_i1	GO:0000922,GO:0005634,GO:0005737,GO:0005815,GO:0005874,GO:0006974,GO:0007165,GO:0007265,GO:0015630,GO:0031267,GO:0031398,GO:0042802,GO:0046872,GO:0047485,GO:0050821,GO:0070507
TRINITY_DN1070_c0_g1_i3	GO:0000922,GO:0005634,GO:0005737,GO:0005815,GO:0005874,GO:0006974,GO:0007165,GO:0007265,GO:0008270,GO:0015630,GO:0031267,GO:0031398,GO:0042802,GO:0046872,GO:0047485,GO:0050821,GO:0070507
TRINITY_DN1070_c0_g1_i4	GO:0000922,GO:0005634,GO:0005737,GO:0005815,GO:0005874,GO:0006974,GO:0007165,GO:0007265,GO:0015630,GO:0031267,GO:0031398,GO:0042802,GO:0046872,GO:0047485,GO:0050821,GO:0070507
TRINITY_DN1070_c0_g1_i5	GO:0000922,GO:0005634,GO:0005737,GO:0005815,GO:0005874,GO:0006974,GO:0007165,GO:0007265,GO:0015630,GO:0031267,GO:0031398,GO:0042802,GO:0046872,GO:0047485,GO:0050821,GO:0070507
TRINITY_DN1070_c0_g1_i6	GO:0000922,GO:0005634,GO:0005737,GO:0005815,GO:0005874,GO:0006974,GO:0007165,GO:0007265,GO:0015630,GO:0031267,GO:0031398,GO:0042802,GO:0046872,GO:0047485,GO:0050821,GO:0070507
TRINITY_DN1070_c0_g1_i7	GO:0000922,GO:0005634,GO:0005737,GO:0005815,GO:0005874,GO:0006974,GO:0007165,GO:0007265,GO:0015630,GO:0031267,GO:0031398,GO:0042802,GO:0046872,GO:0047485,GO:0050821,GO:0070507
TRINITY_DN10715_c0_g1_i1	GO:0005737,GO:0005739,GO:0009235
TRINITY_DN10715_c0_g1_i2	GO:0005737,GO:0005739,GO:0009235
TRINITY_DN1071_c0_g1_i1	GO:0000922,GO:0001533,GO:0005634,GO:0005737,GO:0005856,GO:0005886,GO:0005911,GO:0005912,GO:0007043,GO:0007267,GO:0009898,GO:0030054,GO:0030057,GO:0030155,GO:0030496,GO:0031424,GO:0032467,GO:0043547,GO:0045296,GO:0048471,GO:0051233,GO:0070268,GO:0072686,GO:0098609
TRINITY_DN1071_c0_g1_i12	GO:0000922,GO:0001533,GO:0005634,GO:0005737,GO:0005856,GO:0005886,GO:0005911,GO:0005912,GO:0007043,GO:0007267,GO:0009898,GO:0030054,GO:0030057,GO:0030155,GO:0030496,GO:0031424,GO:0032467,GO:0043547,GO:0045296,GO:0048471,GO:0051233,GO:0070268,GO:0072686,GO:0098609
TRINITY_DN1071_c0_g1_i13	GO:0000922,GO:0001533,GO:0005634,GO:0005737,GO:0005856,GO:0005886,GO:0005911,GO:0005912,GO:0007043,GO:0007267,GO:0009898,GO:0030054,GO:0030057,GO:0030155,GO:0030496,GO:0031424,GO:0032467,GO:0043547,GO:0045296,GO:0048471,GO:0051233,GO:0070268,GO:0072686,GO:0098609
TRINITY_DN1071_c0_g1_i14	GO:0000922,GO:0001533,GO:0005634,GO:0005737,GO:0005856,GO:0005886,GO:0005911,GO:0005912,GO:0007043,GO:0007267,GO:0009898,GO:0030054,GO:0030057,GO:0030155,GO:0030496,GO:0031424,GO:0032467,GO:0043547,GO:0045296,GO:0048471,GO:0051233,GO:0070268,GO:0072686,GO:0098609
TRINITY_DN1071_c0_g1_i2	GO:0000922,GO:0001533,GO:0005634,GO:0005737,GO:0005856,GO:0005886,GO:0005911,GO:0005912,GO:0007043,GO:0007267,GO:0009898,GO:0030054,GO:0030057,GO:0030155,GO:0030496,GO:0031424,GO:0032467,GO:0043547,GO:0045296,GO:0048471,GO:0051233,GO:0070268,GO:0072686,GO:0098609
TRINITY_DN1071_c0_g1_i3	GO:0000922,GO:0001533,GO:0005634,GO:0005737,GO:0005856,GO:0005886,GO:0005911,GO:0005912,GO:0007043,GO:0007267,GO:0009898,GO:0030054,GO:0030057,GO:0030155,GO:0030496,GO:0031424,GO:0032467,GO:0043547,GO:0045296,GO:0048471,GO:0051233,GO:0070268,GO:0072686,GO:0098609
TRINITY_DN1071_c0_g1_i4	GO:0000922,GO:0001533,GO:0005634,GO:0005737,GO:0005856,GO:0005886,GO:0005911,GO:0005912,GO:0007043,GO:0007267,GO:0009898,GO:0030054,GO:0030057,GO:0030155,GO:0030496,GO:0031424,GO:0032467,GO:0043547,GO:0045296,GO:0048471,GO:0051233,GO:0070268,GO:0072686,GO:0098609
TRINITY_DN1071_c0_g1_i5	GO:0000922,GO:0001533,GO:0005634,GO:0005737,GO:0005856,GO:0005886,GO:0005911,GO:0005912,GO:0007043,GO:0007267,GO:0009898,GO:0030054,GO:0030057,GO:0030155,GO:0030496,GO:0031424,GO:0032467,GO:0043547,GO:0045296,GO:0048471,GO:0051233,GO:0070268,GO:0072686,GO:0098609
TRINITY_DN1071_c0_g1_i7	GO:0000922,GO:0001533,GO:0005634,GO:0005737,GO:0005856,GO:0005886,GO:0005911,GO:0005912,GO:0007043,GO:0007267,GO:0009898,GO:0030054,GO:0030057,GO:0030155,GO:0030496,GO:0031424,GO:0032467,GO:0043547,GO:0045296,GO:0048471,GO:0051233,GO:0070268,GO:0072686,GO:0098609
TRINITY_DN1071_c0_g1_i9	GO:0000922,GO:0001533,GO:0005634,GO:0005737,GO:0005856,GO:0005886,GO:0005911,GO:0005912,GO:0007043,GO:0007267,GO:0009898,GO:0030054,GO:0030057,GO:0030155,GO:0030496,GO:0031424,GO:0032467,GO:0043547,GO:0045296,GO:0048471,GO:0051233,GO:0070268,GO:0072686,GO:0098609
TRINITY_DN1071_c0_g2_i1	GO:0005747,GO:0008137,GO:0022904,GO:0032981
TRINITY_DN1071_c0_g2_i2	GO:0005747,GO:0008137,GO:0022904,GO:0032981
TRINITY_DN1071_c0_g2_i3	GO:0005747,GO:0008137,GO:0022904,GO:0032981
TRINITY_DN1071_c0_g2_i4	GO:0005747,GO:0008137,GO:0022904,GO:0032981
TRINITY_DN1071_c0_g2_i5	GO:0005747,GO:0008137,GO:0022904,GO:0032981
TRINITY_DN10725_c0_g1_i1	GO:0000715,GO:0003684,GO:0005654,GO:0006281,GO:0006303,GO:0031848,GO:0035312,GO:0036297,GO:0046872
TRINITY_DN10725_c0_g1_i2	GO:0000715,GO:0003684,GO:0005654,GO:0006281,GO:0006303,GO:0031848,GO:0035312,GO:0036297,GO:0046872
TRINITY_DN10728_c0_g1_i1	GO:0005886,GO:0006869,GO:0016021,GO:0031902,GO:0045121
TRINITY_DN10728_c0_g1_i2	GO:0005886,GO:0006869,GO:0016021,GO:0031902,GO:0045121
TRINITY_DN1072_c0_g1_i1	GO:0003677,GO:0003682,GO:0003723,GO:0004386,GO:0004531,GO:0005524,GO:0005634,GO:0005764,GO:0006259,GO:0006309,GO:0007399,GO:0008094,GO:0008134,GO:0016514,GO:0030218,GO:0042393,GO:0043044,GO:0045944,GO:0050776,GO:0070062,GO:0070615,GO:0071564,GO:0071565
TRINITY_DN1072_c0_g1_i2	GO:0000978,GO:0001228,GO:0003334,GO:0003382,GO:0003700,GO:0005634,GO:0006357,GO:0008285,GO:0010837,GO:0019216,GO:0021773,GO:0021902,GO:0031077,GO:0033077,GO:0033153,GO:0035701,GO:0042475,GO:0043005,GO:0043066,GO:0043368,GO:0045664,GO:0045944,GO:0046632,GO:0046872,GO:0048538,GO:0071678,GO:0097535,GO:1990837
TRINITY_DN1072_c0_g1_i3	GO:0000122,GO:0000785,GO:0001188,GO:0002039,GO:0003407,GO:0003677,GO:0003713,GO:0003714,GO:0003723,GO:0004386,GO:0004531,GO:0005524,GO:0005615,GO:0005634,GO:0005654,GO:0005730,GO:0005764,GO:0006259,GO:0006309,GO:0006325,GO:0006337,GO:0006338,GO:0006357,GO:0007399,GO:0008094,GO:0008134,GO:0016020,GO:0016514,GO:0030177,GO:0030218,GO:0030308,GO:0030957,GO:0032991,GO:0038111,GO:0043044,GO:0043923,GO:…
TRINITY_DN1072_c0_g1_i4	GO:0003677,GO:0003682,GO:0003723,GO:0004386,GO:0005524,GO:0005634,GO:0007399,GO:0008094,GO:0008134,GO:0016514,GO:0042393,GO:0043044,GO:0045944,GO:0070615,GO:0071564,GO:0071565
TRINITY_DN1072_c0_g1_i5	GO:0000122,GO:0000737,GO:0000785,GO:0000791,GO:0000792,GO:0000902,GO:0000977,GO:0000978,GO:0001188,GO:0001568,GO:0001570,GO:0001701,GO:0001832,GO:0001835,GO:0001889,GO:0002039,GO:0003151,GO:0003281,GO:0003677,GO:0003682,GO:0003713,GO:0003714,GO:0003723,GO:0004386,GO:0004520,GO:0004531,GO:0005524,GO:0005634,GO:0005726,GO:0005764,GO:0006308,GO:0006309,GO:0006334,GO:0006337,GO:0006338,GO:0006346,GO:…
TRINITY_DN1072_c0_g1_i6	GO:0000070,GO:0000724,GO:0003677,GO:0003779,GO:0005524,GO:0005634,GO:0005654,GO:0005819,GO:0005829,GO:0005874,GO:0006281,GO:0006302,GO:0006351,GO:0008094,GO:0010571,GO:0016604,GO:0016887,GO:0030307,GO:0031011,GO:0032508,GO:0034644,GO:0042393,GO:0042766,GO:0043014,GO:0043044,GO:0043618,GO:0045944,GO:0051225,GO:0051301,GO:0070615,GO:0070914,GO:0071479,GO:2000045
TRINITY_DN1072_c0_g2_i1	GO:0000122,GO:0000785,GO:0000976,GO:0003677,GO:0003682,GO:0003713,GO:0004386,GO:0005524,GO:0005634,GO:0005654,GO:0006338,GO:0006355,GO:0006357,GO:0007286,GO:0007399,GO:0008094,GO:0008285,GO:0016514,GO:0030308,GO:0042393,GO:0043044,GO:0043231,GO:0045111,GO:0045892,GO:0045893,GO:0045944,GO:0070615,GO:0071564,GO:0071565
TRINITY_DN1072_c0_g3_i1	GO:0000398,GO:0000481,GO:0005634,GO:0005654,GO:0005794,GO:0015030,GO:0016607,GO:0045292,GO:0045585,GO:0046540,GO:0071005,GO:0071013
TRINITY_DN1072_c0_g4_i1	GO:0000122,GO:0000976,GO:0003682,GO:0003727,GO:0005634,GO:0005654,GO:0006325,GO:0016604,GO:0016607,GO:0016925,GO:0019789,GO:0019899,GO:0031519,GO:0032183,GO:0035064,GO:0035102,GO:0045892,GO:0051219,GO:0061665
TRINITY_DN1072_c0_g4_i2	GO:0000122,GO:0000976,GO:0003682,GO:0003727,GO:0005634,GO:0005654,GO:0006325,GO:0016604,GO:0016607,GO:0016925,GO:0019789,GO:0019899,GO:0031519,GO:0032183,GO:0035064,GO:0035102,GO:0045892,GO:0051219,GO:0061665
TRINITY_DN1072_c1_g1_i1	GO:0000978,GO:0000981,GO:0005634,GO:0006357,GO:0046872
TRINITY_DN1072_c1_g2_i1	GO:0000978,GO:0000981,GO:0005634,GO:0006357,GO:0046872
TRINITY_DN10731_c0_g1_i1	GO:0000122,GO:0000978,GO:0000981,GO:0001227,GO:0005694,GO:0005730,GO:0006357,GO:0006629,GO:0016604,GO:0046872
TRINITY_DN10731_c0_g1_i2	GO:0000122,GO:0000978,GO:0000981,GO:0003677,GO:0005634,GO:0006357,GO:0016604,GO:0043621,GO:0045893,GO:0046872
TRINITY_DN10733_c0_g1_i1	GO:0000381,GO:0000398,GO:0003723,GO:0003729,GO:0005634,GO:0005654,GO:0005730,GO:0005737,GO:0006396,GO:0007268,GO:0007626,GO:0008380,GO:0010468,GO:0043231,GO:0045202,GO:0051252,GO:0120163
TRINITY_DN10739_c0_g1_i1	GO:0004867,GO:0005615
TRINITY_DN1073_c0_g2_i1	GO:0005829,GO:0006497,GO:0006914,GO:0006983,GO:0015031,GO:0016236,GO:0019777,GO:0031401,GO:0032446
TRINITY_DN1073_c0_g2_i3	GO:0005829,GO:0006497,GO:0006914,GO:0006983,GO:0015031,GO:0016236,GO:0019777,GO:0031401,GO:0032446
TRINITY_DN10747_c0_g1_i1	GO:0004129,GO:0005507,GO:0005743,GO:0016021,GO:0045277
TRINITY_DN10748_c0_g2_i1	GO:0005576,GO:0005886,GO:0007409,GO:0009887,GO:0009888,GO:0010975,GO:0016477,GO:0034446,GO:0043256,GO:0046658,GO:0050804,GO:0050839,GO:0070831,GO:0098632,GO:0098685,GO:0098978,GO:0099029,GO:0099560,GO:0150011,GO:2001222
TRINITY_DN10748_c0_g2_i2	GO:0005576,GO:0005886,GO:0007409,GO:0009887,GO:0009888,GO:0010975,GO:0016477,GO:0034446,GO:0043256,GO:0046658,GO:0050804,GO:0050839,GO:0070831,GO:0098632,GO:0098685,GO:0098978,GO:0099029,GO:0099560,GO:0150011,GO:2001222
TRINITY_DN1074_c0_g1_i1	GO:0000049,GO:0005634,GO:0005654,GO:0005739,GO:0005829,GO:0009019,GO:0052905,GO:0090646
TRINITY_DN1074_c0_g1_i2	GO:0000049,GO:0005634,GO:0005654,GO:0005739,GO:0005829,GO:0009019,GO:0052905,GO:0090646
TRINITY_DN1074_c0_g1_i3	GO:0000049,GO:0005634,GO:0005654,GO:0005739,GO:0005829,GO:0009019,GO:0052905,GO:0090646
TRINITY_DN1074_c0_g1_i4	GO:0000049,GO:0005634,GO:0005654,GO:0005739,GO:0005829,GO:0009019,GO:0052905,GO:0090646
TRINITY_DN1074_c0_g1_i5	GO:0000049,GO:0005634,GO:0005654,GO:0005739,GO:0005829,GO:0009019,GO:0052905,GO:0090646
TRINITY_DN1074_c0_g1_i6	GO:0000049,GO:0005634,GO:0005654,GO:0005739,GO:0005829,GO:0009019,GO:0052905,GO:0090646
TRINITY_DN1074_c0_g1_i7	GO:0000049,GO:0005634,GO:0005654,GO:0005739,GO:0005829,GO:0009019,GO:0052905,GO:0090646
TRINITY_DN1074_c0_g1_i8	GO:0000049,GO:0005634,GO:0005654,GO:0005739,GO:0005829,GO:0009019,GO:0052905,GO:0090646
TRINITY_DN10751_c0_g1_i1	GO:0002281,GO:0003785,GO:0004672,GO:0004674,GO:0004697,GO:0004698,GO:0004699,GO:0005524,GO:0005634,GO:0005737,GO:0005739,GO:0005783,GO:0005794,GO:0005829,GO:0005886,GO:0006468,GO:0006915,GO:0007049,GO:0007155,GO:0007165,GO:0008047,GO:0010634,GO:0010763,GO:0010811,GO:0018105,GO:0019899,GO:0030168,GO:0030546,GO:0030838,GO:0031397,GO:0031663,GO:0032024,GO:0032230,GO:0032467,GO:0035276,GO:0035556,GO:…
TRINITY_DN10751_c0_g1_i2	GO:0002281,GO:0003785,GO:0004672,GO:0004674,GO:0004697,GO:0004698,GO:0004699,GO:0005524,GO:0005634,GO:0005737,GO:0005739,GO:0005783,GO:0005794,GO:0005829,GO:0005886,GO:0006468,GO:0006915,GO:0007049,GO:0007155,GO:0007165,GO:0008047,GO:0010634,GO:0010763,GO:0010811,GO:0018105,GO:0019899,GO:0030168,GO:0030546,GO:0030838,GO:0031397,GO:0031663,GO:0032024,GO:0032230,GO:0032467,GO:0035276,GO:0035556,GO:…
TRINITY_DN10755_c0_g1_i3	GO:0002223,GO:0005615,GO:0005796,GO:0005886,GO:0016266,GO:0030277,GO:0031012,GO:0062023,GO:0070702,GO:0070703
TRINITY_DN10755_c0_g1_i4	GO:0002223,GO:0005615,GO:0005796,GO:0005886,GO:0016266,GO:0030277,GO:0031012,GO:0062023,GO:0070702,GO:0070703
TRINITY_DN10756_c0_g1_i1	GO:0005886
TRINITY_DN10756_c0_g1_i2	GO:0005886
TRINITY_DN10756_c0_g1_i3	GO:0005886
TRINITY_DN10756_c0_g1_i4	GO:0005886
TRINITY_DN10759_c0_g1_i1	GO:0005783,GO:0015031,GO:0030133,GO:0031901,GO:0035091,GO:0046872
TRINITY_DN1075_c0_g2_i1	GO:0000380,GO:0016607,GO:0046872
TRINITY_DN10761_c0_g1_i1	GO:0005739,GO:0005741,GO:0016021
TRINITY_DN10761_c0_g1_i2	GO:0005739,GO:0005741,GO:0016021
TRINITY_DN10761_c0_g1_i3	GO:0005739,GO:0005741,GO:0016021
TRINITY_DN10761_c0_g4_i1	GO:0002357,GO:0005737,GO:0010593,GO:0014069,GO:0016020,GO:0017124,GO:0030027,GO:0030334,GO:0031209,GO:0042802,GO:0043197,GO:0043198,GO:0051015,GO:0061001,GO:0099151,GO:1900028,GO:1903077,GO:2000249,GO:2000774
TRINITY_DN10761_c0_g4_i2	GO:0002357,GO:0005737,GO:0010593,GO:0014069,GO:0016020,GO:0017124,GO:0030027,GO:0030334,GO:0031209,GO:0042802,GO:0043197,GO:0043198,GO:0051015,GO:0061001,GO:0099151,GO:1900028,GO:1903077,GO:2000249,GO:2000774
TRINITY_DN10763_c0_g2_i2	GO:0005634,GO:0006355,GO:0010765,GO:0031491,GO:0035811,GO:0035812,GO:0036359,GO:0042393,GO:0045944,GO:0046872,GO:2001161
TRINITY_DN10764_c0_g1_i1	GO:0004364,GO:0004464,GO:0004602,GO:0005635,GO:0005783,GO:0005789,GO:0006691,GO:0008047,GO:0016020,GO:0016021,GO:0019370,GO:0019372,GO:0031965,GO:0047485,GO:0050544,GO:0070207,GO:0071277,GO:2001301
TRINITY_DN10764_c0_g1_i2	GO:0004364,GO:0004464,GO:0004602,GO:0005635,GO:0005783,GO:0005789,GO:0006691,GO:0008047,GO:0016020,GO:0016021,GO:0019370,GO:0019372,GO:0031965,GO:0047485,GO:0050544,GO:0070207,GO:0071277,GO:2001301
TRINITY_DN10764_c0_g1_i3	GO:0004364,GO:0004464,GO:0004602,GO:0005635,GO:0005783,GO:0005789,GO:0006691,GO:0008047,GO:0016020,GO:0016021,GO:0019370,GO:0019372,GO:0031965,GO:0047485,GO:0050544,GO:0070207,GO:0071277,GO:2001301
TRINITY_DN10764_c0_g1_i4	GO:0004364,GO:0004464,GO:0004602,GO:0005635,GO:0005783,GO:0005789,GO:0006691,GO:0008047,GO:0016020,GO:0016021,GO:0019370,GO:0019372,GO:0031965,GO:0047485,GO:0050544,GO:0070207,GO:0071277,GO:2001301
TRINITY_DN10764_c0_g1_i5	GO:0004364,GO:0004464,GO:0004602,GO:0005635,GO:0005783,GO:0005789,GO:0006691,GO:0008047,GO:0016020,GO:0016021,GO:0019370,GO:0019372,GO:0031965,GO:0047485,GO:0050544,GO:0070207,GO:0071277,GO:2001301
TRINITY_DN10769_c0_g1_i2	GO:0005509,GO:0005543,GO:0005737,GO:0005856,GO:0008525,GO:0008526,GO:0012505,GO:0016020,GO:0030971,GO:0031210,GO:0035091,GO:0044297,GO:0048015
TRINITY_DN1076_c0_g1_i1	GO:0005096,GO:0005215,GO:0015986,GO:0042802,GO:0043547
TRINITY_DN10770_c0_g1_i1	GO:0001525,GO:0003779,GO:0005516,GO:0005884,GO:0006936,GO:0007565,GO:0014069,GO:0015629,GO:0016020,GO:0017022,GO:0030016,GO:0030425,GO:0030478,GO:0032092,GO:0043025,GO:0043197,GO:0051017
TRINITY_DN10770_c0_g1_i4	GO:0001525,GO:0003779,GO:0005516,GO:0005523,GO:0005829,GO:0005856,GO:0005886,GO:0006936,GO:0015629,GO:0017022,GO:0030016,GO:0030478,GO:0045296,GO:0051017
TRINITY_DN10770_c0_g1_i5	GO:0001525,GO:0003779,GO:0005516,GO:0006936,GO:0015629,GO:0017022,GO:0030016,GO:0044548,GO:0045159,GO:0051017,GO:1903611
TRINITY_DN10770_c0_g1_i6	GO:0001525,GO:0003779,GO:0005516,GO:0006936,GO:0015629,GO:0017022,GO:0030016,GO:0044548,GO:0045159,GO:0051017,GO:1903611
TRINITY_DN10770_c0_g1_i9	GO:0001525,GO:0003779,GO:0005516,GO:0005523,GO:0005829,GO:0005856,GO:0005886,GO:0006936,GO:0015629,GO:0017022,GO:0030016,GO:0030478,GO:0045296,GO:0051017
TRINITY_DN10774_c0_g1_i1	GO:0000785,GO:0003677,GO:0005634,GO:0008168,GO:0010468,GO:0017053,GO:0032259,GO:0045944,GO:0046872
TRINITY_DN10774_c0_g1_i2	GO:0000785,GO:0003677,GO:0005634,GO:0008168,GO:0010468,GO:0017053,GO:0032259,GO:0045944,GO:0046872
TRINITY_DN10774_c0_g1_i3	GO:0000785,GO:0003677,GO:0005634,GO:0008168,GO:0010468,GO:0017053,GO:0032259,GO:0045944,GO:0046872
TRINITY_DN1077_c0_g1_i1	GO:0005768,GO:0005925,GO:0046872
TRINITY_DN1077_c0_g1_i2	GO:0005768,GO:0005925,GO:0046872
TRINITY_DN10782_c0_g1_i2	GO:0005042,GO:0005043,GO:0005886,GO:0006915,GO:0007411,GO:0007420,GO:0009986,GO:0015631,GO:0016021,GO:0019901,GO:0030027,GO:0030175,GO:0030334,GO:0030425,GO:0030426,GO:0033564,GO:0043025,GO:0043065,GO:0045202,GO:0061643,GO:1990791
TRINITY_DN10782_c0_g1_i3	GO:0005042,GO:0005886,GO:0007411,GO:0009986,GO:0016021,GO:0030027,GO:0030175,GO:0030425,GO:0030426,GO:0045202,GO:1990791
TRINITY_DN10782_c0_g1_i5	GO:0005042,GO:0005043,GO:0005886,GO:0006915,GO:0007411,GO:0007420,GO:0009986,GO:0015631,GO:0016021,GO:0019901,GO:0030027,GO:0030175,GO:0030334,GO:0030424,GO:0030425,GO:0030426,GO:0033564,GO:0038007,GO:0043025,GO:0043065,GO:0045202,GO:0061643,GO:1990791
TRINITY_DN10782_c0_g1_i6	GO:0005042,GO:0005886,GO:0007411,GO:0009986,GO:0016021,GO:0030027,GO:0030175,GO:0030425,GO:0030426,GO:0045202,GO:1990791
TRINITY_DN10782_c1_g1_i1	GO:0002020,GO:0004867,GO:0005615,GO:0005783,GO:0005794,GO:0006953,GO:0042802
TRINITY_DN10785_c0_g1_i1	GO:0004252,GO:0005576,GO:0005794,GO:0005886,GO:0010008,GO:0016021,GO:0046872,GO:1901394
TRINITY_DN10786_c0_g5_i1	GO:0000086,GO:0001822,GO:0003281,GO:0005813,GO:0005815,GO:0005829,GO:0008092,GO:0010389,GO:0016020,GO:0035904,GO:0048471,GO:0051301,GO:0051493,GO:0060976,GO:0090543,GO:0090619,GO:0097431,GO:0097711,GO:0120103
TRINITY_DN1078_c0_g1_i1	GO:0005737,GO:0005856,GO:0005929,GO:0016021,GO:0035869,GO:0036038,GO:0060271,GO:1905515
TRINITY_DN10790_c0_g1_i1	GO:0000086,GO:0000226,GO:0005516,GO:0005813,GO:0005814,GO:0005829,GO:0005874,GO:0007052,GO:0007165,GO:0010389,GO:0016020,GO:0034451,GO:0035973,GO:0060090,GO:0060271,GO:0090316,GO:0097711
TRINITY_DN10790_c0_g1_i2	GO:0000086,GO:0000226,GO:0005516,GO:0005813,GO:0005814,GO:0005829,GO:0005874,GO:0007052,GO:0007165,GO:0010389,GO:0016020,GO:0034451,GO:0035973,GO:0060090,GO:0060271,GO:0090316,GO:0097711
TRINITY_DN10797_c0_g1_i1	GO:0000139,GO:0005737,GO:0005886,GO:0016021,GO:0030496,GO:0042060,GO:0045787,GO:0050673,GO:1901727
TRINITY_DN10797_c0_g1_i2	GO:0000139,GO:0005737,GO:0005886,GO:0016021,GO:0030496,GO:0042060,GO:0045787,GO:0050673,GO:1901727
TRINITY_DN10798_c0_g1_i1	GO:0000978,GO:0000981,GO:0005634,GO:0006357,GO:0021891,GO:0035136,GO:0035137,GO:0045879,GO:0046872
TRINITY_DN10799_c1_g1_i1	GO:0000186,GO:0001965,GO:0002248,GO:0003105,GO:0004930,GO:0005102,GO:0005576,GO:0005769,GO:0005770,GO:0005794,GO:0005886,GO:0005887,GO:0005901,GO:0006919,GO:0006954,GO:0007186,GO:0007200,GO:0007204,GO:0007205,GO:0007529,GO:0007596,GO:0008284,GO:0008285,GO:0009611,GO:0009653,GO:0009986,GO:0014068,GO:0015057,GO:0030168,GO:0030193,GO:0030194,GO:0030335,GO:0031094,GO:0031594,GO:0031681,GO:0032496,GO:…
TRINITY_DN1079_c0_g1_i1	GO:0003723,GO:0005524,GO:0016020,GO:0017111
TRINITY_DN1079_c0_g1_i2	GO:0003723,GO:0005524,GO:0016020,GO:0017111
TRINITY_DN1079_c0_g1_i3	GO:0003723,GO:0005524,GO:0016020,GO:0017111
TRINITY_DN1079_c0_g1_i4	GO:0003723,GO:0005524,GO:0016020,GO:0017111
TRINITY_DN107_c0_g1_i1	GO:0000381,GO:0001934,GO:0003723,GO:0003730,GO:0005634,GO:0005737,GO:0005829,GO:0005844,GO:0014069,GO:0016020,GO:0017148,GO:0022625,GO:0030424,GO:0030426,GO:0036464,GO:0042802,GO:0042803,GO:0043025,GO:0043197,GO:0043488,GO:0044326,GO:0045182,GO:0045727,GO:0046982,GO:0051489,GO:0098793,GO:1902737,GO:2001022
TRINITY_DN107_c0_g1_i2	GO:0000381,GO:0001934,GO:0003723,GO:0003730,GO:0005634,GO:0005737,GO:0005829,GO:0005844,GO:0014069,GO:0016020,GO:0017148,GO:0022625,GO:0030424,GO:0030426,GO:0036464,GO:0042802,GO:0042803,GO:0043025,GO:0043197,GO:0043488,GO:0044326,GO:0045182,GO:0045727,GO:0046982,GO:0051489,GO:0098793,GO:1902737,GO:2001022
TRINITY_DN107_c0_g1_i3	GO:0000381,GO:0001934,GO:0003723,GO:0003730,GO:0005634,GO:0005737,GO:0005829,GO:0005844,GO:0014069,GO:0016020,GO:0017148,GO:0022625,GO:0030424,GO:0030426,GO:0036464,GO:0042802,GO:0042803,GO:0043025,GO:0043197,GO:0043488,GO:0044326,GO:0045182,GO:0045727,GO:0046982,GO:0051489,GO:0098793,GO:1902737,GO:2001022
TRINITY_DN107_c0_g2_i1	GO:0000381,GO:0001934,GO:0002151,GO:0003730,GO:0005634,GO:0005737,GO:0005829,GO:0005844,GO:0007517,GO:0014069,GO:0016020,GO:0017148,GO:0030154,GO:0030424,GO:0030425,GO:0030426,GO:0033592,GO:0035770,GO:0036464,GO:0042803,GO:0043025,GO:0043034,GO:0043197,GO:0043488,GO:0044326,GO:0045182,GO:0045727,GO:0046982,GO:0048471,GO:0051489,GO:0060538,GO:0098793,GO:0098794,GO:0098978,GO:1902737,GO:2000637,GO:…
TRINITY_DN107_c0_g2_i2	GO:0000381,GO:0001934,GO:0002151,GO:0003730,GO:0005634,GO:0005737,GO:0005829,GO:0005844,GO:0007517,GO:0014069,GO:0016020,GO:0017148,GO:0030154,GO:0030424,GO:0030425,GO:0030426,GO:0033592,GO:0035770,GO:0036464,GO:0042803,GO:0043025,GO:0043034,GO:0043197,GO:0043488,GO:0044326,GO:0045182,GO:0045727,GO:0046982,GO:0048471,GO:0051489,GO:0060538,GO:0098793,GO:0098794,GO:0098978,GO:1902737,GO:2000637,GO:…
TRINITY_DN107_c0_g2_i3	GO:0000381,GO:0001934,GO:0002151,GO:0003730,GO:0005634,GO:0005737,GO:0005829,GO:0005844,GO:0007517,GO:0014069,GO:0016020,GO:0017148,GO:0030154,GO:0030424,GO:0030425,GO:0030426,GO:0033592,GO:0035770,GO:0036464,GO:0042803,GO:0043025,GO:0043034,GO:0043197,GO:0043488,GO:0044326,GO:0045182,GO:0045727,GO:0046982,GO:0048471,GO:0051489,GO:0060538,GO:0098793,GO:0098794,GO:0098978,GO:1902737,GO:2000637,GO:…
TRINITY_DN10801_c0_g3_i2	GO:0003081,GO:0003084,GO:0004180,GO:0005886,GO:0008237,GO:0008241,GO:0008270,GO:0008283,GO:0016021,GO:0060319
TRINITY_DN10809_c0_g1_i1	GO:0005622,GO:0005634,GO:0005737,GO:0005886,GO:0005912,GO:0007043,GO:0007155,GO:0007275,GO:0016339,GO:0045296,GO:0098609
TRINITY_DN10809_c0_g1_i2	GO:0005622,GO:0005634,GO:0005737,GO:0005886,GO:0005912,GO:0007043,GO:0007155,GO:0007275,GO:0016339,GO:0045296,GO:0098609
TRINITY_DN10809_c0_g1_i3	GO:0005622,GO:0005634,GO:0005737,GO:0005886,GO:0005912,GO:0007043,GO:0007155,GO:0007275,GO:0016339,GO:0045296,GO:0098609
TRINITY_DN10809_c0_g1_i5	GO:0005622,GO:0005634,GO:0005737,GO:0005886,GO:0005912,GO:0007043,GO:0007155,GO:0007275,GO:0016339,GO:0045296,GO:0098609
TRINITY_DN10809_c0_g1_i6	GO:0005622,GO:0005634,GO:0005737,GO:0005886,GO:0005912,GO:0007043,GO:0007155,GO:0007275,GO:0016339,GO:0045296,GO:0098609
TRINITY_DN1080_c0_g1_i1	GO:0000502,GO:0000715,GO:0000717,GO:0000978,GO:0003684,GO:0003697,GO:0005634,GO:0005654,GO:0005829,GO:0006289,GO:0006294,GO:0006457,GO:0007283,GO:0016579,GO:0031593,GO:0032434,GO:0043130,GO:0043161,GO:0048568,GO:0070628,GO:0070911,GO:0071942,GO:0098761
TRINITY_DN1080_c0_g1_i2	GO:0000502,GO:0000715,GO:0000717,GO:0000978,GO:0003684,GO:0003697,GO:0005634,GO:0005654,GO:0005829,GO:0006289,GO:0006294,GO:0006457,GO:0007283,GO:0016579,GO:0031593,GO:0032434,GO:0043130,GO:0043161,GO:0048568,GO:0070628,GO:0070911,GO:0071942,GO:0098761
TRINITY_DN1080_c0_g1_i3	GO:0000502,GO:0000715,GO:0000717,GO:0000978,GO:0003684,GO:0003697,GO:0005634,GO:0005654,GO:0005829,GO:0006289,GO:0006294,GO:0006457,GO:0007283,GO:0016579,GO:0031593,GO:0032434,GO:0043130,GO:0043161,GO:0048568,GO:0070628,GO:0070911,GO:0071942,GO:0098761
TRINITY_DN1080_c0_g1_i4	GO:0000502,GO:0000715,GO:0000717,GO:0000978,GO:0003684,GO:0003697,GO:0005634,GO:0005654,GO:0005829,GO:0006289,GO:0006294,GO:0006457,GO:0007283,GO:0016579,GO:0031593,GO:0032434,GO:0043130,GO:0043161,GO:0048568,GO:0070628,GO:0070911,GO:0071942,GO:0098761
TRINITY_DN1080_c0_g1_i5	GO:0000502,GO:0000715,GO:0000717,GO:0000978,GO:0003684,GO:0003697,GO:0005634,GO:0005654,GO:0005829,GO:0006289,GO:0006294,GO:0006457,GO:0007283,GO:0016579,GO:0031593,GO:0032434,GO:0043130,GO:0043161,GO:0048568,GO:0070628,GO:0070911,GO:0071942,GO:0098761
TRINITY_DN1080_c0_g1_i7	GO:0000502,GO:0000715,GO:0000717,GO:0000978,GO:0003684,GO:0003697,GO:0005634,GO:0005654,GO:0005829,GO:0006289,GO:0006294,GO:0006457,GO:0007283,GO:0016579,GO:0031593,GO:0032434,GO:0043130,GO:0043161,GO:0048568,GO:0070628,GO:0070911,GO:0071942,GO:0098761
TRINITY_DN10810_c0_g1_i1	GO:0001527,GO:0004222,GO:0030198,GO:0031012,GO:0048251,GO:0062023,GO:0070062
TRINITY_DN10814_c0_g1_i1	GO:0001518,GO:0002027,GO:0003231,GO:0003360,GO:0005244,GO:0005248,GO:0005516,GO:0005783,GO:0005886,GO:0005901,GO:0006814,GO:0009986,GO:0010460,GO:0010765,GO:0014070,GO:0014704,GO:0014894,GO:0016021,GO:0016328,GO:0017134,GO:0019228,GO:0019899,GO:0019901,GO:0019904,GO:0021537,GO:0021549,GO:0030018,GO:0030315,GO:0030506,GO:0031625,GO:0034706,GO:0035725,GO:0042383,GO:0042475,GO:0044325,GO:0045760,GO:…
TRINITY_DN10814_c0_g1_i11	GO:0001518,GO:0002027,GO:0003231,GO:0003360,GO:0005244,GO:0005248,GO:0005516,GO:0005783,GO:0005886,GO:0005901,GO:0006814,GO:0009986,GO:0010460,GO:0010765,GO:0014070,GO:0014704,GO:0014894,GO:0016021,GO:0016328,GO:0017134,GO:0019228,GO:0019899,GO:0019901,GO:0019904,GO:0021537,GO:0021549,GO:0030018,GO:0030315,GO:0030506,GO:0031625,GO:0034706,GO:0035725,GO:0042383,GO:0042475,GO:0044325,GO:0045760,GO:…
TRINITY_DN10814_c0_g1_i12	GO:0001518,GO:0002027,GO:0003231,GO:0003360,GO:0005244,GO:0005248,GO:0005516,GO:0005783,GO:0005886,GO:0005901,GO:0006814,GO:0009986,GO:0010460,GO:0010765,GO:0014070,GO:0014704,GO:0014894,GO:0016021,GO:0016328,GO:0017134,GO:0019228,GO:0019899,GO:0019901,GO:0019904,GO:0021537,GO:0021549,GO:0030018,GO:0030315,GO:0030506,GO:0031625,GO:0034706,GO:0035725,GO:0042383,GO:0042475,GO:0044325,GO:0045760,GO:…
TRINITY_DN10814_c0_g1_i13	GO:0001518,GO:0002027,GO:0003231,GO:0003360,GO:0005244,GO:0005248,GO:0005516,GO:0005783,GO:0005886,GO:0005901,GO:0006814,GO:0009986,GO:0010460,GO:0010765,GO:0014070,GO:0014704,GO:0014894,GO:0016021,GO:0016328,GO:0017134,GO:0019228,GO:0019899,GO:0019901,GO:0019904,GO:0021537,GO:0021549,GO:0030018,GO:0030315,GO:0030506,GO:0031625,GO:0034706,GO:0035725,GO:0042383,GO:0042475,GO:0044325,GO:0045760,GO:…
TRINITY_DN10814_c0_g1_i16	GO:0001518,GO:0002027,GO:0003231,GO:0003360,GO:0005244,GO:0005248,GO:0005516,GO:0005783,GO:0005886,GO:0005901,GO:0006814,GO:0009986,GO:0010460,GO:0010765,GO:0014070,GO:0014704,GO:0014894,GO:0016021,GO:0016328,GO:0017134,GO:0019228,GO:0019899,GO:0019901,GO:0019904,GO:0021537,GO:0021549,GO:0030018,GO:0030315,GO:0030506,GO:0031625,GO:0034706,GO:0035725,GO:0042383,GO:0042475,GO:0044325,GO:0045760,GO:…
TRINITY_DN10814_c0_g1_i6	GO:0001518,GO:0002027,GO:0003161,GO:0003231,GO:0003360,GO:0005244,GO:0005248,GO:0005516,GO:0005654,GO:0005730,GO:0005783,GO:0005886,GO:0005901,GO:0006814,GO:0009986,GO:0010765,GO:0014704,GO:0014894,GO:0016021,GO:0016328,GO:0017134,GO:0019228,GO:0019899,GO:0019901,GO:0019904,GO:0021537,GO:0021549,GO:0030018,GO:0030315,GO:0030506,GO:0031625,GO:0035725,GO:0042383,GO:0042475,GO:0044325,GO:0045760,GO:…
TRINITY_DN10814_c0_g1_i7	GO:0001518,GO:0002027,GO:0003231,GO:0003360,GO:0005244,GO:0005248,GO:0005516,GO:0005783,GO:0005886,GO:0005901,GO:0006814,GO:0009986,GO:0010460,GO:0010765,GO:0014070,GO:0014704,GO:0014894,GO:0016021,GO:0016328,GO:0017134,GO:0019228,GO:0019899,GO:0019901,GO:0019904,GO:0021537,GO:0021549,GO:0030018,GO:0030315,GO:0030506,GO:0031625,GO:0034706,GO:0035725,GO:0042383,GO:0042475,GO:0044325,GO:0045760,GO:…
TRINITY_DN10814_c0_g3_i1	GO:0001518,GO:0002027,GO:0003161,GO:0003231,GO:0003360,GO:0005244,GO:0005248,GO:0005516,GO:0005654,GO:0005730,GO:0005783,GO:0005886,GO:0005901,GO:0006814,GO:0009986,GO:0010765,GO:0014704,GO:0014894,GO:0016021,GO:0016328,GO:0017134,GO:0019228,GO:0019899,GO:0019901,GO:0019904,GO:0021537,GO:0021549,GO:0030018,GO:0030315,GO:0030506,GO:0031625,GO:0035725,GO:0042383,GO:0042475,GO:0044325,GO:0045760,GO:…
TRINITY_DN10814_c0_g4_i1	GO:0005509,GO:0005576
TRINITY_DN10814_c0_g5_i1	GO:0001518,GO:0005244,GO:0005248,GO:0005887,GO:0006812,GO:0006813,GO:0006814,GO:0015871,GO:0019228,GO:0030424,GO:0034765,GO:0035725,GO:0086010,GO:0100001
TRINITY_DN10816_c0_g1_i1	GO:0000981,GO:0001228,GO:0003677,GO:0005634,GO:0006357,GO:0044030,GO:0045893,GO:0045944,GO:0046872,GO:0097692
TRINITY_DN10816_c0_g1_i2	GO:0000981,GO:0001228,GO:0003677,GO:0005634,GO:0006357,GO:0044030,GO:0045893,GO:0045944,GO:0046872,GO:0097692
TRINITY_DN10816_c0_g1_i3	GO:0000981,GO:0001228,GO:0003677,GO:0005634,GO:0006357,GO:0044030,GO:0045893,GO:0045944,GO:0046872,GO:0097692
TRINITY_DN10816_c0_g1_i4	GO:0000981,GO:0001228,GO:0003677,GO:0005634,GO:0006357,GO:0044030,GO:0045893,GO:0045944,GO:0046872,GO:0097692
TRINITY_DN10816_c0_g1_i6	GO:0000981,GO:0001228,GO:0003677,GO:0005634,GO:0006357,GO:0044030,GO:0045893,GO:0045944,GO:0046872,GO:0097692
TRINITY_DN10816_c0_g1_i7	GO:0000981,GO:0001228,GO:0003677,GO:0005634,GO:0006357,GO:0044030,GO:0045893,GO:0045944,GO:0046872,GO:0097692
TRINITY_DN10818_c0_g1_i1	GO:0005737,GO:0005856,GO:0046872
TRINITY_DN10818_c0_g1_i2	GO:0001725,GO:0003779,GO:0005634,GO:0005912,GO:0007507,GO:0030018,GO:0030036,GO:0031941,GO:0046872,GO:0051371,GO:0061061
TRINITY_DN10818_c0_g1_i3	GO:0005737,GO:0005856,GO:0046872
TRINITY_DN1081_c0_g1_i1	GO:0000079,GO:0000307,GO:0005634,GO:0005737,GO:0005813,GO:0010389,GO:0016538,GO:0019901,GO:0044772,GO:0051301
TRINITY_DN1081_c0_g2_i1	GO:0005737,GO:0005759,GO:0005829,GO:0006631,GO:0006637,GO:0008289,GO:0009266,GO:0009409,GO:0016290,GO:0035556,GO:0036042,GO:0047617,GO:0052689,GO:0052816,GO:0102991,GO:0120163
TRINITY_DN1081_c0_g2_i2	GO:0005737,GO:0005759,GO:0005829,GO:0006631,GO:0006637,GO:0008289,GO:0009266,GO:0009409,GO:0016290,GO:0035556,GO:0036042,GO:0047617,GO:0052689,GO:0052816,GO:0102991,GO:0120163
TRINITY_DN1081_c0_g2_i3	GO:0005737,GO:0005759,GO:0005829,GO:0006631,GO:0006637,GO:0008289,GO:0009266,GO:0009409,GO:0016290,GO:0035556,GO:0036042,GO:0047617,GO:0052689,GO:0052816,GO:0070062,GO:0102991,GO:0120163
TRINITY_DN1081_c0_g2_i4	GO:0005737,GO:0005759,GO:0005829,GO:0006631,GO:0006637,GO:0008289,GO:0009266,GO:0009409,GO:0016290,GO:0035556,GO:0036042,GO:0047617,GO:0052689,GO:0052816,GO:0102991,GO:0120163
TRINITY_DN1082_c0_g1_i1	GO:0001701,GO:0005886,GO:0005887,GO:0030282,GO:0030500,GO:0060349
TRINITY_DN1082_c0_g1_i10	GO:0001503,GO:0005765,GO:0005886,GO:0007166,GO:0008285,GO:0009615,GO:0016020,GO:0016021,GO:0030336,GO:0032991,GO:0034341,GO:0035455,GO:0035456,GO:0045071,GO:0045669,GO:0046597,GO:0050776,GO:0051607,GO:0060337
TRINITY_DN1082_c0_g1_i11	GO:0001503,GO:0005765,GO:0005886,GO:0007166,GO:0008285,GO:0009615,GO:0016020,GO:0016021,GO:0030336,GO:0032991,GO:0034341,GO:0035455,GO:0035456,GO:0045071,GO:0045669,GO:0046597,GO:0050776,GO:0051607,GO:0060337
TRINITY_DN1082_c0_g1_i2	GO:0001503,GO:0005765,GO:0005886,GO:0007166,GO:0008285,GO:0009615,GO:0016020,GO:0016021,GO:0030336,GO:0032991,GO:0034341,GO:0035455,GO:0035456,GO:0045071,GO:0045669,GO:0046597,GO:0050776,GO:0051607,GO:0060337
TRINITY_DN1082_c0_g1_i6	GO:0001503,GO:0005765,GO:0005886,GO:0007166,GO:0008285,GO:0009615,GO:0016020,GO:0016021,GO:0030336,GO:0032991,GO:0034341,GO:0035455,GO:0035456,GO:0045071,GO:0045669,GO:0046597,GO:0050776,GO:0051607,GO:0060337
TRINITY_DN1082_c0_g1_i7	GO:0005886,GO:0016021
TRINITY_DN1082_c0_g1_i8	GO:0005765,GO:0005886,GO:0006955,GO:0009615,GO:0016021,GO:0031901,GO:0031902,GO:0032897,GO:0032991,GO:0034341,GO:0035455,GO:0035456,GO:0045071,GO:0046597,GO:0048471,GO:0051607,GO:0060337
TRINITY_DN1082_c0_g1_i9	GO:0005886,GO:0016021
TRINITY_DN10830_c0_g1_i1	GO:0001764,GO:0004930,GO:0005509,GO:0005887,GO:0005911,GO:0007166,GO:0007189,GO:0007416,GO:0007420,GO:0030246,GO:0030424,GO:0031987,GO:0042220,GO:0050808,GO:0051965,GO:0098742,GO:0098978
TRINITY_DN10830_c0_g1_i10	GO:0001764,GO:0004930,GO:0005509,GO:0005887,GO:0005911,GO:0007166,GO:0007189,GO:0007416,GO:0007420,GO:0030246,GO:0030424,GO:0031987,GO:0042220,GO:0050808,GO:0051965,GO:0098742,GO:0098978
TRINITY_DN10830_c0_g1_i11	GO:0001764,GO:0004930,GO:0005509,GO:0005887,GO:0005911,GO:0007166,GO:0007189,GO:0007416,GO:0007420,GO:0030246,GO:0030424,GO:0031987,GO:0042220,GO:0050808,GO:0051965,GO:0098742,GO:0098978
TRINITY_DN10830_c0_g1_i12	GO:0001764,GO:0004930,GO:0005509,GO:0005887,GO:0005911,GO:0007166,GO:0007189,GO:0007416,GO:0007420,GO:0030246,GO:0030424,GO:0031987,GO:0042220,GO:0050808,GO:0051965,GO:0098742,GO:0098978
TRINITY_DN10830_c0_g1_i15	GO:0001764,GO:0004930,GO:0005509,GO:0005887,GO:0005911,GO:0007166,GO:0007189,GO:0007416,GO:0007420,GO:0030246,GO:0030424,GO:0031987,GO:0042220,GO:0050808,GO:0051965,GO:0098742,GO:0098978
TRINITY_DN10830_c0_g1_i16	GO:0001764,GO:0004930,GO:0005509,GO:0005887,GO:0005911,GO:0007166,GO:0007189,GO:0007416,GO:0007420,GO:0030246,GO:0030424,GO:0031987,GO:0042220,GO:0050808,GO:0051965,GO:0098742,GO:0098978
TRINITY_DN10830_c0_g1_i2	GO:0001764,GO:0004930,GO:0005509,GO:0005887,GO:0005911,GO:0007166,GO:0007189,GO:0007416,GO:0007420,GO:0030246,GO:0030424,GO:0031987,GO:0042220,GO:0050808,GO:0051965,GO:0098742,GO:0098978
TRINITY_DN10830_c0_g1_i5	GO:0001764,GO:0004930,GO:0005509,GO:0005887,GO:0005911,GO:0007166,GO:0007189,GO:0007416,GO:0007420,GO:0030246,GO:0030424,GO:0031987,GO:0042220,GO:0050808,GO:0051965,GO:0098742,GO:0098978
TRINITY_DN10830_c0_g1_i6	GO:0001764,GO:0004930,GO:0005509,GO:0005887,GO:0005911,GO:0007166,GO:0007189,GO:0007416,GO:0007420,GO:0030246,GO:0030424,GO:0031987,GO:0042220,GO:0050808,GO:0051965,GO:0098742,GO:0098978
TRINITY_DN10830_c0_g1_i8	GO:0001764,GO:0004930,GO:0005509,GO:0005887,GO:0005911,GO:0007166,GO:0007186,GO:0007189,GO:0007416,GO:0007420,GO:0016021,GO:0030246,GO:0030424,GO:0031987,GO:0042220,GO:0050808,GO:0051965,GO:0098742,GO:0098978
TRINITY_DN10830_c0_g1_i9	GO:0001764,GO:0004930,GO:0005509,GO:0005887,GO:0005911,GO:0007166,GO:0007189,GO:0007416,GO:0007420,GO:0030246,GO:0030424,GO:0031987,GO:0042220,GO:0050808,GO:0051965,GO:0098742,GO:0098978
TRINITY_DN10832_c0_g1_i2	GO:0004198,GO:0019825,GO:0020037
TRINITY_DN10832_c0_g1_i3	GO:0004198,GO:0019825,GO:0020037
TRINITY_DN10832_c0_g1_i4	GO:0004198,GO:0019825,GO:0020037
TRINITY_DN10833_c0_g1_i1	GO:0004018,GO:0005829,GO:0006189,GO:0044208,GO:0070626
TRINITY_DN10834_c0_g1_i3	GO:0004777,GO:0005739,GO:0006105,GO:0007417,GO:0009450,GO:0042802
TRINITY_DN10834_c0_g1_i9	GO:0004777,GO:0005739,GO:0006105,GO:0007417,GO:0009450,GO:0042802
TRINITY_DN10838_c0_g1_i1	GO:0004089,GO:0005737,GO:0005829,GO:0006730,GO:0008270,GO:0016836,GO:0043209,GO:0043231
TRINITY_DN1083_c1_g1_i1	GO:0000165,GO:0000209,GO:0000502,GO:0002223,GO:0002479,GO:0003723,GO:0005634,GO:0005654,GO:0005829,GO:0006521,GO:0008540,GO:0010972,GO:0016579,GO:0022624,GO:0031145,GO:0031146,GO:0031593,GO:0033209,GO:0036388,GO:0038061,GO:0038095,GO:0042802,GO:0043161,GO:0043248,GO:0043488,GO:0043687,GO:0050852,GO:0055085,GO:0060071,GO:0061418,GO:0070498,GO:0090090,GO:0090263,GO:1901990,GO:1902036
TRINITY_DN10843_c0_g1_i1	GO:0016021,GO:0035869,GO:0060271
TRINITY_DN10843_c0_g1_i2	GO:0016021,GO:0035869,GO:0060271
TRINITY_DN10845_c0_g1_i2	GO:0004601,GO:0005152,GO:0005201,GO:0005576,GO:0005615,GO:0005783,GO:0006955,GO:0006979,GO:0019806,GO:0020037,GO:0030198,GO:0030199,GO:0042744,GO:0046872,GO:0062023,GO:0070062,GO:0070831
TRINITY_DN10846_c0_g1_i2	GO:0004308,GO:0005576,GO:0005737,GO:0005764,GO:0005765,GO:0005886,GO:0006687,GO:0006689,GO:0009313,GO:0016020,GO:0016997,GO:0030054,GO:0035580,GO:0043202,GO:0043231,GO:0043312,GO:0052794,GO:0052795,GO:0052796,GO:0070062
TRINITY_DN10849_c0_g1_i2	GO:0001676,GO:0004467,GO:0005524,GO:0005741,GO:0005778,GO:0005783,GO:0005789,GO:0005794,GO:0005811,GO:0005886,GO:0006631,GO:0006633,GO:0007420,GO:0007584,GO:0014070,GO:0016020,GO:0016021,GO:0019901,GO:0019904,GO:0030182,GO:0034379,GO:0035336,GO:0035338,GO:0042998,GO:0044539,GO:0047676,GO:0048471,GO:0051047,GO:2001247
TRINITY_DN10849_c0_g2_i1	GO:0001736,GO:0001756,GO:0001822,GO:0001938,GO:0001947,GO:0002053,GO:0003138,GO:0003139,GO:0003283,GO:0003323,GO:0003402,GO:0005109,GO:0005115,GO:0005125,GO:0005615,GO:0006468,GO:0007223,GO:0007257,GO:0007442,GO:0007494,GO:0008584,GO:0008595,GO:0009986,GO:0010595,GO:0010800,GO:0010820,GO:0010976,GO:0019904,GO:0021891,GO:0030216,GO:0030324,GO:0030514,GO:0031012,GO:0032092,GO:0032148,GO:0032722,GO:…
TRINITY_DN10849_c0_g2_i2	GO:0001736,GO:0001756,GO:0001822,GO:0001938,GO:0001947,GO:0002053,GO:0003138,GO:0003139,GO:0003283,GO:0003323,GO:0003402,GO:0005109,GO:0005115,GO:0005125,GO:0005615,GO:0006468,GO:0007223,GO:0007257,GO:0007442,GO:0007494,GO:0008584,GO:0008595,GO:0009986,GO:0010595,GO:0010800,GO:0010820,GO:0010976,GO:0019904,GO:0021891,GO:0030216,GO:0030324,GO:0030514,GO:0031012,GO:0032092,GO:0032148,GO:0032722,GO:…
TRINITY_DN10849_c0_g3_i1	GO:0000172,GO:0001682,GO:0004526,GO:0005654,GO:0005655,GO:0005730,GO:0006364,GO:0008033,GO:0030681,GO:0033204
TRINITY_DN10849_c0_g4_i1	GO:0005524,GO:0005654,GO:0005730,GO:0006620,GO:0016887,GO:0043529,GO:0046872,GO:0071816
TRINITY_DN10849_c0_g5_i1	GO:0007155,GO:0007229,GO:0007399,GO:0008305,GO:0030154,GO:0046872
TRINITY_DN10849_c0_g5_i2	GO:0007155,GO:0007229,GO:0007399,GO:0008305,GO:0030154,GO:0046872
TRINITY_DN10849_c0_g6_i2	GO:0002768,GO:0006874,GO:0009897,GO:0019724,GO:0023035,GO:0030890,GO:0031625,GO:0032735,GO:0035631,GO:0038023,GO:0042113,GO:0042531,GO:0042832,GO:0043123,GO:0043231,GO:0043406,GO:0043491,GO:0043536,GO:0043547,GO:0045766,GO:0045944,GO:0048304,GO:0051092,GO:0051607,GO:0071260,GO:0090037,GO:2000353
TRINITY_DN1084_c0_g1_i1	GO:0004879,GO:0005634,GO:0005737,GO:0008270,GO:0043565
TRINITY_DN1084_c0_g1_i2	GO:0004879,GO:0005634,GO:0005737,GO:0008270,GO:0043565
TRINITY_DN10854_c0_g1_i1	GO:0000276,GO:0005739,GO:0005753,GO:0042776,GO:0044877,GO:0046034,GO:0046933
TRINITY_DN10855_c0_g1_i1	GO:0005635,GO:0005829,GO:0006110,GO:0006405,GO:0006406,GO:0006409,GO:0006606,GO:0007084,GO:0016020,GO:0016032,GO:0016925,GO:0017056,GO:0019058,GO:0019083,GO:0043657,GO:0044611,GO:0060964,GO:0075733,GO:1900034
TRINITY_DN10858_c0_g2_i1	GO:0005737,GO:0005884,GO:0005886,GO:0006629,GO:0016021,GO:0030027,GO:0045669,GO:0046872,GO:0047394,GO:0090527
TRINITY_DN10858_c0_g2_i2	GO:0005737,GO:0005884,GO:0005886,GO:0006629,GO:0016021,GO:0030027,GO:0045669,GO:0046872,GO:0047394,GO:0090527
TRINITY_DN10859_c0_g1_i1	GO:0005768,GO:0005886,GO:0006893,GO:0015031,GO:0016021,GO:0032456,GO:0043312,GO:0101003
TRINITY_DN1085_c0_g1_i3	GO:0004620,GO:0004806,GO:0005737,GO:0005793,GO:0005794,GO:0005829,GO:0006654,GO:0007626,GO:0008542,GO:0016020,GO:0019433,GO:0030134,GO:0034389,GO:0034451,GO:0046872,GO:0090141
TRINITY_DN1085_c0_g1_i4	GO:0004620,GO:0004806,GO:0005737,GO:0005793,GO:0005794,GO:0005829,GO:0006654,GO:0007626,GO:0008542,GO:0016020,GO:0019433,GO:0030134,GO:0034389,GO:0034451,GO:0046872,GO:0090141
TRINITY_DN1085_c0_g1_i5	GO:0004620,GO:0004806,GO:0005737,GO:0005793,GO:0005794,GO:0005829,GO:0006654,GO:0007626,GO:0008542,GO:0016020,GO:0019433,GO:0030134,GO:0034389,GO:0034451,GO:0046872,GO:0090141
TRINITY_DN1085_c0_g1_i7	GO:0004620,GO:0004806,GO:0005737,GO:0005793,GO:0005794,GO:0005829,GO:0006654,GO:0007626,GO:0008542,GO:0016020,GO:0019433,GO:0030134,GO:0034389,GO:0034451,GO:0046872,GO:0090141
TRINITY_DN10861_c0_g2_i1	GO:0004896,GO:0004923,GO:0004925,GO:0005127,GO:0005886,GO:0008284,GO:0009897,GO:0016021,GO:0017046,GO:0019221,GO:0019955,GO:0038165,GO:0043235,GO:0046872
TRINITY_DN10861_c0_g4_i1	GO:0000165,GO:0000187,GO:0002224,GO:0004672,GO:0004674,GO:0004683,GO:0005516,GO:0005524,GO:0005634,GO:0005654,GO:0005737,GO:0005813,GO:0005829,GO:0006468,GO:0006691,GO:0006954,GO:0006974,GO:0009931,GO:0018105,GO:0032496,GO:0032675,GO:0032680,GO:0032760,GO:0034097,GO:0035556,GO:0035924,GO:0038066,GO:0043488,GO:0044351,GO:0046777,GO:0048010,GO:0048839,GO:0051019,GO:0070062,GO:0070935,GO:0106310,GO:…
TRINITY_DN10861_c0_g5_i1	GO:0002224,GO:0004674,GO:0005524,GO:0005634,GO:0005737,GO:0006954,GO:0006974,GO:0032496,GO:0032675,GO:0032680,GO:0034097,GO:0044351,GO:0070935,GO:0106310,GO:0106311
TRINITY_DN10864_c0_g1_i2	GO:0003723,GO:0005694,GO:0016607,GO:0042800,GO:0048188
TRINITY_DN10864_c0_g1_i3	GO:0003723,GO:0005694,GO:0016607,GO:0042800,GO:0048188
TRINITY_DN10864_c0_g2_i2	GO:0003723,GO:0005694,GO:0016607,GO:0042800,GO:0048188
TRINITY_DN10865_c0_g1_i1	GO:0005737,GO:0007275,GO:0007283,GO:0030154,GO:0033391
TRINITY_DN10865_c0_g1_i2	GO:0005737,GO:0007275,GO:0007283,GO:0030154,GO:0033391
TRINITY_DN10865_c0_g2_i2	GO:0004674,GO:0005524,GO:0005634,GO:0005654,GO:0005730,GO:0005737,GO:0018105,GO:0019903,GO:0032516,GO:0070373
TRINITY_DN10865_c0_g2_i3	GO:0004674,GO:0005524,GO:0005634,GO:0005654,GO:0005730,GO:0005737,GO:0018105,GO:0019903,GO:0032516,GO:0070373
TRINITY_DN10865_c0_g2_i4	GO:0004674,GO:0005524,GO:0005634,GO:0005654,GO:0005730,GO:0005737,GO:0018105,GO:0019903,GO:0032516,GO:0070373
TRINITY_DN10865_c0_g2_i6	GO:0004674,GO:0005524,GO:0005634,GO:0005654,GO:0005730,GO:0005737,GO:0018105,GO:0019903,GO:0032516,GO:0070373
TRINITY_DN10865_c0_g2_i7	GO:0004674,GO:0005524,GO:0005634,GO:0005654,GO:0005730,GO:0005737,GO:0018105,GO:0019903,GO:0032516,GO:0043231,GO:0070373
TRINITY_DN10867_c0_g1_i1	GO:0005634,GO:0034157,GO:0034161,GO:0035751,GO:0036020,GO:0045087,GO:0045089
TRINITY_DN10867_c0_g1_i2	GO:0005634,GO:0034157,GO:0034161,GO:0035751,GO:0036020,GO:0045087,GO:0045089
TRINITY_DN1086_c0_g1_i1	GO:0001649,GO:0005102,GO:0005576,GO:0008201,GO:0009986,GO:0016055,GO:0030177,GO:0030282,GO:0035115,GO:0035116,GO:0042489,GO:0060173,GO:0060437,GO:0060441,GO:0060535,GO:0071542,GO:0090263
TRINITY_DN1086_c0_g1_i2	GO:0001649,GO:0005102,GO:0005576,GO:0008201,GO:0009986,GO:0016055,GO:0030177,GO:0030282,GO:0035115,GO:0035116,GO:0042489,GO:0060173,GO:0060437,GO:0060441,GO:0060535,GO:0071542,GO:0090263
TRINITY_DN1086_c0_g1_i3	GO:0001649,GO:0005102,GO:0005576,GO:0008201,GO:0009986,GO:0016055,GO:0030177,GO:0030282,GO:0035115,GO:0035116,GO:0042489,GO:0060173,GO:0060437,GO:0060441,GO:0060535,GO:0071542,GO:0090263
TRINITY_DN10870_c0_g1_i1	GO:0006811,GO:0016021,GO:0022857
TRINITY_DN10870_c0_g1_i2	GO:0006811,GO:0016021,GO:0022857
TRINITY_DN10870_c0_g1_i3	GO:0006811,GO:0016021,GO:0022857
TRINITY_DN10870_c0_g1_i4	GO:0006811,GO:0016021,GO:0022857
TRINITY_DN10870_c0_g1_i5	GO:0006811,GO:0016021,GO:0022857
TRINITY_DN10871_c0_g1_i2	GO:0001501,GO:0001503,GO:0002074,GO:0005245,GO:0005516,GO:0005737,GO:0005886,GO:0005891,GO:0006816,GO:0006936,GO:0006941,GO:0007029,GO:0007519,GO:0007520,GO:0007528,GO:0008331,GO:0016529,GO:0030315,GO:0031674,GO:0034765,GO:0042383,GO:0043501,GO:0044327,GO:0046872,GO:0048741,GO:0055001,GO:0070509,GO:0071313,GO:1990454
TRINITY_DN10871_c0_g1_i3	GO:0001501,GO:0001503,GO:0002074,GO:0005245,GO:0005516,GO:0005737,GO:0005886,GO:0005891,GO:0006816,GO:0006936,GO:0006941,GO:0007029,GO:0007519,GO:0007520,GO:0007528,GO:0008331,GO:0016529,GO:0030315,GO:0031674,GO:0034765,GO:0042383,GO:0043501,GO:0044327,GO:0046872,GO:0048741,GO:0055001,GO:0070509,GO:0071313,GO:1990454
TRINITY_DN10872_c0_g1_i1	GO:0005507,GO:0005546,GO:0005547,GO:0005634,GO:0005654,GO:0005737,GO:0005768,GO:0005769,GO:0005829,GO:0006289,GO:0006893,GO:0010008,GO:0015031,GO:0016567,GO:0019871,GO:0031398,GO:0031462,GO:0032088,GO:0032434,GO:0042802,GO:0042803,GO:0043325,GO:0043687,GO:0048227,GO:0055037,GO:0055070,GO:0070300,GO:0080025,GO:1902306,GO:2000009
TRINITY_DN10873_c0_g1_i1	GO:0005544,GO:0005634,GO:0005737,GO:0005886,GO:0046872,GO:0070062,GO:0071277
TRINITY_DN10873_c0_g1_i2	GO:0005544,GO:0005634,GO:0005737,GO:0005886,GO:0046872,GO:0070062,GO:0071277
TRINITY_DN10876_c0_g1_i4	GO:0016021
TRINITY_DN10876_c0_g2_i1	GO:0016021
TRINITY_DN10876_c0_g2_i2	GO:0016021
TRINITY_DN10880_c0_g1_i1	GO:0005509,GO:0005829
TRINITY_DN10880_c0_g1_i2	GO:0005509,GO:0005829
TRINITY_DN10880_c0_g1_i4	GO:0005509,GO:0005829
TRINITY_DN1088_c0_g1_i1	GO:0000226,GO:0005737,GO:0005829,GO:0005856,GO:0007021,GO:0007023,GO:0007052,GO:0008344,GO:0009791,GO:0014889,GO:0043014,GO:0048589,GO:0048936
TRINITY_DN1088_c0_g1_i10	GO:0000139,GO:0000226,GO:0005737,GO:0005783,GO:0005789,GO:0005829,GO:0005856,GO:0006486,GO:0006493,GO:0007021,GO:0007023,GO:0007052,GO:0008344,GO:0008376,GO:0009791,GO:0014889,GO:0016021,GO:0043014,GO:0048589,GO:0048936
TRINITY_DN1088_c0_g1_i11	GO:0000139,GO:0005783,GO:0005789,GO:0006486,GO:0006493,GO:0008376,GO:0016021
TRINITY_DN1088_c0_g1_i12	GO:0000139,GO:0005783,GO:0005789,GO:0006486,GO:0006493,GO:0008376,GO:0016021
TRINITY_DN1088_c0_g1_i13	GO:0000226,GO:0005737,GO:0005829,GO:0005856,GO:0007021,GO:0007023,GO:0007052,GO:0008344,GO:0009791,GO:0014889,GO:0043014,GO:0048589,GO:0048936
TRINITY_DN1088_c0_g1_i14	GO:0000139,GO:0000226,GO:0005737,GO:0005783,GO:0005789,GO:0005829,GO:0005856,GO:0006486,GO:0006493,GO:0007021,GO:0007023,GO:0007052,GO:0008344,GO:0008376,GO:0009791,GO:0014889,GO:0016021,GO:0043014,GO:0048589,GO:0048936
TRINITY_DN1088_c0_g1_i15	GO:0000226,GO:0005737,GO:0005829,GO:0005856,GO:0007021,GO:0007023,GO:0007052,GO:0008344,GO:0009791,GO:0014889,GO:0043014,GO:0048589,GO:0048936
TRINITY_DN1088_c0_g1_i2	GO:0000139,GO:0005783,GO:0005789,GO:0006486,GO:0006493,GO:0008376,GO:0016021
TRINITY_DN1088_c0_g1_i4	GO:0000226,GO:0005737,GO:0005829,GO:0005856,GO:0007021,GO:0007023,GO:0007052,GO:0008344,GO:0009791,GO:0014889,GO:0043014,GO:0048589,GO:0048936
TRINITY_DN1088_c0_g1_i5	GO:0000139,GO:0005783,GO:0005789,GO:0006486,GO:0006493,GO:0008376,GO:0016021
TRINITY_DN1088_c0_g1_i6	GO:0000226,GO:0005737,GO:0005829,GO:0005856,GO:0007021,GO:0007023,GO:0007052,GO:0008344,GO:0009791,GO:0014889,GO:0043014,GO:0048589,GO:0048936
TRINITY_DN1088_c0_g1_i7	GO:0000139,GO:0005783,GO:0005789,GO:0006486,GO:0006493,GO:0008376,GO:0016021
TRINITY_DN1088_c0_g1_i8	GO:0000139,GO:0005783,GO:0005789,GO:0006486,GO:0006493,GO:0008376,GO:0016021
TRINITY_DN1088_c0_g1_i9	GO:0000139,GO:0000226,GO:0005737,GO:0005783,GO:0005789,GO:0005829,GO:0005856,GO:0006486,GO:0006493,GO:0007021,GO:0007023,GO:0007052,GO:0008344,GO:0008376,GO:0009791,GO:0014889,GO:0016021,GO:0043014,GO:0048589,GO:0048936
TRINITY_DN1088_c0_g2_i2	GO:0000139,GO:0005783,GO:0005789,GO:0006486,GO:0006493,GO:0008376,GO:0016021
TRINITY_DN1088_c0_g2_i3	GO:0000139,GO:0005783,GO:0005789,GO:0006486,GO:0006493,GO:0008376,GO:0016021
TRINITY_DN1088_c0_g3_i1	GO:0004161,GO:0004311,GO:0004337,GO:0004659,GO:0005829,GO:0006695,GO:0006720,GO:0008299,GO:0019216,GO:0033384,GO:0033386,GO:0042802,GO:0045337,GO:0046872
TRINITY_DN1088_c0_g3_i2	GO:0004161,GO:0004311,GO:0004337,GO:0004659,GO:0005829,GO:0006695,GO:0006720,GO:0008299,GO:0019216,GO:0033384,GO:0033386,GO:0042802,GO:0045337,GO:0046872
TRINITY_DN1088_c0_g3_i3	GO:0004161,GO:0004311,GO:0004337,GO:0004659,GO:0005829,GO:0006695,GO:0006720,GO:0008299,GO:0019216,GO:0033384,GO:0033386,GO:0042802,GO:0045337,GO:0046872
TRINITY_DN1088_c0_g3_i4	GO:0004161,GO:0004311,GO:0004337,GO:0004659,GO:0005829,GO:0006695,GO:0006720,GO:0008299,GO:0019216,GO:0033384,GO:0033386,GO:0042802,GO:0045337,GO:0046872
TRINITY_DN10890_c0_g1_i1	GO:0004869,GO:0005576
TRINITY_DN10893_c0_g1_i2	GO:0001934,GO:0005104,GO:0005615,GO:0005737,GO:0008083,GO:0008284,GO:0008543,GO:0009887,GO:0010628,GO:0030154,GO:0030334,GO:0051781,GO:0055026
TRINITY_DN10893_c0_g1_i3	GO:0001934,GO:0005104,GO:0005615,GO:0005737,GO:0008083,GO:0008284,GO:0008543,GO:0009887,GO:0010628,GO:0030154,GO:0030334,GO:0051781,GO:0055026
TRINITY_DN10893_c0_g1_i4	GO:0001934,GO:0005104,GO:0005615,GO:0005737,GO:0008083,GO:0008284,GO:0008543,GO:0009887,GO:0010628,GO:0030154,GO:0030334,GO:0051781,GO:0055026
TRINITY_DN10896_c0_g1_i1	GO:0000049,GO:0000184,GO:0002181,GO:0003723,GO:0003735,GO:0005829,GO:0006364,GO:0006412,GO:0006413,GO:0006614,GO:0016020,GO:0019083,GO:0022625,GO:0022626,GO:0042273,GO:0070062
TRINITY_DN10898_c0_g1_i7	GO:0004706,GO:0005524,GO:0005634,GO:0005737,GO:0005829,GO:0005886,GO:0007166,GO:0007257,GO:0019901,GO:0030054,GO:0042802,GO:0044877,GO:0051607,GO:0070207,GO:0070266,GO:0097527,GO:0097528
TRINITY_DN1089_c0_g1_i1	GO:0001933,GO:0001934,GO:0005737,GO:0005829,GO:0005886,GO:0016020,GO:0034976,GO:0045727,GO:0070062
TRINITY_DN108_c0_g1_i1	GO:0003712,GO:0005634,GO:0006357,GO:0046872,GO:1990837
TRINITY_DN108_c0_g1_i2	GO:0003712,GO:0005634,GO:0006357,GO:0046872,GO:1990837
TRINITY_DN108_c0_g1_i3	GO:0003712,GO:0005634,GO:0006357,GO:0046872,GO:1990837
TRINITY_DN10904_c0_g1_i2	GO:0005547,GO:0005886,GO:0009408,GO:0016021,GO:0044325,GO:0048015,GO:0048266,GO:1902936,GO:2001259
TRINITY_DN10904_c0_g1_i3	GO:0005547,GO:0005886,GO:0009408,GO:0016021,GO:0044325,GO:0048015,GO:0048266,GO:1902936,GO:2001259
TRINITY_DN10904_c0_g1_i4	GO:0005547,GO:0005886,GO:0009408,GO:0016021,GO:0044325,GO:0048015,GO:0048266,GO:1902936,GO:2001259
TRINITY_DN1090_c0_g1_i1	GO:0000776,GO:0005730,GO:0035267,GO:0043968,GO:0043972,GO:0043981,GO:0043982,GO:0043983,GO:0044154,GO:0070776,GO:1990467,GO:1990468
TRINITY_DN1090_c0_g1_i2	GO:0000776,GO:0005730,GO:0035267,GO:0043968,GO:0043972,GO:0043981,GO:0043982,GO:0043983,GO:0044154,GO:0070776,GO:1990467,GO:1990468
TRINITY_DN1090_c0_g1_i3	GO:0000776,GO:0005730,GO:0035267,GO:0043968,GO:0043972,GO:0043981,GO:0043982,GO:0043983,GO:0044154,GO:0070776,GO:1990467,GO:1990468
TRINITY_DN10914_c0_g1_i1	GO:0005576
TRINITY_DN10914_c0_g1_i2	GO:0005576
TRINITY_DN10915_c0_g1_i6	GO:0005737,GO:0005813,GO:0005814,GO:0007098,GO:0008022,GO:0010825,GO:0021987,GO:0022008,GO:0022027,GO:0030953,GO:0045724,GO:1903724,GO:1904951
TRINITY_DN10917_c0_g1_i2	GO:0001525,GO:0001756,GO:0005783,GO:0006004,GO:0006493,GO:0007219,GO:0007399,GO:0007507,GO:0008417,GO:0008593,GO:0016020,GO:0036066,GO:0046922
TRINITY_DN1091_c0_g1_i2	GO:0005249,GO:0005267,GO:0008076,GO:0015459,GO:0016324,GO:0044325,GO:0060307,GO:0086005,GO:0086011,GO:0086091,GO:0097623,GO:0098915,GO:1902260
TRINITY_DN1091_c0_g1_i6	GO:0005249,GO:0005267,GO:0008076,GO:0015459,GO:0016324,GO:0044325,GO:0060307,GO:0086005,GO:0086011,GO:0086091,GO:0097623,GO:0098915,GO:1902260
TRINITY_DN1091_c0_g1_i8	GO:0005249,GO:0005267,GO:0008076,GO:0015459,GO:0016324,GO:0044325,GO:0060307,GO:0086005,GO:0086011,GO:0086091,GO:0097623,GO:0098915,GO:1902260
TRINITY_DN1091_c0_g1_i9	GO:0005249,GO:0005267,GO:0008076,GO:0015459,GO:0016324,GO:0044325,GO:0060307,GO:0086005,GO:0086011,GO:0086091,GO:0097623,GO:0098915,GO:1902260
TRINITY_DN10921_c0_g1_i1	GO:0000922,GO:0005737,GO:0005815,GO:0007049,GO:0007346,GO:0019900,GO:0030496,GO:0051301
TRINITY_DN10921_c0_g1_i2	GO:0000922,GO:0005737,GO:0005815,GO:0007049,GO:0007346,GO:0019900,GO:0030496,GO:0051301
TRINITY_DN10921_c0_g1_i3	GO:0000922,GO:0005737,GO:0005815,GO:0007049,GO:0007346,GO:0019900,GO:0030496,GO:0051301
TRINITY_DN10924_c0_g1_i1	GO:0002250,GO:0005102,GO:0005576,GO:0005615,GO:0050776,GO:0050868,GO:0062023,GO:0072574
TRINITY_DN10924_c0_g1_i2	GO:0002250,GO:0005102,GO:0005576,GO:0005615,GO:0008203,GO:0010906,GO:0035634,GO:0050776,GO:0050868,GO:0060612,GO:0062023,GO:0072574
TRINITY_DN10925_c0_g1_i1	GO:0016021
TRINITY_DN10925_c0_g1_i2	GO:0016021
TRINITY_DN1092_c0_g1_i1	GO:0001819,GO:0003841,GO:0005783,GO:0005789,GO:0006654,GO:0016021,GO:0016024
TRINITY_DN1092_c0_g1_i2	GO:0001819,GO:0003841,GO:0005783,GO:0005789,GO:0006654,GO:0016021,GO:0016024
TRINITY_DN1092_c0_g1_i3	GO:0000165,GO:0001952,GO:0004674,GO:0005524,GO:0005737,GO:0005794,GO:0006468,GO:0007268,GO:0007275,GO:0014069,GO:0022407,GO:0030334,GO:0030424,GO:0030425,GO:0031098,GO:0031532,GO:0032147,GO:0045060,GO:0046330,GO:0046777,GO:0048812,GO:0048813,GO:0070050,GO:0106310,GO:0106311,GO:1900745,GO:2000311
TRINITY_DN1092_c0_g1_i4	GO:0001824,GO:0004674,GO:0004693,GO:0005524,GO:0005634,GO:0005654,GO:0006468,GO:0007049,GO:0007088,GO:0007346,GO:0050684,GO:0106310,GO:0106311,GO:2001234
TRINITY_DN1092_c0_g1_i5	GO:0001824,GO:0004674,GO:0004693,GO:0005524,GO:0005634,GO:0005654,GO:0006468,GO:0007049,GO:0007088,GO:0007346,GO:0050684,GO:0106310,GO:0106311,GO:2001234
TRINITY_DN10933_c0_g1_i2	GO:0000122,GO:0000165,GO:0001658,GO:0001771,GO:0001772,GO:0001935,GO:0002088,GO:0004385,GO:0004721,GO:0005604,GO:0005634,GO:0005737,GO:0005783,GO:0005789,GO:0005794,GO:0005829,GO:0005874,GO:0005886,GO:0005911,GO:0005923,GO:0007015,GO:0007163,GO:0007268,GO:0008022,GO:0008092,GO:0008284,GO:0008360,GO:0009898,GO:0014704,GO:0015459,GO:0016032,GO:0016323,GO:0016324,GO:0016328,GO:0019901,GO:0019902,GO:…
TRINITY_DN10933_c0_g1_i3	GO:0000122,GO:0000165,GO:0001658,GO:0001771,GO:0001772,GO:0001935,GO:0002088,GO:0004385,GO:0004721,GO:0005604,GO:0005634,GO:0005737,GO:0005783,GO:0005789,GO:0005794,GO:0005829,GO:0005874,GO:0005886,GO:0005911,GO:0005923,GO:0007015,GO:0007163,GO:0007268,GO:0008022,GO:0008092,GO:0008284,GO:0008360,GO:0009898,GO:0014704,GO:0015459,GO:0016032,GO:0016323,GO:0016324,GO:0016328,GO:0019901,GO:0019902,GO:…
TRINITY_DN10933_c0_g1_i4	GO:0000122,GO:0000165,GO:0001658,GO:0001771,GO:0001772,GO:0001935,GO:0002088,GO:0004385,GO:0004721,GO:0005604,GO:0005634,GO:0005737,GO:0005783,GO:0005789,GO:0005794,GO:0005829,GO:0005874,GO:0005886,GO:0005911,GO:0005923,GO:0007015,GO:0007163,GO:0007268,GO:0008022,GO:0008092,GO:0008284,GO:0008360,GO:0009898,GO:0014704,GO:0015459,GO:0016032,GO:0016323,GO:0016324,GO:0016328,GO:0019901,GO:0019902,GO:…
TRINITY_DN10933_c0_g1_i5	GO:0000122,GO:0000165,GO:0001658,GO:0001771,GO:0001772,GO:0001935,GO:0002088,GO:0004385,GO:0004721,GO:0005604,GO:0005634,GO:0005737,GO:0005783,GO:0005789,GO:0005794,GO:0005829,GO:0005874,GO:0005886,GO:0005911,GO:0005923,GO:0007015,GO:0007163,GO:0007268,GO:0008022,GO:0008092,GO:0008284,GO:0008360,GO:0009898,GO:0014704,GO:0015459,GO:0016032,GO:0016323,GO:0016324,GO:0016328,GO:0019901,GO:0019902,GO:…
TRINITY_DN10933_c0_g1_i6	GO:0000122,GO:0000165,GO:0001658,GO:0001771,GO:0001772,GO:0001935,GO:0002088,GO:0004385,GO:0004721,GO:0005604,GO:0005634,GO:0005737,GO:0005783,GO:0005789,GO:0005794,GO:0005829,GO:0005874,GO:0005886,GO:0005911,GO:0005923,GO:0007015,GO:0007163,GO:0007268,GO:0008022,GO:0008092,GO:0008284,GO:0008360,GO:0009898,GO:0014704,GO:0015459,GO:0016032,GO:0016323,GO:0016324,GO:0016328,GO:0019901,GO:0019902,GO:…
TRINITY_DN10933_c0_g1_i7	GO:0000122,GO:0000165,GO:0001658,GO:0001771,GO:0001772,GO:0001935,GO:0002088,GO:0004385,GO:0004721,GO:0005604,GO:0005634,GO:0005737,GO:0005783,GO:0005789,GO:0005794,GO:0005829,GO:0005874,GO:0005886,GO:0005911,GO:0005923,GO:0007015,GO:0007163,GO:0007268,GO:0008022,GO:0008092,GO:0008284,GO:0008360,GO:0009898,GO:0014704,GO:0015459,GO:0016032,GO:0016323,GO:0016324,GO:0016328,GO:0019901,GO:0019902,GO:…
TRINITY_DN10933_c0_g2_i1	GO:0000151,GO:0000209,GO:0004842,GO:0005634,GO:0005737,GO:0005829,GO:0005886,GO:0007165,GO:0007417,GO:0016567,GO:0034220,GO:0043161,GO:0045732,GO:0045892,GO:0046718,GO:0061630,GO:0070062
TRINITY_DN10935_c0_g1_i1	GO:0004364,GO:0005737,GO:0006749,GO:0006805
TRINITY_DN10936_c0_g1_i2	GO:0005789,GO:0015036,GO:0016021,GO:0034976
TRINITY_DN10936_c0_g1_i4	GO:0005789,GO:0015036,GO:0016021,GO:0034976
TRINITY_DN1093_c0_g1_i1	GO:0000724,GO:0006355,GO:0016575,GO:0016580,GO:0035267,GO:0040008,GO:0043967,GO:0043968
TRINITY_DN1093_c0_g1_i2	GO:0000724,GO:0006355,GO:0016575,GO:0016580,GO:0035267,GO:0040008,GO:0043967,GO:0043968
TRINITY_DN1093_c0_g1_i3	GO:0000724,GO:0006355,GO:0016575,GO:0016580,GO:0035267,GO:0040008,GO:0043967,GO:0043968
TRINITY_DN1093_c0_g1_i4	GO:0000724,GO:0006355,GO:0016575,GO:0016580,GO:0035267,GO:0040008,GO:0043967,GO:0043968
TRINITY_DN10944_c0_g1_i1	GO:0001223,GO:0005634,GO:0030178,GO:0030308,GO:0035331,GO:0045892,GO:0060044,GO:1903364
TRINITY_DN10946_c0_g1_i2	GO:0004175,GO:0004252,GO:0005520,GO:0005576,GO:0006508,GO:0008236,GO:0030512,GO:0030514,GO:0042802
TRINITY_DN10946_c0_g1_i3	GO:0004175,GO:0004252,GO:0005520,GO:0005576,GO:0006508,GO:0008236,GO:0030512,GO:0030514,GO:0042802
TRINITY_DN10948_c0_g1_i1	GO:0005096,GO:0005737,GO:0032587,GO:0035556,GO:0046872,GO:0090630
TRINITY_DN10948_c0_g1_i2	GO:0005096,GO:0005737,GO:0032587,GO:0035556,GO:0046872,GO:0090630
TRINITY_DN10949_c0_g1_i1	GO:0005085,GO:0005794,GO:0005795,GO:0005856,GO:0005911,GO:0008360,GO:0035556,GO:0045202,GO:0060271,GO:0098793
TRINITY_DN10949_c0_g1_i2	GO:0005085,GO:0005794,GO:0005795,GO:0005856,GO:0005911,GO:0007568,GO:0008360,GO:0035556,GO:0045202,GO:0098793
TRINITY_DN1094_c0_g1_i1	GO:0004862,GO:0005743,GO:0005813,GO:0005930,GO:0005952,GO:0008603,GO:0010738,GO:0015031,GO:0016021,GO:0019904,GO:0030552,GO:0031588,GO:0031625,GO:0034236,GO:0043949,GO:0044853
TRINITY_DN1094_c0_g1_i4	GO:0001405,GO:0001671,GO:0005739,GO:0005743,GO:0009267,GO:0016021,GO:0019216,GO:0030150,GO:0031333,GO:1902957
TRINITY_DN1094_c0_g1_i5	GO:0004862,GO:0005813,GO:0005930,GO:0005952,GO:0008603,GO:0010738,GO:0019904,GO:0030552,GO:0031588,GO:0031625,GO:0034236,GO:0043949,GO:0044853
TRINITY_DN1094_c0_g1_i6	GO:0004862,GO:0005813,GO:0005930,GO:0005952,GO:0008603,GO:0010738,GO:0019904,GO:0030552,GO:0031588,GO:0031625,GO:0034236,GO:0043949,GO:0044853
TRINITY_DN1094_c0_g1_i7	GO:0001405,GO:0001671,GO:0009267,GO:0016021,GO:0019216,GO:0030150,GO:0031333,GO:1902957
TRINITY_DN1094_c0_g1_i8	GO:0001405,GO:0001671,GO:0004862,GO:0005739,GO:0005743,GO:0005813,GO:0005930,GO:0005952,GO:0008603,GO:0009267,GO:0010738,GO:0016021,GO:0019216,GO:0019904,GO:0030150,GO:0030552,GO:0031333,GO:0031588,GO:0031625,GO:0034236,GO:0043949,GO:0044853,GO:1902957
TRINITY_DN1094_c0_g2_i1	GO:0000978,GO:0001228,GO:0005634,GO:0006357,GO:0046872
TRINITY_DN1094_c0_g2_i2	GO:0000978,GO:0001228,GO:0005634,GO:0006357,GO:0046872
TRINITY_DN1094_c0_g2_i3	GO:0000978,GO:0001228,GO:0005634,GO:0006357,GO:0046872
TRINITY_DN10955_c0_g1_i2	GO:0005184,GO:0005576,GO:0007218,GO:0030133,GO:0043231,GO:0043679,GO:0071855
TRINITY_DN10955_c0_g1_i3	GO:0005184,GO:0005576,GO:0007218,GO:0030133,GO:0043231,GO:0043679,GO:0071855
TRINITY_DN10955_c0_g1_i4	GO:0005184,GO:0005576,GO:0007218,GO:0030133,GO:0043231,GO:0043679,GO:0071855
TRINITY_DN10959_c0_g1_i1	GO:0005085,GO:0005737,GO:0030036,GO:0032012,GO:0050804,GO:0098685,GO:0098696
TRINITY_DN1095_c0_g2_i1	GO:0000122,GO:0005634,GO:0005829,GO:0051082,GO:0051085,GO:0051087
TRINITY_DN1095_c0_g4_i1	GO:0003779,GO:0042802
TRINITY_DN10961_c0_g1_i1	GO:0005737,GO:0030544,GO:0050750,GO:0051087
TRINITY_DN10961_c0_g1_i2	GO:0005737,GO:0030544,GO:0050750,GO:0051087
TRINITY_DN10963_c0_g1_i1	GO:0004930,GO:0005887,GO:0016503,GO:0019236,GO:0045925
TRINITY_DN10963_c0_g1_i2	GO:0004930,GO:0005887,GO:0016503,GO:0019236,GO:0045925
TRINITY_DN10965_c0_g1_i1	GO:0001764,GO:0001975,GO:0003713,GO:0005042,GO:0005886,GO:0006915,GO:0007411,GO:0010976,GO:0021965,GO:0030424,GO:0032584,GO:0033563,GO:0033564,GO:0042802,GO:0045121,GO:0070374,GO:0098685,GO:0099061,GO:0099170,GO:1901214
TRINITY_DN10965_c0_g1_i2	GO:0001764,GO:0004888,GO:0005042,GO:0005829,GO:0005886,GO:0006915,GO:0007409,GO:0007411,GO:0010977,GO:0021965,GO:0030424,GO:0033563,GO:0033564,GO:0048671,GO:0097192,GO:0098685,GO:0099061,GO:0099170,GO:1901214,GO:1902842,GO:2000171
TRINITY_DN1096_c0_g2_i2	GO:0001933,GO:0004721,GO:0005654,GO:0006470,GO:0008420,GO:0036498,GO:0046872,GO:0106306,GO:0106307,GO:2000134
TRINITY_DN1096_c0_g2_i4	GO:0001933,GO:0004721,GO:0005654,GO:0006470,GO:0008420,GO:0036498,GO:0046872,GO:0106306,GO:0106307,GO:2000134
TRINITY_DN1096_c0_g2_i5	GO:0001933,GO:0004721,GO:0005654,GO:0006470,GO:0008420,GO:0036498,GO:0046872,GO:0106306,GO:0106307,GO:2000134
TRINITY_DN1096_c1_g3_i1	GO:0000109,GO:0000110,GO:0000710,GO:0000720,GO:0000781,GO:0001094,GO:0003684,GO:0003697,GO:0005654,GO:0006295,GO:0006296,GO:0006303,GO:0006312,GO:0006949,GO:0006979,GO:0007283,GO:0008022,GO:0008283,GO:0008584,GO:0009650,GO:0010165,GO:0010259,GO:0019904,GO:0032205,GO:0035166,GO:0035264,GO:0036297,GO:0045190,GO:0048477,GO:0060261,GO:0061819,GO:0070522,GO:0070914,GO:0090399,GO:0090656,GO:1904431,GO:…
TRINITY_DN10970_c0_g1_i1	GO:0000209,GO:0001525,GO:0002040,GO:0004842,GO:0005730,GO:0005737,GO:0005829,GO:0006511,GO:0016020,GO:0016567,GO:0016887,GO:0033668,GO:0046872,GO:0051260,GO:0051865,GO:2000051
TRINITY_DN10972_c0_g1_i1	GO:0000398,GO:0003723,GO:0005686,GO:0005689,GO:0071011,GO:0071013
TRINITY_DN10978_c0_g2_i1	GO:0000049,GO:0004809,GO:0005737,GO:0008168
TRINITY_DN1097_c0_g1_i1	GO:0005634,GO:0005737,GO:0006281,GO:0017124,GO:0045143,GO:0051276,GO:0051301,GO:2000816
TRINITY_DN1097_c0_g1_i4	GO:0005634,GO:0005737,GO:0006281,GO:0017124,GO:0045143,GO:0051276,GO:0051301,GO:2000816
TRINITY_DN1097_c0_g1_i5	GO:0005634,GO:0005737,GO:0006281,GO:0017124,GO:0045143,GO:0051276,GO:0051301,GO:2000816
TRINITY_DN1097_c0_g1_i6	GO:0005634,GO:0005737,GO:0006281,GO:0017124,GO:0045143,GO:0051276,GO:0051301,GO:2000816
TRINITY_DN1098_c0_g1_i1	GO:0004788,GO:0005524,GO:0005829,GO:0006772,GO:0009229,GO:0016301,GO:0030975,GO:0042723,GO:0042802
TRINITY_DN1098_c0_g1_i10	GO:0004788,GO:0005524,GO:0005829,GO:0006772,GO:0009229,GO:0016301,GO:0030975,GO:0042723,GO:0042802
TRINITY_DN1098_c0_g1_i11	GO:0004788,GO:0005524,GO:0005829,GO:0006772,GO:0009229,GO:0016301,GO:0030975,GO:0042723,GO:0042802
TRINITY_DN1098_c0_g1_i12	GO:0004788,GO:0005524,GO:0005829,GO:0006772,GO:0008320,GO:0009229,GO:0015450,GO:0016021,GO:0016301,GO:0030975,GO:0031204,GO:0042723,GO:0042802,GO:0045047,GO:0071261
TRINITY_DN1098_c0_g1_i13	GO:0004788,GO:0005524,GO:0005829,GO:0006772,GO:0009229,GO:0016301,GO:0030975,GO:0042723,GO:0042802
TRINITY_DN1098_c0_g1_i2	GO:0004788,GO:0005524,GO:0005829,GO:0006772,GO:0009229,GO:0016301,GO:0030975,GO:0042723,GO:0042802
TRINITY_DN1098_c0_g1_i4	GO:0004788,GO:0005524,GO:0005829,GO:0006772,GO:0009229,GO:0016301,GO:0030975,GO:0042723,GO:0042802
TRINITY_DN1098_c0_g1_i5	GO:0004788,GO:0005524,GO:0005829,GO:0006772,GO:0009229,GO:0016301,GO:0030975,GO:0042723,GO:0042802
TRINITY_DN1098_c0_g1_i8	GO:0004788,GO:0005524,GO:0006772,GO:0009229,GO:0016301,GO:0030975,GO:0042802
TRINITY_DN1098_c0_g3_i1	GO:0003007,GO:0005104,GO:0005615,GO:0005789,GO:0005886,GO:0005887,GO:0005911,GO:0005925,GO:0007411,GO:0008543,GO:0030674,GO:0031012,GO:0043005,GO:0045202,GO:0045499,GO:0051965,GO:0061343,GO:0070062,GO:0071711,GO:2001222
TRINITY_DN10990_c0_g1_i2	GO:0001849,GO:0005509,GO:0005615,GO:0006953,GO:0006958,GO:0010628,GO:0010745,GO:0010888,GO:0010988,GO:0015485,GO:0030169,GO:0030175,GO:0030426,GO:0032677,GO:0032929,GO:0032930,GO:0032945,GO:0042060,GO:0042310,GO:0042802,GO:0044793,GO:0045087,GO:0045429,GO:0050750,GO:0051258,GO:0071277,GO:1900006
TRINITY_DN10990_c0_g1_i3	GO:0001849,GO:0005509,GO:0005615,GO:0006953,GO:0006958,GO:0010628,GO:0010745,GO:0010888,GO:0010988,GO:0015485,GO:0030169,GO:0030175,GO:0030426,GO:0032677,GO:0032929,GO:0032930,GO:0032945,GO:0042060,GO:0042310,GO:0042802,GO:0044793,GO:0045087,GO:0045429,GO:0050750,GO:0051258,GO:0071277,GO:1900006
TRINITY_DN10990_c0_g1_i4	GO:0001849,GO:0005509,GO:0005615,GO:0006953,GO:0006958,GO:0010628,GO:0010745,GO:0010888,GO:0010988,GO:0015485,GO:0030169,GO:0030175,GO:0030426,GO:0032677,GO:0032929,GO:0032930,GO:0032945,GO:0042060,GO:0042310,GO:0042802,GO:0044793,GO:0045087,GO:0045429,GO:0050750,GO:0051258,GO:0071277,GO:1900006
TRINITY_DN10991_c0_g1_i7	GO:0001817,GO:0002250,GO:0002456,GO:0005102,GO:0005737,GO:0005886,GO:0008270,GO:0009897,GO:0010468,GO:0016020,GO:0016021,GO:0016567,GO:0045087,GO:0050852,GO:0061630
TRINITY_DN10995_c1_g1_i1	GO:0015031,GO:0097602,GO:2000060
TRINITY_DN10996_c1_g1_i1	GO:0004908,GO:0005886,GO:0006954,GO:0006955,GO:0007165,GO:0030101,GO:0032729,GO:0035655,GO:0038023,GO:0042007,GO:0042008,GO:0045063,GO:0045092,GO:0050135,GO:0051092,GO:0061809,GO:0071345,GO:0120163,GO:1901224,GO:2000556
TRINITY_DN10996_c1_g1_i2	GO:0004908,GO:0005886,GO:0006954,GO:0006955,GO:0007165,GO:0030101,GO:0032729,GO:0035655,GO:0038023,GO:0042007,GO:0042008,GO:0045063,GO:0045092,GO:0050135,GO:0051092,GO:0061809,GO:0071345,GO:0120163,GO:1901224,GO:2000556
TRINITY_DN10996_c1_g1_i3	GO:0004908,GO:0005886,GO:0006954,GO:0006955,GO:0007165,GO:0030101,GO:0032729,GO:0035655,GO:0038023,GO:0042007,GO:0042008,GO:0045063,GO:0045092,GO:0050135,GO:0051092,GO:0061809,GO:0071345,GO:0120163,GO:1901224,GO:2000556
TRINITY_DN10996_c1_g1_i4	GO:0004908,GO:0005886,GO:0006954,GO:0006955,GO:0007165,GO:0030101,GO:0032729,GO:0035655,GO:0038023,GO:0042007,GO:0042008,GO:0045063,GO:0045092,GO:0050135,GO:0051092,GO:0061809,GO:0071345,GO:0120163,GO:1901224,GO:2000556
TRINITY_DN10998_c0_g1_i1	GO:0004031,GO:0004497,GO:0004499,GO:0005789,GO:0016021,GO:0017144,GO:0050660,GO:0050661,GO:0070995,GO:0090181,GO:0106294
TRINITY_DN10998_c0_g1_i2	GO:0004031,GO:0004497,GO:0004499,GO:0005789,GO:0016021,GO:0017144,GO:0050660,GO:0050661,GO:0070995,GO:0090181,GO:0106294
TRINITY_DN10998_c0_g1_i5	GO:0004031,GO:0004497,GO:0004499,GO:0005783,GO:0005789,GO:0005829,GO:0016021,GO:0017144,GO:0050660,GO:0050661,GO:0070995,GO:0090181,GO:0106294
TRINITY_DN10998_c0_g1_i6	GO:0004031,GO:0004497,GO:0004499,GO:0005789,GO:0016021,GO:0017144,GO:0050660,GO:0050661,GO:0070995,GO:0090181,GO:0106294
TRINITY_DN1099_c0_g1_i16	GO:0000398,GO:0003723,GO:0003729,GO:0005730,GO:0006417,GO:0007623,GO:0008270,GO:0010628,GO:0016607,GO:0032922,GO:0032991,GO:0043153
TRINITY_DN1099_c0_g1_i2	GO:0000398,GO:0003723,GO:0003729,GO:0005654,GO:0005730,GO:0005829,GO:0006417,GO:0007623,GO:0008270,GO:0016607,GO:0032922,GO:0032991,GO:0043153
TRINITY_DN1099_c0_g1_i3	GO:0000398,GO:0003723,GO:0003729,GO:0005730,GO:0006417,GO:0007623,GO:0008270,GO:0010628,GO:0016607,GO:0032922,GO:0032991,GO:0043153
TRINITY_DN109_c0_g1_i1	GO:0003746,GO:0005759,GO:0006414,GO:0070125,GO:0070129
TRINITY_DN109_c0_g1_i2	GO:0003746,GO:0005759,GO:0006414,GO:0070125,GO:0070129
TRINITY_DN10_c0_g1_i1	GO:0000785,GO:0003682,GO:0005634,GO:0006325,GO:0031492
TRINITY_DN10_c0_g1_i2	GO:0000785,GO:0003682,GO:0005634,GO:0006325,GO:0031492
TRINITY_DN11006_c0_g1_i1	GO:0003723,GO:0005829,GO:0005886,GO:0006836,GO:0006886,GO:0007269,GO:0007601,GO:0010628,GO:0016079,GO:0017156,GO:0030154,GO:0030695,GO:0031267,GO:0042391,GO:0042734,GO:0042995,GO:0044325,GO:0045055,GO:0046872,GO:0046903,GO:0046928,GO:0048167,GO:0048786,GO:0048788,GO:0048791,GO:0050806,GO:0050896,GO:0060478,GO:0061025,GO:0065003,GO:0097151,GO:1903861,GO:2000300,GO:2000463
TRINITY_DN11006_c0_g1_i2	GO:0005886,GO:0006886,GO:0007269,GO:0010628,GO:0010808,GO:0014069,GO:0016081,GO:0016082,GO:0017124,GO:0019901,GO:0030154,GO:0031267,GO:0031632,GO:0031982,GO:0042391,GO:0042734,GO:0042995,GO:0044325,GO:0045202,GO:0046872,GO:0048167,GO:0048169,GO:0048788,GO:0048791,GO:0050806,GO:0060077,GO:0060291,GO:0060478,GO:0061669,GO:0065003,GO:0097151,GO:0098831,GO:0098882,GO:0098978,GO:0098982,GO:1903861,GO:…
TRINITY_DN11006_c0_g1_i3	GO:0003723,GO:0005829,GO:0005886,GO:0006836,GO:0006886,GO:0007269,GO:0007601,GO:0010628,GO:0016079,GO:0017156,GO:0030154,GO:0030695,GO:0031267,GO:0042391,GO:0042734,GO:0042995,GO:0044325,GO:0045055,GO:0046872,GO:0046903,GO:0046928,GO:0048167,GO:0048786,GO:0048788,GO:0048791,GO:0050806,GO:0050896,GO:0060478,GO:0061025,GO:0065003,GO:0097151,GO:1903861,GO:2000300,GO:2000463
TRINITY_DN11006_c0_g1_i4	GO:0003723,GO:0005829,GO:0005886,GO:0006836,GO:0006886,GO:0007269,GO:0007601,GO:0010628,GO:0016079,GO:0017156,GO:0030154,GO:0030695,GO:0031267,GO:0042391,GO:0042734,GO:0042995,GO:0044325,GO:0045055,GO:0046872,GO:0046903,GO:0046928,GO:0048167,GO:0048786,GO:0048788,GO:0048791,GO:0050806,GO:0050896,GO:0060478,GO:0061025,GO:0065003,GO:0097151,GO:1903861,GO:2000300,GO:2000463
TRINITY_DN11006_c0_g1_i5	GO:0003723,GO:0005829,GO:0005886,GO:0006836,GO:0006886,GO:0007269,GO:0007601,GO:0010628,GO:0016079,GO:0017156,GO:0030154,GO:0030695,GO:0031267,GO:0042391,GO:0042734,GO:0042995,GO:0044325,GO:0045055,GO:0046872,GO:0046903,GO:0046928,GO:0048167,GO:0048786,GO:0048788,GO:0048791,GO:0050806,GO:0050896,GO:0060478,GO:0061025,GO:0065003,GO:0097151,GO:1903861,GO:2000300,GO:2000463
TRINITY_DN11006_c0_g1_i6	GO:0003723,GO:0005829,GO:0005886,GO:0006836,GO:0006886,GO:0007269,GO:0007601,GO:0010628,GO:0016079,GO:0017156,GO:0030154,GO:0030695,GO:0031267,GO:0042391,GO:0042734,GO:0042995,GO:0044325,GO:0045055,GO:0046872,GO:0046903,GO:0046928,GO:0048167,GO:0048786,GO:0048788,GO:0048791,GO:0050806,GO:0050896,GO:0060478,GO:0061025,GO:0065003,GO:0097151,GO:1903861,GO:2000300,GO:2000463
TRINITY_DN11006_c0_g1_i7	GO:0003723,GO:0005829,GO:0005886,GO:0006836,GO:0006886,GO:0007269,GO:0007601,GO:0010628,GO:0016079,GO:0017156,GO:0030154,GO:0030695,GO:0031267,GO:0042391,GO:0042734,GO:0042995,GO:0044325,GO:0045055,GO:0046872,GO:0046903,GO:0046928,GO:0048167,GO:0048786,GO:0048788,GO:0048791,GO:0050806,GO:0050896,GO:0060478,GO:0061025,GO:0065003,GO:0097151,GO:1903861,GO:2000300,GO:2000463
TRINITY_DN11006_c0_g1_i8	GO:0003723,GO:0005829,GO:0005886,GO:0006836,GO:0006886,GO:0007269,GO:0007601,GO:0010628,GO:0016079,GO:0017156,GO:0030154,GO:0030695,GO:0031267,GO:0042391,GO:0042734,GO:0042995,GO:0044325,GO:0045055,GO:0046872,GO:0046903,GO:0046928,GO:0048167,GO:0048786,GO:0048788,GO:0048791,GO:0050806,GO:0050896,GO:0060478,GO:0061025,GO:0065003,GO:0097151,GO:1903861,GO:2000300,GO:2000463
TRINITY_DN11007_c0_g1_i4	GO:0003723,GO:0005524,GO:0005634,GO:0005654,GO:0005697,GO:0005730,GO:0006364,GO:0016020,GO:0016887,GO:0032092,GO:0042254,GO:0042273,GO:0051973,GO:1904749,GO:1990275
TRINITY_DN11008_c0_g1_i1	GO:0005739,GO:0015035,GO:0046872,GO:0051537
TRINITY_DN1100_c0_g1_i1	GO:0000398,GO:0003723,GO:0003729,GO:0003730,GO:0004857,GO:0005634,GO:0005681,GO:0005697,GO:0005829,GO:0008266,GO:0015629,GO:0019904,GO:0032211,GO:0032991,GO:0042802,GO:0043021,GO:0045120,GO:0070034,GO:0070935,GO:0071013,GO:0090367,GO:1990247,GO:1990826,GO:1990827
TRINITY_DN1100_c0_g1_i10	GO:0000398,GO:0003723,GO:0003729,GO:0003730,GO:0004857,GO:0005634,GO:0005654,GO:0005681,GO:0005697,GO:0005829,GO:0008266,GO:0015629,GO:0019904,GO:0032211,GO:0032991,GO:0042802,GO:0043021,GO:0045120,GO:0070034,GO:0070935,GO:0071013,GO:0090367,GO:1990247,GO:1990826,GO:1990827
TRINITY_DN1100_c0_g1_i11	GO:0000398,GO:0003723,GO:0003729,GO:0003730,GO:0004857,GO:0005634,GO:0005654,GO:0005681,GO:0005697,GO:0005829,GO:0008266,GO:0015629,GO:0019904,GO:0032211,GO:0032991,GO:0042802,GO:0043021,GO:0045120,GO:0070034,GO:0070935,GO:0071013,GO:0090367,GO:1990247,GO:1990826,GO:1990827
TRINITY_DN1100_c0_g1_i12	GO:0000398,GO:0003723,GO:0003729,GO:0003730,GO:0004857,GO:0005634,GO:0005681,GO:0005697,GO:0005829,GO:0008266,GO:0015629,GO:0019904,GO:0032211,GO:0032991,GO:0042802,GO:0043021,GO:0045120,GO:0070034,GO:0070935,GO:0071013,GO:0090367,GO:1990247,GO:1990826,GO:1990827
TRINITY_DN1100_c0_g1_i2	GO:0000398,GO:0003723,GO:0003729,GO:0003730,GO:0004857,GO:0005634,GO:0005654,GO:0005681,GO:0005697,GO:0005829,GO:0008266,GO:0015629,GO:0019904,GO:0032211,GO:0032991,GO:0042802,GO:0043021,GO:0045120,GO:0070034,GO:0070935,GO:0071013,GO:0090367,GO:1990247,GO:1990826,GO:1990827
TRINITY_DN1100_c0_g1_i3	GO:0000398,GO:0003723,GO:0003729,GO:0003730,GO:0004857,GO:0005634,GO:0005681,GO:0005697,GO:0005829,GO:0008266,GO:0015629,GO:0019904,GO:0032211,GO:0032991,GO:0042802,GO:0043021,GO:0045120,GO:0070034,GO:0070935,GO:0071013,GO:0090367,GO:1990247,GO:1990826,GO:1990827
TRINITY_DN1100_c0_g1_i4	GO:0000398,GO:0003723,GO:0003729,GO:0003730,GO:0004857,GO:0005634,GO:0005681,GO:0005697,GO:0005829,GO:0008266,GO:0015629,GO:0019904,GO:0032211,GO:0032991,GO:0042802,GO:0043021,GO:0045120,GO:0070034,GO:0070935,GO:0071013,GO:0090367,GO:1990247,GO:1990826,GO:1990827
TRINITY_DN1100_c0_g1_i5	GO:0000398,GO:0003723,GO:0003729,GO:0003730,GO:0004857,GO:0005634,GO:0005654,GO:0005681,GO:0005697,GO:0005829,GO:0008266,GO:0015629,GO:0019904,GO:0032211,GO:0032991,GO:0042802,GO:0043021,GO:0045120,GO:0070034,GO:0070935,GO:0071013,GO:0090367,GO:1990247,GO:1990826,GO:1990827
TRINITY_DN1100_c0_g1_i7	GO:0000398,GO:0003723,GO:0003729,GO:0003730,GO:0004857,GO:0005634,GO:0005681,GO:0005697,GO:0005829,GO:0008266,GO:0015629,GO:0019904,GO:0032211,GO:0032991,GO:0042802,GO:0043021,GO:0045120,GO:0070034,GO:0070935,GO:0071013,GO:0090367,GO:1990247,GO:1990826,GO:1990827
TRINITY_DN1100_c0_g1_i8	GO:0000398,GO:0003723,GO:0003729,GO:0003730,GO:0004857,GO:0005634,GO:0005654,GO:0005681,GO:0005697,GO:0005829,GO:0008266,GO:0015629,GO:0019904,GO:0032211,GO:0032991,GO:0042802,GO:0043021,GO:0045120,GO:0070034,GO:0070935,GO:0071013,GO:0090367,GO:1990247,GO:1990826,GO:1990827
TRINITY_DN1100_c0_g1_i9	GO:0000398,GO:0003723,GO:0003729,GO:0003730,GO:0004857,GO:0005634,GO:0005654,GO:0005681,GO:0005697,GO:0005829,GO:0008266,GO:0015629,GO:0019904,GO:0032211,GO:0032991,GO:0042802,GO:0043021,GO:0045120,GO:0070034,GO:0070935,GO:0071013,GO:0090367,GO:1990247,GO:1990826,GO:1990827
TRINITY_DN11011_c0_g1_i1	GO:0000109,GO:0000111,GO:0000715,GO:0000720,GO:0003684,GO:0003697,GO:0003713,GO:0005634,GO:0005654,GO:0005730,GO:0005737,GO:0005739,GO:0005829,GO:0005886,GO:0006111,GO:0006281,GO:0006289,GO:0006298,GO:0006974,GO:0010224,GO:0010996,GO:0031573,GO:0042493,GO:0043231,GO:0044877,GO:0045893,GO:0070914,GO:0071942,GO:0090734,GO:1901990,GO:1990731
TRINITY_DN11011_c0_g1_i4	GO:0000109,GO:0000111,GO:0000715,GO:0000720,GO:0003684,GO:0003697,GO:0003713,GO:0005634,GO:0005654,GO:0005730,GO:0005737,GO:0005739,GO:0005829,GO:0005886,GO:0006111,GO:0006281,GO:0006289,GO:0006298,GO:0006974,GO:0010224,GO:0010996,GO:0031573,GO:0042493,GO:0043231,GO:0044877,GO:0045893,GO:0070914,GO:0071942,GO:0090734,GO:1901990,GO:1990731
TRINITY_DN11011_c0_g1_i6	GO:0000109,GO:0000111,GO:0000715,GO:0000720,GO:0003684,GO:0003697,GO:0003713,GO:0005634,GO:0005654,GO:0005730,GO:0005737,GO:0005739,GO:0005829,GO:0005886,GO:0006111,GO:0006281,GO:0006289,GO:0006298,GO:0006974,GO:0010224,GO:0010996,GO:0031573,GO:0042493,GO:0043231,GO:0044877,GO:0045893,GO:0070914,GO:0071942,GO:0090734,GO:1901990,GO:1990731
TRINITY_DN11014_c0_g1_i1	GO:0000978,GO:0001164,GO:0001188,GO:0001228,GO:0005634,GO:0005730,GO:0006357,GO:0007420,GO:0021915,GO:0046872
TRINITY_DN11017_c0_g1_i1	GO:0001530,GO:0001786,GO:0001891,GO:0004888,GO:0004930,GO:0005615,GO:0005886,GO:0005887,GO:0005925,GO:0006910,GO:0006911,GO:0007166,GO:0007189,GO:0007399,GO:0007517,GO:0010596,GO:0014069,GO:0016525,GO:0030165,GO:0030425,GO:0031397,GO:0042177,GO:0043197,GO:0043277,GO:0043652,GO:0045087,GO:0048167,GO:0048471,GO:0050829,GO:0051963,GO:0051965,GO:0098974,GO:0098978,GO:0099055,GO:1901741,GO:1903428
TRINITY_DN11018_c0_g1_i2	GO:0004714,GO:0004715,GO:0005154,GO:0005524,GO:0005634,GO:0005856,GO:0005886,GO:0005938,GO:0008283,GO:0008289,GO:0030054,GO:0030335,GO:0031532,GO:0042058,GO:0042995,GO:0051092
TRINITY_DN11018_c0_g1_i4	GO:0000226,GO:0001932,GO:0003779,GO:0004672,GO:0004713,GO:0004714,GO:0004715,GO:0005102,GO:0005154,GO:0005524,GO:0005634,GO:0005737,GO:0005856,GO:0005938,GO:0006468,GO:0006935,GO:0007155,GO:0007165,GO:0007169,GO:0007260,GO:0008092,GO:0008157,GO:0008283,GO:0008284,GO:0008289,GO:0010591,GO:0010762,GO:0018108,GO:0019221,GO:0019901,GO:0030054,GO:0030154,GO:0030335,GO:0030838,GO:0031234,GO:0031267,GO:…
TRINITY_DN11018_c0_g1_i5	GO:0004714,GO:0004715,GO:0005154,GO:0005524,GO:0005634,GO:0005856,GO:0005886,GO:0005938,GO:0008283,GO:0008289,GO:0030054,GO:0030335,GO:0031532,GO:0042058,GO:0042995,GO:0051092
TRINITY_DN11018_c0_g1_i6	GO:0000226,GO:0001932,GO:0003779,GO:0004672,GO:0004713,GO:0004714,GO:0004715,GO:0005102,GO:0005154,GO:0005524,GO:0005634,GO:0005737,GO:0005856,GO:0005938,GO:0006468,GO:0006935,GO:0007155,GO:0007165,GO:0007169,GO:0007260,GO:0008092,GO:0008157,GO:0008283,GO:0008284,GO:0008289,GO:0010591,GO:0010762,GO:0018108,GO:0019221,GO:0019901,GO:0030054,GO:0030154,GO:0030335,GO:0030838,GO:0031234,GO:0031267,GO:…
TRINITY_DN11018_c0_g1_i7	GO:0004714,GO:0004715,GO:0005154,GO:0005524,GO:0005634,GO:0005856,GO:0005886,GO:0005938,GO:0008283,GO:0008289,GO:0030054,GO:0030335,GO:0031532,GO:0042058,GO:0042995,GO:0051092
TRINITY_DN11018_c0_g1_i8	GO:0000062,GO:0000139,GO:0000226,GO:0001932,GO:0003779,GO:0004672,GO:0004713,GO:0004714,GO:0004715,GO:0005102,GO:0005154,GO:0005524,GO:0005634,GO:0005737,GO:0005739,GO:0005794,GO:0005856,GO:0005938,GO:0006468,GO:0006694,GO:0006892,GO:0006935,GO:0007155,GO:0007165,GO:0007169,GO:0007260,GO:0008092,GO:0008157,GO:0008283,GO:0008284,GO:0008289,GO:0010591,GO:0010762,GO:0016020,GO:0016032,GO:0018108,GO:…
TRINITY_DN11027_c0_g1_i7	GO:0000943,GO:0003677,GO:0003723,GO:0003887,GO:0003964,GO:0004190,GO:0004523,GO:0004540,GO:0005524,GO:0005634,GO:0005737,GO:0006310,GO:0008233,GO:0008270,GO:0015074,GO:0032197
TRINITY_DN11029_c0_g1_i1	GO:0003713,GO:0004843,GO:0006338,GO:0008237,GO:0042393,GO:0045944,GO:0046872,GO:0070122
TRINITY_DN11029_c0_g1_i3	GO:0003713,GO:0004843,GO:0006338,GO:0008237,GO:0042393,GO:0045944,GO:0046872,GO:0070122
TRINITY_DN1102_c0_g1_i1	GO:0000062,GO:0005783,GO:0005794,GO:0008289
TRINITY_DN11030_c0_g1_i1	GO:0005539,GO:0005576,GO:0007565,GO:0007605,GO:0031012,GO:0060348,GO:0061975
TRINITY_DN11030_c0_g1_i2	GO:0005539,GO:0005576,GO:0007565,GO:0007605,GO:0031012,GO:0060348,GO:0061975
TRINITY_DN11032_c0_g1_i1	GO:0005509,GO:0005886,GO:0007156,GO:0016021,GO:0072006,GO:0072137
TRINITY_DN11033_c0_g3_i1	GO:0004181,GO:0005615,GO:0006518,GO:0008270,GO:0016485
TRINITY_DN11033_c0_g3_i2	GO:0004181,GO:0005615,GO:0006518,GO:0008270,GO:0016485
TRINITY_DN11035_c0_g1_i2	GO:0004435,GO:0005096,GO:0005509,GO:0005516,GO:0005546,GO:0005737,GO:0005829,GO:0007420,GO:0007613,GO:0016042,GO:0016607,GO:0019899,GO:0031965,GO:0035722,GO:0035723,GO:0043547,GO:0046330,GO:0046488,GO:0048015,GO:0051726,GO:0070498
TRINITY_DN11035_c0_g1_i4	GO:0004435,GO:0005096,GO:0005509,GO:0005516,GO:0005546,GO:0005737,GO:0005829,GO:0007420,GO:0007613,GO:0016042,GO:0016607,GO:0019899,GO:0031965,GO:0035722,GO:0035723,GO:0043547,GO:0046330,GO:0046488,GO:0048015,GO:0051726,GO:0070498
TRINITY_DN1103_c0_g1_i1	GO:0010976,GO:0016021,GO:0032991,GO:0061709
TRINITY_DN11047_c0_g1_i1	GO:0004129,GO:0005739,GO:0005743,GO:0005751,GO:0006123,GO:0016021
TRINITY_DN11047_c0_g1_i2	GO:0004129,GO:0005739,GO:0005743,GO:0005751,GO:0006123,GO:0016021
TRINITY_DN11049_c0_g1_i2	GO:0005789,GO:0005829,GO:0005886,GO:0006506,GO:0016020,GO:0016021,GO:0016254,GO:0051377
TRINITY_DN11049_c0_g1_i6	GO:0005789,GO:0005829,GO:0005886,GO:0006506,GO:0016020,GO:0016021,GO:0016254,GO:0051377
TRINITY_DN11049_c0_g1_i7	GO:0005789,GO:0005829,GO:0005886,GO:0006506,GO:0016020,GO:0016021,GO:0016254,GO:0051377
TRINITY_DN1104_c0_g1_i1	GO:0006886,GO:0006897,GO:0008289,GO:0016192,GO:0030122,GO:0031410,GO:0035615,GO:0043231,GO:0072583
TRINITY_DN1104_c0_g1_i2	GO:0006886,GO:0006897,GO:0008289,GO:0016192,GO:0030122,GO:0031410,GO:0035615,GO:0043231,GO:0072583
TRINITY_DN11052_c0_g1_i1	GO:0000086,GO:0005813,GO:0005814,GO:0005829,GO:0010389,GO:0036064,GO:0044782,GO:0097711
TRINITY_DN11053_c0_g1_i1	GO:0003682,GO:0005654,GO:0005739,GO:0005829,GO:0031965
TRINITY_DN11054_c0_g1_i1	GO:0008422,GO:0009251,GO:0042597,GO:0102483
TRINITY_DN11054_c0_g1_i2	GO:0005576,GO:0009044,GO:0009505,GO:0031222,GO:0045493,GO:0046556
TRINITY_DN11056_c0_g1_i1	GO:0003677,GO:0003700,GO:0005634
TRINITY_DN1105_c0_g1_i1	GO:0005096,GO:0046872
TRINITY_DN1105_c0_g1_i2	GO:0005096,GO:0046872
TRINITY_DN1105_c0_g1_i3	GO:0005096,GO:0046872
TRINITY_DN1105_c0_g1_i4	GO:0005096,GO:0046872
TRINITY_DN11060_c0_g1_i3	GO:0000922,GO:0000940,GO:0004864,GO:0005654,GO:0005813,GO:0005876,GO:0006281,GO:0006974,GO:0031297,GO:0032515,GO:0051721
TRINITY_DN11060_c0_g1_i4	GO:0000922,GO:0000940,GO:0004864,GO:0005654,GO:0005813,GO:0005876,GO:0006281,GO:0006974,GO:0031297,GO:0032515,GO:0051721
TRINITY_DN11069_c0_g1_i1	GO:0005886,GO:0006811,GO:0016021,GO:0022857,GO:0030425,GO:0043025,GO:0043231
TRINITY_DN1106_c0_g2_i1	GO:0000978,GO:0001228,GO:0005634,GO:0005654,GO:0006355,GO:0016602,GO:0032993,GO:0046982
TRINITY_DN1106_c0_g2_i2	GO:0002020,GO:0004869,GO:0005615,GO:0005730,GO:0005829,GO:0008344
TRINITY_DN11072_c0_g1_i1	GO:0001179,GO:0001188,GO:0001650,GO:0003677,GO:0003899,GO:0005654,GO:0005730,GO:0005736,GO:0006361,GO:0006362,GO:0006363,GO:0042790,GO:0045815
TRINITY_DN11073_c0_g1_i1	GO:0003143,GO:0005509,GO:0005634,GO:0007368,GO:0009887,GO:0009888,GO:0010468,GO:0016021,GO:0030326,GO:0030509,GO:0035108,GO:0042074,GO:0045879,GO:0048704,GO:0048842,GO:0055113,GO:0060971,GO:0060972,GO:0060976,GO:0061371,GO:0071907,GO:0097094,GO:0097155
TRINITY_DN11075_c0_g1_i1	GO:0000242,GO:0005615,GO:0005813,GO:0005868,GO:0005929,GO:0007018,GO:0035721,GO:0035735,GO:0042073,GO:0045503,GO:0045504,GO:0048704,GO:0060271,GO:0097014,GO:0097542,GO:0097546
TRINITY_DN11075_c0_g1_i2	GO:0000242,GO:0000922,GO:0005615,GO:0005813,GO:0005868,GO:0005929,GO:0007018,GO:0031021,GO:0035721,GO:0035735,GO:0042073,GO:0045503,GO:0045504,GO:0048704,GO:0060271,GO:0097014,GO:0097542,GO:0097546
TRINITY_DN11075_c0_g1_i3	GO:0000242,GO:0005615,GO:0005813,GO:0005868,GO:0005929,GO:0007018,GO:0035721,GO:0035735,GO:0042073,GO:0045503,GO:0045504,GO:0048704,GO:0060271,GO:0097014,GO:0097542,GO:0097546
TRINITY_DN11077_c0_g1_i3	GO:0007399,GO:0009897,GO:0016167,GO:0031225,GO:0038023,GO:0043235
TRINITY_DN11078_c0_g1_i1	GO:0003690,GO:0005634,GO:0006357,GO:0006368,GO:0008023,GO:0070449,GO:0090734
TRINITY_DN11079_c0_g1_i2	GO:0000165,GO:0000188,GO:0005173,GO:0005654,GO:0005829,GO:0005886,GO:0005901,GO:0006469,GO:0008543,GO:0010719,GO:0010801,GO:0010923,GO:0016525,GO:0019901,GO:0019902,GO:0030291,GO:0030512,GO:0043408,GO:0043409,GO:0043517,GO:0060979,GO:0070373,GO:0090051,GO:0090311,GO:1902747
TRINITY_DN1107_c0_g1_i1	GO:0005765,GO:0016021
TRINITY_DN1107_c0_g1_i2	GO:0005765,GO:0016021
TRINITY_DN11080_c0_g1_i1	GO:0000183,GO:0005654,GO:0005677,GO:0005730,GO:0005829,GO:0005886,GO:0006364,GO:0008168,GO:0032259,GO:0033553,GO:0035064,GO:0042149,GO:0046015,GO:0072332
TRINITY_DN11080_c0_g1_i2	GO:0000183,GO:0005654,GO:0005677,GO:0005730,GO:0005829,GO:0005886,GO:0006364,GO:0008168,GO:0032259,GO:0033553,GO:0035064,GO:0042149,GO:0046015,GO:0072332
TRINITY_DN11080_c0_g1_i3	GO:0000183,GO:0005654,GO:0005677,GO:0005730,GO:0005829,GO:0005886,GO:0006364,GO:0008168,GO:0032259,GO:0033553,GO:0035064,GO:0042149,GO:0046015,GO:0072332
TRINITY_DN11080_c0_g1_i4	GO:0000183,GO:0005654,GO:0005677,GO:0005730,GO:0005829,GO:0005886,GO:0006364,GO:0008168,GO:0032259,GO:0033553,GO:0035064,GO:0042149,GO:0046015,GO:0072332
TRINITY_DN11080_c0_g1_i5	GO:0000183,GO:0005654,GO:0005677,GO:0005730,GO:0005829,GO:0005886,GO:0006364,GO:0008168,GO:0032259,GO:0033553,GO:0035064,GO:0042149,GO:0046015,GO:0072332
TRINITY_DN11082_c0_g1_i1	GO:0005829,GO:0005886,GO:0046854,GO:0072659
TRINITY_DN11084_c0_g1_i1	GO:0000139,GO:0003924,GO:0005525,GO:0005576,GO:0005886,GO:0051607
TRINITY_DN11088_c0_g1_i1	GO:0004497,GO:0005506,GO:0005789,GO:0008401,GO:0016125,GO:0016491,GO:0020037,GO:0034653,GO:0062182
TRINITY_DN11088_c0_g1_i2	GO:0004497,GO:0005506,GO:0005789,GO:0008401,GO:0016125,GO:0016491,GO:0020037,GO:0034653,GO:0062182
TRINITY_DN1108_c0_g1_i1	GO:0000139,GO:0005789,GO:0005886,GO:0010508,GO:0030868,GO:0031225,GO:0031333,GO:0043621,GO:0051117,GO:1903061,GO:1903070,GO:1904153,GO:1904240
TRINITY_DN11091_c0_g1_i1	GO:0001894,GO:0002021,GO:0002023,GO:0005148,GO:0005179,GO:0005184,GO:0005576,GO:0005737,GO:0006112,GO:0006629,GO:0007186,GO:0007631,GO:0009749,GO:0031861,GO:0032868,GO:0040014,GO:0042755,GO:0043434,GO:0045444,GO:0048483
TRINITY_DN11091_c0_g1_i2	GO:0001894,GO:0002021,GO:0002023,GO:0005148,GO:0005179,GO:0005184,GO:0005576,GO:0005737,GO:0006112,GO:0006629,GO:0007186,GO:0007631,GO:0009749,GO:0031861,GO:0032868,GO:0040014,GO:0042755,GO:0043434,GO:0045444,GO:0048483
TRINITY_DN11092_c0_g1_i3	GO:0005634,GO:0048471
TRINITY_DN11092_c0_g1_i4	GO:0005634,GO:0048471
TRINITY_DN1109_c0_g1_i1	GO:0003351,GO:0004674,GO:0005524,GO:0005576,GO:0005634,GO:0005737,GO:0005829,GO:0006468,GO:0007224,GO:0007228,GO:0007420,GO:0008134,GO:0009791,GO:0045880,GO:0046872,GO:0051090,GO:0060271,GO:0106310,GO:0106311
TRINITY_DN1109_c0_g1_i3	GO:0003351,GO:0004674,GO:0005524,GO:0005576,GO:0005634,GO:0005737,GO:0005829,GO:0006468,GO:0007224,GO:0007228,GO:0007420,GO:0008134,GO:0009791,GO:0045880,GO:0046872,GO:0051090,GO:0060271,GO:0106310,GO:0106311
TRINITY_DN1109_c0_g1_i4	GO:0003351,GO:0004674,GO:0005524,GO:0005576,GO:0005634,GO:0005737,GO:0005829,GO:0006468,GO:0007224,GO:0007228,GO:0007420,GO:0008134,GO:0009791,GO:0045880,GO:0046872,GO:0051090,GO:0060271,GO:0106310,GO:0106311
TRINITY_DN1109_c0_g1_i5	GO:0003351,GO:0004674,GO:0005524,GO:0005576,GO:0005634,GO:0005737,GO:0005829,GO:0006468,GO:0007224,GO:0007228,GO:0007420,GO:0008134,GO:0009791,GO:0045880,GO:0046872,GO:0051090,GO:0060271,GO:0106310,GO:0106311
TRINITY_DN110_c0_g1_i1	GO:0005160,GO:0005737,GO:0005769,GO:0006355,GO:0006886,GO:0006914,GO:0007165,GO:0007179,GO:0008333,GO:0016020,GO:0033263,GO:0034058,GO:0043231,GO:0046332
TRINITY_DN110_c0_g1_i2	GO:0005160,GO:0005737,GO:0005769,GO:0006355,GO:0006886,GO:0006914,GO:0007165,GO:0007179,GO:0008333,GO:0016020,GO:0033263,GO:0034058,GO:0043231,GO:0046332
TRINITY_DN11101_c0_g1_i1	GO:0000139,GO:0005654,GO:0005737,GO:0005794,GO:0005802,GO:0005829,GO:0005886,GO:0016192,GO:0031267,GO:0043001,GO:0045773,GO:0048193,GO:0051020,GO:0070062
TRINITY_DN11101_c0_g2_i1	GO:0000139,GO:0005654,GO:0005737,GO:0005794,GO:0005802,GO:0005829,GO:0005886,GO:0016192,GO:0031267,GO:0043001,GO:0045773,GO:0048193,GO:0051020,GO:0070062
TRINITY_DN11109_c0_g1_i3	GO:0000187,GO:0001786,GO:0001937,GO:0001953,GO:0001968,GO:0002040,GO:0002581,GO:0002605,GO:0003151,GO:0003197,GO:0003417,GO:0005178,GO:0005509,GO:0005577,GO:0005615,GO:0005737,GO:0005783,GO:0006954,GO:0006986,GO:0008201,GO:0008284,GO:0009612,GO:0009749,GO:0009897,GO:0009986,GO:0010595,GO:0010596,GO:0010748,GO:0010751,GO:0010754,GO:0010757,GO:0010759,GO:0010763,GO:0010811,GO:0016477,GO:0016525,GO:…
TRINITY_DN11109_c0_g1_i4	GO:0000187,GO:0001666,GO:0001786,GO:0001937,GO:0001953,GO:0001968,GO:0002040,GO:0002544,GO:0002576,GO:0002581,GO:0002605,GO:0005178,GO:0005201,GO:0005509,GO:0005576,GO:0005577,GO:0005615,GO:0005783,GO:0005788,GO:0006954,GO:0006955,GO:0006986,GO:0007155,GO:0008201,GO:0008284,GO:0009612,GO:0009749,GO:0009897,GO:0009986,GO:0010595,GO:0010596,GO:0010748,GO:0010751,GO:0010754,GO:0010757,GO:0010759,GO:…
TRINITY_DN1110_c0_g1_i1	GO:0004197,GO:0004843,GO:0005634,GO:0005654,GO:0005694,GO:0005829,GO:0006511,GO:0016032,GO:0016579
TRINITY_DN11112_c0_g1_i1	GO:0000209,GO:0000786,GO:0003677,GO:0004386,GO:0004842,GO:0005524,GO:0005654,GO:0006281,GO:0006334,GO:0006974,GO:0016567,GO:0016787,GO:0031625,GO:0046872,GO:0061630,GO:0070615
TRINITY_DN11115_c0_g1_i2	GO:0000785,GO:0000922,GO:0001650,GO:0003677,GO:0003678,GO:0003682,GO:0003688,GO:0003690,GO:0003697,GO:0003727,GO:0004386,GO:0005524,GO:0005634,GO:0005654,GO:0005730,GO:0005737,GO:0005813,GO:0006281,GO:0006974,GO:0007062,GO:0007275,GO:0008094,GO:0008186,GO:0030496,GO:0031297,GO:0032079,GO:0032091,GO:0032508,GO:0034085,GO:0035563,GO:0044806,GO:0045142,GO:0045876,GO:0046872,GO:0051539,GO:0051880,GO:…
TRINITY_DN11115_c0_g1_i3	GO:0000785,GO:0000922,GO:0001650,GO:0003677,GO:0003678,GO:0003682,GO:0003688,GO:0003690,GO:0003697,GO:0003727,GO:0004386,GO:0005524,GO:0005634,GO:0005654,GO:0005730,GO:0005737,GO:0005813,GO:0006281,GO:0006974,GO:0007062,GO:0007275,GO:0008094,GO:0008186,GO:0030496,GO:0031297,GO:0032079,GO:0032091,GO:0032508,GO:0034085,GO:0035563,GO:0044806,GO:0045142,GO:0045876,GO:0046872,GO:0051539,GO:0051880,GO:…
TRINITY_DN11115_c0_g1_i4	GO:0000785,GO:0000922,GO:0001650,GO:0003677,GO:0003678,GO:0003682,GO:0003688,GO:0003690,GO:0003697,GO:0003727,GO:0004386,GO:0005524,GO:0005634,GO:0005654,GO:0005730,GO:0005737,GO:0005813,GO:0006281,GO:0006974,GO:0007062,GO:0007275,GO:0008094,GO:0008186,GO:0030496,GO:0031297,GO:0032079,GO:0032091,GO:0032508,GO:0034085,GO:0035563,GO:0044806,GO:0045142,GO:0045876,GO:0046872,GO:0051539,GO:0051880,GO:…
TRINITY_DN11115_c0_g1_i5	GO:0000785,GO:0000922,GO:0001650,GO:0003677,GO:0003678,GO:0003682,GO:0003688,GO:0003690,GO:0003697,GO:0003727,GO:0004386,GO:0005524,GO:0005634,GO:0005654,GO:0005730,GO:0005737,GO:0005813,GO:0006281,GO:0006974,GO:0007062,GO:0007275,GO:0008094,GO:0008186,GO:0030496,GO:0031297,GO:0032079,GO:0032091,GO:0032508,GO:0034085,GO:0035563,GO:0044806,GO:0045142,GO:0045876,GO:0046872,GO:0051539,GO:0051880,GO:…
TRINITY_DN11115_c0_g1_i7	GO:0000785,GO:0000922,GO:0001650,GO:0003677,GO:0003678,GO:0003682,GO:0003688,GO:0003690,GO:0003697,GO:0003727,GO:0004386,GO:0005524,GO:0005634,GO:0005654,GO:0005730,GO:0005737,GO:0005813,GO:0006281,GO:0006974,GO:0007062,GO:0007275,GO:0008094,GO:0008186,GO:0030496,GO:0031297,GO:0032079,GO:0032091,GO:0032508,GO:0034085,GO:0035563,GO:0044806,GO:0045142,GO:0045876,GO:0046872,GO:0051539,GO:0051880,GO:…
TRINITY_DN11115_c0_g1_i9	GO:0000785,GO:0000922,GO:0001650,GO:0003677,GO:0003678,GO:0003682,GO:0003688,GO:0003690,GO:0003697,GO:0003727,GO:0004386,GO:0005524,GO:0005634,GO:0005654,GO:0005730,GO:0005737,GO:0005813,GO:0006281,GO:0006974,GO:0007062,GO:0007275,GO:0008094,GO:0008186,GO:0030496,GO:0031297,GO:0032079,GO:0032091,GO:0032508,GO:0034085,GO:0035563,GO:0044806,GO:0045142,GO:0045876,GO:0046872,GO:0051539,GO:0051880,GO:…
TRINITY_DN11116_c1_g1_i2	GO:0000930,GO:0001780,GO:0004114,GO:0004115,GO:0005634,GO:0005813,GO:0005829,GO:0005891,GO:0006198,GO:0007165,GO:0008021,GO:0014069,GO:0030018,GO:0030552,GO:0030593,GO:0032729,GO:0032743,GO:0035690,GO:0043015,GO:0043197,GO:0044325,GO:0046872,GO:0048471,GO:0050852,GO:0050900,GO:0060076,GO:0071222,GO:0071872,GO:0086004,GO:0140199,GO:1901841,GO:1901898
TRINITY_DN11117_c0_g1_i4	GO:0000209,GO:0005737,GO:0005769,GO:0005794,GO:0007399,GO:0008022,GO:0008270,GO:0015031,GO:0030425,GO:0042802,GO:0043161,GO:0061630
TRINITY_DN11118_c0_g1_i1	GO:0003677,GO:0003678,GO:0005524,GO:0005654,GO:0005829,GO:0006325,GO:0016787,GO:0019216,GO:0070615
TRINITY_DN11119_c0_g1_i1	GO:0005737,GO:0006417,GO:0046872,GO:0048667,GO:1990715
TRINITY_DN11119_c0_g1_i2	GO:0001701,GO:0001764,GO:0005737,GO:0005844,GO:0046872,GO:0048667,GO:1905538,GO:1990715,GO:2000766
TRINITY_DN1111_c0_g1_i1	GO:0000122,GO:0000978,GO:0000981,GO:0003682,GO:0005634,GO:0005737,GO:0006357,GO:0006367,GO:0006369,GO:0008284,GO:0010628,GO:0014068,GO:0030335,GO:0045893,GO:0045944,GO:0046872,GO:0051897,GO:2001234
TRINITY_DN1111_c0_g1_i2	GO:0000122,GO:0000978,GO:0000981,GO:0003700,GO:0003723,GO:0005634,GO:0006357,GO:0006367,GO:0006369,GO:0008284,GO:0010628,GO:0014068,GO:0030335,GO:0045893,GO:0046872,GO:0051897,GO:2001234
TRINITY_DN1111_c0_g1_i3	GO:0000122,GO:0000978,GO:0000981,GO:0003700,GO:0003723,GO:0005634,GO:0006357,GO:0006367,GO:0006369,GO:0008284,GO:0010628,GO:0014068,GO:0030335,GO:0045893,GO:0046872,GO:0051897,GO:2001234
TRINITY_DN1111_c0_g1_i4	GO:0000122,GO:0000978,GO:0000981,GO:0003682,GO:0005634,GO:0005737,GO:0006357,GO:0006367,GO:0006369,GO:0008284,GO:0010628,GO:0014068,GO:0030335,GO:0045893,GO:0045944,GO:0046872,GO:0051897,GO:2001234
TRINITY_DN1111_c0_g1_i5	GO:0000122,GO:0000978,GO:0000981,GO:0003700,GO:0003723,GO:0005634,GO:0006357,GO:0006367,GO:0006369,GO:0008284,GO:0010628,GO:0014068,GO:0030335,GO:0045893,GO:0046872,GO:0051897,GO:2001234
TRINITY_DN1111_c0_g1_i6	GO:0000122,GO:0000978,GO:0000981,GO:0003682,GO:0005634,GO:0005737,GO:0006357,GO:0006367,GO:0006369,GO:0008284,GO:0010628,GO:0014068,GO:0030335,GO:0045893,GO:0045944,GO:0046872,GO:0051897,GO:2001234
TRINITY_DN1111_c0_g1_i7	GO:0000122,GO:0000978,GO:0000981,GO:0003700,GO:0003723,GO:0005634,GO:0006357,GO:0006367,GO:0006369,GO:0008284,GO:0010628,GO:0014068,GO:0030335,GO:0045893,GO:0046872,GO:0051897,GO:2001234
TRINITY_DN1111_c0_g1_i8	GO:0000122,GO:0000978,GO:0000981,GO:0003682,GO:0005634,GO:0005737,GO:0006357,GO:0006367,GO:0006369,GO:0008284,GO:0010628,GO:0014068,GO:0030335,GO:0045893,GO:0045944,GO:0046872,GO:0051897,GO:2001234
TRINITY_DN11120_c0_g1_i3	GO:0005576,GO:0005634,GO:0005737,GO:0005783,GO:0005829,GO:0005886,GO:0005911,GO:0007155,GO:0034451,GO:0043231
TRINITY_DN11120_c0_g1_i4	GO:0005576,GO:0005634,GO:0005737,GO:0005783,GO:0005829,GO:0005886,GO:0005911,GO:0007155,GO:0034451,GO:0043231
TRINITY_DN11127_c0_g1_i1	GO:0005634,GO:0005737,GO:0005813,GO:0005819,GO:0015630,GO:0046426,GO:0050776,GO:0051225,GO:0051298,GO:0051301
TRINITY_DN11128_c0_g1_i2	GO:0000122,GO:0000976,GO:0000978,GO:0001227,GO:0003682,GO:0003700,GO:0004879,GO:0005654,GO:0005737,GO:0006355,GO:0006357,GO:0006631,GO:0006919,GO:0008022,GO:0008217,GO:0008270,GO:0009755,GO:0010742,GO:0010745,GO:0010887,GO:0010891,GO:0016525,GO:0019216,GO:0019899,GO:0030154,GO:0030224,GO:0030514,GO:0032869,GO:0033993,GO:0035357,GO:0042277,GO:0042593,GO:0042752,GO:0042802,GO:0042953,GO:0043235,GO:…
TRINITY_DN1112_c0_g1_i3	GO:0005615,GO:0016021,GO:0031012,GO:0051965
TRINITY_DN1112_c0_g2_i1	GO:0000149,GO:0000421,GO:0005484,GO:0005739,GO:0005776,GO:0005789,GO:0005793,GO:0005829,GO:0005886,GO:0006886,GO:0006887,GO:0006888,GO:0006906,GO:0007030,GO:0012505,GO:0012507,GO:0016021,GO:0016240,GO:0019901,GO:0019903,GO:0030134,GO:0030868,GO:0031201,GO:0033116,GO:0034497,GO:0044233,GO:0048278,GO:0097111,GO:0097352
TRINITY_DN1112_c0_g4_i1	GO:0001525,GO:0001819,GO:0002250,GO:0002407,GO:0002675,GO:0002679,GO:0003376,GO:0004672,GO:0005524,GO:0005737,GO:0005829,GO:0005886,GO:0005942,GO:0005943,GO:0005944,GO:0006661,GO:0006897,GO:0006954,GO:0007186,GO:0007204,GO:0010595,GO:0010818,GO:0010897,GO:0014065,GO:0014068,GO:0016020,GO:0016301,GO:0016303,GO:0016310,GO:0016477,GO:0030168,GO:0030593,GO:0032252,GO:0033628,GO:0035004,GO:0035005,GO:…
TRINITY_DN11137_c0_g1_i1	GO:0016021,GO:0016746
TRINITY_DN1113_c0_g3_i1	GO:0004222,GO:0005887,GO:0006508,GO:0016055,GO:0017147,GO:0030178,GO:0031301,GO:0046872,GO:0060322
TRINITY_DN1113_c0_g3_i2	GO:0004222,GO:0005887,GO:0006508,GO:0016055,GO:0017147,GO:0030178,GO:0031301,GO:0046872,GO:0060322
TRINITY_DN1113_c0_g3_i3	GO:0004222,GO:0005887,GO:0006508,GO:0016055,GO:0017147,GO:0030178,GO:0031301,GO:0046872,GO:0060322
TRINITY_DN1113_c0_g4_i1	GO:0005524,GO:0005737,GO:0005829,GO:0006979,GO:0016667,GO:0032542,GO:0034599
TRINITY_DN1113_c0_g7_i1	GO:0005634,GO:0005654,GO:0005730,GO:0005737,GO:0005829
TRINITY_DN11148_c0_g1_i1	GO:0005096,GO:0005829,GO:0007165,GO:0051056,GO:0070374
TRINITY_DN11148_c0_g1_i2	GO:0005096,GO:0005829,GO:0007165,GO:0051056,GO:0070374
TRINITY_DN1114_c0_g1_i1	GO:0005509,GO:0005615,GO:0005737,GO:0005856,GO:0005886,GO:0006954,GO:0043123,GO:0043303,GO:0045087,GO:0048306,GO:0050786,GO:0061844
TRINITY_DN1114_c0_g1_i2	GO:0005509,GO:0005615,GO:0005737,GO:0005856,GO:0005886,GO:0006954,GO:0043123,GO:0043303,GO:0045087,GO:0048306,GO:0050786,GO:0061844
TRINITY_DN1114_c0_g1_i3	GO:0000978,GO:0001228,GO:0005634,GO:0006357,GO:0046872
TRINITY_DN1114_c0_g1_i4	GO:0000978,GO:0001228,GO:0005634,GO:0006357,GO:0046872
TRINITY_DN1114_c0_g1_i5	GO:0005509,GO:0005615,GO:0005737,GO:0005856,GO:0005886,GO:0006954,GO:0043123,GO:0043303,GO:0045087,GO:0048306,GO:0050786,GO:0061844
TRINITY_DN11154_c0_g1_i1	GO:0000454,GO:0001522,GO:0003723,GO:0005654,GO:0005697,GO:0005732,GO:0007004,GO:0016604,GO:0031118,GO:0031120,GO:0031429,GO:0034513,GO:0070034,GO:0072589,GO:0090661,GO:1904874
TRINITY_DN11160_c0_g1_i1	GO:0000139,GO:0005794,GO:0006486,GO:0007411,GO:0007608,GO:0008375,GO:0008376,GO:0008457,GO:0008532,GO:0016021,GO:0016266,GO:0018146,GO:0030311,GO:1990830
TRINITY_DN11162_c0_g1_i1	GO:0004046,GO:0005634,GO:0005829,GO:0006533,GO:0009066,GO:0016788,GO:0016811,GO:0019807,GO:0022010,GO:0042802,GO:0046872,GO:0048714
TRINITY_DN11162_c0_g1_i2	GO:0004046,GO:0005634,GO:0005829,GO:0006533,GO:0009066,GO:0016788,GO:0016811,GO:0019807,GO:0022010,GO:0042802,GO:0046872,GO:0048714
TRINITY_DN11162_c0_g1_i4	GO:0005634,GO:0005829,GO:0016788,GO:0016811,GO:0019807,GO:0046872
TRINITY_DN11164_c0_g1_i1	GO:0001525,GO:0002250,GO:0005085,GO:0005886,GO:0005902,GO:0007165,GO:0012505,GO:0016020,GO:0019904,GO:0019933,GO:0030027,GO:0030175,GO:0030552,GO:0032486,GO:0033138,GO:0034242,GO:0043547,GO:0045766,GO:0046827,GO:0050796,GO:0051496,GO:0060143,GO:0061028,GO:0070062,GO:0071320,GO:1901985,GO:2000249
TRINITY_DN11164_c0_g1_i2	GO:0001525,GO:0002250,GO:0005085,GO:0005886,GO:0005902,GO:0007165,GO:0012505,GO:0016020,GO:0019904,GO:0019933,GO:0030027,GO:0030175,GO:0030552,GO:0032486,GO:0033138,GO:0034242,GO:0043547,GO:0045766,GO:0046827,GO:0050796,GO:0051496,GO:0060143,GO:0061028,GO:0070062,GO:0071320,GO:1901985,GO:2000249
TRINITY_DN11165_c0_g1_i1	GO:0000165,GO:0003779,GO:0005829,GO:0007411,GO:0007416,GO:0007612,GO:0007613,GO:0008022,GO:0008270,GO:0014069,GO:0017124,GO:0021773,GO:0030160,GO:0030534,GO:0031234,GO:0032232,GO:0035176,GO:0035255,GO:0042297,GO:0043005,GO:0043197,GO:0043621,GO:0044309,GO:0045794,GO:0048170,GO:0048854,GO:0051124,GO:0051835,GO:0051968,GO:0060170,GO:0060291,GO:0060997,GO:0060999,GO:0061001,GO:0071625,GO:0097107,GO:…
TRINITY_DN1116_c0_g1_i1	GO:0005829,GO:0005925
TRINITY_DN1117_c0_g1_i1	GO:0005747,GO:0006606,GO:0016021,GO:0031966,GO:0032981,GO:0061608
TRINITY_DN1117_c0_g1_i2	GO:0006606,GO:0016021,GO:0061608
TRINITY_DN11184_c1_g1_i2	GO:0000978,GO:0000981,GO:0001228,GO:0003677,GO:0005634,GO:0006355,GO:0006357,GO:0007141,GO:0007275,GO:0007283,GO:0045893,GO:0045944,GO:0046872,GO:0048477
TRINITY_DN11185_c0_g1_i1	GO:0005789,GO:0009749,GO:0016021,GO:0030073,GO:0030154,GO:0031016,GO:0048873
TRINITY_DN11190_c0_g1_i1	GO:0000082,GO:0000922,GO:0001827,GO:0001828,GO:0004674,GO:0005524,GO:0005634,GO:0005829,GO:0006468,GO:0009755,GO:0017015,GO:0018105,GO:0030216,GO:0034451,GO:0034613,GO:0035329,GO:0035556,GO:0043065,GO:0045736,GO:0046620,GO:0046872,GO:0051301,GO:0090090,GO:0106310,GO:0106311,GO:1900181
TRINITY_DN11190_c0_g1_i2	GO:0000082,GO:0000922,GO:0004674,GO:0005524,GO:0005634,GO:0005829,GO:0006468,GO:0009755,GO:0017015,GO:0018105,GO:0034451,GO:0035329,GO:0035556,GO:0043065,GO:0045736,GO:0046620,GO:0046872,GO:0051301,GO:0090090,GO:0106310,GO:0106311,GO:1900181
TRINITY_DN11195_c0_g1_i1	GO:0000165,GO:0001782,GO:0001942,GO:0003209,GO:0003344,GO:0003677,GO:0005085,GO:0005096,GO:0005737,GO:0005829,GO:0005886,GO:0007165,GO:0007173,GO:0007186,GO:0007265,GO:0007296,GO:0007411,GO:0008286,GO:0014069,GO:0017124,GO:0019221,GO:0033081,GO:0035264,GO:0038095,GO:0038128,GO:0042129,GO:0043025,GO:0043065,GO:0045742,GO:0046982,GO:0048011,GO:0048514,GO:0050900,GO:0051056,GO:0051057,GO:0060021,GO:…
TRINITY_DN11198_c0_g1_i1	GO:0005886,GO:0007155,GO:0031175,GO:0031225
TRINITY_DN11199_c0_g1_i1	GO:0003723
TRINITY_DN1119_c0_g1_i2	GO:0000139,GO:0000165,GO:0001933,GO:0005794,GO:0010977,GO:0016021,GO:0033137,GO:0034067,GO:0038023,GO:0043407
TRINITY_DN1119_c0_g1_i3	GO:0000139,GO:0000165,GO:0001933,GO:0005794,GO:0010977,GO:0016021,GO:0033137,GO:0034067,GO:0038023,GO:0043407
TRINITY_DN111_c0_g1_i1	GO:0003677,GO:0003678,GO:0005524,GO:0005829,GO:0007052,GO:0015616,GO:0016020,GO:0051301,GO:0070615
TRINITY_DN111_c0_g1_i3	GO:0003677,GO:0003678,GO:0005524,GO:0005829,GO:0007052,GO:0015616,GO:0016020,GO:0051301,GO:0070615
TRINITY_DN11200_c0_g1_i2	GO:0005654,GO:0005737,GO:0005886,GO:0006941,GO:0007165,GO:0007268,GO:0007274,GO:0008270,GO:0030054,GO:0032991,GO:0045111,GO:0045202,GO:0099536
TRINITY_DN11200_c0_g1_i3	GO:0005654,GO:0005737,GO:0005886,GO:0006941,GO:0007165,GO:0007268,GO:0007274,GO:0008270,GO:0030054,GO:0032991,GO:0045111,GO:0045202,GO:0099536
TRINITY_DN11207_c0_g1_i1	GO:0002116,GO:0004888,GO:0005576,GO:0005886,GO:0005887,GO:0007162,GO:0007165,GO:0007186,GO:0008360,GO:0014068,GO:0016477,GO:0017154,GO:0030215,GO:0030334,GO:0032794,GO:0033689,GO:0035556,GO:0038023,GO:0043087,GO:0043547,GO:0043931,GO:0048812,GO:0050772,GO:0051493,GO:0071526,GO:1900220,GO:1902287,GO:1904862
TRINITY_DN11207_c0_g1_i4	GO:0002116,GO:0004888,GO:0005576,GO:0005886,GO:0005887,GO:0007162,GO:0007165,GO:0007186,GO:0008360,GO:0014068,GO:0016477,GO:0017154,GO:0030215,GO:0030334,GO:0032794,GO:0033689,GO:0035556,GO:0038023,GO:0043087,GO:0043547,GO:0043931,GO:0048812,GO:0050772,GO:0051493,GO:0071526,GO:1900220,GO:1902287,GO:1904862
TRINITY_DN1120_c0_g1_i1	GO:0001701,GO:0001944,GO:0003016,GO:0003677,GO:0005737,GO:0008270,GO:0010761,GO:0048008,GO:0048705,GO:0048745,GO:0060324
TRINITY_DN11210_c0_g1_i2	GO:0000978,GO:0001227,GO:0003677,GO:0005634,GO:0005654,GO:0006357,GO:0008022,GO:0045892,GO:0046872
TRINITY_DN11210_c0_g1_i3	GO:0000978,GO:0001227,GO:0003677,GO:0005634,GO:0005654,GO:0006357,GO:0008022,GO:0045892,GO:0046872
TRINITY_DN11211_c0_g1_i1	GO:0032991,GO:0048009
TRINITY_DN11215_c0_g1_i1	GO:0004510,GO:0005506,GO:0009072,GO:0042427,GO:0043005
TRINITY_DN11215_c0_g1_i2	GO:0004510,GO:0005506,GO:0009072,GO:0042427,GO:0043005
TRINITY_DN11217_c0_g1_i1	GO:0003341,GO:0003356,GO:0005930,GO:0007368,GO:0007507,GO:0021591,GO:0036158,GO:0097546
TRINITY_DN1121_c0_g1_i1	GO:0000922,GO:0004672,GO:0005524,GO:0005654,GO:0005737,GO:0005813,GO:0005814,GO:0005829,GO:0005876,GO:0005929,GO:0007052,GO:0007057,GO:0007100,GO:0009611,GO:0009948,GO:0010629,GO:0019901,GO:0031616,GO:0031625,GO:0031647,GO:0032091,GO:0032133,GO:0032436,GO:0032465,GO:0035174,GO:0042585,GO:0043066,GO:0043203,GO:0045120,GO:0046982,GO:0048471,GO:0051233,GO:0051301,GO:0051642,GO:0070938,GO:0071539,GO:…
TRINITY_DN1121_c0_g1_i2	GO:0000922,GO:0004672,GO:0005524,GO:0005654,GO:0005737,GO:0005813,GO:0005814,GO:0005829,GO:0005876,GO:0005929,GO:0007052,GO:0007057,GO:0007100,GO:0009611,GO:0009948,GO:0010629,GO:0019901,GO:0031616,GO:0031625,GO:0031647,GO:0032091,GO:0032133,GO:0032436,GO:0032465,GO:0035174,GO:0042585,GO:0043066,GO:0043203,GO:0045120,GO:0046982,GO:0048471,GO:0051233,GO:0051301,GO:0051642,GO:0070938,GO:0071539,GO:…
TRINITY_DN1121_c0_g1_i4	GO:0000212,GO:0000922,GO:0004672,GO:0004674,GO:0005524,GO:0005737,GO:0005813,GO:0005814,GO:0005876,GO:0005929,GO:0007052,GO:0007100,GO:0008017,GO:0018105,GO:0019894,GO:0030030,GO:0031616,GO:0032133,GO:0032465,GO:0035174,GO:0043005,GO:0045727,GO:0046777,GO:0051233,GO:0051301,GO:0090307,GO:0097431,GO:0106310,GO:0106311,GO:1904146
TRINITY_DN1121_c0_g1_i6	GO:0000922,GO:0004672,GO:0005524,GO:0005654,GO:0005737,GO:0005813,GO:0005814,GO:0005829,GO:0005876,GO:0005929,GO:0007052,GO:0007057,GO:0007100,GO:0009611,GO:0009948,GO:0010629,GO:0019901,GO:0031616,GO:0031625,GO:0031647,GO:0032091,GO:0032133,GO:0032436,GO:0032465,GO:0035174,GO:0042585,GO:0043066,GO:0043203,GO:0045120,GO:0046982,GO:0048471,GO:0051233,GO:0051301,GO:0051642,GO:0070938,GO:0071539,GO:…
TRINITY_DN11224_c0_g1_i2	GO:0004517,GO:0005516,GO:0005634,GO:0005829,GO:0005886,GO:0006527,GO:0006809,GO:0006954,GO:0007263,GO:0009725,GO:0010181,GO:0012506,GO:0016491,GO:0016709,GO:0018119,GO:0020037,GO:0031284,GO:0032310,GO:0032496,GO:0032755,GO:0032757,GO:0042742,GO:0045776,GO:0046872,GO:0050660,GO:0050661,GO:1900015
TRINITY_DN11226_c0_g1_i1	GO:0016514,GO:0045893
TRINITY_DN11226_c0_g1_i2	GO:0016514,GO:0045893
TRINITY_DN1122_c0_g1_i1	GO:0003677,GO:0005730,GO:0005737,GO:0007283,GO:0008625,GO:0042981
TRINITY_DN1122_c0_g1_i11	GO:0003677,GO:0005730,GO:0005737,GO:0007283,GO:0008625,GO:0042981
TRINITY_DN1122_c0_g1_i12	GO:0003677,GO:0005730,GO:0005737,GO:0007283,GO:0008625,GO:0042981
TRINITY_DN1122_c0_g1_i13	GO:0003677,GO:0005730,GO:0005737,GO:0007283,GO:0008625,GO:0042981
TRINITY_DN1122_c0_g1_i2	GO:0003723,GO:0005093,GO:0005096,GO:0005576,GO:0005737,GO:0005829,GO:0005925,GO:0007165,GO:0007264,GO:0015031,GO:0016020,GO:0016192,GO:0031267,GO:0031982,GO:0034774,GO:0035578,GO:0043312,GO:0043547,GO:0045202,GO:0070062
TRINITY_DN1122_c0_g1_i3	GO:0003723,GO:0005093,GO:0005096,GO:0005576,GO:0005737,GO:0005829,GO:0005925,GO:0007165,GO:0007264,GO:0015031,GO:0016020,GO:0016192,GO:0031267,GO:0031982,GO:0034774,GO:0035578,GO:0043312,GO:0043547,GO:0045202,GO:0070062
TRINITY_DN1122_c0_g1_i4	GO:0002281,GO:0005615,GO:0005634,GO:0005737,GO:0005829,GO:0008285,GO:0016020,GO:0034145,GO:0042802,GO:0045089,GO:0050729,GO:0060337,GO:1901223,GO:1901224
TRINITY_DN1122_c0_g1_i5	GO:0005524,GO:0042626
TRINITY_DN1122_c0_g1_i6	GO:0002281,GO:0005615,GO:0005634,GO:0005737,GO:0005829,GO:0008285,GO:0016020,GO:0034145,GO:0042802,GO:0045089,GO:0050729,GO:0060337,GO:1901223,GO:1901224
TRINITY_DN1122_c0_g1_i7	GO:0002281,GO:0005615,GO:0005634,GO:0005737,GO:0005829,GO:0008285,GO:0016020,GO:0034145,GO:0042802,GO:0045089,GO:0050729,GO:0060337,GO:1901223,GO:1901224
TRINITY_DN1122_c0_g1_i8	GO:0002281,GO:0005615,GO:0005634,GO:0005737,GO:0005829,GO:0008285,GO:0016020,GO:0034145,GO:0042802,GO:0045089,GO:0050729,GO:0060337,GO:1901223,GO:1901224
TRINITY_DN1122_c0_g1_i9	GO:0003723,GO:0005093,GO:0005096,GO:0005576,GO:0005737,GO:0005829,GO:0005925,GO:0007165,GO:0007264,GO:0015031,GO:0016020,GO:0016192,GO:0031267,GO:0031982,GO:0034774,GO:0035578,GO:0043312,GO:0043547,GO:0045202,GO:0070062
TRINITY_DN1122_c0_g2_i1	GO:0000785,GO:0000978,GO:0000981,GO:0005634,GO:0006357,GO:0007275,GO:0043565,GO:0048477
TRINITY_DN1122_c0_g2_i2	GO:0000978,GO:0000981,GO:0001228,GO:0001541,GO:0003700,GO:0005634,GO:0005667,GO:0005737,GO:0006357,GO:0043565,GO:0045944,GO:0048477
TRINITY_DN1122_c0_g3_i1	GO:0005634,GO:0005654,GO:0005737,GO:0005814,GO:0005829,GO:0007224,GO:0007275,GO:0007281,GO:0007283,GO:0033365,GO:0034451,GO:0036064,GO:0043393,GO:0044782,GO:0045184,GO:0045724,GO:0046872,GO:0051220,GO:0060271,GO:0061512,GO:0097539
TRINITY_DN1122_c0_g4_i1	GO:0000082,GO:0000715,GO:0000717,GO:0001701,GO:0004842,GO:0005654,GO:0006283,GO:0006293,GO:0006294,GO:0006295,GO:0006296,GO:0006974,GO:0008284,GO:0016032,GO:0016567,GO:0019005,GO:0030097,GO:0030853,GO:0031146,GO:0031461,GO:0031464,GO:0031625,GO:0033683,GO:0035019,GO:0042254,GO:0042769,GO:0043161,GO:0043687,GO:0048511,GO:0051246,GO:0070911,GO:0080008,GO:0097193,GO:1900087,GO:2000001,GO:2000819
TRINITY_DN1122_c2_g1_i1	GO:0000165,GO:0000209,GO:0002223,GO:0002479,GO:0005634,GO:0005654,GO:0005829,GO:0006281,GO:0006521,GO:0006974,GO:0007275,GO:0010499,GO:0010972,GO:0016504,GO:0016579,GO:0016607,GO:0031145,GO:0031146,GO:0033209,GO:0035093,GO:0036388,GO:0038061,GO:0038095,GO:0043161,GO:0043488,GO:0043687,GO:0050852,GO:0055085,GO:0060071,GO:0061418,GO:0070498,GO:0070577,GO:0070628,GO:0090090,GO:0090263,GO:1901990,GO:…
TRINITY_DN11231_c0_g1_i1	GO:0002088,GO:0005212,GO:0007601
TRINITY_DN11232_c0_g1_i1	GO:0003682,GO:0005654,GO:0005739,GO:0005829,GO:0031965
TRINITY_DN11233_c0_g1_i1	GO:0004689,GO:0005516,GO:0005829,GO:0005886,GO:0005964,GO:0005977,GO:0005980,GO:0006091
TRINITY_DN11233_c0_g1_i2	GO:0004689,GO:0005516,GO:0005829,GO:0005886,GO:0005964,GO:0005977,GO:0005980,GO:0006091
TRINITY_DN11233_c0_g1_i3	GO:0005516,GO:0005886,GO:0005964,GO:0005977,GO:0046777
TRINITY_DN11235_c0_g1_i2	GO:0002933,GO:0004497,GO:0005506,GO:0005737,GO:0005789,GO:0006082,GO:0006805,GO:0008202,GO:0008210,GO:0008392,GO:0008395,GO:0008401,GO:0016712,GO:0017144,GO:0019373,GO:0020037,GO:0034875,GO:0042572,GO:0042573,GO:0042738,GO:0042759,GO:0043231,GO:0046456,GO:0070330,GO:0070989,GO:0097267,GO:0101020
TRINITY_DN11236_c0_g1_i2	GO:0003834,GO:0005739,GO:0010436,GO:0016116,GO:0016119,GO:0016121,GO:0016122,GO:0016702,GO:0042573,GO:0042574,GO:0046872,GO:0051881,GO:0102076,GO:2000377
TRINITY_DN11238_c0_g1_i1	GO:0003678,GO:0003697,GO:0005524,GO:0005739,GO:0006264,GO:0042645,GO:0043139
TRINITY_DN11239_c0_g1_i1	GO:0000823,GO:0000825,GO:0005524,GO:0005634,GO:0005654,GO:0005737,GO:0008440,GO:0016301,GO:0032957,GO:0032958,GO:0043647,GO:0046872,GO:0046934,GO:0047326,GO:0051765,GO:0052812,GO:0070266,GO:0097243,GO:0102732
TRINITY_DN1123_c0_g1_i1	GO:0005634,GO:0005737,GO:0006915,GO:0008270,GO:0016567,GO:0043065,GO:0045087,GO:0045930,GO:0061630,GO:1902187
TRINITY_DN1123_c0_g1_i2	GO:0005634,GO:0005737,GO:0006915,GO:0008270,GO:0016567,GO:0043065,GO:0045087,GO:0045930,GO:0061630,GO:1902187
TRINITY_DN1123_c0_g1_i3	GO:0005634,GO:0005737,GO:0006915,GO:0008270,GO:0016567,GO:0043065,GO:0045087,GO:0045930,GO:0061630,GO:1902187
TRINITY_DN1123_c0_g1_i4	GO:0005634,GO:0005737,GO:0006915,GO:0008270,GO:0016567,GO:0016740,GO:0043065,GO:0045087,GO:0045930,GO:1902187
TRINITY_DN11244_c0_g1_i12	GO:0003723,GO:0005737,GO:0005829,GO:0005844,GO:0042802,GO:0043231
TRINITY_DN11244_c0_g1_i13	GO:0003727,GO:0005737,GO:0005829,GO:0005844,GO:0008266,GO:0042802,GO:0043231,GO:0048864
TRINITY_DN11244_c0_g1_i15	GO:0003727,GO:0005737,GO:0005829,GO:0005844,GO:0008266,GO:0042802,GO:0043231,GO:0048864
TRINITY_DN11244_c0_g1_i17	GO:0003723,GO:0005737,GO:0005829,GO:0005844,GO:0042802,GO:0043231
TRINITY_DN11244_c0_g1_i18	GO:0003723,GO:0005737,GO:0005829,GO:0005844,GO:0042802,GO:0043231
TRINITY_DN11244_c0_g1_i2	GO:0003723,GO:0005737,GO:0005829,GO:0005844,GO:0042802,GO:0043231
TRINITY_DN11244_c0_g1_i26	GO:0003723,GO:0005737,GO:0005829,GO:0005844,GO:0042802,GO:0043231
TRINITY_DN11244_c0_g1_i27	GO:0003723,GO:0005737,GO:0005829,GO:0005844,GO:0042802,GO:0043231
TRINITY_DN11244_c0_g1_i30	GO:0003727,GO:0005737,GO:0005829,GO:0005844,GO:0008266,GO:0042802,GO:0043231,GO:0048864
TRINITY_DN11244_c0_g1_i33	GO:0003723,GO:0005737,GO:0005829,GO:0005844,GO:0042802,GO:0043231
TRINITY_DN11244_c0_g1_i36	GO:0003727,GO:0005737,GO:0005829,GO:0005844,GO:0008266,GO:0042802,GO:0043231,GO:0048864
TRINITY_DN11244_c0_g1_i5	GO:0003723,GO:0005737,GO:0005829,GO:0005844,GO:0042802,GO:0043231
TRINITY_DN11244_c0_g1_i6	GO:0003727,GO:0005737,GO:0005829,GO:0005844,GO:0008266,GO:0042802,GO:0043231,GO:0048864
TRINITY_DN11244_c0_g1_i7	GO:0003727,GO:0005737,GO:0005829,GO:0005844,GO:0008266,GO:0042802,GO:0043231,GO:0048864
TRINITY_DN11244_c0_g2_i1	GO:0003723,GO:0005737,GO:0005829,GO:0005844,GO:0042802,GO:0043231
TRINITY_DN11249_c0_g1_i2	GO:0003723,GO:0005634,GO:0006396
TRINITY_DN1124_c0_g1_i1	GO:0005509,GO:0005635,GO:0005789,GO:0006457,GO:0007339,GO:0016021,GO:0030968,GO:0044183,GO:0051082,GO:0065003
TRINITY_DN1124_c0_g1_i2	GO:0005509,GO:0005635,GO:0005789,GO:0006457,GO:0007339,GO:0016021,GO:0030968,GO:0044183,GO:0051082,GO:0065003
TRINITY_DN11254_c0_g1_i2	GO:0005516
TRINITY_DN11256_c0_g1_i2	GO:0000122,GO:0000185,GO:0001525,GO:0001933,GO:0005096,GO:0005123,GO:0005737,GO:0005886,GO:0006954,GO:0006986,GO:0007049,GO:0007252,GO:0007257,GO:0008285,GO:0008625,GO:0010596,GO:0010633,GO:0010719,GO:0010976,GO:0014067,GO:0016525,GO:0017124,GO:0019900,GO:0019901,GO:0021814,GO:0021819,GO:0030139,GO:0030308,GO:0030424,GO:0030425,GO:0030948,GO:0031334,GO:0031434,GO:0031435,GO:0032088,GO:0032266,GO:…
TRINITY_DN11256_c0_g1_i3	GO:0000122,GO:0000185,GO:0001525,GO:0001933,GO:0005096,GO:0005123,GO:0005737,GO:0005886,GO:0006954,GO:0006986,GO:0007049,GO:0007252,GO:0007257,GO:0008285,GO:0008625,GO:0010596,GO:0010633,GO:0010719,GO:0010976,GO:0014067,GO:0016525,GO:0017124,GO:0019900,GO:0019901,GO:0021814,GO:0021819,GO:0030139,GO:0030308,GO:0030424,GO:0030425,GO:0030948,GO:0031334,GO:0031434,GO:0031435,GO:0032088,GO:0032266,GO:…
TRINITY_DN11258_c0_g1_i1	GO:0000978,GO:0000981,GO:0005634,GO:0006357,GO:0007275
TRINITY_DN11258_c0_g1_i3	GO:0000978,GO:0000981,GO:0005634,GO:0006357,GO:0007275
TRINITY_DN1125_c0_g1_i1	GO:0000139,GO:0001701,GO:0005794,GO:0006487,GO:0006491,GO:0007179,GO:0007229,GO:0007585,GO:0008424,GO:0009312,GO:0010468,GO:0016020,GO:0016021,GO:0016477,GO:0017124,GO:0018279,GO:0019082,GO:0032580,GO:0033578,GO:0036071,GO:0042355,GO:0043112,GO:0046368,GO:0046921,GO:0070062,GO:1900407
TRINITY_DN1125_c0_g2_i1	GO:0005739,GO:0046872,GO:0070006,GO:0070084
TRINITY_DN11260_c0_g1_i1	GO:0005739,GO:0005759,GO:0016429,GO:0016433,GO:0030488,GO:0031515,GO:0051260,GO:0061953,GO:0070901,GO:0080009
TRINITY_DN11260_c0_g1_i2	GO:0005739,GO:0005759,GO:0016429,GO:0016433,GO:0030488,GO:0031515,GO:0051260,GO:0061953,GO:0070901,GO:0080009
TRINITY_DN11261_c0_g1_i1	GO:0001650,GO:0005634,GO:0005654,GO:0006303,GO:0007417,GO:0010212,GO:0030183,GO:0030217,GO:0032807,GO:0045027,GO:0051351,GO:0070419
TRINITY_DN11261_c0_g1_i3	GO:0001650,GO:0005634,GO:0005654,GO:0006303,GO:0007417,GO:0010212,GO:0030183,GO:0030217,GO:0032807,GO:0045027,GO:0051351,GO:0070419
TRINITY_DN11261_c0_g1_i4	GO:0001650,GO:0005634,GO:0005654,GO:0006303,GO:0007417,GO:0010212,GO:0030183,GO:0030217,GO:0032807,GO:0045027,GO:0051351,GO:0070419
TRINITY_DN11262_c0_g1_i1	GO:0000827,GO:0000828,GO:0000829,GO:0000832,GO:0005524,GO:0005829,GO:0005886,GO:0006020,GO:0032958,GO:0033857,GO:0043647,GO:0052723,GO:0052724,GO:0102092
TRINITY_DN11263_c0_g1_i1	GO:0003341,GO:0005524,GO:0005874,GO:0005930,GO:0007018,GO:0008569,GO:0030030,GO:0030286,GO:0031514,GO:0036157,GO:0045505,GO:0051959,GO:0097729,GO:0120135
TRINITY_DN11263_c0_g1_i2	GO:0003341,GO:0005524,GO:0005874,GO:0005930,GO:0007018,GO:0008569,GO:0030030,GO:0030286,GO:0031514,GO:0036157,GO:0045505,GO:0051959,GO:0097729,GO:0120135
TRINITY_DN11265_c0_g2_i1	GO:0001843,GO:0005737,GO:0005929,GO:0007227,GO:0009953,GO:0010172,GO:0021914,GO:0030991,GO:0032391,GO:0035050,GO:0035115,GO:0035720,GO:0035721,GO:0036064,GO:0042073,GO:0042733,GO:0045879,GO:0048593,GO:0048596,GO:0050680,GO:0060173,GO:0060271,GO:0060830,GO:0060831,GO:0060971,GO:0061512,GO:0072594,GO:0097546,GO:0097730,GO:1905515
TRINITY_DN11266_c0_g1_i1	GO:0003723,GO:0005634,GO:0005737,GO:0005765,GO:0005829,GO:0005886,GO:0005925,GO:0015629,GO:0016020,GO:0030315,GO:0031982,GO:0042383,GO:0042802,GO:0043034,GO:0043484,GO:0044291,GO:0044548,GO:0045296,GO:0070062,GO:0097493,GO:1901385
TRINITY_DN11267_c0_g1_i1	GO:0000978,GO:0000981,GO:0001741,GO:0005634,GO:0006357,GO:0007141,GO:0007281,GO:0007290,GO:0007548,GO:0043565,GO:0046872,GO:1900111,GO:1900114,GO:1990837
TRINITY_DN11268_c0_g1_i1	GO:0005737,GO:0005874,GO:0030286,GO:0036158,GO:0042995,GO:0043014,GO:0045504
TRINITY_DN11268_c0_g1_i2	GO:0005737,GO:0005874,GO:0030286,GO:0036158,GO:0042995,GO:0043014,GO:0045504
TRINITY_DN11269_c0_g1_i1	GO:0005096,GO:0005737,GO:0005829,GO:0007165,GO:0030833,GO:0051056,GO:0051497,GO:1904425
TRINITY_DN1126_c0_g1_i1	GO:0005743,GO:0006783,GO:0006839,GO:0016021,GO:0030218,GO:0031966,GO:0070453
TRINITY_DN11272_c0_g1_i1	GO:0000187,GO:0002223,GO:0002753,GO:0002755,GO:0005654,GO:0005829,GO:0005886,GO:0007249,GO:0007254,GO:0007507,GO:0008270,GO:0010008,GO:0010507,GO:0032496,GO:0038095,GO:0043123,GO:0043130,GO:0045860,GO:0050852,GO:0051092,GO:0070423,GO:0070498,GO:0070530
TRINITY_DN11272_c0_g1_i2	GO:0000187,GO:0002223,GO:0002753,GO:0002755,GO:0005654,GO:0005829,GO:0005886,GO:0007249,GO:0007254,GO:0007507,GO:0008270,GO:0010008,GO:0010507,GO:0032496,GO:0038095,GO:0043123,GO:0043130,GO:0045860,GO:0050852,GO:0051092,GO:0070423,GO:0070498,GO:0070530
TRINITY_DN11272_c0_g1_i3	GO:0000187,GO:0002223,GO:0002753,GO:0002755,GO:0005654,GO:0005829,GO:0005886,GO:0007249,GO:0007254,GO:0007507,GO:0008270,GO:0010008,GO:0010507,GO:0032496,GO:0038095,GO:0043123,GO:0043130,GO:0045860,GO:0050852,GO:0051092,GO:0070423,GO:0070498,GO:0070530
TRINITY_DN11272_c0_g1_i5	GO:0000187,GO:0002223,GO:0002753,GO:0002755,GO:0005654,GO:0005829,GO:0005886,GO:0007249,GO:0007254,GO:0007507,GO:0008270,GO:0010008,GO:0010507,GO:0032496,GO:0038095,GO:0043123,GO:0043130,GO:0045860,GO:0050852,GO:0051092,GO:0070423,GO:0070498,GO:0070530
TRINITY_DN11272_c0_g2_i1	GO:0000287,GO:0003677,GO:0005524,GO:0005654,GO:0005730,GO:0006259,GO:0006260,GO:0006281,GO:0006310,GO:0008408,GO:0030145,GO:0043138
TRINITY_DN11273_c0_g1_i1	GO:0000139,GO:0003723,GO:0005793,GO:0005794,GO:0005795,GO:0005801,GO:0005829,GO:0006355,GO:0006888,GO:0006892,GO:0007030,GO:0016020,GO:0016021,GO:0035988,GO:0043565,GO:1905793
TRINITY_DN11275_c0_g1_i1	GO:0000165,GO:0001934,GO:0004672,GO:0004674,GO:0005524,GO:0005634,GO:0005654,GO:0005737,GO:0005829,GO:0005856,GO:0006468,GO:0007010,GO:0007256,GO:0016055,GO:0016324,GO:0030033,GO:0031098,GO:0031532,GO:0032147,GO:0035556,GO:0046777,GO:0048471,GO:0048812,GO:0048814,GO:0055037,GO:0072659,GO:0098696,GO:0098978,GO:0106310,GO:0106311
TRINITY_DN11275_c0_g1_i2	GO:0000165,GO:0001934,GO:0004672,GO:0004674,GO:0005524,GO:0005634,GO:0005654,GO:0005737,GO:0005829,GO:0005856,GO:0006468,GO:0007010,GO:0007256,GO:0016055,GO:0016324,GO:0030033,GO:0031098,GO:0031532,GO:0032147,GO:0035556,GO:0046777,GO:0048471,GO:0048812,GO:0048814,GO:0055037,GO:0072659,GO:0098696,GO:0098978,GO:0106310,GO:0106311
TRINITY_DN11275_c0_g1_i3	GO:0000165,GO:0001934,GO:0004672,GO:0004674,GO:0005524,GO:0005634,GO:0005654,GO:0005737,GO:0005829,GO:0005856,GO:0006468,GO:0007010,GO:0007256,GO:0016055,GO:0016324,GO:0030033,GO:0031098,GO:0031532,GO:0032147,GO:0035556,GO:0046777,GO:0048471,GO:0048812,GO:0048814,GO:0055037,GO:0072659,GO:0098696,GO:0098978,GO:0106310,GO:0106311
TRINITY_DN11275_c0_g1_i4	GO:0000165,GO:0001934,GO:0004672,GO:0004674,GO:0005524,GO:0005634,GO:0005654,GO:0005737,GO:0005829,GO:0005856,GO:0006468,GO:0007010,GO:0007256,GO:0016055,GO:0016324,GO:0030033,GO:0031098,GO:0031532,GO:0032147,GO:0035556,GO:0046777,GO:0048471,GO:0048812,GO:0048814,GO:0055037,GO:0072659,GO:0098696,GO:0098978,GO:0106310,GO:0106311
TRINITY_DN11275_c0_g1_i5	GO:0000165,GO:0001934,GO:0004672,GO:0004674,GO:0005524,GO:0005634,GO:0005654,GO:0005737,GO:0005829,GO:0005856,GO:0006468,GO:0007010,GO:0007256,GO:0016055,GO:0016324,GO:0030033,GO:0031098,GO:0031532,GO:0032147,GO:0035556,GO:0046777,GO:0048471,GO:0048812,GO:0048814,GO:0055037,GO:0072659,GO:0098696,GO:0098978,GO:0106310,GO:0106311
TRINITY_DN11275_c0_g1_i6	GO:0000165,GO:0001934,GO:0004672,GO:0004674,GO:0005524,GO:0005634,GO:0005654,GO:0005737,GO:0005829,GO:0005856,GO:0006468,GO:0007010,GO:0007256,GO:0016055,GO:0016324,GO:0030033,GO:0031098,GO:0031532,GO:0032147,GO:0035556,GO:0046777,GO:0048471,GO:0048812,GO:0048814,GO:0055037,GO:0072659,GO:0098696,GO:0098978,GO:0106310,GO:0106311
TRINITY_DN11275_c0_g1_i7	GO:0000165,GO:0001934,GO:0004672,GO:0004674,GO:0005524,GO:0005634,GO:0005654,GO:0005737,GO:0005829,GO:0005856,GO:0006468,GO:0007010,GO:0007256,GO:0016055,GO:0016324,GO:0030033,GO:0031098,GO:0031532,GO:0032147,GO:0035556,GO:0046777,GO:0048812,GO:0048814,GO:0055037,GO:0070062,GO:0072659,GO:0098793,GO:0098978,GO:0099092,GO:0106310,GO:0106311
TRINITY_DN11275_c0_g1_i8	GO:0000165,GO:0001934,GO:0004672,GO:0004674,GO:0005524,GO:0005634,GO:0005654,GO:0005737,GO:0005829,GO:0005856,GO:0006468,GO:0007010,GO:0007256,GO:0016055,GO:0016324,GO:0030033,GO:0031098,GO:0031532,GO:0032147,GO:0035556,GO:0046777,GO:0048471,GO:0048812,GO:0048814,GO:0055037,GO:0072659,GO:0098696,GO:0098978,GO:0106310,GO:0106311
TRINITY_DN11277_c0_g1_i1	GO:0001701,GO:0004672,GO:0005524,GO:0005634,GO:0042692,GO:0055013,GO:0060541,GO:0072359,GO:0106310,GO:0106311
TRINITY_DN11277_c0_g1_i3	GO:0004672,GO:0005524,GO:0005634,GO:0007517,GO:0008285,GO:0042692,GO:0106310,GO:0106311
TRINITY_DN11277_c0_g1_i4	GO:0001701,GO:0004672,GO:0005524,GO:0005634,GO:0042692,GO:0055013,GO:0060541,GO:0072359,GO:0106310,GO:0106311
TRINITY_DN11278_c0_g1_i2	GO:0005275,GO:0005345,GO:0005350,GO:0005372,GO:0005886,GO:0005887,GO:0006833,GO:0006863,GO:0006970,GO:0007588,GO:0010033,GO:0015166,GO:0015204,GO:0015250,GO:0015254,GO:0015265,GO:0015722,GO:0015791,GO:0015793,GO:0015837,GO:0015855,GO:0016021,GO:0016323,GO:0030104,GO:0043231,GO:0046689,GO:0046942,GO:0046943,GO:0071320,GO:0071918
TRINITY_DN11278_c0_g1_i3	GO:0005275,GO:0005345,GO:0005350,GO:0005372,GO:0005886,GO:0005887,GO:0006833,GO:0006863,GO:0006970,GO:0007588,GO:0010033,GO:0015166,GO:0015204,GO:0015250,GO:0015254,GO:0015265,GO:0015722,GO:0015791,GO:0015793,GO:0015837,GO:0015855,GO:0016021,GO:0016323,GO:0030104,GO:0043231,GO:0046689,GO:0046942,GO:0046943,GO:0071320,GO:0071918
TRINITY_DN11279_c0_g1_i1	GO:0000785,GO:0000976,GO:0000981,GO:0001917,GO:0003723,GO:0005634,GO:0005654,GO:0005737,GO:0042802,GO:0045944,GO:0046872,GO:0046983
TRINITY_DN1127_c0_g1_i1	GO:0000810,GO:0005887,GO:0005901,GO:0006644,GO:0006670,GO:0006672,GO:0007165,GO:0008195,GO:0009395,GO:0016020,GO:0016021,GO:0016324,GO:0042392,GO:0045121,GO:0046839,GO:0106235
TRINITY_DN1127_c0_g1_i2	GO:0000810,GO:0005887,GO:0005901,GO:0006670,GO:0006672,GO:0007165,GO:0008195,GO:0009395,GO:0016021,GO:0016324,GO:0042392,GO:0045121,GO:0046839,GO:0106235
TRINITY_DN1127_c0_g1_i3	GO:0000810,GO:0005887,GO:0005901,GO:0006670,GO:0006672,GO:0007165,GO:0008195,GO:0009395,GO:0016021,GO:0016324,GO:0042392,GO:0045121,GO:0046839,GO:0106235
TRINITY_DN1127_c0_g1_i4	GO:0000176,GO:0000460,GO:0000810,GO:0003723,GO:0003724,GO:0005524,GO:0005634,GO:0005654,GO:0005730,GO:0005887,GO:0005901,GO:0006364,GO:0006397,GO:0006401,GO:0006644,GO:0006670,GO:0006672,GO:0006974,GO:0007165,GO:0008195,GO:0008380,GO:0016020,GO:0016324,GO:0016607,GO:0031499,GO:0042392,GO:0045121,GO:0046839,GO:0071013,GO:0106235
TRINITY_DN1127_c0_g1_i5	GO:0000176,GO:0000460,GO:0000810,GO:0003723,GO:0003724,GO:0005524,GO:0005634,GO:0005654,GO:0005730,GO:0005887,GO:0005901,GO:0006364,GO:0006397,GO:0006401,GO:0006644,GO:0006670,GO:0006672,GO:0006974,GO:0007165,GO:0008195,GO:0008380,GO:0016020,GO:0016324,GO:0016607,GO:0031499,GO:0042392,GO:0045121,GO:0046839,GO:0071013,GO:0106235
TRINITY_DN1127_c0_g1_i6	GO:0000810,GO:0005887,GO:0005901,GO:0006644,GO:0006670,GO:0006672,GO:0007165,GO:0008195,GO:0016020,GO:0016324,GO:0042392,GO:0045121,GO:0046839,GO:0106235
TRINITY_DN1127_c0_g1_i7	GO:0000176,GO:0000460,GO:0000810,GO:0003723,GO:0003724,GO:0005524,GO:0005634,GO:0005654,GO:0005730,GO:0005887,GO:0005901,GO:0006364,GO:0006397,GO:0006401,GO:0006670,GO:0006672,GO:0006974,GO:0007165,GO:0008195,GO:0008380,GO:0009395,GO:0016021,GO:0016324,GO:0016607,GO:0031499,GO:0042392,GO:0045121,GO:0046839,GO:0071013,GO:0106235
TRINITY_DN1127_c0_g2_i1	GO:0000810,GO:0005887,GO:0005901,GO:0006644,GO:0006670,GO:0006672,GO:0007165,GO:0008195,GO:0016020,GO:0016324,GO:0042392,GO:0045121,GO:0046839,GO:0106235
TRINITY_DN11280_c0_g1_i2	GO:0005509,GO:0016021
TRINITY_DN11280_c0_g1_i3	GO:0005509,GO:0016021
TRINITY_DN11280_c0_g1_i4	GO:0005509,GO:0016021
TRINITY_DN11280_c0_g1_i5	GO:0005509,GO:0016021
TRINITY_DN11281_c0_g1_i1	GO:0000278,GO:0004843,GO:0005634,GO:0005783,GO:0005795,GO:0006974,GO:0007030,GO:0016320,GO:0016567,GO:0016579,GO:0035871,GO:0045202,GO:0071108,GO:0090168,GO:0106300,GO:1905634
TRINITY_DN11282_c0_g1_i1	GO:0003677,GO:0005634,GO:0046872
TRINITY_DN11285_c0_g1_i1	GO:0005576
TRINITY_DN11287_c0_g1_i1	GO:0005768,GO:0005769,GO:0005829,GO:0005886,GO:0006893,GO:0006897,GO:0008823,GO:0009725,GO:0010008,GO:0015677,GO:0030140,GO:0030173,GO:0045055,GO:0046872,GO:0052851,GO:0098705,GO:0098711
TRINITY_DN11287_c0_g1_i2	GO:0005768,GO:0005769,GO:0005829,GO:0005886,GO:0006893,GO:0006897,GO:0008823,GO:0009725,GO:0010008,GO:0015677,GO:0030140,GO:0030173,GO:0045055,GO:0046872,GO:0052851,GO:0098705,GO:0098711
TRINITY_DN11287_c0_g1_i3	GO:0005768,GO:0005769,GO:0005829,GO:0005886,GO:0006893,GO:0006897,GO:0008823,GO:0009725,GO:0010008,GO:0015677,GO:0030140,GO:0030173,GO:0045055,GO:0046872,GO:0052851,GO:0098705,GO:0098711
TRINITY_DN11287_c0_g1_i4	GO:0005768,GO:0005769,GO:0005829,GO:0005886,GO:0006893,GO:0006897,GO:0008823,GO:0009725,GO:0010008,GO:0015677,GO:0030140,GO:0030173,GO:0045055,GO:0046872,GO:0052851,GO:0098705,GO:0098711
TRINITY_DN11289_c0_g1_i1	GO:0000978,GO:0001228,GO:0005634,GO:0005654,GO:0006355,GO:0016602,GO:0032993,GO:0046982
TRINITY_DN1128_c0_g1_i1	GO:0010507,GO:0034198,GO:0070513,GO:0097190
TRINITY_DN1128_c0_g1_i3	GO:0010507,GO:0034198,GO:0070513,GO:0097190
TRINITY_DN11294_c0_g2_i2	GO:0005085,GO:0005794,GO:0005813,GO:0007601,GO:0036064,GO:0036126,GO:0042073,GO:0050896,GO:0060271
TRINITY_DN11294_c1_g2_i1	GO:0005739,GO:0005783,GO:0035091,GO:0042981
TRINITY_DN11294_c1_g2_i2	GO:0005739,GO:0005783,GO:0035091,GO:0042981
TRINITY_DN11294_c1_g2_i3	GO:0005739,GO:0005783,GO:0035091,GO:0042981
TRINITY_DN11296_c0_g1_i1	GO:0005886,GO:0007275,GO:0016021,GO:0016328,GO:0043473,GO:0060071
TRINITY_DN11298_c0_g1_i1	GO:0000978,GO:0000981,GO:0001708,GO:0001947,GO:0003700,GO:0005634,GO:0006357,GO:0045944,GO:0050793,GO:0060788,GO:0071300
TRINITY_DN11298_c0_g1_i2	GO:0000978,GO:0000981,GO:0001708,GO:0001947,GO:0003700,GO:0005634,GO:0006357,GO:0045944,GO:0050793,GO:0060788,GO:0071300
TRINITY_DN1129_c0_g1_i1	GO:0005737,GO:0005739,GO:0005876,GO:0008017,GO:0097431
TRINITY_DN1129_c0_g1_i2	GO:0000922,GO:0003723,GO:0004674,GO:0005544,GO:0005634,GO:0005654,GO:0005730,GO:0005737,GO:0005739,GO:0005829,GO:0005874,GO:0005886,GO:0005925,GO:0030054,GO:0030335,GO:0030971,GO:0035577,GO:0038128,GO:0043312,GO:0046474,GO:0046872,GO:0048306,GO:0070062,GO:0071277,GO:0071363
TRINITY_DN1129_c0_g1_i3	GO:0000922,GO:0003723,GO:0004674,GO:0005544,GO:0005634,GO:0005654,GO:0005730,GO:0005737,GO:0005739,GO:0005829,GO:0005874,GO:0005886,GO:0005925,GO:0030054,GO:0030335,GO:0030971,GO:0035577,GO:0038128,GO:0043312,GO:0046474,GO:0046872,GO:0048306,GO:0070062,GO:0071277,GO:0071363
TRINITY_DN1129_c0_g1_i4	GO:0005737,GO:0005739,GO:0005876,GO:0008017,GO:0097431
TRINITY_DN112_c0_g1_i1	GO:0005525,GO:0005739,GO:0005783,GO:0005794,GO:0005829,GO:0070232
TRINITY_DN112_c0_g1_i10	GO:0005525,GO:0005829
TRINITY_DN112_c0_g1_i11	GO:0005525,GO:0005739,GO:0005783,GO:0005794,GO:0005829,GO:0070232
TRINITY_DN112_c0_g1_i2	GO:0005525,GO:0005739,GO:0005783,GO:0005794,GO:0005829,GO:0070232
TRINITY_DN112_c0_g1_i3	GO:0005525,GO:0005739,GO:0005783,GO:0005794,GO:0005829,GO:0070232
TRINITY_DN112_c0_g1_i4	GO:0005525,GO:0005829
TRINITY_DN112_c0_g1_i5	GO:0005525,GO:0005829
TRINITY_DN112_c0_g1_i6	GO:0005525,GO:0005739,GO:0005783,GO:0005794,GO:0005829,GO:0070232
TRINITY_DN112_c0_g1_i7	GO:0005525,GO:0005829
TRINITY_DN112_c0_g1_i8	GO:0005525,GO:0005739,GO:0005783,GO:0005794,GO:0005829,GO:0070232
TRINITY_DN11300_c0_g1_i1	GO:0005739,GO:0044528
TRINITY_DN11300_c0_g1_i2	GO:0005739,GO:0044528
TRINITY_DN11300_c0_g2_i2	GO:0005509,GO:0005634,GO:0005829,GO:0030425,GO:0043005,GO:0043195,GO:0045202,GO:0051480,GO:0099509,GO:1900271
TRINITY_DN11300_c0_g2_i5	GO:0005509,GO:0005634,GO:0005829,GO:0030425,GO:0043005,GO:0043195,GO:0045202,GO:0051480,GO:0099509,GO:1900271
TRINITY_DN11300_c0_g2_i6	GO:0005509,GO:0005634,GO:0005829,GO:0005921,GO:0030425,GO:0032420,GO:0032437,GO:0043005,GO:0043195,GO:0045202,GO:0051480,GO:0097060,GO:0098688,GO:0099509,GO:0099534,GO:1900271
TRINITY_DN11300_c0_g2_i7	GO:0005509,GO:0005634,GO:0005829,GO:0030425,GO:0043005,GO:0043195,GO:0045202,GO:0051480,GO:0099509,GO:1900271
TRINITY_DN11300_c0_g2_i8	GO:0005509,GO:0005634,GO:0005829,GO:0030425,GO:0043005,GO:0043195,GO:0045202,GO:0051480,GO:0099509,GO:1900271
TRINITY_DN11300_c2_g1_i1	GO:0001726,GO:0005654,GO:0005737,GO:0005789,GO:0005829,GO:0005856,GO:0005886,GO:0016567,GO:0030239,GO:0031143,GO:0031275,GO:0031430,GO:0031463,GO:0033017,GO:0035914,GO:0045214,GO:0045661,GO:0048741,GO:2000291,GO:2001014
TRINITY_DN11301_c0_g3_i1	GO:0004485,GO:0005524,GO:0005739,GO:0005759,GO:0006552,GO:1905202
TRINITY_DN11301_c0_g3_i3	GO:0002169,GO:0004485,GO:0005524,GO:0005739,GO:0005759,GO:0005829,GO:0006552,GO:0006768,GO:0009083,GO:0015936,GO:1905202
TRINITY_DN11301_c0_g3_i5	GO:0001523,GO:0001786,GO:0001895,GO:0002169,GO:0003407,GO:0004485,GO:0004744,GO:0005524,GO:0005634,GO:0005739,GO:0005759,GO:0005789,GO:0005829,GO:0005886,GO:0006552,GO:0006768,GO:0006776,GO:0007601,GO:0007623,GO:0008286,GO:0009083,GO:0010468,GO:0015936,GO:0016020,GO:0016702,GO:0016853,GO:0031210,GO:0042574,GO:0044297,GO:0046872,GO:0050251,GO:0050908,GO:0052884,GO:0052885,GO:0060042,GO:0071257,GO:…
TRINITY_DN11301_c0_g3_i6	GO:0002169,GO:0004485,GO:0005524,GO:0005739,GO:0005759,GO:0005829,GO:0006552,GO:0006768,GO:0009083,GO:0015936,GO:1905202
TRINITY_DN11303_c0_g2_i1	GO:0004300,GO:0005739,GO:0006631,GO:1900078
TRINITY_DN11303_c0_g2_i2	GO:0004300,GO:0005739,GO:0006631,GO:1900078
TRINITY_DN11303_c0_g2_i3	GO:0004300,GO:0005739,GO:0006631,GO:1900078
TRINITY_DN11304_c0_g1_i2	GO:0005576
TRINITY_DN11307_c0_g1_i1	GO:0000978,GO:0000981,GO:0001654,GO:0003682,GO:0005634,GO:0005667,GO:0006357,GO:0007420,GO:0009887,GO:0045944,GO:0048568,GO:0048666
TRINITY_DN11308_c0_g1_i10	GO:0000149,GO:0001786,GO:0005509,GO:0005513,GO:0005516,GO:0005544,GO:0005546,GO:0005737,GO:0005794,GO:0005886,GO:0006836,GO:0007268,GO:0007269,GO:0007420,GO:0008021,GO:0008022,GO:0014059,GO:0016192,GO:0017075,GO:0017156,GO:0017157,GO:0017158,GO:0019905,GO:0030154,GO:0030276,GO:0030285,GO:0030348,GO:0030424,GO:0030669,GO:0030672,GO:0031045,GO:0033603,GO:0042584,GO:0042734,GO:0042802,GO:0043005,GO:…
TRINITY_DN11308_c0_g1_i4	GO:0000149,GO:0001786,GO:0005509,GO:0005513,GO:0005516,GO:0005544,GO:0005546,GO:0005737,GO:0005794,GO:0005886,GO:0006836,GO:0007268,GO:0007269,GO:0007420,GO:0008021,GO:0008022,GO:0014059,GO:0016192,GO:0017075,GO:0017156,GO:0017157,GO:0017158,GO:0019905,GO:0030154,GO:0030276,GO:0030285,GO:0030348,GO:0030424,GO:0030669,GO:0030672,GO:0031045,GO:0033603,GO:0042584,GO:0042734,GO:0042802,GO:0043005,GO:…
TRINITY_DN11308_c0_g1_i8	GO:0005509,GO:0005543,GO:0005544,GO:0005737,GO:0005886,GO:0007269,GO:0008021,GO:0016021,GO:0017158,GO:0030154,GO:0030672,GO:0042584,GO:0046883,GO:0048609,GO:0051592,GO:1903305,GO:1903861
TRINITY_DN11309_c0_g1_i11	GO:0001782,GO:0001783,GO:0001836,GO:0001974,GO:0002262,GO:0002352,GO:0005739,GO:0005741,GO:0005783,GO:0005829,GO:0006915,GO:0007420,GO:0007568,GO:0008053,GO:0008283,GO:0008285,GO:0008630,GO:0008635,GO:0009620,GO:0010046,GO:0010225,GO:0010248,GO:0010332,GO:0010524,GO:0010629,GO:0014070,GO:0016032,GO:0031018,GO:0031072,GO:0031100,GO:0031307,GO:0031334,GO:0032469,GO:0032471,GO:0033137,GO:0034620,GO:…
TRINITY_DN11309_c0_g1_i18	GO:0001782,GO:0001783,GO:0001836,GO:0001974,GO:0002262,GO:0002352,GO:0005739,GO:0005741,GO:0005783,GO:0005829,GO:0006915,GO:0007420,GO:0007568,GO:0008053,GO:0008283,GO:0008285,GO:0008630,GO:0008635,GO:0009620,GO:0010046,GO:0010225,GO:0010248,GO:0010332,GO:0010524,GO:0010629,GO:0014070,GO:0016032,GO:0031018,GO:0031072,GO:0031100,GO:0031307,GO:0031334,GO:0032469,GO:0032471,GO:0033137,GO:0034620,GO:…
TRINITY_DN11309_c0_g1_i8	GO:0001782,GO:0001783,GO:0001836,GO:0001974,GO:0002262,GO:0002352,GO:0005739,GO:0005741,GO:0005783,GO:0005829,GO:0006915,GO:0007420,GO:0007568,GO:0008053,GO:0008283,GO:0008285,GO:0008630,GO:0008635,GO:0009620,GO:0010046,GO:0010225,GO:0010248,GO:0010332,GO:0010524,GO:0010629,GO:0014070,GO:0016032,GO:0031018,GO:0031072,GO:0031100,GO:0031307,GO:0031334,GO:0032469,GO:0032471,GO:0033137,GO:0034620,GO:…
TRINITY_DN1130_c0_g1_i1	GO:0000451,GO:0003723,GO:0005739,GO:0005759,GO:0042802,GO:0070039
TRINITY_DN11310_c0_g1_i1	GO:0003009,GO:0003779,GO:0005829,GO:0005861,GO:0006936,GO:0006937,GO:0006942,GO:0014883,GO:0030049,GO:0046872,GO:0055010,GO:0060048
TRINITY_DN11310_c0_g1_i2	GO:0003009,GO:0003779,GO:0005861,GO:0006936,GO:0006937,GO:0014883,GO:0046872,GO:0055010,GO:0060048
TRINITY_DN11310_c0_g1_i4	GO:0003009,GO:0003779,GO:0005861,GO:0006936,GO:0006937,GO:0014883,GO:0046872,GO:0055010,GO:0060048
TRINITY_DN11310_c0_g1_i5	GO:0003009,GO:0003779,GO:0005861,GO:0006936,GO:0006937,GO:0014883,GO:0046872,GO:0055010,GO:0060048
TRINITY_DN11311_c0_g1_i1	GO:0000977,GO:0000981,GO:0005634,GO:0006357,GO:0032502,GO:0046983
TRINITY_DN11311_c0_g1_i3	GO:0000977,GO:0000981,GO:0005634,GO:0006357,GO:0032502,GO:0046983
TRINITY_DN11311_c0_g1_i4	GO:0000977,GO:0000981,GO:0005634,GO:0006357,GO:0032502,GO:0046983
TRINITY_DN11311_c0_g2_i1	GO:0000086,GO:0000226,GO:0000287,GO:0004672,GO:0004713,GO:0004714,GO:0004715,GO:0005524,GO:0005634,GO:0005654,GO:0005730,GO:0005737,GO:0030010,GO:0048812,GO:0051301,GO:2000134
TRINITY_DN11311_c0_g4_i1	GO:0005634,GO:0045666,GO:0045892,GO:0046872,GO:0070888
TRINITY_DN11314_c0_g1_i2	GO:0005886,GO:0016021,GO:0045202,GO:0099072,GO:1900449
TRINITY_DN11314_c0_g1_i3	GO:0005886,GO:0016021,GO:0045202,GO:0099072,GO:1900449
TRINITY_DN11315_c0_g1_i1	GO:0004000,GO:0005764,GO:0005829,GO:0006154,GO:0008270,GO:0009117,GO:0009168,GO:0009897,GO:0030054,GO:0042110,GO:0043103,GO:0046103,GO:0060169,GO:0060205
TRINITY_DN11318_c0_g1_i1	GO:0005200,GO:0005615,GO:0005883,GO:0021762,GO:0030154,GO:0036464,GO:0060052,GO:0098685,GO:0098794,GO:0098973,GO:0099184,GO:1990830
TRINITY_DN11318_c0_g1_i2	GO:0005200,GO:0005615,GO:0005883,GO:0021762,GO:0030154,GO:0036464,GO:0060052,GO:0098685,GO:0098794,GO:0098973,GO:0099184,GO:1990830
TRINITY_DN1131_c0_g1_i1	GO:0003924,GO:0005096,GO:0005524,GO:0005525,GO:0005634,GO:0005654,GO:0005737,GO:0005768,GO:0005829,GO:0015031,GO:0016020,GO:0016197,GO:0019901,GO:0030036,GO:0030295,GO:0035014,GO:0042177,GO:0043524,GO:0045860,GO:0046872,GO:0061903,GO:0070062,GO:0090543
TRINITY_DN1131_c0_g1_i2	GO:0003924,GO:0005096,GO:0005524,GO:0005525,GO:0005634,GO:0005654,GO:0005737,GO:0005768,GO:0005829,GO:0015031,GO:0016020,GO:0016197,GO:0019901,GO:0030036,GO:0030295,GO:0035014,GO:0042177,GO:0043524,GO:0045860,GO:0046872,GO:0061903,GO:0070062,GO:0090543
TRINITY_DN1131_c0_g1_i4	GO:0003924,GO:0005096,GO:0005524,GO:0005525,GO:0005634,GO:0005654,GO:0005737,GO:0005768,GO:0005829,GO:0015031,GO:0016020,GO:0016197,GO:0019901,GO:0030036,GO:0030295,GO:0035014,GO:0042177,GO:0043524,GO:0045860,GO:0046872,GO:0061903,GO:0070062,GO:0090543
TRINITY_DN1131_c0_g1_i6	GO:0003924,GO:0005096,GO:0005524,GO:0005525,GO:0005634,GO:0005654,GO:0005737,GO:0005768,GO:0005829,GO:0014068,GO:0016197,GO:0019901,GO:0030036,GO:0030295,GO:0033601,GO:0035014,GO:0042177,GO:0043066,GO:0043524,GO:0045860,GO:0045944,GO:0046427,GO:0046872,GO:0060749,GO:0090543,GO:2001240
TRINITY_DN1131_c0_g1_i7	GO:0003924,GO:0005096,GO:0005524,GO:0005525,GO:0005634,GO:0005654,GO:0005737,GO:0005768,GO:0005829,GO:0015031,GO:0016020,GO:0016197,GO:0019901,GO:0030036,GO:0030295,GO:0035014,GO:0042177,GO:0043524,GO:0045860,GO:0046872,GO:0061903,GO:0070062,GO:0090543
TRINITY_DN11321_c0_g1_i1	GO:0005737,GO:0005814,GO:0008104,GO:0034454,GO:0035556,GO:0120103
TRINITY_DN11321_c0_g1_i6	GO:0005737,GO:0005814,GO:0008104,GO:0034454,GO:0035556,GO:0120103
TRINITY_DN11322_c0_g1_i2	GO:0004622,GO:0005886,GO:0005887,GO:0006580,GO:0006629,GO:0006644,GO:0008381,GO:0008889,GO:0016021,GO:0030659,GO:0046475,GO:0046872,GO:0047395,GO:0070291
TRINITY_DN11322_c0_g1_i3	GO:0004622,GO:0005886,GO:0005887,GO:0006580,GO:0006629,GO:0006644,GO:0008381,GO:0008889,GO:0016021,GO:0030659,GO:0046475,GO:0046872,GO:0047395,GO:0070062,GO:0070291
TRINITY_DN11322_c0_g1_i4	GO:0004622,GO:0005886,GO:0005887,GO:0006580,GO:0006629,GO:0006644,GO:0008381,GO:0008889,GO:0016021,GO:0030659,GO:0046475,GO:0046872,GO:0047395,GO:0070062,GO:0070291
TRINITY_DN11322_c0_g3_i1	GO:0001508,GO:0002020,GO:0005102,GO:0005246,GO:0005509,GO:0005654,GO:0005737,GO:0005739,GO:0005789,GO:0005790,GO:0005829,GO:0006816,GO:0006880,GO:0006942,GO:0007165,GO:0007507,GO:0007517,GO:0008016,GO:0010459,GO:0010649,GO:0010880,GO:0016020,GO:0016529,GO:0030018,GO:0030315,GO:0033017,GO:0035774,GO:0042802,GO:0042994,GO:0043679,GO:0044325,GO:0044326,GO:0046982,GO:0051281,GO:0051924,GO:0055118,GO:…
TRINITY_DN11322_c0_g3_i2	GO:0001508,GO:0002020,GO:0005102,GO:0005246,GO:0005509,GO:0005654,GO:0005737,GO:0005739,GO:0005789,GO:0005790,GO:0005829,GO:0006816,GO:0006880,GO:0006942,GO:0007165,GO:0007507,GO:0007517,GO:0008016,GO:0010459,GO:0010649,GO:0010880,GO:0016020,GO:0016529,GO:0030018,GO:0030315,GO:0033017,GO:0035774,GO:0042802,GO:0042994,GO:0043679,GO:0044325,GO:0044326,GO:0046982,GO:0051281,GO:0051924,GO:0055118,GO:…
TRINITY_DN11322_c0_g3_i3	GO:0001508,GO:0002020,GO:0005102,GO:0005246,GO:0005509,GO:0005654,GO:0005737,GO:0005739,GO:0005789,GO:0005790,GO:0005829,GO:0006816,GO:0006880,GO:0006942,GO:0007165,GO:0007507,GO:0007517,GO:0008016,GO:0010459,GO:0010649,GO:0010880,GO:0016020,GO:0016529,GO:0030018,GO:0030315,GO:0033017,GO:0035774,GO:0042802,GO:0042994,GO:0043679,GO:0044325,GO:0044326,GO:0046982,GO:0051281,GO:0051924,GO:0055118,GO:…
TRINITY_DN11322_c0_g5_i1	GO:0007399,GO:0016021
TRINITY_DN11323_c0_g1_i2	GO:0016021
TRINITY_DN11323_c0_g3_i2	GO:0007605,GO:0019902,GO:0032420,GO:0060088,GO:0120044,GO:0120045
TRINITY_DN11323_c1_g1_i1	GO:0005789,GO:0008654,GO:0010890,GO:0017129,GO:0019915,GO:0019992,GO:0030176,GO:0034389,GO:0140042
TRINITY_DN11323_c1_g1_i2	GO:0005789,GO:0008654,GO:0010890,GO:0017129,GO:0019915,GO:0019992,GO:0030176,GO:0034389,GO:0140042
TRINITY_DN11323_c1_g1_i3	GO:0005789,GO:0008654,GO:0010890,GO:0017129,GO:0019915,GO:0019992,GO:0030176,GO:0034389,GO:0140042
TRINITY_DN11325_c0_g1_i1	GO:0001533
TRINITY_DN11325_c0_g1_i2	GO:0001533
TRINITY_DN11327_c0_g1_i4	GO:0005524,GO:0005634,GO:0005829,GO:0007052,GO:0007077,GO:0019901,GO:0046872,GO:0051301,GO:0106310,GO:0106311
TRINITY_DN11329_c0_g1_i1	GO:0005930,GO:0007283,GO:0030154,GO:0060271,GO:0060294
TRINITY_DN11329_c0_g1_i2	GO:0005930,GO:0007283,GO:0030154,GO:0060271,GO:0060294
TRINITY_DN11329_c0_g1_i3	GO:0005930,GO:0007283,GO:0030154,GO:0060271,GO:0060294
TRINITY_DN11329_c0_g1_i4	GO:0005930,GO:0007283,GO:0030154,GO:0060271,GO:0060294
TRINITY_DN11329_c0_g1_i5	GO:0005930,GO:0007283,GO:0030154,GO:0060271,GO:0060294
TRINITY_DN1132_c0_g1_i1	GO:0003924,GO:0005102,GO:0005525,GO:0005654,GO:0005768,GO:0005778,GO:0005886,GO:0006904,GO:0008021,GO:0009306,GO:0016604,GO:0017157,GO:0019003,GO:0019882,GO:0030140,GO:0030670,GO:0030911,GO:0031346,GO:0032869,GO:0043231,GO:0045046,GO:0045335,GO:0048210,GO:0048471,GO:0051286,GO:0051461,GO:0055038,GO:0070062,GO:0072659,GO:0150115
TRINITY_DN1132_c0_g2_i1	GO:0003924,GO:0005525,GO:0005768,GO:0005813,GO:0005886,GO:0006904,GO:0007409,GO:0008021,GO:0009306,GO:0010506,GO:0017157,GO:0019003,GO:0030140,GO:0030496,GO:0031267,GO:0031489,GO:0032869,GO:0036064,GO:0043197,GO:0045335,GO:0048210,GO:0055038,GO:0060271,GO:0072659,GO:0097546,GO:0097730,GO:0098969
TRINITY_DN1132_c0_g2_i2	GO:0003924,GO:0005525,GO:0005768,GO:0005813,GO:0005886,GO:0006904,GO:0007409,GO:0008021,GO:0009306,GO:0010506,GO:0017157,GO:0019003,GO:0030140,GO:0030496,GO:0031267,GO:0031489,GO:0032869,GO:0036064,GO:0043197,GO:0045335,GO:0048210,GO:0055038,GO:0060271,GO:0072659,GO:0097546,GO:0097730,GO:0098969
TRINITY_DN11334_c0_g2_i2	GO:0003676,GO:0003964,GO:0004190,GO:0004519,GO:0008270,GO:0015074
TRINITY_DN11335_c0_g1_i1	GO:0005789,GO:0005886,GO:0006506,GO:0016020,GO:0016255,GO:0034394,GO:0042765,GO:0046425
TRINITY_DN11336_c0_g2_i1	GO:0005544,GO:0007269,GO:0016021,GO:0030672,GO:0046872
TRINITY_DN11336_c0_g2_i2	GO:0005544,GO:0007269,GO:0016021,GO:0030672,GO:0046872
TRINITY_DN11338_c0_g1_i1	GO:0005789,GO:0005886,GO:0006811,GO:0015385,GO:0015386,GO:0016021,GO:0031901,GO:0043231,GO:0048675,GO:0048812,GO:0051453,GO:0055037,GO:0055038,GO:0071805,GO:0097484,GO:0098719
TRINITY_DN11338_c0_g1_i2	GO:0005789,GO:0005886,GO:0006811,GO:0015385,GO:0015386,GO:0016021,GO:0031901,GO:0043231,GO:0048675,GO:0048812,GO:0051453,GO:0055037,GO:0055038,GO:0071805,GO:0097484,GO:0098719
TRINITY_DN11339_c0_g1_i1	GO:0003924,GO:0005200,GO:0005525,GO:0005881,GO:0007017,GO:0031594,GO:0036464,GO:0042802,GO:0050807,GO:0055037
TRINITY_DN11339_c0_g1_i2	GO:0000226,GO:0000278,GO:0003924,GO:0005200,GO:0005525,GO:0005737,GO:0005874
TRINITY_DN11339_c0_g1_i3	GO:0003924,GO:0005200,GO:0005525,GO:0005881,GO:0007017,GO:0031594,GO:0036464,GO:0042802,GO:0050807,GO:0055037
TRINITY_DN1133_c0_g1_i1	GO:0000098,GO:0004068,GO:0004782,GO:0005829,GO:0009066,GO:0030170
TRINITY_DN11340_c0_g1_i2	GO:0000381,GO:0003723,GO:0003729,GO:0005634,GO:0005737,GO:0006376,GO:0048026,GO:1990904
TRINITY_DN11343_c0_g1_i2	GO:0006811,GO:0016021,GO:0022857
TRINITY_DN11343_c0_g1_i3	GO:0006811,GO:0016021,GO:0022857
TRINITY_DN11344_c0_g1_i1	GO:0000977,GO:0000978,GO:0000981,GO:0001228,GO:0001708,GO:0003700,GO:0005667,GO:0006357,GO:0045944,GO:0046983,GO:0071339,GO:1990830
TRINITY_DN11345_c0_g1_i1	GO:0004674,GO:0005524,GO:0006468,GO:0007257,GO:0008283,GO:0008349,GO:0018105,GO:0035556,GO:0046777,GO:0106310,GO:0106311,GO:1904628
TRINITY_DN11345_c0_g1_i4	GO:0000185,GO:0004672,GO:0004674,GO:0005524,GO:0006468,GO:0007257,GO:0008283,GO:0008349,GO:0016020,GO:0018105,GO:0046777,GO:0106310,GO:0106311,GO:1904628
TRINITY_DN1134_c0_g1_i1	GO:0004565,GO:0005764,GO:0005773,GO:0005975
TRINITY_DN1134_c0_g1_i2	GO:0016021,GO:0016787,GO:0046872
TRINITY_DN1134_c0_g2_i1	GO:0004565,GO:0005615,GO:0005773,GO:0005975
TRINITY_DN11354_c0_g1_i1	GO:0000978,GO:0000981,GO:0005634,GO:0006357,GO:0046872
TRINITY_DN11354_c0_g1_i2	GO:0000978,GO:0000981,GO:0005634,GO:0006357,GO:0046872
TRINITY_DN11354_c0_g3_i1	GO:0005737,GO:0008017,GO:0030165,GO:0030425,GO:0031122,GO:0097110
TRINITY_DN11355_c0_g1_i1	GO:0003723,GO:0004523,GO:0005654,GO:0005829,GO:0006298,GO:0006401,GO:0032299,GO:0043137,GO:0046872
TRINITY_DN11355_c0_g1_i2	GO:0003723,GO:0004523,GO:0005654,GO:0005829,GO:0006298,GO:0006401,GO:0032299,GO:0043137,GO:0046872
TRINITY_DN11356_c0_g1_i2	GO:0001764,GO:0005096,GO:0010975,GO:0030426,GO:0043547,GO:0046872
TRINITY_DN11356_c0_g1_i3	GO:0001764,GO:0005096,GO:0010975,GO:0030426,GO:0043547,GO:0046872
TRINITY_DN11358_c0_g1_i1	GO:0000118,GO:0000122,GO:0000785,GO:0000976,GO:0003714,GO:0005634,GO:0005654,GO:0005829,GO:0006325,GO:0006367,GO:0007623,GO:0016020,GO:0017053,GO:0019216,GO:0030522,GO:0042826,GO:0045475,GO:0045820,GO:0045892,GO:0045922,GO:0046329,GO:0046966,GO:0051225,GO:0060766,GO:0072686,GO:1903799
TRINITY_DN11358_c0_g1_i2	GO:0000118,GO:0000122,GO:0000785,GO:0000976,GO:0003714,GO:0005634,GO:0005654,GO:0005829,GO:0006325,GO:0006367,GO:0007623,GO:0016020,GO:0017053,GO:0019216,GO:0030522,GO:0042826,GO:0045475,GO:0045820,GO:0045892,GO:0045922,GO:0046329,GO:0046966,GO:0051225,GO:0060766,GO:0072686,GO:1903799
TRINITY_DN1135_c0_g1_i1	GO:0005783,GO:0005789,GO:0005886,GO:0006112,GO:0007631,GO:0016021,GO:0030545,GO:0031780,GO:0031781,GO:0031782,GO:0031783,GO:0042802,GO:0070996,GO:0072659,GO:0097009,GO:0106070,GO:0106071,GO:0106072,GO:1903077
TRINITY_DN1135_c0_g1_i2	GO:0005783,GO:0005789,GO:0005886,GO:0006112,GO:0007631,GO:0016021,GO:0030545,GO:0031780,GO:0031781,GO:0031782,GO:0031783,GO:0042802,GO:0070996,GO:0072659,GO:0097009,GO:0106070,GO:0106071,GO:0106072,GO:1903077
TRINITY_DN1135_c0_g3_i1	GO:0005524,GO:0005737,GO:0005815,GO:0005938
TRINITY_DN1135_c0_g3_i2	GO:0005524,GO:0005737,GO:0005815,GO:0005938
TRINITY_DN1135_c0_g3_i3	GO:0005524,GO:0005737,GO:0005815,GO:0005938
TRINITY_DN1135_c0_g3_i4	GO:0005524,GO:0005737,GO:0005815,GO:0005938
TRINITY_DN1135_c0_g3_i5	GO:0005524,GO:0005737,GO:0005815,GO:0005938
TRINITY_DN1135_c0_g3_i6	GO:0005524,GO:0005737,GO:0005815,GO:0005938
TRINITY_DN1135_c0_g4_i1	GO:0000226,GO:0005516,GO:0005737,GO:0005874,GO:0008017,GO:0032418,GO:0048813
TRINITY_DN1135_c0_g4_i2	GO:0000226,GO:0005516,GO:0005798,GO:0005801,GO:0005874,GO:0008017,GO:0030424,GO:0030425,GO:0030658,GO:0030705,GO:0032418,GO:0048471,GO:0048813,GO:0050772,GO:0070507
TRINITY_DN11360_c0_g1_i1	GO:0000302,GO:0000422,GO:0000785,GO:0000791,GO:0001659,GO:0001678,GO:0001933,GO:0002021,GO:0002931,GO:0003677,GO:0003712,GO:0003713,GO:0003723,GO:0005634,GO:0005654,GO:0006012,GO:0006094,GO:0006355,GO:0006367,GO:0006397,GO:0007005,GO:0007568,GO:0007586,GO:0007623,GO:0008134,GO:0008209,GO:0008380,GO:0009409,GO:0010628,GO:0010822,GO:0014732,GO:0014850,GO:0014878,GO:0014912,GO:0016605,GO:0016922,GO:…
TRINITY_DN11361_c0_g1_i10	GO:0009986,GO:0016021
TRINITY_DN11361_c0_g1_i2	GO:0016021,GO:0016324
TRINITY_DN11361_c0_g1_i8	GO:0009986,GO:0016021
TRINITY_DN11361_c0_g1_i9	GO:0009986,GO:0016021
TRINITY_DN11361_c1_g1_i2	GO:0042802,GO:0042826
TRINITY_DN11364_c0_g1_i1	GO:0001540,GO:0005737,GO:0006457,GO:0016272,GO:0044183,GO:0051082,GO:1905907
TRINITY_DN11365_c0_g1_i1	GO:0003700,GO:0005634,GO:0007275,GO:0007283,GO:0008270,GO:0030154,GO:0043565
TRINITY_DN11369_c0_g1_i2	GO:0005262,GO:0005886,GO:0005887,GO:0006811,GO:0006874,GO:0008273,GO:0010628,GO:0010629,GO:0015293,GO:0030282,GO:0035725,GO:0070588,GO:0071805,GO:0071944,GO:0150104
TRINITY_DN1136_c0_g1_i4	GO:0005001,GO:0005788,GO:0005886,GO:0005887,GO:0006470,GO:0006629,GO:0007269,GO:0030285,GO:0030667,GO:0030672,GO:0034260,GO:0035773,GO:0043195,GO:0043235,GO:0043312,GO:0101003
TRINITY_DN1136_c0_g1_i6	GO:0005001,GO:0005788,GO:0005886,GO:0005887,GO:0006470,GO:0006629,GO:0007269,GO:0030285,GO:0030667,GO:0030672,GO:0034260,GO:0035773,GO:0043195,GO:0043235,GO:0043312,GO:0101003
TRINITY_DN1136_c0_g1_i8	GO:0005001,GO:0005788,GO:0005886,GO:0005887,GO:0006470,GO:0006629,GO:0007269,GO:0030285,GO:0030667,GO:0030672,GO:0034260,GO:0035773,GO:0043195,GO:0043235,GO:0043312,GO:0101003
TRINITY_DN1136_c0_g2_i1	GO:0000302,GO:0001553,GO:0005634,GO:0005768,GO:0005794,GO:0005886,GO:0008134,GO:0016020,GO:0016021,GO:0019221,GO:0030073,GO:0030141,GO:0030507,GO:0030658,GO:0032868,GO:0035335,GO:0035773,GO:0043025,GO:0043204,GO:0043627,GO:0043679,GO:0044389,GO:0045202,GO:0045944,GO:0051020,GO:0051591,GO:1904692,GO:1990502
TRINITY_DN1136_c0_g2_i2	GO:0000302,GO:0001553,GO:0005634,GO:0005768,GO:0005794,GO:0005886,GO:0008134,GO:0016021,GO:0019221,GO:0030073,GO:0030141,GO:0030507,GO:0030658,GO:0032868,GO:0035335,GO:0035773,GO:0043025,GO:0043204,GO:0043627,GO:0043679,GO:0044389,GO:0045202,GO:0045944,GO:0051020,GO:0051591,GO:1904692,GO:1990502
TRINITY_DN1136_c0_g4_i1	GO:0001568,GO:0004672,GO:0004709,GO:0005524,GO:0035556,GO:0043123,GO:0046777,GO:0046872,GO:0071864,GO:0090050,GO:0106310,GO:0106311,GO:1900745,GO:2000773
TRINITY_DN1136_c0_g5_i1	GO:0000149,GO:0001786,GO:0005509,GO:0005544,GO:0005886,GO:0014059,GO:0016192,GO:0017156,GO:0017158,GO:0019905,GO:0030154,GO:0030276,GO:0070382,GO:0071277
TRINITY_DN1136_c0_g6_i1	GO:0000165,GO:0001568,GO:0004672,GO:0004709,GO:0005524,GO:0005829,GO:0035556,GO:0043123,GO:0046777,GO:0046872,GO:0070498,GO:0071864,GO:0090050,GO:0106310,GO:0106311,GO:1900745,GO:2000773
TRINITY_DN11370_c0_g1_i1	GO:0017096,GO:0030187,GO:0032259
TRINITY_DN11371_c0_g1_i1	GO:0000149,GO:0005886,GO:0007601,GO:0016079,GO:0019905,GO:0031201,GO:0043195,GO:0046928,GO:0050896
TRINITY_DN11371_c0_g2_i1	GO:0003676,GO:0003724,GO:0005524,GO:0005829,GO:0007140,GO:0007275,GO:0007283,GO:0009566,GO:0016787,GO:0030154,GO:0031047,GO:0034587,GO:0043046,GO:1990923
TRINITY_DN11371_c0_g3_i1	GO:0003676,GO:0003724,GO:0005524,GO:0007140,GO:0007275,GO:0007283,GO:0009566,GO:0016787,GO:0030154,GO:0031047,GO:0034587,GO:0043046,GO:1990923
TRINITY_DN11372_c0_g1_i1	GO:0001843,GO:0001947,GO:0003677,GO:0005794,GO:0005813,GO:0005929,GO:0005930,GO:0006915,GO:0006919,GO:0007224,GO:0030992,GO:0032391,GO:0035735,GO:0036064,GO:0042073,GO:0042981,GO:0044292,GO:0044458,GO:0050680,GO:0060972,GO:0097542,GO:1905515
TRINITY_DN11373_c0_g2_i1	GO:0005886,GO:0016021,GO:0022857
TRINITY_DN11374_c0_g1_i1	GO:0000122,GO:0000785,GO:0000977,GO:0000978,GO:0000981,GO:0001227,GO:0003690,GO:0005634,GO:0005654,GO:0006325,GO:0006338,GO:0006357,GO:0016032,GO:0016363,GO:0016604,GO:0016605,GO:0043565
TRINITY_DN11374_c0_g1_i11	GO:0000122,GO:0000785,GO:0000977,GO:0000978,GO:0000981,GO:0001227,GO:0003690,GO:0005634,GO:0005654,GO:0006325,GO:0006338,GO:0006357,GO:0016032,GO:0016363,GO:0016604,GO:0016605,GO:0043565
TRINITY_DN11374_c0_g1_i12	GO:0000122,GO:0000785,GO:0000977,GO:0000978,GO:0000981,GO:0001227,GO:0003690,GO:0005634,GO:0005654,GO:0006325,GO:0006338,GO:0006357,GO:0016032,GO:0016363,GO:0016604,GO:0016605,GO:0043565
TRINITY_DN11374_c0_g1_i15	GO:0000122,GO:0000785,GO:0000977,GO:0000978,GO:0000981,GO:0001227,GO:0003690,GO:0005634,GO:0005654,GO:0006325,GO:0006338,GO:0006357,GO:0016032,GO:0016363,GO:0016604,GO:0016605,GO:0043565
TRINITY_DN11374_c0_g1_i16	GO:0000122,GO:0000785,GO:0000792,GO:0000977,GO:0000978,GO:0000981,GO:0001227,GO:0003677,GO:0003682,GO:0003700,GO:0005634,GO:0005654,GO:0006325,GO:0006338,GO:0006355,GO:0006357,GO:0008544,GO:0016363,GO:0016571,GO:0016604,GO:0016605,GO:0042110,GO:0043367,GO:0043374,GO:0043565,GO:0050798,GO:0060004,GO:0140297
TRINITY_DN11374_c0_g1_i19	GO:0000122,GO:0000785,GO:0000977,GO:0000978,GO:0000981,GO:0001227,GO:0003690,GO:0005634,GO:0005654,GO:0006325,GO:0006338,GO:0006357,GO:0016032,GO:0016363,GO:0016604,GO:0016605,GO:0043565
TRINITY_DN11374_c0_g1_i2	GO:0000122,GO:0000785,GO:0000977,GO:0000978,GO:0000981,GO:0001227,GO:0003690,GO:0005634,GO:0005654,GO:0006325,GO:0006338,GO:0006357,GO:0016032,GO:0016363,GO:0016604,GO:0016605,GO:0043565
TRINITY_DN11374_c0_g1_i20	GO:0000122,GO:0000785,GO:0000977,GO:0000978,GO:0000981,GO:0001227,GO:0003690,GO:0005634,GO:0005654,GO:0006325,GO:0006338,GO:0006357,GO:0016032,GO:0016363,GO:0016604,GO:0016605,GO:0043565
TRINITY_DN11374_c0_g1_i21	GO:0000122,GO:0000785,GO:0000792,GO:0000977,GO:0000978,GO:0000981,GO:0001227,GO:0003677,GO:0003682,GO:0003700,GO:0005634,GO:0005654,GO:0006325,GO:0006338,GO:0006355,GO:0006357,GO:0008544,GO:0016363,GO:0016571,GO:0016604,GO:0016605,GO:0042110,GO:0043367,GO:0043374,GO:0043565,GO:0050798,GO:0060004,GO:0140297
TRINITY_DN11374_c0_g1_i22	GO:0000122,GO:0000785,GO:0000977,GO:0000978,GO:0000981,GO:0001227,GO:0003690,GO:0005634,GO:0005654,GO:0006325,GO:0006338,GO:0006357,GO:0016032,GO:0016363,GO:0016604,GO:0016605,GO:0043565
TRINITY_DN11374_c0_g1_i23	GO:0000122,GO:0000785,GO:0000977,GO:0000978,GO:0000981,GO:0001227,GO:0003690,GO:0005634,GO:0005654,GO:0006325,GO:0006338,GO:0006357,GO:0016032,GO:0016363,GO:0016604,GO:0016605,GO:0043565
TRINITY_DN11374_c0_g1_i24	GO:0000122,GO:0000785,GO:0000977,GO:0000978,GO:0000981,GO:0001227,GO:0003690,GO:0005634,GO:0005654,GO:0006325,GO:0006338,GO:0006357,GO:0016032,GO:0016363,GO:0016604,GO:0016605,GO:0043565
TRINITY_DN11374_c0_g1_i4	GO:0000122,GO:0000785,GO:0000792,GO:0000977,GO:0000978,GO:0000981,GO:0001227,GO:0003677,GO:0003682,GO:0003700,GO:0005634,GO:0005654,GO:0006325,GO:0006338,GO:0006355,GO:0006357,GO:0008544,GO:0016363,GO:0016571,GO:0016604,GO:0016605,GO:0042110,GO:0043367,GO:0043374,GO:0043565,GO:0050798,GO:0060004,GO:0140297
TRINITY_DN11374_c0_g1_i5	GO:0000122,GO:0000785,GO:0000977,GO:0000978,GO:0000981,GO:0001227,GO:0003690,GO:0005634,GO:0005654,GO:0006325,GO:0006338,GO:0006357,GO:0016032,GO:0016363,GO:0016604,GO:0016605,GO:0043565
TRINITY_DN11374_c0_g1_i6	GO:0000122,GO:0000785,GO:0000977,GO:0000978,GO:0000981,GO:0001227,GO:0003690,GO:0005634,GO:0005654,GO:0006325,GO:0006338,GO:0006357,GO:0016032,GO:0016363,GO:0016604,GO:0016605,GO:0043565
TRINITY_DN11374_c0_g1_i9	GO:0000122,GO:0000785,GO:0000977,GO:0000978,GO:0000981,GO:0001227,GO:0003690,GO:0005634,GO:0005654,GO:0006325,GO:0006338,GO:0006357,GO:0016032,GO:0016363,GO:0016604,GO:0016605,GO:0043565
TRINITY_DN11374_c2_g1_i1	GO:0000122,GO:0000785,GO:0000977,GO:0000978,GO:0000981,GO:0001227,GO:0003690,GO:0005634,GO:0005654,GO:0006325,GO:0006338,GO:0006357,GO:0016032,GO:0016363,GO:0016604,GO:0016605,GO:0043565
TRINITY_DN11378_c0_g1_i2	GO:0005886,GO:0007224,GO:0016021
TRINITY_DN11378_c0_g1_i3	GO:0005886,GO:0007224,GO:0016021
TRINITY_DN11379_c0_g1_i2	GO:0005829,GO:0005856,GO:0005886,GO:0005938,GO:0007165,GO:0008277,GO:0032991,GO:0090150
TRINITY_DN11379_c0_g1_i3	GO:0005829,GO:0005856,GO:0005886,GO:0005938,GO:0007165,GO:0008277,GO:0032991,GO:0090150
TRINITY_DN1137_c0_g1_i2	GO:0000785,GO:0004803,GO:0006313,GO:0006357,GO:0043565
TRINITY_DN1137_c0_g1_i3	GO:0000785,GO:0004803,GO:0006313,GO:0006357,GO:0043565
TRINITY_DN11382_c0_g2_i1	GO:0004114,GO:0005654,GO:0005783,GO:0005794,GO:0005829,GO:0005886,GO:0007165,GO:0010613,GO:0019934,GO:0032587,GO:0042383,GO:0042802,GO:0043204,GO:0046068,GO:0046069,GO:0046872,GO:0047555,GO:0048471
TRINITY_DN11384_c0_g1_i1	GO:0005524,GO:0005737,GO:0005874,GO:0007018,GO:0008017
TRINITY_DN11384_c0_g1_i2	GO:0005524,GO:0005737,GO:0005874,GO:0007018,GO:0008017
TRINITY_DN11385_c0_g1_i1	GO:0001881,GO:0005768,GO:0005783,GO:0006915,GO:0007212,GO:0016021,GO:0016197,GO:0016328,GO:0030425,GO:0030659,GO:0031901,GO:0032051,GO:0032580,GO:0032585,GO:0042982,GO:0043202,GO:0045211,GO:0048268,GO:0055038,GO:0098887,GO:0098978,GO:0099003,GO:0099627
TRINITY_DN11385_c0_g1_i2	GO:0001881,GO:0005768,GO:0005783,GO:0006915,GO:0007212,GO:0016021,GO:0016197,GO:0016328,GO:0030425,GO:0030659,GO:0031901,GO:0032051,GO:0032580,GO:0032585,GO:0042982,GO:0043202,GO:0045211,GO:0048268,GO:0055038,GO:0098887,GO:0098978,GO:0099003,GO:0099627
TRINITY_DN11388_c0_g1_i1	GO:0005887,GO:0050885
TRINITY_DN11388_c0_g1_i2	GO:0005887,GO:0050885
TRINITY_DN1138_c0_g1_i1	GO:0005634,GO:0046872
TRINITY_DN1138_c0_g1_i2	GO:0005634,GO:0046872
TRINITY_DN1138_c0_g1_i3	GO:0005634,GO:0046872
TRINITY_DN1138_c0_g2_i1	GO:0005516,GO:0005737,GO:0016020,GO:0019904,GO:0030425,GO:0032991,GO:0043197,GO:0044877,GO:0051721,GO:0070016,GO:0090443
TRINITY_DN11390_c0_g1_i2	GO:0003777,GO:0005524,GO:0005737,GO:0005814,GO:0005874,GO:0007018,GO:0007019,GO:0008017,GO:0032991,GO:0042802,GO:0060271
TRINITY_DN11390_c0_g1_i3	GO:0003777,GO:0005524,GO:0005814,GO:0005829,GO:0005874,GO:0007018,GO:0007019,GO:0008017,GO:0032991,GO:0042802,GO:0060271,GO:0097711
TRINITY_DN11390_c0_g1_i4	GO:0003777,GO:0005524,GO:0005814,GO:0005829,GO:0005874,GO:0007018,GO:0007019,GO:0008017,GO:0032991,GO:0042802,GO:0060271,GO:0097711
TRINITY_DN11396_c0_g1_i1	GO:0005085,GO:0005634,GO:0005654,GO:0005737,GO:0008270,GO:0015630,GO:0016020,GO:0016567,GO:0021785,GO:0021952,GO:0030424,GO:0031267,GO:0031398,GO:0032880,GO:0032922,GO:0042177,GO:0042802,GO:0043231,GO:0050905,GO:0051493,GO:0061630,GO:1902667
TRINITY_DN11396_c0_g1_i2	GO:0005085,GO:0005634,GO:0005654,GO:0005737,GO:0008270,GO:0015630,GO:0016020,GO:0016567,GO:0021785,GO:0021952,GO:0030424,GO:0031267,GO:0031398,GO:0032880,GO:0032922,GO:0042177,GO:0042802,GO:0043231,GO:0050905,GO:0051493,GO:0061630,GO:1902667
TRINITY_DN1139_c0_g1_i1	GO:0002675,GO:0002821,GO:0004896,GO:0004897,GO:0004921,GO:0005127,GO:0005576,GO:0005615,GO:0005886,GO:0005896,GO:0005900,GO:0005977,GO:0008284,GO:0009897,GO:0010575,GO:0010613,GO:0016020,GO:0016032,GO:0019221,GO:0019838,GO:0019955,GO:0019970,GO:0030425,GO:0034097,GO:0038165,GO:0042102,GO:0042531,GO:0042802,GO:0043025,GO:0043066,GO:0043235,GO:0045509,GO:0045669,GO:0045747,GO:0048711,GO:0048861,GO:…
TRINITY_DN1139_c0_g2_i1	GO:0016607
TRINITY_DN113_c0_g1_i1	GO:0005737,GO:0008270,GO:0061630
TRINITY_DN113_c0_g1_i2	GO:0005737,GO:0008270,GO:0061630
TRINITY_DN11401_c0_g3_i1	GO:0003883,GO:0005524,GO:0005737,GO:0006241,GO:0006541,GO:0019856,GO:0042802,GO:0044210,GO:0097268
TRINITY_DN11401_c0_g3_i2	GO:0003883,GO:0005524,GO:0005737,GO:0006241,GO:0006541,GO:0019856,GO:0042802,GO:0044210,GO:0097268
TRINITY_DN11403_c0_g1_i1	GO:0001558,GO:0005634,GO:0006909,GO:0016020,GO:0016021,GO:0016197,GO:0030856,GO:0032456,GO:0048488,GO:0098793
TRINITY_DN11403_c0_g1_i2	GO:0001558,GO:0005634,GO:0006629,GO:0006909,GO:0007283,GO:0016021,GO:0016197,GO:0019915,GO:0032456,GO:0045444,GO:0048488,GO:0051647,GO:0060612,GO:0098793
TRINITY_DN11403_c0_g1_i3	GO:0001558,GO:0005634,GO:0006629,GO:0006909,GO:0007283,GO:0016021,GO:0016197,GO:0019915,GO:0032456,GO:0045444,GO:0048488,GO:0051647,GO:0060612,GO:0098793
TRINITY_DN11403_c0_g1_i4	GO:0001558,GO:0005634,GO:0006629,GO:0006909,GO:0007283,GO:0016021,GO:0016197,GO:0019915,GO:0032456,GO:0045444,GO:0048488,GO:0051647,GO:0060612,GO:0098793
TRINITY_DN11405_c0_g1_i1	GO:0002058,GO:0002059,GO:0004157,GO:0005829,GO:0006208,GO:0006210,GO:0006212,GO:0006248,GO:0006249,GO:0008270,GO:0016597,GO:0019482,GO:0019860,GO:0032991,GO:0042802,GO:0046050,GO:0046074,GO:0046079,GO:0051219
TRINITY_DN11405_c0_g1_i5	GO:0002058,GO:0002059,GO:0004157,GO:0005829,GO:0006208,GO:0006210,GO:0006212,GO:0006248,GO:0006249,GO:0008270,GO:0016597,GO:0019482,GO:0032991,GO:0042802,GO:0046050,GO:0046079,GO:0046135,GO:0051219,GO:0070062
TRINITY_DN11405_c0_g1_i6	GO:0002058,GO:0002059,GO:0004157,GO:0005829,GO:0006208,GO:0006210,GO:0006212,GO:0006248,GO:0006249,GO:0008270,GO:0016597,GO:0019482,GO:0032991,GO:0042802,GO:0046050,GO:0046079,GO:0046135,GO:0051219,GO:0070062
TRINITY_DN11405_c0_g1_i7	GO:0002058,GO:0002059,GO:0004157,GO:0005829,GO:0006208,GO:0006210,GO:0006212,GO:0006248,GO:0006249,GO:0008270,GO:0016597,GO:0019482,GO:0032991,GO:0042802,GO:0046050,GO:0046079,GO:0046135,GO:0051219,GO:0070062
TRINITY_DN1140_c0_g1_i1	GO:0005743,GO:0006844,GO:0006865,GO:0015227,GO:0016021
TRINITY_DN1140_c0_g1_i2	GO:0005743,GO:0006844,GO:0006865,GO:0015227,GO:0016021
TRINITY_DN1140_c0_g1_i3	GO:0005743,GO:0006844,GO:0006865,GO:0015227,GO:0016021
TRINITY_DN11412_c0_g1_i1	GO:0002028,GO:0004672,GO:0004674,GO:0004860,GO:0005524,GO:0005737,GO:0005829,GO:0006468,GO:0006811,GO:0007165,GO:0010766,GO:0010820,GO:0010923,GO:0016020,GO:0018105,GO:0018107,GO:0019869,GO:0019870,GO:0019901,GO:0019902,GO:0030295,GO:0033633,GO:0034115,GO:0034260,GO:0035556,GO:0038116,GO:0048666,GO:0050794,GO:0050801,GO:0050852,GO:0090263,GO:0097022,GO:0106310,GO:0106311,GO:1903038,GO:1903288,GO:…
TRINITY_DN11412_c0_g2_i1	GO:0002028,GO:0004672,GO:0004674,GO:0004860,GO:0005524,GO:0005737,GO:0005829,GO:0006468,GO:0006811,GO:0007165,GO:0010766,GO:0010820,GO:0010923,GO:0016020,GO:0018105,GO:0018107,GO:0019869,GO:0019870,GO:0019901,GO:0019902,GO:0030295,GO:0033633,GO:0034115,GO:0034260,GO:0035556,GO:0038116,GO:0048666,GO:0050794,GO:0050801,GO:0050852,GO:0090263,GO:0097022,GO:0106310,GO:0106311,GO:1903038,GO:1903288,GO:…
TRINITY_DN11412_c1_g1_i1	GO:0004674,GO:0005524,GO:0005737,GO:0005829,GO:0005886,GO:0006468,GO:0008285,GO:0010766,GO:0019869,GO:0019870,GO:0035556,GO:0046777,GO:0050801,GO:0070373,GO:0090263,GO:0106310,GO:0106311,GO:1903288,GO:2000651
TRINITY_DN11414_c0_g1_i1	GO:0005524,GO:0005739,GO:0005886,GO:0016226,GO:0016887,GO:0032981,GO:0046872,GO:0051539,GO:0070584
TRINITY_DN11414_c0_g1_i2	GO:0005524,GO:0005739,GO:0005886,GO:0016226,GO:0016887,GO:0032981,GO:0046872,GO:0051539,GO:0070584
TRINITY_DN11414_c0_g1_i3	GO:0005524,GO:0005739,GO:0005759,GO:0005886,GO:0016226,GO:0016887,GO:0032981,GO:0046872,GO:0051539,GO:0070584
TRINITY_DN11414_c0_g1_i4	GO:0005524,GO:0005739,GO:0005886,GO:0016226,GO:0016887,GO:0032981,GO:0046872,GO:0051539,GO:0070584
TRINITY_DN11414_c0_g1_i6	GO:0005524,GO:0005739,GO:0005886,GO:0016226,GO:0016887,GO:0032981,GO:0046872,GO:0051539,GO:0070584
TRINITY_DN11414_c0_g1_i7	GO:0005524,GO:0005739,GO:0005886,GO:0016226,GO:0016887,GO:0032981,GO:0046872,GO:0051539,GO:0070584
TRINITY_DN11414_c0_g1_i8	GO:0005524,GO:0005739,GO:0005759,GO:0005886,GO:0016226,GO:0016887,GO:0032981,GO:0046872,GO:0051539,GO:0070584
TRINITY_DN11417_c0_g1_i1	GO:0005516,GO:0005737,GO:0005783,GO:0005789,GO:0005886,GO:0006885,GO:0010447,GO:0015385,GO:0015386,GO:0016021,GO:0036376,GO:0048306,GO:0051259,GO:0051453,GO:0071468,GO:0071805,GO:0098719
TRINITY_DN11417_c0_g1_i5	GO:0005516,GO:0005737,GO:0005783,GO:0005789,GO:0005886,GO:0006885,GO:0010447,GO:0015385,GO:0015386,GO:0016021,GO:0036376,GO:0048306,GO:0051259,GO:0051453,GO:0071468,GO:0071805,GO:0098719
TRINITY_DN11417_c0_g2_i1	GO:0000922,GO:0005737,GO:0005813,GO:0005814,GO:0007098,GO:0007099,GO:0008017,GO:0010457,GO:0030496
TRINITY_DN11417_c0_g2_i2	GO:0000922,GO:0005737,GO:0005813,GO:0005814,GO:0007098,GO:0007099,GO:0008017,GO:0010457,GO:0030496
TRINITY_DN11417_c0_g2_i3	GO:0000922,GO:0005737,GO:0005813,GO:0005814,GO:0007098,GO:0007099,GO:0008017,GO:0010457,GO:0030496
TRINITY_DN11417_c0_g4_i1	GO:0005739,GO:0005741,GO:0005742,GO:0015031,GO:0016236
TRINITY_DN1141_c0_g1_i2	GO:0005634
TRINITY_DN11422_c0_g1_i1	GO:0000122,GO:0000976,GO:0001222,GO:0005634,GO:0005737,GO:0007623,GO:0032922,GO:0043153
TRINITY_DN11424_c0_g1_i1	GO:0001701,GO:0005783,GO:0005789,GO:0016021
TRINITY_DN1142_c0_g1_i6	GO:0005154,GO:0005200,GO:0005634,GO:0005737,GO:0005794,GO:0005829,GO:0005856,GO:0006897,GO:0006915,GO:0006919,GO:0007015,GO:0016020,GO:0030100,GO:0030136,GO:0030154,GO:0030276,GO:0030665,GO:0031234,GO:0032051,GO:0032266,GO:0035091,GO:0035254,GO:0035612,GO:0035615,GO:0042803,GO:0042981,GO:0043231,GO:0043325,GO:0045742,GO:0046982,GO:0048260,GO:0048268,GO:0050821,GO:0051015,GO:0051897,GO:0061024,GO:…
TRINITY_DN1143_c0_g2_i7	GO:0000139,GO:0004864,GO:0005794,GO:0006487,GO:0016020,GO:0016021,GO:0018279,GO:0019082,GO:0030144,GO:0030145,GO:0030335,GO:0070062,GO:1903614,GO:1904894
TRINITY_DN1143_c0_g3_i1	GO:0001669,GO:0002080,GO:0005737,GO:0005886,GO:0007288,GO:0016021,GO:0030317,GO:0036126,GO:0097225
TRINITY_DN1143_c0_g3_i2	GO:0001669,GO:0002080,GO:0005737,GO:0005886,GO:0007288,GO:0016021,GO:0030317,GO:0036126,GO:0097225
TRINITY_DN1143_c0_g3_i3	GO:0001669,GO:0002080,GO:0005737,GO:0005886,GO:0007288,GO:0016021,GO:0030317,GO:0036126,GO:0097225
TRINITY_DN1143_c0_g3_i4	GO:0001669,GO:0002080,GO:0005737,GO:0005886,GO:0007288,GO:0016021,GO:0030317,GO:0036126,GO:0097225
TRINITY_DN1143_c0_g4_i1	GO:0004478,GO:0005524,GO:0005829,GO:0006556,GO:0006730,GO:0032259,GO:0034214,GO:0042802,GO:0046872,GO:0048269,GO:0051291,GO:1990830
TRINITY_DN1143_c0_g5_i1	GO:0004864,GO:0005977,GO:0007165,GO:0032515,GO:0098723
TRINITY_DN1143_c0_g5_i2	GO:0004864,GO:0005977,GO:0007165,GO:0032515,GO:0098723
TRINITY_DN1143_c0_g6_i1	GO:0000785,GO:0004842,GO:0005654,GO:0005737,GO:0008270,GO:0032728,GO:0034340,GO:0045087,GO:0045893,GO:0051607,GO:0070534
TRINITY_DN11444_c0_g1_i1	GO:0003951,GO:0004143,GO:0005509,GO:0005524,GO:0005543,GO:0005829,GO:0005886,GO:0006654,GO:0007205,GO:0035556,GO:0046339,GO:0046834
TRINITY_DN11445_c0_g1_i1	GO:0002862,GO:0003823,GO:0005576,GO:0005886,GO:0006898,GO:0006910,GO:0006911,GO:0006955,GO:0006956,GO:0006958,GO:0008228,GO:0009897,GO:0018149,GO:0030449,GO:0034987,GO:0038095,GO:0038096,GO:0042571,GO:0042742,GO:0045087,GO:0050776,GO:0050853,GO:0050871,GO:0050900
TRINITY_DN1144_c0_g1_i1	GO:0003723,GO:0005634,GO:0005730,GO:0005737,GO:0045087,GO:0098534
TRINITY_DN1144_c0_g1_i10	GO:0000398,GO:0002218,GO:0003723,GO:0003729,GO:0005634,GO:0005667,GO:0005730,GO:0005737,GO:0016575,GO:0016607,GO:0030374,GO:0045087,GO:0045944,GO:0046600,GO:0060395,GO:0098534
TRINITY_DN1144_c0_g1_i2	GO:0000398,GO:0002218,GO:0003723,GO:0003729,GO:0005634,GO:0005654,GO:0005667,GO:0005730,GO:0005737,GO:0009725,GO:0016575,GO:0016607,GO:0030374,GO:0045087,GO:0045944,GO:0046600,GO:0060395,GO:0098534,GO:1990904
TRINITY_DN1144_c0_g1_i3	GO:0003723,GO:0005634,GO:0005730,GO:0005737,GO:0045087,GO:0098534
TRINITY_DN1144_c0_g1_i4	GO:0003723,GO:0005634,GO:0005730,GO:0005737,GO:0045087,GO:0098534
TRINITY_DN1144_c0_g1_i5	GO:0003723,GO:0005634,GO:0005730,GO:0005737,GO:0045087,GO:0098534
TRINITY_DN1144_c0_g1_i6	GO:0000398,GO:0002218,GO:0003723,GO:0003729,GO:0005634,GO:0005667,GO:0005730,GO:0005737,GO:0016575,GO:0016607,GO:0030374,GO:0045087,GO:0045944,GO:0046600,GO:0060395,GO:0098534
TRINITY_DN1144_c0_g1_i8	GO:0000398,GO:0002218,GO:0003723,GO:0003729,GO:0005634,GO:0005667,GO:0005730,GO:0005737,GO:0016575,GO:0016607,GO:0030374,GO:0045087,GO:0045944,GO:0046600,GO:0060395,GO:0098534
TRINITY_DN11452_c0_g1_i1	GO:0005096,GO:0005737,GO:0005829,GO:0005886,GO:0005892,GO:0006887,GO:0008021,GO:0010807,GO:0015031,GO:0017075,GO:0017157,GO:0019905,GO:0031201,GO:0031594,GO:0045159,GO:0045921,GO:0050708,GO:0098674,GO:0098685,GO:0098686,GO:0098888,GO:0099504,GO:0099523,GO:2000300
TRINITY_DN11452_c0_g1_i2	GO:0005096,GO:0005737,GO:0005829,GO:0005886,GO:0005892,GO:0006887,GO:0008021,GO:0010807,GO:0015031,GO:0017075,GO:0017157,GO:0019905,GO:0031201,GO:0031594,GO:0045159,GO:0045921,GO:0050708,GO:0098674,GO:0098685,GO:0098686,GO:0098888,GO:0099504,GO:0099523,GO:2000300
TRINITY_DN11452_c0_g1_i5	GO:0005096,GO:0005737,GO:0005829,GO:0005886,GO:0005892,GO:0006887,GO:0008021,GO:0010807,GO:0015031,GO:0017075,GO:0017157,GO:0019905,GO:0031201,GO:0031594,GO:0045159,GO:0045921,GO:0050708,GO:0098674,GO:0098685,GO:0098686,GO:0098888,GO:0099504,GO:0099523,GO:2000300
TRINITY_DN11454_c0_g1_i1	GO:0004175,GO:0004177,GO:0004497,GO:0005634,GO:0005737,GO:0016706,GO:0018126,GO:0035064,GO:0046872
TRINITY_DN11454_c0_g1_i2	GO:0004175,GO:0004177,GO:0004497,GO:0005634,GO:0005737,GO:0016706,GO:0018126,GO:0035064,GO:0046872
TRINITY_DN11454_c1_g1_i2	GO:0005506,GO:0005737,GO:0005789,GO:0006082,GO:0006631,GO:0006690,GO:0006805,GO:0008016,GO:0008391,GO:0008392,GO:0008395,GO:0008404,GO:0008405,GO:0016021,GO:0016712,GO:0016853,GO:0019369,GO:0019373,GO:0020037,GO:0042572,GO:0042738,GO:0043231,GO:0043651,GO:0070062,GO:0070330,GO:0071614,GO:0106255,GO:0106301
TRINITY_DN11454_c1_g1_i5	GO:0005506,GO:0005789,GO:0008391,GO:0016021,GO:0019369,GO:0020037,GO:0042572,GO:0070330
TRINITY_DN11454_c1_g1_i6	GO:0005506,GO:0005737,GO:0005789,GO:0006082,GO:0006631,GO:0006690,GO:0006805,GO:0008016,GO:0008391,GO:0008392,GO:0008395,GO:0008404,GO:0008405,GO:0016021,GO:0016712,GO:0016853,GO:0019369,GO:0019373,GO:0020037,GO:0042572,GO:0042738,GO:0043231,GO:0043651,GO:0070062,GO:0070330,GO:0071614,GO:0106255,GO:0106301
TRINITY_DN11454_c1_g3_i1	GO:0005506,GO:0005789,GO:0008391,GO:0016021,GO:0019369,GO:0020037,GO:0042572,GO:0070330
TRINITY_DN11454_c1_g3_i2	GO:0005506,GO:0005737,GO:0005789,GO:0006082,GO:0006805,GO:0008395,GO:0016021,GO:0016712,GO:0020037,GO:0042738,GO:0043231,GO:0046222
TRINITY_DN11454_c1_g5_i1	GO:0005506,GO:0005737,GO:0005789,GO:0006082,GO:0006805,GO:0008395,GO:0016021,GO:0016712,GO:0020037,GO:0042738,GO:0043231,GO:0046222
TRINITY_DN11458_c0_g1_i2	GO:0001525,GO:0001569,GO:0001570,GO:0001666,GO:0001725,GO:0001934,GO:0001935,GO:0001936,GO:0002040,GO:0002720,GO:0004713,GO:0004714,GO:0005524,GO:0005576,GO:0005737,GO:0005884,GO:0005886,GO:0005887,GO:0005902,GO:0005911,GO:0005925,GO:0007160,GO:0007169,GO:0007275,GO:0007507,GO:0009925,GO:0009986,GO:0010595,GO:0014068,GO:0016021,GO:0016323,GO:0016324,GO:0016525,GO:0018108,GO:0019838,GO:0030097,GO:…
TRINITY_DN11458_c0_g1_i3	GO:0001525,GO:0001725,GO:0001934,GO:0001935,GO:0002040,GO:0004713,GO:0004714,GO:0005524,GO:0005576,GO:0005737,GO:0005884,GO:0005887,GO:0005902,GO:0005911,GO:0005925,GO:0007169,GO:0007275,GO:0007507,GO:0009986,GO:0010595,GO:0014068,GO:0016323,GO:0016324,GO:0016525,GO:0018108,GO:0032878,GO:0033674,GO:0034446,GO:0034451,GO:0042802,GO:0043235,GO:0043410,GO:0043552,GO:0045121,GO:0045766,GO:0046777,GO:…
TRINITY_DN11458_c0_g1_i4	GO:0001525,GO:0001725,GO:0001934,GO:0001935,GO:0002040,GO:0004713,GO:0004714,GO:0005524,GO:0005576,GO:0005737,GO:0005884,GO:0005887,GO:0005902,GO:0005911,GO:0005925,GO:0007169,GO:0007275,GO:0007507,GO:0009986,GO:0010595,GO:0014068,GO:0016323,GO:0016324,GO:0016525,GO:0018108,GO:0032878,GO:0033674,GO:0034446,GO:0034451,GO:0042802,GO:0043235,GO:0043410,GO:0043552,GO:0045121,GO:0045766,GO:0046777,GO:…
TRINITY_DN1145_c0_g2_i1	GO:0004129,GO:0005739,GO:0005743,GO:0005747,GO:0005751,GO:0016021,GO:0044877,GO:1904960
TRINITY_DN11461_c0_g1_i1	GO:0001917,GO:0001965,GO:0002141,GO:0002142,GO:0004930,GO:0005509,GO:0005737,GO:0005886,GO:0007166,GO:0007186,GO:0007194,GO:0007399,GO:0007601,GO:0007605,GO:0009986,GO:0010739,GO:0010855,GO:0016020,GO:0016021,GO:0016787,GO:0030501,GO:0031647,GO:0043235,GO:0045184,GO:0045202,GO:0045494,GO:0048496,GO:0048839,GO:0050877,GO:0050910,GO:0050953,GO:0060122,GO:0060171,GO:0070062,GO:0071277,GO:0090037,GO:…
TRINITY_DN11461_c0_g1_i2	GO:0001917,GO:0001965,GO:0002141,GO:0002142,GO:0004930,GO:0005509,GO:0005737,GO:0005886,GO:0007166,GO:0007186,GO:0007194,GO:0007399,GO:0007601,GO:0007605,GO:0009986,GO:0010739,GO:0010855,GO:0016020,GO:0016021,GO:0016787,GO:0030501,GO:0031647,GO:0043235,GO:0045184,GO:0045202,GO:0045494,GO:0048496,GO:0048839,GO:0050877,GO:0050910,GO:0050953,GO:0060122,GO:0060171,GO:0070062,GO:0071277,GO:0090037,GO:…
TRINITY_DN11464_c0_g1_i1	GO:0005576,GO:0005581,GO:0007155,GO:0030020,GO:0031012,GO:0062023
TRINITY_DN11465_c0_g1_i1	GO:0005267,GO:0005524,GO:0005886,GO:0008281,GO:0008282,GO:0015459,GO:0016020,GO:0016887,GO:0019829,GO:0030017,GO:0031004,GO:0033198,GO:0042626,GO:0044325,GO:0051607,GO:0055085,GO:0061337,GO:0071805,GO:0098655,GO:0098662,GO:0150104,GO:1903779,GO:1990573
TRINITY_DN11465_c0_g1_i2	GO:0005267,GO:0005524,GO:0005886,GO:0008281,GO:0008282,GO:0015459,GO:0016020,GO:0016887,GO:0019829,GO:0030017,GO:0031004,GO:0033198,GO:0042626,GO:0044325,GO:0051607,GO:0055085,GO:0061337,GO:0071805,GO:0098655,GO:0098662,GO:0150104,GO:1903779,GO:1990573
TRINITY_DN11468_c0_g1_i1	GO:0005758,GO:0005829,GO:0009055,GO:0020037,GO:0046872,GO:0070469
TRINITY_DN11469_c0_g1_i2	GO:0021895,GO:0060999
TRINITY_DN11469_c0_g1_i4	GO:0021895,GO:0060999
TRINITY_DN11469_c0_g3_i2	GO:0004348,GO:0005102,GO:0005124,GO:0005615,GO:0005764,GO:0005765,GO:0005783,GO:0005794,GO:0005802,GO:0006678,GO:0006680,GO:0006914,GO:0007040,GO:0007417,GO:0008203,GO:0008340,GO:0008422,GO:0009267,GO:0009268,GO:0014004,GO:0016787,GO:0019882,GO:0019915,GO:0021694,GO:0021859,GO:0023021,GO:0030259,GO:0031333,GO:0032006,GO:0032268,GO:0032269,GO:0032436,GO:0032715,GO:0033077,GO:0033561,GO:0033574,GO:…
TRINITY_DN11469_c0_g3_i3	GO:0004348,GO:0005764,GO:0005765,GO:0005783,GO:0005794,GO:0005802,GO:0006680,GO:0006914,GO:0007040,GO:0008203,GO:0030259,GO:0032006,GO:0046527,GO:0050295
TRINITY_DN11469_c0_g3_i5	GO:0004348,GO:0005102,GO:0005124,GO:0005615,GO:0005764,GO:0005765,GO:0005783,GO:0005794,GO:0005802,GO:0006678,GO:0006680,GO:0006914,GO:0007040,GO:0007417,GO:0008203,GO:0008340,GO:0008422,GO:0009267,GO:0009268,GO:0014004,GO:0016787,GO:0019882,GO:0019915,GO:0021694,GO:0021859,GO:0023021,GO:0030259,GO:0031333,GO:0032006,GO:0032268,GO:0032269,GO:0032436,GO:0032715,GO:0033077,GO:0033561,GO:0033574,GO:…
TRINITY_DN11469_c0_g3_i6	GO:0004348,GO:0005102,GO:0005124,GO:0005615,GO:0005764,GO:0005765,GO:0005783,GO:0005794,GO:0005802,GO:0006678,GO:0006680,GO:0006914,GO:0007040,GO:0007417,GO:0008203,GO:0008340,GO:0008422,GO:0009267,GO:0009268,GO:0014004,GO:0016787,GO:0019882,GO:0019915,GO:0021694,GO:0021859,GO:0023021,GO:0030259,GO:0031333,GO:0032006,GO:0032268,GO:0032269,GO:0032436,GO:0032715,GO:0033077,GO:0033561,GO:0033574,GO:…
TRINITY_DN11469_c0_g3_i7	GO:0004348,GO:0005102,GO:0005124,GO:0005615,GO:0005764,GO:0005765,GO:0005783,GO:0005794,GO:0005802,GO:0006678,GO:0006680,GO:0006914,GO:0007040,GO:0007417,GO:0008203,GO:0008340,GO:0008422,GO:0009267,GO:0009268,GO:0014004,GO:0016787,GO:0019882,GO:0019915,GO:0021694,GO:0021859,GO:0023021,GO:0030259,GO:0031333,GO:0032006,GO:0032268,GO:0032269,GO:0032436,GO:0032715,GO:0033077,GO:0033561,GO:0033574,GO:…
TRINITY_DN1146_c0_g2_i1	GO:0000122,GO:0000902,GO:0000977,GO:0001708,GO:0001827,GO:0003723,GO:0005634,GO:0005654,GO:0006357,GO:0007281,GO:0007566,GO:0008168,GO:0009566,GO:0010468,GO:0030718,GO:0031490,GO:0034972,GO:0035019,GO:0040037,GO:0044030,GO:0046872,GO:0048873,GO:0060817,GO:1902093,GO:1902459
TRINITY_DN1146_c0_g2_i2	GO:0000122,GO:0000902,GO:0000977,GO:0001708,GO:0001827,GO:0003723,GO:0005634,GO:0005654,GO:0006357,GO:0007281,GO:0007566,GO:0008168,GO:0009566,GO:0010468,GO:0030718,GO:0031490,GO:0034972,GO:0035019,GO:0040037,GO:0044030,GO:0046872,GO:0048873,GO:0060817,GO:1902093,GO:1902459
TRINITY_DN1146_c0_g3_i1	GO:0000122,GO:0000398,GO:0000781,GO:0000785,GO:0001069,GO:0003723,GO:0003730,GO:0005634,GO:0005654,GO:0005681,GO:0005737,GO:0006397,GO:0006406,GO:0015030,GO:0016233,GO:0016363,GO:0031053,GO:0035198,GO:0042802,GO:0043005,GO:0043025,GO:0043047,GO:0043204,GO:0044806,GO:0048025,GO:0050658,GO:0070062,GO:0070182,GO:0071013,GO:0071598,GO:0097157,GO:0098505,GO:0098978,GO:0099524,GO:1904358,GO:1905663,GO:…
TRINITY_DN1146_c0_g3_i2	GO:0000122,GO:0000398,GO:0000781,GO:0000785,GO:0001069,GO:0003723,GO:0003730,GO:0005634,GO:0005654,GO:0005681,GO:0005737,GO:0006397,GO:0006406,GO:0015030,GO:0016233,GO:0016363,GO:0031053,GO:0035198,GO:0042802,GO:0043005,GO:0043025,GO:0043047,GO:0043204,GO:0044806,GO:0048025,GO:0050658,GO:0070062,GO:0070182,GO:0071013,GO:0071598,GO:0097157,GO:0098505,GO:0098978,GO:0099524,GO:1904358,GO:1905663,GO:…
TRINITY_DN1146_c0_g3_i3	GO:0000122,GO:0000398,GO:0000781,GO:0000785,GO:0001069,GO:0003723,GO:0003730,GO:0005634,GO:0005654,GO:0005681,GO:0005737,GO:0006397,GO:0006406,GO:0015030,GO:0016233,GO:0016363,GO:0031053,GO:0035198,GO:0042802,GO:0043005,GO:0043025,GO:0043047,GO:0043204,GO:0044806,GO:0048025,GO:0050658,GO:0070062,GO:0070182,GO:0071013,GO:0071598,GO:0097157,GO:0098505,GO:0098978,GO:0099524,GO:1904358,GO:1905663,GO:…
TRINITY_DN1146_c0_g3_i5	GO:0000122,GO:0000398,GO:0000781,GO:0000785,GO:0001069,GO:0003723,GO:0003730,GO:0005634,GO:0005654,GO:0005681,GO:0005737,GO:0006397,GO:0006406,GO:0015030,GO:0016233,GO:0016363,GO:0031053,GO:0035198,GO:0042802,GO:0043005,GO:0043025,GO:0043047,GO:0043204,GO:0044806,GO:0048025,GO:0050658,GO:0070062,GO:0070182,GO:0071013,GO:0071598,GO:0097157,GO:0098505,GO:0098978,GO:0099524,GO:1904358,GO:1905663,GO:…
TRINITY_DN1146_c0_g3_i6	GO:0000122,GO:0000398,GO:0000781,GO:0000785,GO:0001069,GO:0003723,GO:0003730,GO:0005634,GO:0005654,GO:0005681,GO:0005737,GO:0006397,GO:0006406,GO:0015030,GO:0016233,GO:0016363,GO:0031053,GO:0035198,GO:0042802,GO:0043005,GO:0043025,GO:0043047,GO:0043204,GO:0044806,GO:0048025,GO:0050658,GO:0070062,GO:0070182,GO:0071013,GO:0071598,GO:0097157,GO:0098505,GO:0098978,GO:0099524,GO:1904358,GO:1905663,GO:…
TRINITY_DN1146_c0_g4_i1	GO:0005576,GO:0005737,GO:0005886,GO:0016020,GO:0030548,GO:0030550,GO:0031225,GO:0043005,GO:0045121,GO:0045202,GO:0090263
TRINITY_DN1146_c0_g4_i2	GO:0005576,GO:0005737,GO:0005886,GO:0016020,GO:0030548,GO:0030550,GO:0031225,GO:0043005,GO:0045121,GO:0045202,GO:0090263
TRINITY_DN1146_c0_g4_i3	GO:0005576,GO:0005737,GO:0005886,GO:0016020,GO:0030548,GO:0030550,GO:0031225,GO:0043005,GO:0045121,GO:0045202,GO:0090263
TRINITY_DN11475_c0_g1_i1	GO:0000785,GO:0000978,GO:0000981,GO:0001227,GO:0005634,GO:0006357,GO:0007212,GO:0046872,GO:1990837
TRINITY_DN11476_c0_g1_i1	GO:0005886,GO:0005887,GO:0007215,GO:0007268,GO:0008066,GO:0015276,GO:0015277,GO:0032983,GO:0035249,GO:0038023,GO:0042734,GO:0045211,GO:0050804,GO:0098686,GO:0099055,GO:0099056,GO:1904315
TRINITY_DN11476_c0_g1_i2	GO:0005886,GO:0008066,GO:0015276,GO:0015277,GO:0032983,GO:0035249,GO:0038023,GO:0042734,GO:0045211,GO:0050804,GO:1904315
TRINITY_DN11477_c0_g1_i1	GO:0000159,GO:0003755,GO:0005102,GO:0005524,GO:0005634,GO:0005654,GO:0005737,GO:0007052,GO:0008160,GO:0016887,GO:0019211,GO:0019888,GO:0032515,GO:0032516,GO:0034704,GO:0042803,GO:0043065,GO:0051721
TRINITY_DN11478_c0_g1_i1	GO:0005216,GO:0005243,GO:0005921,GO:0005922,GO:0007267,GO:0009749,GO:0009986,GO:0010459,GO:0016021,GO:0016264,GO:0086053,GO:0086077,GO:1901845,GO:1903780
TRINITY_DN11478_c0_g1_i2	GO:0005216,GO:0005243,GO:0005921,GO:0005922,GO:0007267,GO:0009749,GO:0009986,GO:0010459,GO:0016021,GO:0016264,GO:0086053,GO:0086077,GO:1901845,GO:1903780
TRINITY_DN1147_c0_g1_i1	GO:0000184,GO:0000340,GO:0003729,GO:0005634,GO:0005737,GO:0005846,GO:0006417,GO:0017069,GO:0031047,GO:0045292,GO:0051028
TRINITY_DN1147_c0_g1_i2	GO:0000184,GO:0000340,GO:0003729,GO:0005634,GO:0005737,GO:0005846,GO:0006417,GO:0017069,GO:0031047,GO:0045292,GO:0051028
TRINITY_DN1147_c0_g1_i3	GO:0000184,GO:0000340,GO:0003729,GO:0005634,GO:0005737,GO:0005846,GO:0006417,GO:0017069,GO:0031047,GO:0045292,GO:0051028
TRINITY_DN1147_c0_g1_i4	GO:0000184,GO:0000340,GO:0003729,GO:0005634,GO:0005737,GO:0005846,GO:0006417,GO:0017069,GO:0031047,GO:0045292,GO:0051028
TRINITY_DN11480_c0_g1_i1	GO:0005654,GO:0005694,GO:0005737,GO:0005813,GO:0005829,GO:0008168,GO:0016279,GO:0018022,GO:0031072,GO:0032991
TRINITY_DN11480_c0_g1_i3	GO:0005654,GO:0005694,GO:0005737,GO:0005813,GO:0005829,GO:0008168,GO:0016279,GO:0018022,GO:0031072,GO:0032991
TRINITY_DN11485_c1_g1_i1	GO:0003743,GO:0005634,GO:0005737,GO:0005829,GO:0005850,GO:0005851,GO:0006412,GO:0010494,GO:0032057,GO:0033290,GO:0034063,GO:0034198,GO:0034599,GO:0034644,GO:0034976,GO:0036499,GO:0043022,GO:0043558,GO:0043614,GO:0045202,GO:0046777,GO:1901216
TRINITY_DN11485_c2_g1_i1	GO:0005096,GO:0005768,GO:0005769,GO:0006893,GO:0006897,GO:0006915,GO:0008083,GO:0015031,GO:0016192,GO:0019904,GO:0030139,GO:0031901,GO:0032991,GO:0042803,GO:0043231,GO:0043547,GO:0055037,GO:0061025,GO:1903441
TRINITY_DN11485_c2_g2_i1	GO:0003676,GO:0003723,GO:0005634,GO:0005654,GO:0005730,GO:0005829,GO:0005886,GO:0006397,GO:0006915,GO:0008380,GO:0016607,GO:0016887,GO:0019899,GO:0030218,GO:0030263,GO:0043065,GO:0045657,GO:0048025,GO:0061574
TRINITY_DN11485_c2_g2_i2	GO:0003676,GO:0005634,GO:0005654,GO:0005730,GO:0005829,GO:0005886,GO:0006397,GO:0006915,GO:0008380,GO:0016607,GO:0030218,GO:0030263,GO:0043065,GO:0045657,GO:0048025,GO:0061574
TRINITY_DN11485_c2_g2_i3	GO:0003676,GO:0005634,GO:0005654,GO:0005730,GO:0005829,GO:0005886,GO:0006397,GO:0006915,GO:0008380,GO:0016607,GO:0030218,GO:0030263,GO:0043065,GO:0045657,GO:0048025,GO:0061574
TRINITY_DN11485_c2_g3_i1	GO:0005829,GO:0005886,GO:0008290,GO:0030018,GO:0030036,GO:0034329,GO:0051015,GO:0051016,GO:0071203
TRINITY_DN11485_c2_g3_i2	GO:0005829,GO:0005886,GO:0008290,GO:0030018,GO:0030036,GO:0034329,GO:0051015,GO:0051016,GO:0071203
TRINITY_DN11485_c2_g3_i3	GO:0005829,GO:0005886,GO:0008290,GO:0030018,GO:0030036,GO:0034329,GO:0051015,GO:0051016,GO:0071203
TRINITY_DN11488_c0_g1_i1	GO:0000978,GO:0003700,GO:0005634,GO:0006357,GO:0046872
TRINITY_DN1148_c0_g1_i1	GO:0000184,GO:0002184,GO:0003747,GO:0003924,GO:0005525,GO:0005829,GO:0006412,GO:0006449,GO:0006479,GO:0018444
TRINITY_DN1148_c0_g1_i6	GO:0000184,GO:0002184,GO:0003747,GO:0003924,GO:0005525,GO:0005829,GO:0006412,GO:0006449,GO:0006479,GO:0018444
TRINITY_DN11495_c0_g1_i1	GO:0000139,GO:0002281,GO:0003785,GO:0004672,GO:0004674,GO:0004697,GO:0004698,GO:0004699,GO:0005102,GO:0005524,GO:0005634,GO:0005737,GO:0005739,GO:0005783,GO:0005829,GO:0005856,GO:0005886,GO:0006468,GO:0007049,GO:0007155,GO:0008047,GO:0010634,GO:0010763,GO:0010811,GO:0010917,GO:0016020,GO:0017124,GO:0018105,GO:0019216,GO:0019899,GO:0019901,GO:0030315,GO:0030546,GO:0030838,GO:0031397,GO:0031594,GO:…
TRINITY_DN11496_c0_g1_i2	GO:0016021
TRINITY_DN11496_c0_g1_i3	GO:0016021
TRINITY_DN11497_c0_g1_i1	GO:0004177,GO:0005634,GO:0005829,GO:0005874,GO:0008236,GO:0008239,GO:0031252,GO:0042802
TRINITY_DN11498_c0_g1_i1	GO:0003723,GO:0005634,GO:0005654,GO:0006396,GO:0009615,GO:0019899
TRINITY_DN1149_c0_g1_i1	GO:0016021,GO:0016787
TRINITY_DN1149_c0_g1_i2	GO:0016021,GO:0016787
TRINITY_DN1149_c0_g1_i3	GO:0016021,GO:0016787
TRINITY_DN1149_c0_g1_i4	GO:0016021,GO:0016787
TRINITY_DN114_c0_g1_i1	GO:0005654,GO:0005829,GO:0030424,GO:0030425,GO:0042802,GO:0043231,GO:0055038,GO:0098837,GO:0098887,GO:0098978,GO:0098998,GO:0099152,GO:0099158,GO:1905244
TRINITY_DN114_c0_g1_i3	GO:0005654,GO:0005829,GO:0030424,GO:0030425,GO:0042802,GO:0043231,GO:0055038,GO:0098837,GO:0098887,GO:0098978,GO:0098998,GO:0099152,GO:0099158,GO:1905244
TRINITY_DN114_c0_g1_i4	GO:0005654,GO:0005829,GO:0030424,GO:0030425,GO:0042802,GO:0043231,GO:0055038,GO:0072562,GO:0098837,GO:0098887,GO:0098978,GO:0098998,GO:0099152,GO:0099158,GO:1905244
TRINITY_DN114_c0_g1_i5	GO:0000226,GO:0001701,GO:0003341,GO:0005516,GO:0005654,GO:0005737,GO:0005813,GO:0005915,GO:0005930,GO:0007026,GO:0009792,GO:0010923,GO:0015630,GO:0030334,GO:0030507,GO:0030951,GO:0031113,GO:0031122,GO:0031175,GO:0031514,GO:0033043,GO:0034453,GO:0036064,GO:0036449,GO:0045198,GO:0045218,GO:0051011,GO:0051015,GO:0051893,GO:0070507,GO:0090136,GO:0098840,GO:1903358
TRINITY_DN114_c0_g1_i6	GO:0005654,GO:0005829,GO:0030424,GO:0030425,GO:0042802,GO:0043231,GO:0055038,GO:0098837,GO:0098887,GO:0098978,GO:0098998,GO:0099152,GO:0099158,GO:1905244
TRINITY_DN114_c0_g1_i7	GO:0005654,GO:0005829,GO:0030424,GO:0030425,GO:0042802,GO:0043231,GO:0055038,GO:0098837,GO:0098887,GO:0098978,GO:0098998,GO:0099152,GO:0099158,GO:1905244
TRINITY_DN114_c0_g1_i8	GO:0005654,GO:0005829,GO:0030424,GO:0030425,GO:0042802,GO:0043231,GO:0055038,GO:0098837,GO:0098887,GO:0098978,GO:0098998,GO:0099152,GO:0099158,GO:1905244
TRINITY_DN114_c0_g1_i9	GO:0005654,GO:0005829,GO:0030424,GO:0030425,GO:0042802,GO:0043231,GO:0055038,GO:0098837,GO:0098887,GO:0098978,GO:0098998,GO:0099152,GO:0099158,GO:1905244
TRINITY_DN11500_c0_g1_i1	GO:0000785,GO:0000978,GO:0000981,GO:0003700,GO:0005634,GO:0005654,GO:0006351,GO:0006357,GO:0009952,GO:0009954,GO:0030879,GO:0045944,GO:0048704,GO:0060326,GO:0090575,GO:1990837
[truncated: 36,844 more rows]
