# Supplementary material for: De novo transcriptome assembly and annotation of parthenogenetic lizard Darevskia unisexualis and its parental ancestors Darevskia valentini and Darevskia raddei nairensis
Source: Data Brief. 2021 Dec 6;39:107685. doi: 10.1016/j.dib.2021.107685 (PMC8666336; doi:10.1016/j.dib.2021.107685)
Supplement: Supplementary file 1 [file mmc1.zip › Supplementary materials/Supplementary_file_2.3_duni_GO_terms.txt]

TRINITY_DN0_c0_g1_i11	GO:0005634,GO:0005737
TRINITY_DN0_c0_g1_i19	GO:0005634,GO:0005737
TRINITY_DN0_c0_g1_i3	GO:0000287,GO:0001669,GO:0001707,GO:0001843,GO:0004674,GO:0004679,GO:0004691,GO:0004712,GO:0005524,GO:0005634,GO:0005737,GO:0005739,GO:0005813,GO:0005930,GO:0005952,GO:0006397,GO:0016607,GO:0018105,GO:0018107,GO:0019901,GO:0019904,GO:0030145,GO:0031594,GO:0031625,GO:0034237,GO:0034605,GO:0036126,GO:0043197,GO:0044853,GO:0045667,GO:0046777,GO:0046827,GO:0048240,GO:0048471,GO:0050804,GO:0061136,GO:…
TRINITY_DN0_c0_g1_i4	GO:0005634,GO:0005737
TRINITY_DN0_c0_g1_i5	GO:0005634,GO:0005737
TRINITY_DN0_c0_g1_i6	GO:0005634,GO:0005737
TRINITY_DN0_c0_g2_i1	GO:0005507,GO:0005634,GO:0005737,GO:0005829,GO:0006801,GO:0015680,GO:0019430,GO:0034599,GO:0045296,GO:0051353
TRINITY_DN0_c2_g1_i10	GO:0000077,GO:0000086,GO:0001934,GO:0004674,GO:0005524,GO:0005634,GO:0005654,GO:0005737,GO:0005794,GO:0006302,GO:0006355,GO:0006468,GO:0006974,GO:0006975,GO:0006977,GO:0006978,GO:0008630,GO:0016605,GO:0018105,GO:0019901,GO:0031625,GO:0035690,GO:0042176,GO:0042770,GO:0042771,GO:0042802,GO:0042803,GO:0044257,GO:0044773,GO:0045893,GO:0046777,GO:0046872,GO:0050821,GO:0051301,GO:0071480,GO:0090307,GO:…
TRINITY_DN0_c2_g1_i12	GO:0000077,GO:0000086,GO:0001934,GO:0004674,GO:0005524,GO:0005634,GO:0005654,GO:0005737,GO:0005794,GO:0006302,GO:0006355,GO:0006468,GO:0006974,GO:0006975,GO:0006977,GO:0006978,GO:0008630,GO:0016605,GO:0018105,GO:0019901,GO:0031625,GO:0035690,GO:0042176,GO:0042770,GO:0042771,GO:0042802,GO:0042803,GO:0044257,GO:0044773,GO:0045893,GO:0046777,GO:0046872,GO:0050821,GO:0051301,GO:0071480,GO:0090307,GO:…
TRINITY_DN0_c2_g1_i13	GO:0000077,GO:0000086,GO:0001934,GO:0004674,GO:0005524,GO:0005634,GO:0005654,GO:0005737,GO:0005794,GO:0006302,GO:0006355,GO:0006468,GO:0006974,GO:0006975,GO:0006977,GO:0006978,GO:0008630,GO:0016605,GO:0018105,GO:0019901,GO:0031625,GO:0035690,GO:0042176,GO:0042770,GO:0042771,GO:0042802,GO:0042803,GO:0044257,GO:0044773,GO:0045893,GO:0046777,GO:0046872,GO:0050821,GO:0051301,GO:0071480,GO:0090307,GO:…
TRINITY_DN0_c2_g1_i14	GO:0000077,GO:0000086,GO:0000781,GO:0001934,GO:0004672,GO:0004674,GO:0005524,GO:0005634,GO:0005654,GO:0005737,GO:0005794,GO:0006302,GO:0006355,GO:0006468,GO:0006915,GO:0006974,GO:0006975,GO:0006978,GO:0008630,GO:0010332,GO:0016301,GO:0016605,GO:0018105,GO:0019901,GO:0031625,GO:0035690,GO:0042176,GO:0042770,GO:0042771,GO:0042802,GO:0042803,GO:0044257,GO:0044773,GO:0045893,GO:0046777,GO:0046872,GO:…
TRINITY_DN0_c2_g1_i15	GO:0000077,GO:0000086,GO:0000781,GO:0001934,GO:0004672,GO:0004674,GO:0005524,GO:0005634,GO:0005654,GO:0005737,GO:0005794,GO:0006302,GO:0006355,GO:0006468,GO:0006915,GO:0006974,GO:0006975,GO:0006978,GO:0008630,GO:0010332,GO:0016301,GO:0016605,GO:0018105,GO:0019901,GO:0031625,GO:0035690,GO:0042176,GO:0042770,GO:0042771,GO:0042802,GO:0042803,GO:0044257,GO:0044773,GO:0045893,GO:0046777,GO:0046872,GO:…
TRINITY_DN0_c2_g1_i16	GO:0000077,GO:0000086,GO:0001934,GO:0004674,GO:0005524,GO:0005634,GO:0005654,GO:0005737,GO:0005794,GO:0006302,GO:0006355,GO:0006468,GO:0006974,GO:0006975,GO:0006977,GO:0006978,GO:0008630,GO:0016605,GO:0018105,GO:0019901,GO:0031625,GO:0035690,GO:0042176,GO:0042770,GO:0042771,GO:0042802,GO:0042803,GO:0044257,GO:0044773,GO:0045893,GO:0046777,GO:0046872,GO:0050821,GO:0051301,GO:0071480,GO:0090307,GO:…
TRINITY_DN0_c2_g1_i2	GO:0000077,GO:0000086,GO:0001934,GO:0004674,GO:0005524,GO:0005634,GO:0005654,GO:0005737,GO:0005794,GO:0006302,GO:0006355,GO:0006468,GO:0006974,GO:0006975,GO:0006977,GO:0006978,GO:0008630,GO:0016605,GO:0018105,GO:0019901,GO:0031625,GO:0035690,GO:0042176,GO:0042770,GO:0042771,GO:0042802,GO:0042803,GO:0044257,GO:0044773,GO:0045893,GO:0046777,GO:0046872,GO:0050821,GO:0051301,GO:0071480,GO:0090307,GO:…
TRINITY_DN0_c2_g1_i3	GO:0000077,GO:0000086,GO:0000781,GO:0001934,GO:0004672,GO:0004674,GO:0005524,GO:0005634,GO:0005654,GO:0005737,GO:0005794,GO:0006302,GO:0006355,GO:0006468,GO:0006915,GO:0006974,GO:0006975,GO:0006978,GO:0008630,GO:0010332,GO:0016301,GO:0016605,GO:0018105,GO:0019901,GO:0031625,GO:0035690,GO:0042176,GO:0042770,GO:0042771,GO:0042802,GO:0042803,GO:0044257,GO:0044773,GO:0045893,GO:0046777,GO:0046872,GO:…
TRINITY_DN0_c2_g1_i4	GO:0000077,GO:0000086,GO:0001934,GO:0004674,GO:0005524,GO:0005634,GO:0005654,GO:0005737,GO:0005794,GO:0006302,GO:0006355,GO:0006468,GO:0006974,GO:0006975,GO:0006977,GO:0006978,GO:0008630,GO:0016605,GO:0018105,GO:0019901,GO:0031625,GO:0035690,GO:0042176,GO:0042770,GO:0042771,GO:0042802,GO:0042803,GO:0044257,GO:0044773,GO:0045893,GO:0046777,GO:0046872,GO:0050821,GO:0051301,GO:0071480,GO:0090307,GO:…
TRINITY_DN0_c2_g1_i5	GO:0000077,GO:0000086,GO:0001934,GO:0004674,GO:0005524,GO:0005634,GO:0005654,GO:0005737,GO:0005794,GO:0006302,GO:0006355,GO:0006468,GO:0006974,GO:0006975,GO:0006977,GO:0006978,GO:0008630,GO:0016605,GO:0018105,GO:0019901,GO:0031625,GO:0035690,GO:0042176,GO:0042770,GO:0042771,GO:0042802,GO:0042803,GO:0044257,GO:0044773,GO:0045893,GO:0046777,GO:0046872,GO:0050821,GO:0051301,GO:0071480,GO:0090307,GO:…
TRINITY_DN0_c2_g1_i6	GO:0000077,GO:0000086,GO:0001934,GO:0004674,GO:0005524,GO:0005634,GO:0005654,GO:0005737,GO:0005794,GO:0006302,GO:0006355,GO:0006468,GO:0006974,GO:0006975,GO:0006977,GO:0006978,GO:0008630,GO:0016605,GO:0018105,GO:0019901,GO:0031625,GO:0035690,GO:0042176,GO:0042770,GO:0042771,GO:0042802,GO:0042803,GO:0044257,GO:0044773,GO:0045893,GO:0046777,GO:0046872,GO:0050821,GO:0051301,GO:0071480,GO:0090307,GO:…
TRINITY_DN0_c2_g1_i8	GO:0000077,GO:0000086,GO:0001934,GO:0004674,GO:0005524,GO:0005634,GO:0005654,GO:0005737,GO:0005794,GO:0006302,GO:0006355,GO:0006468,GO:0006974,GO:0006975,GO:0006977,GO:0006978,GO:0008630,GO:0016605,GO:0018105,GO:0019901,GO:0031625,GO:0035690,GO:0042176,GO:0042770,GO:0042771,GO:0042802,GO:0042803,GO:0044257,GO:0044773,GO:0045893,GO:0046777,GO:0046872,GO:0050821,GO:0051301,GO:0071480,GO:0090307,GO:…
TRINITY_DN100009_c0_g1_i1	GO:0005576,GO:0009986
TRINITY_DN10000_c0_g1_i1	GO:0002092,GO:0005524,GO:0005741,GO:0005778,GO:0007612,GO:0007613,GO:0016021,GO:0016887,GO:0045211,GO:0051967,GO:0098794,GO:0098978,GO:0099149,GO:0140567,GO:0140570
TRINITY_DN10000_c0_g1_i3	GO:0002092,GO:0005524,GO:0005741,GO:0005778,GO:0007612,GO:0007613,GO:0016021,GO:0016887,GO:0045211,GO:0051967,GO:0098794,GO:0098978,GO:0099149,GO:0140567,GO:0140570
TRINITY_DN10000_c0_g1_i7	GO:0002092,GO:0005524,GO:0005741,GO:0005778,GO:0007612,GO:0007613,GO:0016021,GO:0016887,GO:0045211,GO:0051967,GO:0098794,GO:0098978,GO:0099149,GO:0140567,GO:0140570
TRINITY_DN10000_c0_g1_i8	GO:0002092,GO:0005524,GO:0005741,GO:0005778,GO:0007612,GO:0007613,GO:0016021,GO:0016887,GO:0045211,GO:0051967,GO:0098794,GO:0098978,GO:0099149,GO:0140567,GO:0140570
TRINITY_DN10000_c0_g2_i1	GO:0000139,GO:0004430,GO:0005524,GO:0005741,GO:0030867,GO:0048015,GO:0071889
TRINITY_DN10000_c0_g2_i2	GO:0000139,GO:0004430,GO:0005524,GO:0005741,GO:0030867,GO:0048015,GO:0071889
TRINITY_DN10000_c0_g2_i3	GO:0000139,GO:0004430,GO:0005524,GO:0005741,GO:0030867,GO:0048015,GO:0071889
TRINITY_DN10000_c0_g2_i4	GO:0000139,GO:0004430,GO:0005524,GO:0005741,GO:0030867,GO:0048015,GO:0071889
TRINITY_DN100012_c0_g1_i1	GO:0001771,GO:0005085,GO:0005737,GO:0007264,GO:0016020,GO:0031256,GO:0031258,GO:0036336,GO:0043547,GO:0061485,GO:0070233,GO:1903905,GO:1990869,GO:2000406
TRINITY_DN10002_c0_g1_i1	GO:0005634,GO:0005654,GO:0005829,GO:0006474,GO:0006629,GO:0010485,GO:0034451,GO:0043967,GO:0043968,GO:0043998,GO:1990189
TRINITY_DN10002_c0_g1_i2	GO:0005634,GO:0005654,GO:0005829,GO:0006474,GO:0006629,GO:0010485,GO:0034451,GO:0043967,GO:0043968,GO:0043998,GO:1990189
TRINITY_DN10002_c0_g1_i4	GO:0005634,GO:0005654,GO:0005829,GO:0006474,GO:0006629,GO:0010485,GO:0034451,GO:0043967,GO:0043968,GO:0043998,GO:1990189
TRINITY_DN10002_c0_g1_i5	GO:0005634,GO:0005654,GO:0005829,GO:0006474,GO:0006629,GO:0010485,GO:0034451,GO:0043967,GO:0043968,GO:0043998,GO:1990189
TRINITY_DN100032_c0_g1_i1	GO:0005634,GO:0006607,GO:0008139,GO:0016032,GO:0048471,GO:0061608
TRINITY_DN100047_c0_g1_i1	GO:0004620,GO:0005739,GO:0005765,GO:0005886,GO:0009395,GO:0016021,GO:0030336,GO:0031902,GO:0031966,GO:0032281,GO:0046464,GO:0046889,GO:0047372,GO:0052651,GO:0060292,GO:0098978,GO:0098982,GO:0099055,GO:0120163,GO:2000124,GO:2001311
TRINITY_DN100063_c0_g1_i1	GO:0003779,GO:0005102,GO:0005730,GO:0005769,GO:0005783,GO:0005829,GO:0007015,GO:0007275,GO:0007292,GO:0031267,GO:0043231,GO:0048477
TRINITY_DN100079_c0_g1_i1	GO:0000226,GO:0003351,GO:0005524,GO:0005576,GO:0007420,GO:0010467,GO:0010975,GO:0021591,GO:0022008,GO:0022010,GO:0022038,GO:0030534,GO:0032053,GO:0035082,GO:0035176,GO:0036445,GO:0043408,GO:0044458,GO:0046328,GO:0090036,GO:0090660,GO:0097154,GO:0106310,GO:0106311,GO:0150076,GO:1900744,GO:2001222
TRINITY_DN10007_c0_g1_i1	GO:0005737,GO:0005886,GO:0007275,GO:0008270,GO:0030030
TRINITY_DN100117_c0_g1_i1	GO:0005102,GO:0005737,GO:0005789,GO:0008180,GO:0010387,GO:0033089,GO:0050862
TRINITY_DN100127_c0_g1_i1	GO:0000166,GO:0000724,GO:0003677,GO:0003887,GO:0005634,GO:0005730,GO:0006260,GO:0006281,GO:0016035,GO:0042276,GO:0046872,GO:0051539,GO:0090305
TRINITY_DN100128_c0_g1_i1	GO:0004674,GO:0004712,GO:0004714,GO:0004715,GO:0005524,GO:0005634,GO:0005737,GO:0018105,GO:0018107,GO:0043484,GO:0046777,GO:0106310,GO:0106311
TRINITY_DN10012_c0_g1_i10	GO:0000139,GO:0003924,GO:0005525,GO:0005794,GO:0005802,GO:0005829,GO:0006886,GO:0006890,GO:0006891,GO:0012505,GO:0018125,GO:0019882,GO:0019904,GO:0031489,GO:0034067,GO:0034498,GO:0042147,GO:0070381
TRINITY_DN10012_c0_g1_i3	GO:0000139,GO:0003924,GO:0005525,GO:0005794,GO:0005802,GO:0005829,GO:0006886,GO:0006890,GO:0006891,GO:0012505,GO:0018125,GO:0019882,GO:0019904,GO:0031489,GO:0034067,GO:0034498,GO:0042147,GO:0070381
TRINITY_DN10012_c0_g1_i4	GO:0000139,GO:0003924,GO:0005525,GO:0005793,GO:0015031,GO:0016192,GO:0031410
TRINITY_DN10012_c0_g1_i6	GO:0000139,GO:0003924,GO:0005525,GO:0005793,GO:0015031,GO:0016192,GO:0031410
TRINITY_DN10012_c0_g1_i8	GO:0000139,GO:0003924,GO:0005525,GO:0005793,GO:0005794,GO:0005802,GO:0005829,GO:0006886,GO:0006890,GO:0006891,GO:0012505,GO:0015031,GO:0016192,GO:0018125,GO:0019882,GO:0019904,GO:0031410,GO:0031489,GO:0034067,GO:0034498,GO:0042147,GO:0070381
TRINITY_DN10012_c0_g1_i9	GO:0000139,GO:0003924,GO:0005525,GO:0005794,GO:0005802,GO:0005829,GO:0006886,GO:0006890,GO:0006891,GO:0012505,GO:0018125,GO:0019882,GO:0019904,GO:0031489,GO:0034067,GO:0034498,GO:0042147,GO:0070381
TRINITY_DN100131_c0_g1_i1	GO:0002862,GO:0004991,GO:0005886,GO:0005887,GO:0007166,GO:0007186,GO:0007188,GO:0008528,GO:0017046,GO:0120162
TRINITY_DN100147_c0_g1_i1	GO:0004126,GO:0005615,GO:0047844,GO:0062023
TRINITY_DN10015_c0_g1_i10	GO:0004514,GO:0005125,GO:0005615,GO:0005634,GO:0005737,GO:0009435,GO:0032922,GO:0047280
TRINITY_DN10015_c0_g1_i2	GO:0004514,GO:0005125,GO:0005615,GO:0005634,GO:0005737,GO:0009435,GO:0032922,GO:0047280
TRINITY_DN10015_c0_g1_i3	GO:0004514,GO:0005125,GO:0005615,GO:0005634,GO:0005737,GO:0009435,GO:0032922,GO:0047280
TRINITY_DN10015_c0_g1_i5	GO:0000166,GO:0001774,GO:0004514,GO:0005125,GO:0005615,GO:0005634,GO:0005737,GO:0005829,GO:0005886,GO:0007565,GO:0007568,GO:0007623,GO:0009435,GO:0010507,GO:0014070,GO:0014916,GO:0016607,GO:0030054,GO:0032922,GO:0042802,GO:0045944,GO:0047280,GO:0048661,GO:0051770,GO:0070997,GO:0071479,GO:0090650,GO:1904646,GO:1905377,GO:2000773
TRINITY_DN10015_c0_g1_i6	GO:0004514,GO:0005125,GO:0005615,GO:0005634,GO:0005737,GO:0009435,GO:0032922,GO:0047280
TRINITY_DN10015_c0_g1_i8	GO:0004514,GO:0005125,GO:0005615,GO:0005634,GO:0005737,GO:0009435,GO:0032922,GO:0047280
TRINITY_DN10015_c0_g1_i9	GO:0004514,GO:0005125,GO:0005615,GO:0005634,GO:0005737,GO:0009435,GO:0032922,GO:0047280
TRINITY_DN10015_c0_g2_i1	GO:0000014,GO:0000403,GO:0000406,GO:0000724,GO:0000729,GO:0003684,GO:0003690,GO:0003697,GO:0003714,GO:0005634,GO:0005654,GO:0006260,GO:0006281,GO:0006357,GO:0010792,GO:0017053,GO:0035861,GO:0042802,GO:0043231,GO:0051301,GO:0051321,GO:0070317,GO:0070336,GO:1901796
TRINITY_DN100165_c0_g1_i1	GO:0000814,GO:0005634,GO:0005768,GO:0005829,GO:0008022,GO:0016197,GO:0016236,GO:0031902,GO:0032266,GO:0036258,GO:0043130,GO:0043328,GO:0070062
TRINITY_DN100177_c0_g1_i1	GO:0000139,GO:0001932,GO:0002224,GO:0003725,GO:0003727,GO:0004888,GO:0005737,GO:0005764,GO:0005768,GO:0005783,GO:0005789,GO:0005886,GO:0006954,GO:0006955,GO:0007249,GO:0007252,GO:0010008,GO:0016021,GO:0032009,GO:0032722,GO:0032727,GO:0032728,GO:0032729,GO:0032755,GO:0032757,GO:0034154,GO:0034162,GO:0035197,GO:0036020,GO:0038187,GO:0043235,GO:0045087,GO:0050729,GO:0051607,GO:0071260,GO:1901224
TRINITY_DN10017_c0_g1_i1	GO:0004252,GO:0005044,GO:0005576,GO:0005654,GO:0005886,GO:0005887,GO:0006508,GO:0008236,GO:0016540,GO:0046598,GO:0070062
TRINITY_DN10017_c0_g1_i2	GO:0004252,GO:0005044,GO:0005576,GO:0005654,GO:0005886,GO:0005887,GO:0006508,GO:0008236,GO:0016540,GO:0046598,GO:0070062
TRINITY_DN10017_c0_g1_i3	GO:0004252,GO:0005044,GO:0005576,GO:0005654,GO:0005886,GO:0006508,GO:0016021,GO:0016540,GO:0046598
TRINITY_DN10017_c0_g1_i4	GO:0004252,GO:0005044,GO:0005576,GO:0005654,GO:0005886,GO:0005887,GO:0006508,GO:0008236,GO:0016540,GO:0046598,GO:0070062
TRINITY_DN10017_c0_g1_i5	GO:0004252,GO:0005044,GO:0005576,GO:0005654,GO:0005886,GO:0005887,GO:0006508,GO:0008236,GO:0016540,GO:0046598,GO:0070062
TRINITY_DN100188_c0_g1_i1	GO:0003723,GO:0016423,GO:0030488
TRINITY_DN10018_c0_g1_i5	GO:0004502,GO:0005615,GO:0005739,GO:0005741,GO:0006569,GO:0007568,GO:0009651,GO:0014049,GO:0016021,GO:0016174,GO:0019674,GO:0019805,GO:0032496,GO:0034276,GO:0034354,GO:0043420,GO:0050660,GO:0070189,GO:0071222,GO:0071347,GO:0071949,GO:0097052,GO:1901216,GO:1903296
TRINITY_DN10018_c0_g1_i7	GO:0004502,GO:0005615,GO:0005739,GO:0005741,GO:0006569,GO:0007568,GO:0009651,GO:0014049,GO:0016021,GO:0016174,GO:0019674,GO:0019805,GO:0032496,GO:0034276,GO:0034354,GO:0043420,GO:0050660,GO:0070189,GO:0071222,GO:0071347,GO:0071949,GO:0097052,GO:1901216,GO:1903296
TRINITY_DN100193_c0_g1_i1	GO:0001837,GO:0005737,GO:0005886,GO:0005912,GO:0008013,GO:0008092,GO:0014069,GO:0030011,GO:0030054,GO:0030336,GO:0030859,GO:0030901,GO:0035331,GO:0035332,GO:0036064,GO:0042130,GO:0042981,GO:0045176,GO:0045186,GO:0045197,GO:0045880,GO:0051965,GO:0060441,GO:0060999,GO:0065003,GO:0071896,GO:0072205
TRINITY_DN1001_c0_g1_i1	GO:0001530,GO:0003677,GO:0005044,GO:0005576,GO:0005615,GO:0005737,GO:0006898,GO:0006952,GO:0007275,GO:0015031,GO:0016032,GO:0019898,GO:0030670,GO:0030855,GO:0031012,GO:0035375,GO:0038187,GO:0042494,GO:0042589,GO:0043152,GO:0044267,GO:0045087,GO:0048306,GO:0050829,GO:0050830,GO:0050840,GO:0051607,GO:0061844,GO:0070062,GO:0070891,GO:1904399
TRINITY_DN1001_c0_g1_i10	GO:0001530,GO:0003677,GO:0005044,GO:0005576,GO:0005615,GO:0005737,GO:0006898,GO:0006952,GO:0007275,GO:0015031,GO:0016032,GO:0019898,GO:0030670,GO:0030855,GO:0031012,GO:0035375,GO:0038187,GO:0042494,GO:0042589,GO:0043152,GO:0044267,GO:0045087,GO:0048306,GO:0050829,GO:0050830,GO:0050840,GO:0051607,GO:0061844,GO:0070062,GO:0070891,GO:1904399
TRINITY_DN1001_c0_g1_i2	GO:0001530,GO:0003677,GO:0005044,GO:0005576,GO:0005615,GO:0005737,GO:0006898,GO:0006952,GO:0007275,GO:0015031,GO:0016032,GO:0019898,GO:0030670,GO:0030855,GO:0031012,GO:0035375,GO:0038187,GO:0042494,GO:0042589,GO:0043152,GO:0044267,GO:0045087,GO:0048306,GO:0050829,GO:0050830,GO:0050840,GO:0051607,GO:0061844,GO:0070062,GO:0070891,GO:1904399
TRINITY_DN1001_c0_g1_i3	GO:0001530,GO:0003677,GO:0005044,GO:0005576,GO:0005615,GO:0005737,GO:0006898,GO:0006952,GO:0007275,GO:0015031,GO:0016032,GO:0019898,GO:0030670,GO:0030855,GO:0031012,GO:0035375,GO:0038187,GO:0042494,GO:0042589,GO:0043152,GO:0044267,GO:0045087,GO:0048306,GO:0050829,GO:0050830,GO:0050840,GO:0051607,GO:0061844,GO:0070062,GO:0070891,GO:1904399
TRINITY_DN1001_c0_g1_i4	GO:0001530,GO:0003677,GO:0005044,GO:0005576,GO:0005615,GO:0005737,GO:0006898,GO:0006952,GO:0007275,GO:0015031,GO:0016032,GO:0019898,GO:0030670,GO:0030855,GO:0031012,GO:0035375,GO:0038187,GO:0042494,GO:0042589,GO:0043152,GO:0044267,GO:0045087,GO:0048306,GO:0050829,GO:0050830,GO:0050840,GO:0051607,GO:0061844,GO:0070062,GO:0070891,GO:1904399
TRINITY_DN1001_c0_g1_i6	GO:0001530,GO:0003677,GO:0005044,GO:0005576,GO:0005615,GO:0005737,GO:0006898,GO:0006952,GO:0007275,GO:0015031,GO:0016032,GO:0019898,GO:0030670,GO:0030855,GO:0031012,GO:0035375,GO:0038187,GO:0042494,GO:0042589,GO:0043152,GO:0044267,GO:0045087,GO:0048306,GO:0050829,GO:0050830,GO:0050840,GO:0051607,GO:0061844,GO:0070062,GO:0070891,GO:1904399
TRINITY_DN1001_c0_g1_i7	GO:0001530,GO:0003677,GO:0005044,GO:0005576,GO:0005615,GO:0005737,GO:0006898,GO:0006952,GO:0007275,GO:0015031,GO:0016032,GO:0019898,GO:0030670,GO:0030855,GO:0031012,GO:0035375,GO:0038187,GO:0042494,GO:0042589,GO:0043152,GO:0044267,GO:0045087,GO:0048306,GO:0050829,GO:0050830,GO:0050840,GO:0051607,GO:0061844,GO:0070062,GO:0070891,GO:1904399
TRINITY_DN100213_c0_g1_i1	GO:0003723,GO:0005694,GO:0016607,GO:0042800,GO:0048188
TRINITY_DN10021_c0_g2_i2	GO:0001501,GO:0005634,GO:0005654,GO:0005737,GO:0006357,GO:0032922,GO:0040015,GO:0045893,GO:0046872
TRINITY_DN10021_c0_g2_i3	GO:0001501,GO:0005634,GO:0005654,GO:0005737,GO:0006357,GO:0032922,GO:0040015,GO:0045893,GO:0046872
TRINITY_DN10021_c0_g2_i4	GO:0000151,GO:0003682,GO:0004842,GO:0005634,GO:0006302,GO:0006511,GO:0006974,GO:0010212,GO:0016567,GO:0034244,GO:0035518,GO:0035861,GO:0036351,GO:0036352,GO:0042393,GO:0043130,GO:0045190,GO:0045739,GO:0046872,GO:0070530,GO:0070534,GO:0070535
TRINITY_DN10021_c0_g2_i6	GO:0001501,GO:0005634,GO:0005654,GO:0005737,GO:0006357,GO:0032922,GO:0040015,GO:0045893,GO:0046872
TRINITY_DN10021_c0_g2_i7	GO:0000151,GO:0003682,GO:0004842,GO:0005634,GO:0005654,GO:0005829,GO:0006302,GO:0006511,GO:0006974,GO:0010212,GO:0016567,GO:0031491,GO:0032991,GO:0034244,GO:0034644,GO:0035518,GO:0035861,GO:0036351,GO:0036352,GO:0042393,GO:0043130,GO:0045190,GO:0045739,GO:0046872,GO:0070530,GO:0070534,GO:0070535,GO:1903827,GO:1990391
TRINITY_DN10021_c0_g2_i8	GO:0000151,GO:0003682,GO:0004842,GO:0005634,GO:0005654,GO:0005829,GO:0006302,GO:0006511,GO:0006974,GO:0010212,GO:0016567,GO:0031491,GO:0032991,GO:0034244,GO:0034644,GO:0035518,GO:0035861,GO:0036351,GO:0036352,GO:0042393,GO:0043130,GO:0045190,GO:0045739,GO:0046872,GO:0070530,GO:0070534,GO:0070535,GO:1903827,GO:1990391
TRINITY_DN10023_c0_g1_i2	GO:0005654,GO:0005737,GO:0005769,GO:0005829,GO:0005938,GO:0030155
TRINITY_DN10023_c0_g1_i5	GO:0005654,GO:0005737,GO:0005769,GO:0005829,GO:0005938,GO:0030155
TRINITY_DN10023_c0_g1_i6	GO:0005654,GO:0005737,GO:0005769,GO:0005829,GO:0005938,GO:0030155
TRINITY_DN10023_c0_g1_i7	GO:0005654,GO:0005737,GO:0005769,GO:0005829,GO:0005938,GO:0030155
TRINITY_DN10023_c0_g1_i8	GO:0005654,GO:0005737,GO:0005769,GO:0005829,GO:0005938,GO:0030155
TRINITY_DN10023_c0_g1_i9	GO:0005654,GO:0005737,GO:0005769,GO:0005829,GO:0005938,GO:0030155
TRINITY_DN100240_c0_g1_i1	GO:0001732,GO:0003743,GO:0006413,GO:0008237,GO:0016282,GO:0031369,GO:0033290,GO:0070122,GO:0071540,GO:0071541
TRINITY_DN100254_c0_g1_i1	GO:0016021
TRINITY_DN10025_c0_g1_i1	GO:0005634,GO:0005737,GO:0005783,GO:0006508,GO:0016790,GO:0071567
TRINITY_DN10025_c0_g1_i2	GO:0005634,GO:0005737,GO:0005783,GO:0006508,GO:0016790,GO:0071567
TRINITY_DN10025_c0_g1_i3	GO:0005634,GO:0005737,GO:0005783,GO:0006508,GO:0016790,GO:0033146,GO:0071567
TRINITY_DN10025_c0_g1_i4	GO:0005634,GO:0005737,GO:0005783,GO:0006508,GO:0016790,GO:0071567
TRINITY_DN100261_c0_g1_i1	GO:0003777,GO:0005524,GO:0005858,GO:0005874,GO:0005930,GO:0007018,GO:0008569,GO:0030286,GO:0031514,GO:0036126,GO:0045505,GO:0051959,GO:0060285
TRINITY_DN100268_c0_g1_i1	GO:0001525,GO:0005576,GO:0030971
TRINITY_DN100274_c0_g1_i1	GO:0000785,GO:0000977,GO:0000981,GO:0005634,GO:0006357,GO:0030853,GO:0045650,GO:0045656,GO:0046872,GO:2001199,GO:2001200
TRINITY_DN100275_c0_g1_i1	GO:0004791,GO:0005737,GO:0005739,GO:0045454,GO:0050660
TRINITY_DN10028_c0_g3_i1	GO:0001906,GO:0005579,GO:0005615,GO:0005886,GO:0006957,GO:0006958,GO:0007596,GO:0019835,GO:0044218,GO:0051260
TRINITY_DN10028_c0_g3_i2	GO:0001906,GO:0005579,GO:0005615,GO:0005886,GO:0006957,GO:0006958,GO:0007596,GO:0019835,GO:0044218,GO:0051260
TRINITY_DN100291_c0_g1_i1	GO:0002939,GO:0005634,GO:0005737,GO:0005759,GO:0008175,GO:0009019,GO:0030488,GO:0052906,GO:0070901
TRINITY_DN1002_c0_g1_i1	GO:0005829,GO:0007175,GO:0031901,GO:0032266,GO:0042059,GO:0046872
TRINITY_DN1002_c0_g1_i3	GO:0005829,GO:0007175,GO:0031901,GO:0032266,GO:0042059,GO:0046872
TRINITY_DN1002_c0_g1_i5	GO:0005829,GO:0007175,GO:0031901,GO:0032266,GO:0042059,GO:0046872
TRINITY_DN1002_c0_g1_i6	GO:0005829,GO:0007175,GO:0031901,GO:0032266,GO:0042059,GO:0046872
TRINITY_DN1002_c0_g1_i7	GO:0005829,GO:0007175,GO:0031901,GO:0032266,GO:0042059,GO:0046872
TRINITY_DN100305_c0_g1_i1	GO:0005737,GO:0005886,GO:0007049,GO:0007399,GO:0016538,GO:0019901,GO:0030424,GO:0030425,GO:0045737,GO:0051301,GO:0051964,GO:1904799,GO:2000331
TRINITY_DN100307_c0_g1_i1	GO:0005737,GO:0005882
TRINITY_DN100310_c0_g1_i1	GO:0005085,GO:0005829,GO:0007186,GO:0030036,GO:0043065,GO:0051056
TRINITY_DN10031_c0_g1_i1	GO:0001505,GO:0001934,GO:0005109,GO:0005829,GO:0005874,GO:0006355,GO:0006469,GO:0007269,GO:0007411,GO:0007528,GO:0008013,GO:0010976,GO:0014069,GO:0016328,GO:0019899,GO:0019901,GO:0021915,GO:0022007,GO:0030136,GO:0030426,GO:0031122,GO:0031267,GO:0031410,GO:0032091,GO:0032436,GO:0034504,GO:0035176,GO:0035372,GO:0035556,GO:0035567,GO:0042802,GO:0043005,GO:0043025,GO:0043113,GO:0043197,GO:0045202,GO:…
TRINITY_DN10031_c0_g1_i2	GO:0001505,GO:0001934,GO:0005109,GO:0005829,GO:0005874,GO:0006355,GO:0006469,GO:0007269,GO:0007411,GO:0007528,GO:0008013,GO:0010976,GO:0014069,GO:0016328,GO:0019899,GO:0019901,GO:0021915,GO:0022007,GO:0030136,GO:0030426,GO:0031122,GO:0031267,GO:0031410,GO:0032091,GO:0032436,GO:0034504,GO:0035176,GO:0035372,GO:0035556,GO:0035567,GO:0042802,GO:0043005,GO:0043025,GO:0043113,GO:0043197,GO:0045202,GO:…
TRINITY_DN10031_c0_g1_i3	GO:0005109,GO:0005829,GO:0005886,GO:0031410,GO:0035556,GO:0060070,GO:0090179
TRINITY_DN100349_c0_g1_i1	GO:0004750,GO:0005829,GO:0009052,GO:0019323,GO:0044262,GO:0046872
TRINITY_DN100360_c0_g1_i1	GO:0004052,GO:0005506,GO:0005829,GO:0006497,GO:0006665,GO:0010628,GO:0016702,GO:0016829,GO:0016853,GO:0019369,GO:0019372,GO:0034440,GO:0043410,GO:0043651,GO:0046513,GO:0047677,GO:0048471,GO:0051122,GO:0061436,GO:0070257,GO:1990136
TRINITY_DN100374_c0_g1_i1	GO:0001917,GO:0005737,GO:0005856,GO:0005886,GO:0005912,GO:0008092,GO:0031032
TRINITY_DN10037_c0_g1_i4	GO:0003964,GO:0004519,GO:0046872
TRINITY_DN100382_c0_g1_i1	GO:0000922,GO:0004842,GO:0004869,GO:0005634,GO:0005768,GO:0005802,GO:0005815,GO:0006468,GO:0006511,GO:0006915,GO:0007049,GO:0008284,GO:0016020,GO:0016567,GO:0030496,GO:0032465,GO:0042127,GO:0043066,GO:0051301,GO:0060711,GO:0060712,GO:0061631,GO:0090543,GO:2001237
TRINITY_DN10038_c0_g1_i1	GO:0000139,GO:0005794,GO:0006486,GO:0007417,GO:0007420,GO:0008375,GO:0008376,GO:0008457,GO:0016021,GO:0047256
TRINITY_DN10038_c0_g1_i2	GO:0000139,GO:0005794,GO:0006486,GO:0007417,GO:0007420,GO:0008375,GO:0008376,GO:0008457,GO:0016021,GO:0047256
TRINITY_DN10038_c0_g1_i3	GO:0000139,GO:0005794,GO:0006486,GO:0007417,GO:0007420,GO:0008375,GO:0008376,GO:0008457,GO:0016021,GO:0047256
TRINITY_DN1003_c0_g1_i1	GO:0005524,GO:0005634,GO:0005737,GO:0005764,GO:0005776,GO:0005829,GO:0005886,GO:0007369,GO:0009792,GO:0016192,GO:0016887,GO:0030425,GO:0031072,GO:0034620,GO:0042026,GO:0043195,GO:0044183,GO:0048568,GO:0051082,GO:0051085,GO:0051219,GO:0051787,GO:0061738,GO:0061740,GO:0061741,GO:0099523,GO:0099524,GO:1904764,GO:1990832,GO:1990833,GO:1990904
TRINITY_DN1003_c0_g1_i3	GO:0005524,GO:0005634,GO:0005737,GO:0005764,GO:0005776,GO:0005829,GO:0005886,GO:0007369,GO:0009792,GO:0016192,GO:0016887,GO:0030425,GO:0031072,GO:0034620,GO:0042026,GO:0043195,GO:0044183,GO:0048568,GO:0051082,GO:0051085,GO:0051219,GO:0051787,GO:0061738,GO:0061740,GO:0061741,GO:0099523,GO:0099524,GO:1904764,GO:1990832,GO:1990833,GO:1990904
TRINITY_DN1003_c0_g1_i4	GO:0000974,GO:0001664,GO:0001786,GO:0001916,GO:0001917,GO:0003723,GO:0005102,GO:0005524,GO:0005634,GO:0005681,GO:0005730,GO:0005737,GO:0005764,GO:0005765,GO:0005770,GO:0005776,GO:0005829,GO:0005874,GO:0005882,GO:0005886,GO:0006397,GO:0006457,GO:0006606,GO:0008021,GO:0008134,GO:0008380,GO:0009986,GO:0010628,GO:0010667,GO:0014069,GO:0016192,GO:0016887,GO:0019899,GO:0030424,GO:0030425,GO:0030674,GO:…
TRINITY_DN1003_c0_g1_i5	GO:0005524,GO:0005634,GO:0005737,GO:0005829,GO:0005886,GO:0016192,GO:0016887,GO:0031072,GO:0031101,GO:0034620,GO:0040036,GO:0042026,GO:0044183,GO:0048260,GO:0051082,GO:0051085,GO:0051787,GO:1902946
TRINITY_DN1003_c0_g2_i1	GO:0000974,GO:0005524,GO:0005634,GO:0005681,GO:0005730,GO:0005737,GO:0005764,GO:0005776,GO:0005829,GO:0005886,GO:0006397,GO:0008380,GO:0016192,GO:0016887,GO:0030425,GO:0031072,GO:0034620,GO:0042026,GO:0042470,GO:0043195,GO:0044183,GO:0045892,GO:0051082,GO:0051085,GO:0051787,GO:0061738,GO:0061740,GO:0061741,GO:0099523,GO:0099524,GO:1904764,GO:1990832,GO:1990833,GO:1990904
TRINITY_DN1003_c0_g2_i2	GO:0000974,GO:0005524,GO:0005634,GO:0005681,GO:0005730,GO:0005737,GO:0005764,GO:0005776,GO:0005829,GO:0005886,GO:0006397,GO:0008380,GO:0016191,GO:0016192,GO:0016887,GO:0030425,GO:0031072,GO:0034620,GO:0042026,GO:0042470,GO:0043195,GO:0044183,GO:0045892,GO:0051082,GO:0051085,GO:0051787,GO:0061738,GO:0061740,GO:0061741,GO:0099523,GO:0099524,GO:1904764,GO:1990832,GO:1990833,GO:1990904
TRINITY_DN100427_c0_g1_i1	GO:0003712,GO:0003713,GO:0005634,GO:0005654,GO:0006357,GO:0016592,GO:0042632,GO:0043433,GO:0045893,GO:0045944,GO:0046966,GO:0060261,GO:0070328
TRINITY_DN100436_c0_g1_i1	GO:0003677,GO:0005634,GO:0006325,GO:0010468,GO:0043392,GO:0045944,GO:0046872
TRINITY_DN10043_c0_g1_i2	GO:0000287,GO:0002189,GO:0004749,GO:0005737,GO:0006015,GO:0006164
TRINITY_DN10043_c0_g1_i3	GO:0000287,GO:0002189,GO:0004749,GO:0005737,GO:0006015,GO:0006164
TRINITY_DN10043_c0_g1_i4	GO:0000287,GO:0002189,GO:0004749,GO:0005737,GO:0006015,GO:0006164,GO:0009116,GO:0032991,GO:0042802,GO:0060348
TRINITY_DN10043_c0_g1_i5	GO:0000287,GO:0002189,GO:0004749,GO:0005737,GO:0006015,GO:0006164
TRINITY_DN10043_c0_g1_i7	GO:0000287,GO:0002189,GO:0004749,GO:0005737,GO:0006015,GO:0006164
TRINITY_DN10044_c0_g1_i1	GO:0003723,GO:0003729,GO:0005634,GO:0005737,GO:0005829,GO:0005844,GO:0005886,GO:0006869,GO:0008203,GO:0008289,GO:0034364,GO:0034384,GO:0045296
TRINITY_DN100458_c0_g1_i1	GO:0002020,GO:0005543,GO:0005634,GO:0005635,GO:0005737,GO:0005768,GO:0005829,GO:0005874,GO:0005886,GO:0006997,GO:0008021,GO:0008333,GO:0016020,GO:0019828,GO:0030018,GO:0030315,GO:0030424,GO:0030425,GO:0030838,GO:0031674,GO:0031982,GO:0033268,GO:0033292,GO:0042692,GO:0042802,GO:0043065,GO:0043194,GO:0043196,GO:0043547,GO:0043679,GO:0044300,GO:0044877,GO:0045202,GO:0045664,GO:0045807,GO:0048156,GO:…
TRINITY_DN10046_c0_g1_i1	GO:0002020,GO:0004866,GO:0004867,GO:0005615
TRINITY_DN10046_c0_g1_i2	GO:0001553,GO:0001869,GO:0002020,GO:0002438,GO:0004866,GO:0004867,GO:0005102,GO:0005615,GO:0006953,GO:0007584,GO:0009611,GO:0010037,GO:0010951,GO:0019838,GO:0019899,GO:0019959,GO:0019966,GO:0034695,GO:0042802,GO:0043120,GO:0048306,GO:0048403,GO:0048406,GO:0048863,GO:0051384,GO:1990402
TRINITY_DN100486_c0_g1_i1	GO:0000381,GO:0000956,GO:0000978,GO:0003677,GO:0003712,GO:0003713,GO:0003723,GO:0005524,GO:0005634,GO:0005654,GO:0006397,GO:0008380,GO:0016592,GO:0016607,GO:0030374,GO:0042753,GO:0042809,GO:0045893,GO:0045944,GO:0046966,GO:0048026,GO:0048255,GO:0048511,GO:0051219,GO:0070062
TRINITY_DN10048_c0_g1_i1	GO:0004733,GO:0005829,GO:0008615,GO:0010181,GO:0030170,GO:0042803,GO:0042816,GO:0042823
TRINITY_DN10048_c0_g1_i2	GO:0004733,GO:0005829,GO:0008615,GO:0010181,GO:0030170,GO:0042803,GO:0042816,GO:0042823
TRINITY_DN10048_c0_g1_i3	GO:0004733,GO:0005829,GO:0008615,GO:0010181,GO:0030170,GO:0042803,GO:0042816,GO:0042823
TRINITY_DN10049_c0_g1_i1	GO:0003677,GO:0003682,GO:0005634,GO:0005654,GO:0005886,GO:0006325,GO:0006355,GO:0007141,GO:0007165,GO:0007283,GO:0007286,GO:0008285,GO:0016580,GO:0016602,GO:0030317,GO:0030511,GO:0031065,GO:0035064,GO:0035091,GO:0040008,GO:0044877,GO:0045893,GO:0046872,GO:0048133,GO:0072520,GO:1901796,GO:1902166,GO:2000772,GO:2001020
TRINITY_DN10049_c0_g1_i2	GO:0003677,GO:0003682,GO:0005634,GO:0005654,GO:0005886,GO:0006325,GO:0006355,GO:0007141,GO:0007165,GO:0007283,GO:0007286,GO:0008285,GO:0016580,GO:0016602,GO:0030317,GO:0030511,GO:0031065,GO:0035064,GO:0035091,GO:0040008,GO:0044877,GO:0045893,GO:0046872,GO:0048133,GO:0072520,GO:1901796,GO:1902166,GO:2000772,GO:2001020,GO:2001234
TRINITY_DN10049_c0_g1_i3	GO:0003677,GO:0003682,GO:0005634,GO:0005654,GO:0005886,GO:0006325,GO:0006355,GO:0007141,GO:0007165,GO:0007283,GO:0007286,GO:0008285,GO:0016580,GO:0016602,GO:0030317,GO:0030511,GO:0031065,GO:0035064,GO:0035091,GO:0040008,GO:0044877,GO:0045893,GO:0046872,GO:0048133,GO:0072520,GO:1901796,GO:1902166,GO:2000772,GO:2001020
TRINITY_DN10049_c0_g1_i5	GO:0003677,GO:0003682,GO:0005634,GO:0005654,GO:0005886,GO:0006325,GO:0006355,GO:0007141,GO:0007165,GO:0007283,GO:0007286,GO:0008285,GO:0016580,GO:0016602,GO:0030317,GO:0030511,GO:0031065,GO:0035064,GO:0035091,GO:0040008,GO:0044877,GO:0045893,GO:0046872,GO:0048133,GO:0072520,GO:1901796,GO:1902166,GO:2000772,GO:2001020,GO:2001234
TRINITY_DN1004_c0_g1_i3	GO:0002058,GO:0005737,GO:0005829,GO:0006145,GO:0006208,GO:0006210,GO:0006212,GO:0006214,GO:0006248,GO:0006249,GO:0017113,GO:0019483,GO:0042803,GO:0046050,GO:0046079,GO:0046135,GO:0046872,GO:0050660,GO:0050661,GO:0051536,GO:0051539
TRINITY_DN1004_c0_g1_i4	GO:0002058,GO:0005737,GO:0005829,GO:0006145,GO:0006208,GO:0006210,GO:0006212,GO:0006214,GO:0006248,GO:0006249,GO:0017113,GO:0019483,GO:0042803,GO:0046050,GO:0046079,GO:0046135,GO:0046872,GO:0050660,GO:0050661,GO:0051536,GO:0051539
TRINITY_DN10051_c0_g1_i1	GO:0001664,GO:0005178,GO:0005604,GO:0005615,GO:0005737,GO:0005886,GO:0005925,GO:0005938,GO:0006914,GO:0007155,GO:0007160,GO:0007229,GO:0008305,GO:0009611,GO:0009925,GO:0009986,GO:0016020,GO:0016021,GO:0016477,GO:0022011,GO:0030056,GO:0031252,GO:0031581,GO:0032290,GO:0033627,GO:0035878,GO:0043235,GO:0043589,GO:0046847,GO:0048333,GO:0048870,GO:0050839,GO:0061450
TRINITY_DN10051_c0_g1_i2	GO:0001664,GO:0005178,GO:0005604,GO:0005615,GO:0005737,GO:0005886,GO:0005925,GO:0005938,GO:0006914,GO:0007155,GO:0007160,GO:0007229,GO:0008305,GO:0009611,GO:0009925,GO:0009986,GO:0016020,GO:0016021,GO:0016477,GO:0022011,GO:0030056,GO:0031252,GO:0031581,GO:0032290,GO:0033627,GO:0035878,GO:0043235,GO:0043589,GO:0046847,GO:0048333,GO:0048870,GO:0050839,GO:0061450
TRINITY_DN10051_c0_g1_i3	GO:0001664,GO:0005178,GO:0005604,GO:0005615,GO:0005737,GO:0005886,GO:0005925,GO:0005938,GO:0006914,GO:0007155,GO:0007160,GO:0007229,GO:0008305,GO:0009611,GO:0009925,GO:0009986,GO:0016020,GO:0016021,GO:0016477,GO:0022011,GO:0030056,GO:0031252,GO:0031581,GO:0032290,GO:0033627,GO:0035878,GO:0043235,GO:0043589,GO:0046847,GO:0048333,GO:0048870,GO:0050839,GO:0061450
TRINITY_DN100549_c0_g1_i1	GO:0005524,GO:0005874,GO:0005930,GO:0007018,GO:0008569,GO:0030286,GO:0045505,GO:0051959
TRINITY_DN100564_c0_g1_i1	GO:0005829,GO:0010669,GO:0030277,GO:0030838,GO:2000813
TRINITY_DN100570_c0_g1_i1	GO:0004114,GO:0004115,GO:0005634,GO:0005654,GO:0005829,GO:0005886,GO:0006198,GO:0007165,GO:0007186,GO:0007608,GO:0010738,GO:0016020,GO:0030552,GO:0032587,GO:0035690,GO:0043949,GO:0046872,GO:0048471
TRINITY_DN100574_c0_g1_i1	GO:0000175,GO:0000288,GO:0000289,GO:0004535,GO:0005634,GO:0005737,GO:0005829,GO:0006397,GO:0008284,GO:0010606,GO:0030014,GO:0031047,GO:0046872,GO:0061157
TRINITY_DN100579_c0_g1_i1	GO:0004672,GO:0004674,GO:0005524,GO:0005634,GO:0006468,GO:0045292,GO:0070317,GO:0106310,GO:0106311,GO:1905746
TRINITY_DN100592_c0_g1_i1	GO:0000166,GO:0000724,GO:0003677,GO:0003887,GO:0005634,GO:0005730,GO:0006260,GO:0006281,GO:0016035,GO:0042276,GO:0046872,GO:0051539,GO:0090305
TRINITY_DN100596_c0_g1_i1	GO:0003924,GO:0005200,GO:0005525,GO:0005737,GO:0005874,GO:0007017
TRINITY_DN1005_c0_g1_i1	GO:0004177,GO:0005634,GO:0005829,GO:0005874,GO:0008236,GO:0008239,GO:0031252,GO:0042802
TRINITY_DN1005_c0_g1_i2	GO:0004177,GO:0005634,GO:0005829,GO:0005874,GO:0008236,GO:0008239,GO:0031252,GO:0042802
TRINITY_DN1005_c0_g1_i3	GO:0004177,GO:0005634,GO:0005829,GO:0005874,GO:0008236,GO:0008239,GO:0031252,GO:0042802
TRINITY_DN1005_c0_g1_i4	GO:0004177,GO:0005634,GO:0005829,GO:0005874,GO:0008236,GO:0008239,GO:0031252,GO:0042802
TRINITY_DN1005_c0_g1_i5	GO:0004177,GO:0005634,GO:0005829,GO:0005874,GO:0008236,GO:0008239,GO:0031252,GO:0042802
TRINITY_DN1005_c0_g1_i8	GO:0004177,GO:0005634,GO:0005829,GO:0005874,GO:0008236,GO:0008239,GO:0031252,GO:0042802
TRINITY_DN1005_c0_g1_i9	GO:0004177,GO:0005634,GO:0005829,GO:0005874,GO:0008236,GO:0008239,GO:0031252,GO:0042802
TRINITY_DN100619_c0_g1_i1	GO:0005743,GO:0005747,GO:0006120,GO:0008137,GO:0046872,GO:0051537
TRINITY_DN10061_c0_g6_i1	GO:0004016,GO:0005524,GO:0005887,GO:0006171,GO:0007189,GO:0016021,GO:0035556,GO:0046872,GO:0071880
TRINITY_DN100635_c0_g1_i1	GO:0004806,GO:0005576,GO:0005739,GO:0006108,GO:0006641,GO:0008289,GO:0016042,GO:0016615,GO:0043231
TRINITY_DN100637_c0_g1_i1	GO:0003713,GO:0005654,GO:0005667,GO:0006355,GO:0006357,GO:0006367,GO:0010628,GO:0016592,GO:0060260
TRINITY_DN100647_c0_g1_i1	GO:0002092,GO:0004672,GO:0005102,GO:0005524,GO:0005794,GO:0007420,GO:0008333,GO:0010008,GO:0021860,GO:0030136,GO:0090090,GO:2000286,GO:2000370
TRINITY_DN10065_c0_g1_i1	GO:0005198,GO:0005634,GO:0005737,GO:0030855,GO:0045095,GO:0045110
TRINITY_DN10065_c0_g1_i2	GO:0005198,GO:0005634,GO:0005737,GO:0030855,GO:0045095,GO:0045110
TRINITY_DN10065_c0_g2_i1	GO:0005198,GO:0005882
TRINITY_DN10065_c0_g3_i1	GO:0005198,GO:0005882
TRINITY_DN10066_c0_g1_i1	GO:0001525,GO:0001569,GO:0001822,GO:0002116,GO:0003151,GO:0003279,GO:0005886,GO:0005887,GO:0007162,GO:0007221,GO:0007416,GO:0008360,GO:0017154,GO:0019904,GO:0030027,GO:0030334,GO:0031258,GO:0032092,GO:0035904,GO:0043087,GO:0043542,GO:0045765,GO:0050772,GO:0060666,GO:0060976,GO:0071526,GO:1902287
TRINITY_DN10066_c0_g1_i2	GO:0001525,GO:0001569,GO:0001822,GO:0002116,GO:0003151,GO:0003279,GO:0005886,GO:0005887,GO:0007162,GO:0007221,GO:0007416,GO:0008360,GO:0017154,GO:0019904,GO:0030027,GO:0030334,GO:0031258,GO:0032092,GO:0035904,GO:0043087,GO:0043542,GO:0045765,GO:0050772,GO:0060666,GO:0060976,GO:0071526,GO:1902287
TRINITY_DN10067_c0_g1_i1	GO:0000245,GO:0000287,GO:0000785,GO:0003723,GO:0004672,GO:0004674,GO:0005524,GO:0005634,GO:0005654,GO:0005737,GO:0005783,GO:0005829,GO:0005886,GO:0006468,GO:0007059,GO:0008380,GO:0016032,GO:0016363,GO:0016607,GO:0035092,GO:0035556,GO:0045070,GO:0045071,GO:0045087,GO:0048024,GO:0050684,GO:0106310,GO:0106311
TRINITY_DN10067_c0_g1_i2	GO:0000245,GO:0000287,GO:0000785,GO:0003723,GO:0004672,GO:0004674,GO:0005524,GO:0005634,GO:0005654,GO:0005737,GO:0005783,GO:0005829,GO:0005886,GO:0006468,GO:0007059,GO:0008380,GO:0016032,GO:0016363,GO:0016607,GO:0035092,GO:0035556,GO:0045070,GO:0045071,GO:0045087,GO:0048024,GO:0050684,GO:0106310,GO:0106311
TRINITY_DN100691_c0_g1_i1	GO:0005524,GO:0005654,GO:0005737,GO:0005938,GO:0006367,GO:0006468,GO:0006888,GO:0012505,GO:0016020,GO:0030027,GO:0035556,GO:0042803
TRINITY_DN100694_c0_g1_i1	GO:0003779,GO:0005829,GO:0007155,GO:0008307,GO:0017022,GO:0030016,GO:0030049,GO:0031432,GO:0032982
TRINITY_DN1006_c0_g1_i1	GO:0000932,GO:0003723,GO:0005794,GO:0005829,GO:0005886,GO:0006446,GO:0008584,GO:0010494,GO:0034063,GO:0035613,GO:0070937,GO:0070966,GO:0075522
TRINITY_DN1006_c0_g1_i2	GO:0000932,GO:0003723,GO:0005794,GO:0005829,GO:0005886,GO:0006446,GO:0008584,GO:0010494,GO:0034063,GO:0035613,GO:0070937,GO:0070966,GO:0075522
TRINITY_DN1006_c0_g1_i4	GO:0000932,GO:0003723,GO:0005794,GO:0005829,GO:0005886,GO:0006446,GO:0008584,GO:0010494,GO:0034063,GO:0035613,GO:0070937,GO:0070966,GO:0075522
TRINITY_DN1006_c0_g1_i5	GO:0000932,GO:0003723,GO:0005794,GO:0005829,GO:0005886,GO:0006446,GO:0008584,GO:0010494,GO:0034063,GO:0035613,GO:0070937,GO:0070966,GO:0075522
TRINITY_DN1006_c0_g1_i6	GO:0000932,GO:0003723,GO:0005794,GO:0005829,GO:0005886,GO:0006446,GO:0008584,GO:0010494,GO:0034063,GO:0035613,GO:0070937,GO:0070966,GO:0075522
TRINITY_DN1006_c0_g2_i1	GO:0000932,GO:0003723,GO:0005794,GO:0005829,GO:0005886,GO:0006446,GO:0008584,GO:0010494,GO:0034063,GO:0035613,GO:0070937,GO:0070966,GO:0075522
TRINITY_DN100702_c0_g1_i1	GO:0004129,GO:0005739,GO:0005743,GO:0006123,GO:0008535,GO:0009055,GO:0009060,GO:0015453,GO:0016021,GO:0045277
TRINITY_DN100726_c0_g1_i1	GO:0003964,GO:0006310,GO:0009036,GO:0032197,GO:0032199,GO:0046872,GO:0090305
TRINITY_DN100731_c0_g1_i1	GO:0000122,GO:0000244,GO:0000387,GO:0003677,GO:0003723,GO:0003724,GO:0005524,GO:0005634,GO:0005654,GO:0005737,GO:0005829,GO:0005856,GO:0006396,GO:0016020,GO:0032797,GO:0034719,GO:0043065,GO:0051170,GO:0097504
TRINITY_DN100734_c0_g1_i1	GO:0016021
TRINITY_DN100736_c0_g1_i1	GO:0004352,GO:0005739,GO:0006538,GO:0019551
TRINITY_DN10073_c0_g1_i1	GO:0000070,GO:0000776,GO:0005654,GO:0007094,GO:0008608,GO:0033597,GO:0034501,GO:0043130,GO:0051301,GO:0051321,GO:0051983,GO:1990298
TRINITY_DN100745_c0_g1_i1	GO:0005509,GO:0005887,GO:0007155,GO:0007156
TRINITY_DN100749_c0_g1_i1	GO:0003677,GO:0005737
TRINITY_DN100753_c0_g1_i1	GO:0003735,GO:0006412,GO:0008270,GO:0022627
TRINITY_DN100754_c0_g1_i1	GO:0001822,GO:0004497,GO:0005506,GO:0005615,GO:0005789,GO:0006631,GO:0008391,GO:0018685,GO:0019369,GO:0020037,GO:0043231,GO:0043651,GO:0046456,GO:0048252,GO:0052869,GO:0070330,GO:0097267,GO:0102116,GO:0103002,GO:0120250
TRINITY_DN100756_c0_g1_i1	GO:0001701,GO:0002862,GO:0003091,GO:0004016,GO:0005524,GO:0005886,GO:0005887,GO:0006171,GO:0007165,GO:0007186,GO:0007189,GO:0007190,GO:0007193,GO:0016021,GO:0030424,GO:0030425,GO:0034199,GO:0035556,GO:0046872,GO:0071377,GO:0071880
TRINITY_DN100759_c0_g1_i1	GO:0001843,GO:0001932,GO:0002116,GO:0005887,GO:0007156,GO:0007162,GO:0007405,GO:0007420,GO:0008360,GO:0010976,GO:0017154,GO:0030334,GO:0043087,GO:0045727,GO:0050772,GO:0062023,GO:0071526,GO:1902287,GO:1904861,GO:2001222
TRINITY_DN10075_c0_g1_i1	GO:0003964,GO:0004519,GO:0006310,GO:0046872
TRINITY_DN10075_c0_g1_i3	GO:0003964,GO:0004519,GO:0006310,GO:0046872
TRINITY_DN10075_c0_g1_i4	GO:0003964,GO:0004519,GO:0006310,GO:0046872
TRINITY_DN10075_c1_g1_i1	GO:0005654,GO:0005829,GO:0010508,GO:0046872
TRINITY_DN10075_c1_g1_i2	GO:0005654,GO:0005829,GO:0010508,GO:0046872
TRINITY_DN100762_c0_g1_i1	GO:0004177,GO:0008237,GO:0008270,GO:0009507
TRINITY_DN100769_c0_g1_i1	GO:0000165,GO:0005096,GO:0005543,GO:0005829,GO:0007165,GO:0046580,GO:0046872,GO:0048471
TRINITY_DN10077_c0_g1_i1	GO:0008253,GO:0046872
TRINITY_DN10077_c0_g1_i2	GO:0008253,GO:0046872
TRINITY_DN10077_c1_g1_i1	GO:0001409,GO:0005347,GO:0006887,GO:0015217,GO:0015866,GO:0015867,GO:0016021,GO:0042584,GO:1903790,GO:1904669
TRINITY_DN1007_c0_g1_i1	GO:0003779,GO:0005730,GO:0005737,GO:0006325,GO:0006482,GO:0016491,GO:0016706,GO:0030496,GO:0031032,GO:0032451,GO:0035516,GO:0036090,GO:0046872,GO:0051213,GO:0070938,GO:0070989,GO:0080111,GO:1902275
TRINITY_DN1007_c0_g1_i2	GO:0003779,GO:0005730,GO:0005737,GO:0006325,GO:0006482,GO:0016491,GO:0016706,GO:0030496,GO:0031032,GO:0032451,GO:0035516,GO:0036090,GO:0046872,GO:0051213,GO:0070938,GO:0070989,GO:0080111,GO:1902275
TRINITY_DN1007_c0_g1_i3	GO:0003779,GO:0005730,GO:0005737,GO:0006325,GO:0006482,GO:0016491,GO:0016706,GO:0030496,GO:0031032,GO:0032451,GO:0035516,GO:0036090,GO:0046872,GO:0051213,GO:0070938,GO:0070989,GO:0080111,GO:1902275
TRINITY_DN1007_c0_g1_i4	GO:0003779,GO:0005730,GO:0005737,GO:0006325,GO:0006482,GO:0016491,GO:0016706,GO:0030496,GO:0031032,GO:0032451,GO:0035516,GO:0036090,GO:0046872,GO:0051213,GO:0070938,GO:0070989,GO:0080111,GO:1902275
TRINITY_DN1007_c0_g1_i5	GO:0003779,GO:0005730,GO:0005737,GO:0006325,GO:0006482,GO:0016491,GO:0016706,GO:0030496,GO:0031032,GO:0032451,GO:0035516,GO:0036090,GO:0046872,GO:0070938,GO:0070989,GO:0080111,GO:1902275
TRINITY_DN1007_c0_g1_i6	GO:0003779,GO:0005730,GO:0005737,GO:0006325,GO:0006482,GO:0016491,GO:0016706,GO:0030496,GO:0031032,GO:0032451,GO:0035516,GO:0036090,GO:0046872,GO:0070938,GO:0070989,GO:0080111,GO:1902275
TRINITY_DN10083_c0_g1_i1	GO:0001507,GO:0003990,GO:0005886,GO:0031225,GO:0043083,GO:0045202
TRINITY_DN10083_c0_g1_i2	GO:0001507,GO:0003990,GO:0005886,GO:0031225,GO:0043083,GO:0045202
TRINITY_DN10083_c0_g1_i3	GO:0001507,GO:0003990,GO:0005886,GO:0031225,GO:0043083,GO:0045202
TRINITY_DN10083_c0_g1_i5	GO:0001507,GO:0003990,GO:0005886,GO:0031225,GO:0043083,GO:0045202
TRINITY_DN100860_c0_g1_i2	GO:0000138,GO:0005737,GO:0005794,GO:0005797,GO:0005829,GO:0005881,GO:0016020,GO:0070062,GO:0090498
TRINITY_DN100862_c0_g1_i1	GO:0005634,GO:0006979
TRINITY_DN10086_c0_g1_i2	GO:0000122,GO:0000151,GO:0000209,GO:0000266,GO:0000422,GO:0000423,GO:0001664,GO:0001933,GO:0001964,GO:0003714,GO:0003779,GO:0004842,GO:0005634,GO:0005737,GO:0005739,GO:0005741,GO:0005783,GO:0005794,GO:0005829,GO:0006511,GO:0006513,GO:0006979,GO:0007005,GO:0007417,GO:0007612,GO:0008013,GO:0008270,GO:0008344,GO:0010498,GO:0010506,GO:0010628,GO:0010629,GO:0010636,GO:0010637,GO:0010821,GO:0010906,GO:…
TRINITY_DN10086_c0_g1_i3	GO:0000122,GO:0000151,GO:0000209,GO:0000266,GO:0000422,GO:0000423,GO:0001664,GO:0001933,GO:0001964,GO:0003714,GO:0003779,GO:0004842,GO:0005634,GO:0005737,GO:0005739,GO:0005741,GO:0005783,GO:0005794,GO:0005829,GO:0006511,GO:0006513,GO:0006979,GO:0007005,GO:0007417,GO:0007612,GO:0008013,GO:0008270,GO:0008344,GO:0010498,GO:0010506,GO:0010628,GO:0010629,GO:0010636,GO:0010637,GO:0010821,GO:0010906,GO:…
TRINITY_DN10086_c0_g1_i4	GO:0000122,GO:0000151,GO:0000209,GO:0000266,GO:0000422,GO:0000423,GO:0001664,GO:0001933,GO:0001964,GO:0003714,GO:0003779,GO:0004842,GO:0005634,GO:0005737,GO:0005739,GO:0005741,GO:0005783,GO:0005794,GO:0005829,GO:0006511,GO:0006513,GO:0006979,GO:0007005,GO:0007417,GO:0007612,GO:0008013,GO:0008270,GO:0008344,GO:0010498,GO:0010506,GO:0010628,GO:0010629,GO:0010636,GO:0010637,GO:0010821,GO:0010906,GO:…
TRINITY_DN10086_c0_g1_i5	GO:0000122,GO:0000151,GO:0000209,GO:0000266,GO:0000422,GO:0000423,GO:0001664,GO:0001933,GO:0001964,GO:0003714,GO:0003779,GO:0004842,GO:0005634,GO:0005737,GO:0005739,GO:0005741,GO:0005783,GO:0005794,GO:0005829,GO:0006511,GO:0006513,GO:0006979,GO:0007005,GO:0007417,GO:0007612,GO:0008013,GO:0008270,GO:0008344,GO:0010498,GO:0010506,GO:0010628,GO:0010629,GO:0010636,GO:0010637,GO:0010821,GO:0010906,GO:…
TRINITY_DN10086_c0_g1_i8	GO:0000122,GO:0000151,GO:0000209,GO:0000266,GO:0000422,GO:0000423,GO:0001664,GO:0001933,GO:0001964,GO:0003714,GO:0003779,GO:0004842,GO:0005634,GO:0005737,GO:0005739,GO:0005741,GO:0005783,GO:0005794,GO:0005829,GO:0006511,GO:0006513,GO:0006979,GO:0007005,GO:0007417,GO:0007612,GO:0008013,GO:0008270,GO:0008344,GO:0010498,GO:0010506,GO:0010628,GO:0010629,GO:0010636,GO:0010637,GO:0010821,GO:0010906,GO:…
TRINITY_DN10086_c0_g1_i9	GO:0000122,GO:0000151,GO:0000209,GO:0000266,GO:0000422,GO:0000423,GO:0001664,GO:0001933,GO:0001964,GO:0003714,GO:0003779,GO:0004842,GO:0005634,GO:0005737,GO:0005739,GO:0005741,GO:0005783,GO:0005794,GO:0005829,GO:0006511,GO:0006513,GO:0006979,GO:0007005,GO:0007417,GO:0007612,GO:0008013,GO:0008270,GO:0008344,GO:0010498,GO:0010506,GO:0010628,GO:0010629,GO:0010636,GO:0010637,GO:0010821,GO:0010906,GO:…
TRINITY_DN100870_c0_g1_i1	GO:0016021,GO:0030534,GO:0035264,GO:0048149
TRINITY_DN100873_c0_g1_i1	GO:0004864,GO:0005737,GO:0007049,GO:0035556,GO:0051301
TRINITY_DN100879_c0_g1_i1	GO:0005635,GO:0005643,GO:0005829,GO:0006110,GO:0006406,GO:0006409,GO:0007052,GO:0007084,GO:0016032,GO:0016925,GO:0017056,GO:0019058,GO:0019083,GO:0031080,GO:0043657,GO:0060964,GO:0072006,GO:0075733,GO:1900034
TRINITY_DN100881_c0_g1_i1	GO:0001755,GO:0007411,GO:0016021,GO:0030215,GO:0030335,GO:0045499,GO:0048675,GO:0048843,GO:0050908,GO:0071526,GO:0097485,GO:1990138
TRINITY_DN100884_c0_g1_i1	GO:0000139,GO:0001726,GO:0004674,GO:0005524,GO:0005814,GO:0005856,GO:0005886,GO:0006468,GO:0006915,GO:0007266,GO:0030027,GO:0030036,GO:0030334,GO:0031267,GO:0032059,GO:0032956,GO:0042326,GO:0046872,GO:0051451,GO:0051894,GO:0070507,GO:0090521,GO:0106310,GO:0106311
TRINITY_DN100887_c0_g1_i1	GO:0005525,GO:0005730,GO:0016787
TRINITY_DN100889_c0_g1_i1	GO:0000049,GO:0003677,GO:0003678,GO:0003697,GO:0003723,GO:0005524,GO:0005634,GO:0005654,GO:0005737,GO:0006260,GO:0006281,GO:0006310,GO:0006412,GO:0008094,GO:0008134,GO:0008186,GO:0008270,GO:0016020,GO:0016604,GO:0030424,GO:0030426,GO:0032574,GO:0042802,GO:0043022,GO:0043139,GO:1990904
TRINITY_DN1008_c0_g1_i1	GO:0005654,GO:0005739,GO:0005829,GO:0005871,GO:0005874,GO:0005886,GO:0006890,GO:0007018,GO:0016020,GO:0016938,GO:0019886,GO:0019894,GO:0032418,GO:0032991,GO:0045296
TRINITY_DN1008_c0_g1_i2	GO:0005737,GO:0005871,GO:0005874
TRINITY_DN1008_c0_g1_i4	GO:0005737,GO:0005871,GO:0005874
TRINITY_DN1008_c0_g1_i6	GO:0005654,GO:0005739,GO:0005829,GO:0005871,GO:0005874,GO:0005886,GO:0006890,GO:0007018,GO:0016020,GO:0016938,GO:0019886,GO:0019894,GO:0032418,GO:0032991,GO:0045296
TRINITY_DN1008_c0_g1_i8	GO:0005737,GO:0005871,GO:0005874
TRINITY_DN1008_c0_g2_i1	GO:0005737,GO:0005829,GO:0005871,GO:0005874,GO:0006886,GO:0007018,GO:0008088,GO:0015631,GO:0016020,GO:0030424,GO:0030426,GO:0031410,GO:0031982,GO:0035253,GO:0035418,GO:0035617,GO:0043005,GO:0043025,GO:0043227
TRINITY_DN1008_c0_g2_i4	GO:0005737,GO:0005829,GO:0005871,GO:0005874,GO:0006886,GO:0008088,GO:0015631,GO:0016020,GO:0030424,GO:0030426,GO:0031410,GO:0031982,GO:0035253,GO:0035418,GO:0035617,GO:0043005,GO:0043025,GO:0043227
TRINITY_DN100900_c0_g1_i1	GO:0007049,GO:0007088,GO:0032880,GO:0051301,GO:0060236
TRINITY_DN100903_c0_g1_i1	GO:0004842,GO:0005085,GO:0005737,GO:0005794,GO:0005829,GO:0010507,GO:0016020,GO:0021702,GO:0031175,GO:0050885
TRINITY_DN10090_c0_g1_i1	GO:0016021
TRINITY_DN10090_c0_g1_i2	GO:0016021
TRINITY_DN10090_c0_g1_i3	GO:0016021
TRINITY_DN10090_c0_g1_i6	GO:0016021
TRINITY_DN10090_c0_g1_i7	GO:0016021
TRINITY_DN10090_c0_g1_i8	GO:0016021
TRINITY_DN100914_c0_g1_i1	GO:0004857,GO:0005737,GO:0005856,GO:0007165,GO:0019208,GO:0019901,GO:0030018,GO:0030155,GO:0031672,GO:0035507,GO:0035508,GO:0071889,GO:0072357
TRINITY_DN100929_c0_g1_i1	GO:0000278,GO:0000287,GO:0003924,GO:0005246,GO:0005516,GO:0005525,GO:0005634,GO:0005886,GO:0006955,GO:0007165,GO:0007166,GO:0009898,GO:0019003,GO:0030496,GO:0051233,GO:0051276,GO:0051310,GO:0072686,GO:1901842
TRINITY_DN100934_c0_g1_i1	GO:0000398,GO:0003723,GO:0005730,GO:0006364,GO:0007517,GO:0015030,GO:0030018,GO:0051015,GO:0055120,GO:0071013
TRINITY_DN100935_c0_g1_i2	GO:0005524,GO:0005886,GO:0005887,GO:0006855,GO:0006954,GO:0006979,GO:0007565,GO:0008514,GO:0008559,GO:0009408,GO:0009986,GO:0010629,GO:0015127,GO:0015431,GO:0015694,GO:0015721,GO:0015722,GO:0015723,GO:0015732,GO:0016020,GO:0016324,GO:0019904,GO:0030644,GO:0031427,GO:0031526,GO:0032355,GO:0033762,GO:0035690,GO:0038183,GO:0042167,GO:0042178,GO:0042626,GO:0042910,GO:0043627,GO:0046581,GO:0046618,GO:…
TRINITY_DN100938_c0_g1_i1	GO:0005929,GO:0016055,GO:0060027,GO:0060271,GO:0090090,GO:2000095
TRINITY_DN100940_c0_g1_i1	GO:0001707,GO:0001756,GO:0001895,GO:0005509,GO:0005737,GO:0005886,GO:0007157,GO:0007601,GO:0010470,GO:0010718,GO:0010951,GO:0014028,GO:0016021,GO:0016324,GO:0016327,GO:0019828,GO:0030010,GO:0030054,GO:0030513,GO:0032991,GO:0044877,GO:0045197,GO:0045199,GO:0045494,GO:0046549,GO:0050896,GO:0055111,GO:0070062,GO:0072359
TRINITY_DN100942_c0_g1_i1	GO:0000086,GO:0000308,GO:0005634,GO:0005737,GO:0005886,GO:0016055,GO:0016538,GO:0019901,GO:0045737,GO:0051301,GO:0060828
TRINITY_DN10094_c0_g1_i1	GO:0004046,GO:0005615,GO:0006520,GO:0006631,GO:0006807,GO:0008233,GO:0016811,GO:0016829,GO:0022904,GO:0043604,GO:0043605,GO:0044255,GO:0046872,GO:0097009,GO:1990845,GO:2000275
TRINITY_DN10094_c0_g1_i5	GO:0004046,GO:0005615,GO:0006520,GO:0006631,GO:0006807,GO:0008233,GO:0016811,GO:0016829,GO:0022904,GO:0043604,GO:0043605,GO:0044255,GO:0046872,GO:0097009,GO:1990845,GO:2000275
TRINITY_DN10094_c0_g1_i6	GO:0004046,GO:0005615,GO:0006520,GO:0006631,GO:0006807,GO:0008233,GO:0016811,GO:0016829,GO:0022904,GO:0043604,GO:0043605,GO:0044255,GO:0046872,GO:0097009,GO:1990845,GO:2000275
TRINITY_DN100953_c0_g1_i1	GO:0004222,GO:0005576,GO:0005886,GO:0006508,GO:0008047,GO:0008270,GO:0030198,GO:0030574,GO:0031012,GO:0031225,GO:0070006
TRINITY_DN100954_c0_g1_i1	GO:0005654,GO:0005829,GO:0005886,GO:0005911,GO:0005912,GO:0007155,GO:0007165,GO:0007267,GO:0008022,GO:0010628,GO:0016607,GO:0022409,GO:0030054,GO:0030336,GO:0031267,GO:0032880,GO:0034332,GO:0043547,GO:0044291,GO:0044331,GO:0045296,GO:0046930,GO:0046931,GO:0050839,GO:0051015,GO:0061951,GO:0070160,GO:0070830,GO:0090557,GO:2000049
TRINITY_DN10095_c0_g1_i2	GO:0001650,GO:0004672,GO:0004674,GO:0004704,GO:0004709,GO:0005524,GO:0005654,GO:0005829,GO:0006955,GO:0007249,GO:0033209,GO:0038061,GO:0043123,GO:0043231,GO:0051607,GO:0071260,GO:0106310,GO:0106311
TRINITY_DN10095_c0_g1_i3	GO:0001650,GO:0004672,GO:0004674,GO:0004704,GO:0004709,GO:0005524,GO:0005654,GO:0005829,GO:0006468,GO:0006955,GO:0007249,GO:0043123,GO:0043231,GO:0051607,GO:0071260,GO:0106310,GO:0106311
TRINITY_DN100969_c0_g1_i1	GO:0005228,GO:0005886,GO:0015271,GO:0016021
TRINITY_DN10096_c0_g1_i1	GO:0002474,GO:0005615,GO:0009897,GO:0016021,GO:0042612
TRINITY_DN10096_c0_g1_i3	GO:0000139,GO:0002474,GO:0002854,GO:0005615,GO:0005783,GO:0005789,GO:0009897,GO:0016021,GO:0019884,GO:0030881,GO:0031901,GO:0031902,GO:0033077,GO:0042608,GO:0042612,GO:0045087,GO:0050829,GO:0050830
TRINITY_DN10096_c0_g1_i4	GO:0002474,GO:0002476,GO:0005102,GO:0005615,GO:0005783,GO:0005794,GO:0005797,GO:0005886,GO:0007566,GO:0009897,GO:0009986,GO:0030670,GO:0030881,GO:0042277,GO:0042605,GO:0042608,GO:0042610,GO:0042612,GO:0042824,GO:0044877,GO:0046977,GO:0062061,GO:0070971,GO:0071346,GO:0071556
TRINITY_DN10096_c0_g1_i5	GO:0002474,GO:0002476,GO:0005615,GO:0006955,GO:0009897,GO:0016021,GO:0042612
TRINITY_DN10096_c0_g2_i1	GO:0002474,GO:0002476,GO:0005102,GO:0005615,GO:0005783,GO:0005794,GO:0005797,GO:0005886,GO:0007566,GO:0009897,GO:0009986,GO:0030670,GO:0030881,GO:0042277,GO:0042605,GO:0042608,GO:0042610,GO:0042612,GO:0042824,GO:0044877,GO:0046977,GO:0062061,GO:0070971,GO:0071346,GO:0071556
TRINITY_DN10096_c0_g2_i2	GO:0002474,GO:0002476,GO:0005102,GO:0005615,GO:0005783,GO:0005794,GO:0005797,GO:0005886,GO:0007566,GO:0009897,GO:0009986,GO:0030670,GO:0030881,GO:0042277,GO:0042605,GO:0042608,GO:0042610,GO:0042612,GO:0042824,GO:0044877,GO:0046977,GO:0062061,GO:0070971,GO:0071346,GO:0071556
TRINITY_DN10096_c0_g4_i1	GO:0002474,GO:0002476,GO:0005102,GO:0005615,GO:0005783,GO:0005794,GO:0005797,GO:0005886,GO:0009897,GO:0009986,GO:0030670,GO:0030881,GO:0042277,GO:0042605,GO:0042608,GO:0042610,GO:0042612,GO:0042824,GO:0044877,GO:0046977,GO:0062061,GO:0070971,GO:0071556
TRINITY_DN10096_c0_g5_i1	GO:0002474,GO:0002476,GO:0005102,GO:0005615,GO:0005783,GO:0005794,GO:0005797,GO:0005886,GO:0007566,GO:0009897,GO:0009986,GO:0030670,GO:0030881,GO:0042277,GO:0042605,GO:0042608,GO:0042610,GO:0042612,GO:0042824,GO:0044877,GO:0046977,GO:0062061,GO:0070971,GO:0071346,GO:0071556
TRINITY_DN10096_c1_g1_i1	GO:0000139,GO:0002474,GO:0002854,GO:0005615,GO:0005783,GO:0005789,GO:0005886,GO:0009897,GO:0016021,GO:0019884,GO:0030881,GO:0031901,GO:0031902,GO:0033077,GO:0042608,GO:0042612,GO:0045087,GO:0050829,GO:0050830
TRINITY_DN10096_c1_g1_i4	GO:0002474,GO:0002476,GO:0005102,GO:0005615,GO:0005783,GO:0005794,GO:0005797,GO:0005886,GO:0007566,GO:0009897,GO:0009986,GO:0030670,GO:0030881,GO:0042277,GO:0042605,GO:0042608,GO:0042610,GO:0042612,GO:0042824,GO:0044877,GO:0046977,GO:0062061,GO:0070971,GO:0071346,GO:0071556
TRINITY_DN100970_c0_g1_i1	GO:0005096,GO:0005547,GO:0005737,GO:0007165,GO:0043547,GO:0046872
TRINITY_DN100973_c0_g1_i1	GO:0001525,GO:0005041,GO:0005044,GO:0005509,GO:0005540,GO:0005829,GO:0005886,GO:0005887,GO:0006897,GO:0006898,GO:0007155,GO:0009897,GO:0015035,GO:0030169,GO:0030214,GO:0030666,GO:0042742,GO:0050830
TRINITY_DN100979_c0_g1_i1	GO:0005886,GO:0007275,GO:0016021,GO:0016328,GO:0043473,GO:0060071
TRINITY_DN100981_c0_g1_i1	GO:0000281,GO:0000724,GO:0005765,GO:0005813,GO:0030496,GO:0032266,GO:0032465,GO:0046872
TRINITY_DN100994_c0_g1_i1	GO:0000122,GO:0000976,GO:0000978,GO:0000981,GO:0001228,GO:0001501,GO:0001649,GO:0001701,GO:0001822,GO:0002009,GO:0002062,GO:0002076,GO:0003682,GO:0003700,GO:0005634,GO:0005654,GO:0005730,GO:0005737,GO:0005829,GO:0005929,GO:0005930,GO:0006357,GO:0007224,GO:0007389,GO:0007411,GO:0007418,GO:0007442,GO:0007507,GO:0008134,GO:0008270,GO:0008284,GO:0009913,GO:0009952,GO:0009953,GO:0009954,GO:0016020,GO:…
TRINITY_DN10099_c0_g2_i1	GO:0001525,GO:0005102,GO:0005615,GO:0007275,GO:0062023,GO:0070062
TRINITY_DN10099_c0_g2_i3	GO:0001525,GO:0005102,GO:0005615,GO:0007275,GO:0062023,GO:0070062
TRINITY_DN10099_c0_g2_i4	GO:0001525,GO:0005102,GO:0005615,GO:0007275,GO:0062023,GO:0070062
TRINITY_DN100_c1_g1_i6	GO:0001523,GO:0001934,GO:0002576,GO:0003084,GO:0005102,GO:0005576,GO:0005615,GO:0006935,GO:0006954,GO:0008286,GO:0010759,GO:0014823,GO:0019732,GO:0030154,GO:0031012,GO:0031089,GO:0045087,GO:0045600,GO:0048566,GO:0050829,GO:0050830,GO:0050921,GO:0050994,GO:0061760,GO:0061771,GO:0062023
TRINITY_DN100_c1_g1_i8	GO:0001523,GO:0001934,GO:0002576,GO:0003084,GO:0005102,GO:0005576,GO:0005615,GO:0006935,GO:0006954,GO:0008286,GO:0010759,GO:0014823,GO:0019732,GO:0030154,GO:0031012,GO:0031089,GO:0045087,GO:0045600,GO:0048566,GO:0050829,GO:0050830,GO:0050921,GO:0050994,GO:0061760,GO:0061771,GO:0062023
TRINITY_DN100_c2_g1_i1	GO:0000122,GO:0000976,GO:0003677,GO:0003684,GO:0003697,GO:0005576,GO:0005634,GO:0005737,GO:0005829,GO:0007623,GO:0009416,GO:0009785,GO:0009882,GO:0014823,GO:0016607,GO:0018298,GO:0019902,GO:0032515,GO:0032922,GO:0042593,GO:0042752,GO:0042754,GO:0043153,GO:0045892,GO:0071949,GO:2000118,GO:2000323
TRINITY_DN100_c2_g1_i2	GO:0000122,GO:0000976,GO:0003677,GO:0003684,GO:0003697,GO:0005576,GO:0005634,GO:0005737,GO:0005829,GO:0007623,GO:0009416,GO:0009785,GO:0009882,GO:0014823,GO:0016607,GO:0018298,GO:0019902,GO:0032515,GO:0032922,GO:0042593,GO:0042752,GO:0042754,GO:0043153,GO:0045892,GO:0071949,GO:2000118,GO:2000323
TRINITY_DN100_c2_g1_i3	GO:0000122,GO:0000976,GO:0003677,GO:0003684,GO:0003697,GO:0005576,GO:0005634,GO:0005737,GO:0005829,GO:0007623,GO:0009416,GO:0009785,GO:0009882,GO:0014823,GO:0016607,GO:0018298,GO:0019902,GO:0032515,GO:0032922,GO:0042593,GO:0042752,GO:0042754,GO:0043153,GO:0045892,GO:0071949,GO:2000118,GO:2000323
TRINITY_DN100_c2_g1_i5	GO:0003677,GO:0005634,GO:0005737,GO:0007623,GO:0009416,GO:0009881,GO:0018298,GO:0032922,GO:0042752,GO:0042754,GO:0043153,GO:0045892,GO:0071949
TRINITY_DN100_c2_g1_i6	GO:0003677,GO:0005634,GO:0005737,GO:0007623,GO:0009416,GO:0009881,GO:0018298,GO:0032922,GO:0042752,GO:0042754,GO:0043153,GO:0045892,GO:0071949
TRINITY_DN101012_c0_g1_i1	GO:0001778,GO:0005543,GO:0005635,GO:0005886,GO:0005901,GO:0006936,GO:0007009,GO:0007520,GO:0008015,GO:0016021,GO:0030659,GO:0031410,GO:0031965,GO:0033292,GO:0043231,GO:0046872,GO:0061025,GO:0070062
TRINITY_DN101019_c0_g1_i1	GO:0005737,GO:0007605,GO:0032421,GO:0032426
TRINITY_DN101021_c0_g1_i1	GO:0000086,GO:0003713,GO:0005634,GO:0005654,GO:0005737,GO:0005813,GO:0005814,GO:0005829,GO:0005874,GO:0005886,GO:0007020,GO:0007099,GO:0008275,GO:0010389,GO:0015631,GO:0019901,GO:0019904,GO:0030954,GO:0042802,GO:0043015,GO:0046427,GO:0046599,GO:0046785,GO:0051301,GO:0060271,GO:0061511,GO:0097711,GO:1903724,GO:1904951
TRINITY_DN101023_c0_g1_i1	GO:0003777,GO:0005524,GO:0005858,GO:0005874,GO:0007018,GO:0008569,GO:0030286,GO:0045505,GO:0051959,GO:0060285
TRINITY_DN101027_c0_g1_i1	GO:0001771,GO:0005085,GO:0005737,GO:0007264,GO:0016020,GO:0031256,GO:0031258,GO:0036336,GO:0043547,GO:0061485,GO:0070233,GO:1903905,GO:1990869,GO:2000406
TRINITY_DN10102_c0_g1_i1	GO:0001650,GO:0001725,GO:0005737,GO:0005829,GO:0005925,GO:0008360,GO:0030054,GO:0031005,GO:0033623,GO:0034329,GO:0046872,GO:0071944,GO:0098609
TRINITY_DN101033_c0_g1_i1	GO:0005254,GO:0005886,GO:0005887,GO:0006820,GO:0006821,GO:0007275,GO:0008271,GO:0008272,GO:0015106,GO:0015108,GO:0015116,GO:0015301,GO:0019531,GO:0019532,GO:0030317,GO:0048240,GO:0051321
TRINITY_DN101039_c0_g1_i1	GO:0002520,GO:0005245,GO:0005516,GO:0005737,GO:0005886,GO:0005887,GO:0005891,GO:0006816,GO:0007204,GO:0007507,GO:0008331,GO:0010881,GO:0014069,GO:0016021,GO:0016032,GO:0030018,GO:0030425,GO:0035115,GO:0035585,GO:0043010,GO:0043204,GO:0045762,GO:0046872,GO:0050796,GO:0051393,GO:0060402,GO:0061337,GO:0061577,GO:0070509,GO:0070588,GO:0086002,GO:0086007,GO:0086012,GO:0086045,GO:0086056,GO:0086064,GO:…
TRINITY_DN101049_c0_g1_i1	GO:0003774,GO:0005516,GO:0005524,GO:0016459,GO:0030016,GO:0030017,GO:0032982,GO:0051015
TRINITY_DN10104_c0_g1_i1	GO:0000184,GO:0000470,GO:0002181,GO:0003723,GO:0003735,GO:0005634,GO:0005730,GO:0005737,GO:0005829,GO:0005925,GO:0006364,GO:0006412,GO:0006413,GO:0006614,GO:0016020,GO:0019083,GO:0022625,GO:0022626,GO:0042788,GO:0045202,GO:0045296
TRINITY_DN10104_c0_g1_i2	GO:0000184,GO:0000470,GO:0002181,GO:0003723,GO:0003735,GO:0005634,GO:0005730,GO:0005737,GO:0005829,GO:0005925,GO:0006364,GO:0006412,GO:0006413,GO:0006614,GO:0016020,GO:0019083,GO:0022625,GO:0022626,GO:0042788,GO:0045202,GO:0045296
TRINITY_DN10104_c0_g1_i5	GO:0000470,GO:0003723,GO:0003735,GO:0005730,GO:0016020,GO:0022625,GO:0042788,GO:0045202
TRINITY_DN10104_c0_g1_i6	GO:0000470,GO:0003723,GO:0003735,GO:0005730,GO:0016020,GO:0022625,GO:0042788,GO:0045202
TRINITY_DN10104_c0_g2_i1	GO:0000470,GO:0003723,GO:0022625
TRINITY_DN10104_c0_g2_i2	GO:0000470,GO:0003723,GO:0022625
TRINITY_DN101054_c0_g1_i1	GO:0001518,GO:0005244,GO:0005248,GO:0007399,GO:0017080,GO:0035725,GO:0046684,GO:0060048,GO:0060371,GO:0086002,GO:0086006,GO:0086012,GO:0086091,GO:2000649
TRINITY_DN101059_c0_g1_i1	GO:0002250,GO:0003682,GO:0004674,GO:0004698,GO:0005524,GO:0005634,GO:0005737,GO:0006357,GO:0006915,GO:0008270,GO:0016020,GO:0018105,GO:0030374,GO:0035403,GO:0035408,GO:0035556,GO:0042113,GO:0042393,GO:0043123,GO:0050681,GO:0050853,GO:0106310,GO:0106311
TRINITY_DN101072_c0_g1_i1	GO:0000827,GO:0000828,GO:0000829,GO:0000832,GO:0005524,GO:0005829,GO:0006020,GO:0007605,GO:0032958,GO:0033857,GO:0043647,GO:0052723,GO:0052724,GO:0102092
TRINITY_DN101077_c0_g1_i1	GO:0000978,GO:0000981,GO:0005634,GO:0005667,GO:0006357,GO:0046545
TRINITY_DN101095_c0_g1_i1	GO:0001582,GO:0004930,GO:0005887,GO:0008527,GO:0032467,GO:0033041,GO:0043235,GO:0050916,GO:1903767
TRINITY_DN1010_c0_g1_i1	GO:0000781,GO:0003873,GO:0004331,GO:0005524,GO:0005654,GO:0005737,GO:0006000,GO:0006003,GO:0006281,GO:0006310,GO:0030915,GO:0031398,GO:0034644,GO:0040008,GO:0046983,GO:0071478,GO:0072711
TRINITY_DN1010_c0_g1_i10	GO:0003873,GO:0004331,GO:0005524,GO:0006000,GO:0006003
TRINITY_DN1010_c0_g1_i11	GO:0003873,GO:0004331,GO:0005524,GO:0006000,GO:0006003
TRINITY_DN1010_c0_g1_i12	GO:0000781,GO:0003873,GO:0004331,GO:0005524,GO:0005654,GO:0005737,GO:0006000,GO:0006003,GO:0006281,GO:0006310,GO:0030915,GO:0031398,GO:0034644,GO:0040008,GO:0046983,GO:0071478,GO:0072711
TRINITY_DN1010_c0_g1_i2	GO:0003873,GO:0004331,GO:0005524,GO:0006000,GO:0006003
TRINITY_DN1010_c0_g1_i3	GO:0000781,GO:0005654,GO:0005737,GO:0006281,GO:0006310,GO:0030915,GO:0031398,GO:0034644,GO:0040008,GO:0046983,GO:0071478,GO:0072711
TRINITY_DN1010_c0_g1_i4	GO:0000781,GO:0003873,GO:0004331,GO:0005524,GO:0005654,GO:0005737,GO:0006000,GO:0006003,GO:0006281,GO:0006310,GO:0030915,GO:0031398,GO:0034644,GO:0040008,GO:0046983,GO:0071478,GO:0072711
TRINITY_DN1010_c0_g1_i5	GO:0000781,GO:0003873,GO:0004331,GO:0005524,GO:0005654,GO:0005737,GO:0006000,GO:0006003,GO:0006281,GO:0006310,GO:0030915,GO:0031398,GO:0034644,GO:0040008,GO:0046983,GO:0071478,GO:0072711
TRINITY_DN1010_c0_g1_i6	GO:0000781,GO:0003873,GO:0004331,GO:0005524,GO:0005654,GO:0005737,GO:0006000,GO:0006003,GO:0006281,GO:0006310,GO:0030915,GO:0031398,GO:0034644,GO:0040008,GO:0046983,GO:0071478,GO:0072711
TRINITY_DN1010_c0_g1_i7	GO:0003873,GO:0004331,GO:0005524,GO:0006000,GO:0006003
TRINITY_DN1010_c0_g1_i8	GO:0000781,GO:0003873,GO:0004331,GO:0005524,GO:0005654,GO:0005737,GO:0006000,GO:0006003,GO:0006281,GO:0006310,GO:0030915,GO:0031398,GO:0034644,GO:0040008,GO:0046983,GO:0071478,GO:0072711
TRINITY_DN1010_c0_g1_i9	GO:0000781,GO:0003873,GO:0004331,GO:0005524,GO:0005654,GO:0005737,GO:0006000,GO:0006003,GO:0006281,GO:0006310,GO:0030915,GO:0031398,GO:0034644,GO:0040008,GO:0046983,GO:0071478,GO:0072711
TRINITY_DN101114_c0_g1_i1	GO:0003690,GO:0003700,GO:0005634,GO:0005654,GO:0005829,GO:0010468,GO:0016604,GO:0032783,GO:0034612,GO:0035116
TRINITY_DN101116_c0_g1_i1	GO:0003735,GO:0005840,GO:0006412
TRINITY_DN101118_c0_g1_i1	GO:0001678,GO:0002329,GO:0005225,GO:0005886,GO:0005887,GO:0006820,GO:0006884,GO:0006970,GO:0007283,GO:0009986,GO:0015734,GO:0015810,GO:0016020,GO:0016021,GO:0032024,GO:0034214,GO:0034702,GO:0042802,GO:0045663,GO:0055085,GO:0098656,GO:0140360,GO:0140361,GO:1902476,GO:1905103
TRINITY_DN10111_c0_g1_i1	GO:0000226,GO:0000278,GO:0003924,GO:0005200,GO:0005525,GO:0005634,GO:0005737,GO:0005874,GO:0050807,GO:0051225
TRINITY_DN10111_c0_g1_i2	GO:0003725,GO:0003924,GO:0005200,GO:0005525,GO:0005737,GO:0005874,GO:0007017
TRINITY_DN10111_c0_g1_i3	GO:0003924,GO:0005200,GO:0005525,GO:0005737,GO:0005874,GO:0007017,GO:0007435
TRINITY_DN10111_c0_g2_i1	GO:0000226,GO:0000278,GO:0001764,GO:0003924,GO:0005200,GO:0005525,GO:0005737,GO:0005874
TRINITY_DN10111_c1_g1_i1	GO:0000226,GO:0000278,GO:0003924,GO:0005200,GO:0005525,GO:0005737,GO:0005874,GO:0007411,GO:0030027,GO:0030175,GO:0030425,GO:0030426,GO:0038007,GO:0043025,GO:0071944,GO:1990791,GO:1990890
TRINITY_DN101127_c0_g1_i1	GO:0016021
TRINITY_DN10112_c0_g1_i1	GO:0003431,GO:0005615,GO:0008203,GO:0010977,GO:0021540,GO:0021670,GO:0021766,GO:0021960,GO:0030178,GO:0031012,GO:0032911,GO:0033344,GO:0036122,GO:0042060,GO:0042632,GO:0042635,GO:0050431,GO:0060122,GO:0061073,GO:0090009,GO:0097009,GO:0098868,GO:1904761
TRINITY_DN10112_c0_g1_i3	GO:0003431,GO:0005615,GO:0008203,GO:0010977,GO:0021540,GO:0021670,GO:0021766,GO:0021960,GO:0030178,GO:0031012,GO:0032911,GO:0033344,GO:0036122,GO:0042060,GO:0042632,GO:0042635,GO:0050431,GO:0060122,GO:0061073,GO:0090009,GO:0097009,GO:0098868,GO:1904761
TRINITY_DN10112_c0_g1_i5	GO:0003431,GO:0005615,GO:0008203,GO:0010977,GO:0021540,GO:0021670,GO:0021766,GO:0021960,GO:0030178,GO:0031012,GO:0032911,GO:0033344,GO:0036122,GO:0042060,GO:0042632,GO:0042635,GO:0050431,GO:0060122,GO:0061073,GO:0090009,GO:0097009,GO:0098868,GO:1904761
TRINITY_DN101131_c0_g1_i1	GO:0005198,GO:0005200,GO:0005634,GO:0005829,GO:0005856,GO:0005886,GO:0006887,GO:0006888,GO:0007010,GO:0007165,GO:0008093,GO:0009898,GO:0010638,GO:0014731,GO:0016323,GO:0016529,GO:0019899,GO:0019903,GO:0030018,GO:0030507,GO:0030673,GO:0031430,GO:0042383,GO:0043005,GO:0044325,GO:0045199,GO:0045211,GO:0051117,GO:0072659
TRINITY_DN101136_c0_g1_i1	GO:0005125,GO:0005576,GO:0005615,GO:0005829,GO:0005886,GO:0005925,GO:0006955,GO:0016032,GO:0016607,GO:0019221,GO:0030595,GO:0032730,GO:0032735,GO:0032755,GO:0042609,GO:0050729,GO:0050930,GO:0051924,GO:0090543,GO:1902565
TRINITY_DN101138_c0_g1_i1	GO:0001881,GO:0005769,GO:0005802,GO:0005829,GO:0007032,GO:0030136,GO:0042147,GO:0042803,GO:0055037
TRINITY_DN101139_c0_g1_i1	GO:0004692,GO:0005246,GO:0005524,GO:0005737,GO:0005829,GO:0005886,GO:0030553,GO:0042802,GO:0043087,GO:0090331,GO:0106310,GO:0106311,GO:1904706,GO:1904753
TRINITY_DN10113_c0_g1_i2	GO:0000151,GO:0000165,GO:0003676,GO:0004842,GO:0005654,GO:0005737,GO:0005829,GO:0007265,GO:0008139,GO:0008270,GO:0009968,GO:0016567,GO:0031965,GO:0042802,GO:0061630
TRINITY_DN10113_c0_g1_i4	GO:0000151,GO:0000165,GO:0003676,GO:0004842,GO:0005654,GO:0005737,GO:0005829,GO:0007265,GO:0008139,GO:0008270,GO:0009968,GO:0016567,GO:0031965,GO:0042802,GO:0061630
TRINITY_DN10113_c0_g2_i1	GO:0005654,GO:0016180,GO:0032039,GO:0034472,GO:0042795
TRINITY_DN10113_c0_g3_i1	GO:0000151,GO:0000165,GO:0003676,GO:0004842,GO:0005654,GO:0005737,GO:0005829,GO:0007265,GO:0008139,GO:0008270,GO:0009968,GO:0016567,GO:0031965,GO:0042802,GO:0061630
TRINITY_DN101142_c0_g1_i1	GO:0000139,GO:0000981,GO:0003677,GO:0005634,GO:0005789,GO:0006357,GO:0008203,GO:0008593,GO:0012507,GO:0016021,GO:0032933,GO:0032936,GO:0045542,GO:0046983
TRINITY_DN101143_c0_g1_i1	GO:0000048,GO:0005886,GO:0006750,GO:0006751,GO:0007283,GO:0016021,GO:0032355,GO:0032496,GO:0034612,GO:0036374,GO:0102953,GO:0103068,GO:1902883
TRINITY_DN101145_c0_g1_i1	GO:0005789,GO:0005829,GO:0005886,GO:0008013,GO:0008022,GO:0014069,GO:0016358,GO:0030159,GO:0030425,GO:0031410,GO:0035259,GO:0035556,GO:0043005,GO:0043204,GO:0045121,GO:0045211,GO:0098887,GO:0098978,GO:0099003,GO:0150012
TRINITY_DN10114_c1_g1_i1	GO:0000977,GO:0001228,GO:0003677,GO:0005634,GO:0006357,GO:0016607,GO:0045893,GO:0045944,GO:0090575
TRINITY_DN10114_c1_g1_i2	GO:0000977,GO:0001228,GO:0003677,GO:0005634,GO:0006357,GO:0016607,GO:0045893,GO:0045944,GO:0090575
TRINITY_DN10114_c1_g1_i3	GO:0000977,GO:0001228,GO:0003677,GO:0005634,GO:0006357,GO:0016607,GO:0045893,GO:0045944,GO:0090575
TRINITY_DN101150_c0_g1_i1	GO:0000139,GO:0005654,GO:0005730,GO:0005793,GO:0005794,GO:0005829,GO:0007275,GO:0007283,GO:0017119,GO:0030154,GO:0032580,GO:0090498
TRINITY_DN101161_c0_g1_i1	GO:0005509,GO:0005737,GO:0005884,GO:0005925,GO:0015629,GO:0032587,GO:0032991,GO:0051015,GO:0051017,GO:0097178
TRINITY_DN101163_c0_g1_i1	GO:0004930,GO:0005886,GO:0007166,GO:0007186,GO:0009897,GO:0016021
TRINITY_DN101166_c0_g1_i1	GO:0004930,GO:0005886,GO:0016021
TRINITY_DN101169_c0_g1_i1	GO:0001501,GO:0001654,GO:0002102,GO:0005737,GO:0006801,GO:0007507,GO:0010314,GO:0016176,GO:0022617,GO:0030054,GO:0030154,GO:0032266,GO:0042169,GO:0042995,GO:0060090,GO:0060348,GO:0060612,GO:0071800,GO:0072657,GO:0080025
TRINITY_DN101173_c0_g1_i1	GO:0002250,GO:0005615,GO:0005886,GO:0006955,GO:0019814
TRINITY_DN10117_c0_g1_i12	GO:0000398,GO:0003723,GO:0003724,GO:0005524,GO:0005634,GO:0005654,GO:0005737,GO:0005829,GO:0008104,GO:0015030,GO:0016020,GO:0016607,GO:0042981
TRINITY_DN10117_c0_g1_i2	GO:0000398,GO:0003723,GO:0003724,GO:0005524,GO:0005634,GO:0005654,GO:0005737,GO:0005829,GO:0008104,GO:0015030,GO:0016020,GO:0016607,GO:0042981
TRINITY_DN10117_c0_g1_i3	GO:0000398,GO:0003723,GO:0003724,GO:0005524,GO:0005634,GO:0005654,GO:0005737,GO:0005829,GO:0008104,GO:0015030,GO:0016020,GO:0016607,GO:0042981
TRINITY_DN10117_c0_g1_i5	GO:0000398,GO:0003723,GO:0003724,GO:0005524,GO:0005634,GO:0005654,GO:0005737,GO:0005829,GO:0008104,GO:0015030,GO:0016020,GO:0016607,GO:0042981
TRINITY_DN10117_c0_g1_i6	GO:0000398,GO:0003723,GO:0003724,GO:0005524,GO:0005634,GO:0005654,GO:0005737,GO:0005829,GO:0008104,GO:0015030,GO:0016020,GO:0016607,GO:0042981
TRINITY_DN101194_c0_g1_i1	GO:0000287,GO:0005829,GO:0034656,GO:0044715,GO:0044716,GO:0044717,GO:0046057,GO:0046067,GO:0046712
TRINITY_DN101197_c0_g1_i1	GO:0000785,GO:0005634,GO:0006281,GO:0007064,GO:0008156,GO:0051301
TRINITY_DN1011_c0_g1_i1	GO:0005524,GO:0005634,GO:0005654,GO:0005886,GO:0006783,GO:0006879,GO:0008092,GO:0008514,GO:0008559,GO:0015143,GO:0015225,GO:0015562,GO:0015711,GO:0015747,GO:0015878,GO:0016020,GO:0016021,GO:0016324,GO:0019389,GO:0031526,GO:0031966,GO:0032217,GO:0032218,GO:0042167,GO:0042626,GO:0042802,GO:0042803,GO:0042887,GO:0042910,GO:0045121,GO:0046415,GO:0055085,GO:0060136,GO:0065003,GO:0070633,GO:0097744,GO:…
TRINITY_DN1011_c0_g1_i11	GO:0005524,GO:0005634,GO:0005654,GO:0005886,GO:0006783,GO:0006879,GO:0008092,GO:0008514,GO:0008559,GO:0015143,GO:0015225,GO:0015562,GO:0015711,GO:0015747,GO:0015878,GO:0016020,GO:0016021,GO:0016324,GO:0019389,GO:0031526,GO:0031966,GO:0032217,GO:0032218,GO:0042167,GO:0042626,GO:0042802,GO:0042803,GO:0042887,GO:0042910,GO:0045121,GO:0046415,GO:0055085,GO:0060136,GO:0065003,GO:0070633,GO:0097744,GO:…
TRINITY_DN1011_c0_g1_i2	GO:0005524,GO:0005634,GO:0005654,GO:0005886,GO:0008092,GO:0008514,GO:0008559,GO:0015143,GO:0015225,GO:0015562,GO:0015711,GO:0015747,GO:0015878,GO:0016020,GO:0016021,GO:0016324,GO:0019389,GO:0031526,GO:0031966,GO:0032217,GO:0032218,GO:0042626,GO:0042802,GO:0042803,GO:0042887,GO:0042910,GO:0045121,GO:0046415,GO:0055085,GO:0060136,GO:0065003,GO:0070633,GO:0097744,GO:0098591,GO:0140115,GO:1904479,GO:…
TRINITY_DN1011_c0_g1_i3	GO:0005524,GO:0005886,GO:0016021,GO:0042626
TRINITY_DN1011_c0_g1_i5	GO:0005524,GO:0005886,GO:0016021,GO:0042626
TRINITY_DN1011_c0_g1_i7	GO:0005524,GO:0005634,GO:0005654,GO:0005886,GO:0008092,GO:0008514,GO:0008559,GO:0015143,GO:0015225,GO:0015562,GO:0015711,GO:0015747,GO:0015878,GO:0016020,GO:0016021,GO:0016324,GO:0019389,GO:0031526,GO:0031966,GO:0032217,GO:0032218,GO:0042626,GO:0042802,GO:0042803,GO:0042887,GO:0042910,GO:0045121,GO:0046415,GO:0055085,GO:0060136,GO:0065003,GO:0070633,GO:0097744,GO:0098591,GO:0140115,GO:1904479,GO:…
TRINITY_DN1011_c0_g1_i8	GO:0005524,GO:0005886,GO:0008559,GO:0015143,GO:0015225,GO:0015562,GO:0015878,GO:0016021,GO:0016324,GO:0031526,GO:0031966,GO:0032217,GO:0032218,GO:0042626,GO:0045121,GO:0055085,GO:0097744
TRINITY_DN1011_c0_g1_i9	GO:0005524,GO:0005654,GO:0005886,GO:0006783,GO:0006879,GO:0008514,GO:0008559,GO:0015143,GO:0015225,GO:0015562,GO:0015711,GO:0015878,GO:0016021,GO:0016324,GO:0031526,GO:0031966,GO:0032217,GO:0032218,GO:0042167,GO:0042626,GO:0042802,GO:0042803,GO:0042910,GO:0045121,GO:0046415,GO:0055085,GO:0070633,GO:0097744,GO:0098591,GO:0140115,GO:0150104,GO:1990748,GO:1990962
TRINITY_DN101201_c0_g1_i1	GO:0000785,GO:0000977,GO:0001228,GO:0005634,GO:0005654,GO:0005829,GO:0006355,GO:0007275,GO:0043231,GO:0045664,GO:0045893,GO:0045944,GO:0046872
TRINITY_DN101211_c0_g1_i1	GO:0001533,GO:0005737,GO:0005882,GO:0018149,GO:0030216,GO:0030280,GO:0045684,GO:0046982,GO:0051290
TRINITY_DN101214_c0_g1_i1	GO:0001650,GO:0003924,GO:0003925,GO:0005525,GO:0005654,GO:0005829,GO:0005886,GO:0007265,GO:0008285,GO:0009725,GO:0019003,GO:0030308
TRINITY_DN101215_c0_g1_i1	GO:0002020,GO:0002064,GO:0004222,GO:0005576,GO:0005614,GO:0006915,GO:0030198,GO:0031012,GO:0042802,GO:0043065
TRINITY_DN101225_c0_g1_i1	GO:0005524,GO:0005886,GO:0006952,GO:0106310,GO:0106311
TRINITY_DN10123_c0_g1_i1	GO:0004668,GO:0005509,GO:0005634,GO:0005737,GO:0010848,GO:0018101,GO:0030331,GO:0030520,GO:0035327,GO:0036413,GO:0036414,GO:0042803,GO:0048096,GO:0070100,GO:1901624,GO:1990830
TRINITY_DN10123_c0_g1_i2	GO:0004668,GO:0005509,GO:0005634,GO:0005737,GO:0010848,GO:0018101,GO:0030331,GO:0030520,GO:0035327,GO:0036413,GO:0036414,GO:0042803,GO:0048096,GO:0070100,GO:1901624,GO:1990830
TRINITY_DN10123_c0_g1_i3	GO:0004668,GO:0005509,GO:0005634,GO:0005737,GO:0010848,GO:0018101,GO:0030331,GO:0030520,GO:0035327,GO:0036413,GO:0036414,GO:0042803,GO:0048096,GO:0070100,GO:1901624,GO:1990830
TRINITY_DN101240_c0_g1_i1	GO:0005783,GO:0005789,GO:0006670,GO:0016020,GO:0016021,GO:0042392,GO:0046839,GO:0061469,GO:0070780
TRINITY_DN10125_c0_g1_i1	GO:0000976,GO:0004866,GO:0005615,GO:0005634,GO:0005737,GO:0006954,GO:0006956,GO:0031643,GO:0045944,GO:0046872,GO:0051865,GO:0061630,GO:0090729
TRINITY_DN10125_c0_g1_i2	GO:0000976,GO:0005634,GO:0005737,GO:0010626,GO:0031643,GO:0045893,GO:0045944,GO:0046872,GO:0051865,GO:0061630,GO:0098978,GO:0099147,GO:0099527
TRINITY_DN10125_c0_g1_i3	GO:0000976,GO:0004866,GO:0005615,GO:0005634,GO:0005737,GO:0006954,GO:0006956,GO:0031643,GO:0045944,GO:0046872,GO:0051865,GO:0061630,GO:0090729
TRINITY_DN10125_c0_g1_i5	GO:0000976,GO:0005634,GO:0005737,GO:0010626,GO:0031643,GO:0045893,GO:0045944,GO:0046872,GO:0051865,GO:0061630,GO:0098978,GO:0099147,GO:0099527
TRINITY_DN10125_c0_g1_i6	GO:0000976,GO:0004866,GO:0005615,GO:0005634,GO:0005737,GO:0006954,GO:0006956,GO:0031643,GO:0045944,GO:0046872,GO:0051865,GO:0061630,GO:0090729
TRINITY_DN10125_c0_g1_i7	GO:0000976,GO:0004866,GO:0005615,GO:0005634,GO:0005737,GO:0006954,GO:0006956,GO:0031643,GO:0045944,GO:0046872,GO:0051865,GO:0061630,GO:0090729
TRINITY_DN10125_c0_g1_i9	GO:0000976,GO:0005634,GO:0005737,GO:0031643,GO:0045944,GO:0046872,GO:0051865,GO:0061630
TRINITY_DN101272_c0_g1_i1	GO:0004366,GO:0005741,GO:0005886,GO:0006072,GO:0006631,GO:0006651,GO:0006654,GO:0006655,GO:0008654,GO:0016021,GO:0016024,GO:0019432,GO:0031966,GO:0102420
TRINITY_DN101274_c0_g1_i1	GO:0000981,GO:0003677,GO:0005634,GO:0007275
TRINITY_DN101287_c0_g1_i1	GO:0003723,GO:0003735,GO:0006412,GO:0019843,GO:0022627
TRINITY_DN101290_c0_g1_i1	GO:0005634,GO:0005654,GO:0005737,GO:0005829,GO:0005886,GO:0006661,GO:0007165,GO:0014069,GO:0016316,GO:0017161,GO:0031901,GO:0031965,GO:0034597,GO:0043647,GO:0052828,GO:0055038
TRINITY_DN101297_c0_g1_i1	GO:0007399,GO:0009897,GO:0016167,GO:0031225,GO:0038023,GO:0043235
TRINITY_DN101299_c0_g1_i1	GO:0001525,GO:0001570,GO:0001701,GO:0001702,GO:0001725,GO:0001726,GO:0003365,GO:0005654,GO:0005737,GO:0005829,GO:0005884,GO:0005886,GO:0005923,GO:0006935,GO:0007043,GO:0009897,GO:0009986,GO:0016021,GO:0016525,GO:0030027,GO:0030036,GO:0030054,GO:0030139,GO:0030334,GO:0031410,GO:0034260,GO:0034613,GO:0035329,GO:0038023,GO:0040019,GO:0042074,GO:0043116,GO:0043532,GO:0043534,GO:0043536,GO:0045793,GO:…
TRINITY_DN1012_c0_g1_i1	GO:0001401,GO:0005634,GO:0005739,GO:0005743,GO:0007007,GO:0008053,GO:0019902,GO:0042407,GO:0060090,GO:0061617,GO:0070062,GO:0140275
TRINITY_DN1012_c0_g1_i2	GO:0001401,GO:0005634,GO:0005739,GO:0005743,GO:0007007,GO:0008053,GO:0019902,GO:0042407,GO:0060090,GO:0061617,GO:0070062,GO:0140275
TRINITY_DN101306_c0_g1_i1	GO:0003351,GO:0003356,GO:0005576,GO:0005737,GO:0005856,GO:0042995
TRINITY_DN101310_c0_g1_i1	GO:0000902,GO:0003779,GO:0005886,GO:0030036
TRINITY_DN101319_c0_g1_i1	GO:0004383,GO:0004672,GO:0005524,GO:0005525,GO:0005789,GO:0005886,GO:0016021,GO:0035556
TRINITY_DN10131_c0_g1_i2	GO:0005739,GO:0005762
TRINITY_DN101324_c0_g1_i1	GO:0005198,GO:0005737,GO:0030424,GO:0043204,GO:0045098,GO:0045104
TRINITY_DN101341_c0_g1_i1	GO:0005739,GO:0005789,GO:0007010,GO:0008654,GO:0010866,GO:0010890,GO:0010945,GO:0017129,GO:0019915,GO:0019992,GO:0022604,GO:0030176,GO:0030730,GO:0034389,GO:0035356,GO:0036115,GO:0055088,GO:0140042
TRINITY_DN101343_c0_g1_i1	GO:0000165,GO:0001649,GO:0001656,GO:0001666,GO:0001889,GO:0001937,GO:0001938,GO:0001952,GO:0001953,GO:0005096,GO:0005634,GO:0005730,GO:0005737,GO:0006469,GO:0007154,GO:0007265,GO:0007406,GO:0007420,GO:0007422,GO:0007507,GO:0007519,GO:0008017,GO:0008285,GO:0008429,GO:0008542,GO:0008625,GO:0010468,GO:0010976,GO:0014044,GO:0014065,GO:0014069,GO:0016020,GO:0016525,GO:0021510,GO:0021764,GO:0021897,GO:…
TRINITY_DN101345_c0_g1_i1	GO:0000122,GO:0000400,GO:0000785,GO:0000792,GO:0001662,GO:0001666,GO:0001964,GO:0001976,GO:0002087,GO:0003677,GO:0003682,GO:0003700,GO:0003714,GO:0003729,GO:0005634,GO:0005654,GO:0005737,GO:0005813,GO:0005829,GO:0006020,GO:0006342,GO:0006349,GO:0006357,GO:0006541,GO:0006576,GO:0006641,GO:0007052,GO:0007268,GO:0007416,GO:0007420,GO:0007585,GO:0007612,GO:0007613,GO:0007616,GO:0008104,GO:0008134,GO:…
TRINITY_DN10134_c0_g1_i1	GO:0005654,GO:0008270,GO:0016235
TRINITY_DN101354_c0_g1_i1	GO:0000287,GO:0009507,GO:0030955,GO:0033383,GO:0046248,GO:0046872,GO:0050550
TRINITY_DN101359_c1_g1_i1	GO:0005615,GO:0005783,GO:0007283,GO:0018400,GO:0030199,GO:0032991,GO:0050821,GO:0061077,GO:1901874
TRINITY_DN10135_c0_g1_i1	GO:0004484,GO:0004651,GO:0004725,GO:0005525,GO:0005634,GO:0005654,GO:0006366,GO:0006370,GO:0006396,GO:0008192,GO:0016032,GO:0050355
TRINITY_DN10135_c0_g1_i2	GO:0004484,GO:0004651,GO:0004725,GO:0005525,GO:0005634,GO:0005654,GO:0006366,GO:0006370,GO:0006396,GO:0008192,GO:0016032,GO:0050355
TRINITY_DN10135_c0_g1_i3	GO:0004484,GO:0004651,GO:0004725,GO:0005525,GO:0005634,GO:0005654,GO:0006366,GO:0006370,GO:0006396,GO:0008192,GO:0016032,GO:0050355
TRINITY_DN10135_c0_g1_i4	GO:0004484,GO:0004651,GO:0004725,GO:0005525,GO:0005634,GO:0005654,GO:0006366,GO:0006370,GO:0006396,GO:0008192,GO:0016032,GO:0050355
TRINITY_DN10135_c0_g2_i1	GO:0004175,GO:0004298,GO:0005634,GO:0005654,GO:0005737,GO:0005829,GO:0005839,GO:0010499,GO:0019774,GO:0043161
TRINITY_DN101361_c0_g1_i1	GO:0000381,GO:0003729,GO:0005634,GO:0005737,GO:0006397,GO:0007399,GO:0008380
TRINITY_DN101365_c0_g1_i1	GO:0005509,GO:0005765,GO:0005768,GO:0005905,GO:0008203,GO:0015031,GO:0016324,GO:0031419,GO:0031526,GO:0038024,GO:0043235
TRINITY_DN101370_c0_g1_i1	GO:0004190,GO:0005576,GO:0005737,GO:0005764,GO:0008219,GO:0012501,GO:0070265
TRINITY_DN101371_c0_g1_i1	GO:0007155,GO:0016021,GO:0046872
TRINITY_DN101375_c0_g1_i1	GO:0001725,GO:0001726,GO:0002102,GO:0003723,GO:0003779,GO:0005737,GO:0005829,GO:0005856,GO:0005902,GO:0005911,GO:0005938,GO:0007043,GO:0007163,GO:0008144,GO:0010592,GO:0015629,GO:0016477,GO:0019221,GO:0030027,GO:0030035,GO:0030036,GO:0030046,GO:0030175,GO:0030426,GO:0030674,GO:0031253,GO:0032534,GO:0032956,GO:0035089,GO:0044393,GO:0045296,GO:0048870,GO:0051015,GO:0051017,GO:0051491,GO:0070062,GO:…
TRINITY_DN101376_c0_g1_i1	GO:0003735,GO:0005840,GO:0006412
TRINITY_DN101379_c0_g1_i1	GO:0000187,GO:0001540,GO:0001666,GO:0005886,GO:0005887,GO:0005892,GO:0006816,GO:0006874,GO:0007165,GO:0007268,GO:0007271,GO:0008284,GO:0015464,GO:0015643,GO:0017081,GO:0022848,GO:0030594,GO:0032720,GO:0034220,GO:0035094,GO:0042166,GO:0042391,GO:0042803,GO:0043005,GO:0045202,GO:0045211,GO:0045766,GO:0050877,GO:0050890
TRINITY_DN101381_c0_g1_i1	GO:0015031
TRINITY_DN101382_c0_g1_i1	GO:0005506,GO:0005789,GO:0009813,GO:0016021,GO:0016711,GO:0020037
TRINITY_DN101383_c0_g1_i1	GO:0005634,GO:0005737,GO:0005739,GO:0006457,GO:0030424,GO:0030425,GO:0030544,GO:0051087,GO:0070628,GO:0070852,GO:0090084
TRINITY_DN101386_c0_g1_i1	GO:0005085,GO:0005634,GO:0005654,GO:0005737,GO:0005814,GO:0005829,GO:0005886,GO:0006302,GO:0006303,GO:0006886,GO:0006974,GO:0008270,GO:0016020,GO:0016567,GO:0031625,GO:0032183,GO:0061630
TRINITY_DN101389_c0_g1_i1	GO:0003924,GO:0005525,GO:0005739,GO:0005741,GO:0008053,GO:0010918,GO:0016021,GO:0016236,GO:0031306,GO:0031307,GO:0042802,GO:0046039,GO:0051646,GO:0098799,GO:1990613
TRINITY_DN101392_c0_g1_i1	GO:0005112,GO:0005886,GO:0007155,GO:0014719,GO:0014816,GO:0014841,GO:0016021,GO:0043277
TRINITY_DN101393_c0_g1_i1	GO:0008021
TRINITY_DN101394_c0_g1_i1	GO:0005741,GO:0005765,GO:0005789,GO:0005794,GO:0005811,GO:0005829,GO:0006623,GO:0006895,GO:0006914,GO:0007399,GO:0007626,GO:0008104,GO:0010008,GO:0019898,GO:0030317,GO:0030382,GO:0031966,GO:0035176,GO:0045053,GO:0097225,GO:0099013,GO:1905146
TRINITY_DN1013_c0_g1_i1	GO:0005789,GO:0005886,GO:0015125,GO:0015721,GO:0016021,GO:0016323,GO:0032782,GO:0032991,GO:0042803,GO:0046982
TRINITY_DN1013_c0_g1_i2	GO:0005789,GO:0005886,GO:0015125,GO:0015721,GO:0016021,GO:0016323,GO:0032782,GO:0032991,GO:0042803,GO:0046982
TRINITY_DN1013_c0_g1_i3	GO:0005789,GO:0005886,GO:0015125,GO:0015721,GO:0016021,GO:0016323,GO:0032782,GO:0032991,GO:0042803,GO:0046982
TRINITY_DN1013_c0_g1_i4	GO:0005789,GO:0005886,GO:0015125,GO:0015721,GO:0016021,GO:0016323,GO:0032782,GO:0032991,GO:0042803,GO:0046982
TRINITY_DN1013_c0_g1_i5	GO:0005789,GO:0005886,GO:0015125,GO:0015721,GO:0016021,GO:0016323,GO:0032782,GO:0032991,GO:0042803,GO:0046982
TRINITY_DN1013_c0_g1_i6	GO:0005789,GO:0005886,GO:0015125,GO:0015721,GO:0016021,GO:0016323,GO:0032782,GO:0032991,GO:0042803,GO:0046982
TRINITY_DN101403_c0_g1_i1	GO:0005085,GO:0005634,GO:0005654,GO:0005737,GO:0008270,GO:0015630,GO:0016020,GO:0016567,GO:0021785,GO:0021952,GO:0030424,GO:0031267,GO:0031398,GO:0032880,GO:0032922,GO:0042177,GO:0042802,GO:0043231,GO:0050905,GO:0051493,GO:0061630,GO:1902667
TRINITY_DN101412_c0_g1_i1	GO:0005096,GO:0005737,GO:0005829,GO:0005886,GO:0005892,GO:0006887,GO:0008021,GO:0010807,GO:0015031,GO:0017075,GO:0017157,GO:0019905,GO:0031201,GO:0031594,GO:0045159,GO:0045921,GO:0050708,GO:0098674,GO:0098685,GO:0098686,GO:0098888,GO:0099504,GO:0099523,GO:2000300
TRINITY_DN101413_c0_g1_i1	GO:0003677,GO:0004386,GO:0005524,GO:0005634,GO:0005739,GO:0005815,GO:0006281,GO:0016787,GO:0070615
TRINITY_DN10141_c0_g1_i1	GO:0003677,GO:0005634
TRINITY_DN10141_c0_g1_i2	GO:0003677,GO:0005634
TRINITY_DN10141_c0_g1_i3	GO:0003677,GO:0005634
TRINITY_DN101427_c0_g1_i1	GO:0004383,GO:0005525,GO:0005737,GO:0007165,GO:0010750,GO:0020037,GO:0035556,GO:0044877
TRINITY_DN101429_c0_g1_i2	GO:0004674,GO:0005112,GO:0005524,GO:0005737,GO:0005829,GO:0005905,GO:0006468,GO:0006897,GO:0019897,GO:0030136,GO:0031252,GO:0032880,GO:0035612,GO:0043195,GO:0045747,GO:0046777,GO:0050821,GO:0061024,GO:0106310,GO:0106311,GO:2000369
TRINITY_DN101440_c0_g1_i1	GO:0000184,GO:0003723,GO:0004672,GO:0004674,GO:0004697,GO:0005524,GO:0005634,GO:0005654,GO:0005737,GO:0005829,GO:0006281,GO:0006406,GO:0016242,GO:0018105,GO:0031931,GO:0031932,GO:0032204,GO:0038202,GO:0042162,GO:0046777,GO:0046854,GO:0046872,GO:0106310,GO:0106311,GO:2001020
TRINITY_DN10144_c0_g1_i1	GO:0003924,GO:0005525,GO:0005801,GO:0005802,GO:0007030,GO:0016020,GO:0031985,GO:0032482
TRINITY_DN10144_c0_g1_i2	GO:0003924,GO:0005525,GO:0005801,GO:0005802,GO:0007030,GO:0016020,GO:0031985,GO:0032482
TRINITY_DN10144_c0_g1_i3	GO:0003924,GO:0005525,GO:0005801,GO:0005802,GO:0007030,GO:0016020,GO:0031985,GO:0032482
TRINITY_DN101452_c0_g1_i1	GO:0001782,GO:0002260,GO:0003677,GO:0005085,GO:0007264,GO:0033081,GO:0042129,GO:0046982,GO:0051057,GO:2000973
TRINITY_DN10145_c0_g1_i2	GO:0000502,GO:0005634,GO:0005737,GO:0006511,GO:0008541,GO:0043130,GO:0043248,GO:0061133,GO:0070628
TRINITY_DN10145_c0_g1_i3	GO:0000502,GO:0005634,GO:0005737,GO:0006511,GO:0008541,GO:0043130,GO:0043248,GO:0061133,GO:0070628
TRINITY_DN10145_c0_g1_i4	GO:0000502,GO:0005634,GO:0005737,GO:0006511,GO:0008541,GO:0043130,GO:0043248,GO:0061133,GO:0070628
TRINITY_DN10145_c0_g1_i5	GO:0000502,GO:0005634,GO:0005737,GO:0006511,GO:0008541,GO:0043130,GO:0043248,GO:0061133,GO:0070628
TRINITY_DN10145_c0_g1_i6	GO:0000502,GO:0005634,GO:0005737,GO:0006511,GO:0008541,GO:0043130,GO:0043248,GO:0061133,GO:0070628
TRINITY_DN101470_c0_g1_i1	GO:0005634,GO:0005829,GO:0010628,GO:0016936,GO:0030246,GO:0032689,GO:2000562
TRINITY_DN101471_c0_g1_i1	GO:0001666,GO:0001725,GO:0003713,GO:0003779,GO:0005667,GO:0005737,GO:0005856,GO:0005912,GO:0005925,GO:0006357,GO:0006979,GO:0007507,GO:0010761,GO:0030011,GO:0030018,GO:0030036,GO:0030950,GO:0031941,GO:0043149,GO:0046872,GO:0051371,GO:0061061,GO:0098641
TRINITY_DN10147_c0_g1_i1	GO:0000398,GO:0003723,GO:0005682,GO:0005685,GO:0005686,GO:0005687,GO:0005737,GO:0005829,GO:0046540,GO:0071004,GO:0071013
TRINITY_DN101481_c0_g1_i1	GO:0000785,GO:0000976,GO:0000978,GO:0000981,GO:0001228,GO:0001889,GO:0003682,GO:0003700,GO:0005634,GO:0005654,GO:0005739,GO:0006357,GO:0009416,GO:0010467,GO:0030154,GO:0030324,GO:0030374,GO:0030425,GO:0043025,GO:0043679,GO:0045893,GO:0045944,GO:0071394,GO:0071480,GO:0071774,GO:1901216,GO:1990837
TRINITY_DN101482_c0_g1_i1	GO:0001786,GO:0005509,GO:0005544,GO:0005615,GO:0005654,GO:0005737,GO:0005886,GO:0016323,GO:0016324,GO:0019898,GO:0030154,GO:0031410,GO:0042997,GO:0042998,GO:0045121,GO:0070062,GO:0070382,GO:1901611
TRINITY_DN101483_c0_g1_i1	GO:0005829,GO:0005886,GO:0046854,GO:0072659
TRINITY_DN101483_c0_g1_i2	GO:0005829,GO:0005886,GO:0046854,GO:0072659
TRINITY_DN101487_c0_g1_i1	GO:0001843,GO:0005096,GO:0005634,GO:0005737,GO:0005764,GO:0005794,GO:0005829,GO:0006469,GO:0006606,GO:0006897,GO:0007507,GO:0008104,GO:0008285,GO:0014067,GO:0014069,GO:0016020,GO:0016032,GO:0016192,GO:0016239,GO:0019902,GO:0030100,GO:0030178,GO:0031267,GO:0032007,GO:0033596,GO:0042803,GO:0043276,GO:0043491,GO:0046626,GO:0046627,GO:0048009,GO:0048471,GO:0050918,GO:0051056,GO:0051726,GO:0051879,GO:…
TRINITY_DN101488_c0_g1_i1	GO:0000122,GO:0000785,GO:0000978,GO:0000981,GO:0001227,GO:0001570,GO:0003150,GO:0003151,GO:0003161,GO:0003180,GO:0003184,GO:0003186,GO:0003195,GO:0003198,GO:0003199,GO:0003208,GO:0003214,GO:0003215,GO:0003222,GO:0003700,GO:0005634,GO:0005654,GO:0005737,GO:0006357,GO:0007219,GO:0008134,GO:0009948,GO:0009952,GO:0010460,GO:0010621,GO:0010628,GO:0010629,GO:0010667,GO:0014031,GO:0014898,GO:0017053,GO:…
TRINITY_DN10148_c0_g1_i1	GO:0005739
TRINITY_DN10148_c0_g1_i2	GO:0003785,GO:0005737,GO:0005856,GO:0007015
TRINITY_DN10148_c0_g1_i3	GO:0003785,GO:0005737,GO:0005856,GO:0007015
TRINITY_DN10148_c0_g2_i1	GO:0005739
TRINITY_DN1014_c0_g2_i1	GO:0000139,GO:0000266,GO:0001891,GO:0001917,GO:0002031,GO:0003281,GO:0003374,GO:0003924,GO:0005525,GO:0005634,GO:0005737,GO:0005768,GO:0005794,GO:0005802,GO:0005813,GO:0005829,GO:0005874,GO:0005886,GO:0005905,GO:0006893,GO:0006898,GO:0006909,GO:0008017,GO:0010592,GO:0014069,GO:0015630,GO:0016020,GO:0016185,GO:0017124,GO:0019901,GO:0030027,GO:0030054,GO:0030424,GO:0030496,GO:0030512,GO:0030516,GO:…
TRINITY_DN1014_c0_g2_i2	GO:0000139,GO:0000266,GO:0001891,GO:0001917,GO:0002031,GO:0003281,GO:0003374,GO:0003924,GO:0005525,GO:0005634,GO:0005737,GO:0005768,GO:0005794,GO:0005802,GO:0005813,GO:0005829,GO:0005874,GO:0005886,GO:0005905,GO:0006893,GO:0006898,GO:0006909,GO:0008017,GO:0010592,GO:0014069,GO:0015630,GO:0016020,GO:0016185,GO:0017124,GO:0019901,GO:0030027,GO:0030054,GO:0030424,GO:0030496,GO:0030512,GO:0030516,GO:…
TRINITY_DN101500_c0_g1_i1	GO:0005737,GO:0030031,GO:0030317,GO:0031965,GO:0036126,GO:2000059
TRINITY_DN101501_c0_g1_i1	GO:0000801,GO:0005634,GO:0005739,GO:0007129,GO:0007283,GO:0010705,GO:0048477,GO:1902108
TRINITY_DN101519_c0_g1_i1	GO:0005654,GO:0005829
TRINITY_DN101521_c0_g1_i1	GO:0005254,GO:0005886,GO:0016021,GO:0016048,GO:0017128,GO:0046983,GO:0050982,GO:0055085,GO:0061590,GO:0061591,GO:1902476
TRINITY_DN101522_c0_g1_i1	GO:0005765,GO:0005829,GO:0005886,GO:0006879,GO:0016471,GO:0036295,GO:0046961,GO:0051117
TRINITY_DN101524_c0_g1_i1	GO:0005737,GO:0005856,GO:0007165,GO:0019901,GO:0030335,GO:0031214,GO:0044380,GO:0045104,GO:1990254
TRINITY_DN101530_c0_g1_i1	GO:0003341,GO:0005524,GO:0005874,GO:0005930,GO:0007018,GO:0008569,GO:0030030,GO:0030286,GO:0031514,GO:0036157,GO:0045505,GO:0051959,GO:0097729,GO:0120135
TRINITY_DN101534_c0_g1_i1	GO:0005829,GO:0006909,GO:0007040,GO:0008104,GO:0015031,GO:0015630,GO:0016020,GO:0019901,GO:0030595,GO:0032438,GO:0032510,GO:0033364,GO:0042267,GO:0042742,GO:0042832,GO:0043473,GO:0051607
TRINITY_DN10153_c0_g1_i1	GO:0005783,GO:0005794,GO:0016021,GO:0032469,GO:0044325,GO:1902236
TRINITY_DN10153_c0_g1_i10	GO:0005783,GO:0005794,GO:0016021,GO:0032469,GO:0044325,GO:1902236
TRINITY_DN10153_c0_g1_i15	GO:0005783,GO:0005794,GO:0016021,GO:0032469,GO:0044325,GO:1902236
TRINITY_DN10153_c0_g1_i21	GO:0005783,GO:0005794,GO:0016021,GO:0032469,GO:0044325,GO:1902236
TRINITY_DN10153_c0_g1_i3	GO:0005783,GO:0005794,GO:0016021,GO:0032469,GO:0044325,GO:1902236
TRINITY_DN10153_c0_g1_i4	GO:0005783,GO:0005794,GO:0016021,GO:0032469,GO:0044325,GO:1902236
TRINITY_DN10153_c0_g1_i5	GO:0005783,GO:0005794,GO:0016021,GO:0032469,GO:0044325,GO:1902236
TRINITY_DN10153_c0_g1_i6	GO:0005783,GO:0005794,GO:0016021,GO:0032469,GO:0044325,GO:1902236
TRINITY_DN10153_c0_g1_i9	GO:0005783,GO:0005794,GO:0016021,GO:0032469,GO:0044325,GO:1902236
TRINITY_DN101542_c0_g1_i1	GO:0003677,GO:0003899,GO:0005666,GO:0006351,GO:0046872
TRINITY_DN101548_c0_g1_i1	GO:0000176,GO:0000177,GO:0000178,GO:0000467,GO:0003723,GO:0005654,GO:0005730,GO:0034427,GO:0034475,GO:0035327,GO:0043928,GO:0045006,GO:0045190,GO:0045830,GO:0071034,GO:0071035,GO:0071038,GO:0071049,GO:0071051
TRINITY_DN10154_c0_g1_i1	GO:0005615,GO:0005737,GO:0005764,GO:0008234,GO:0043236,GO:0062023
TRINITY_DN10154_c0_g1_i2	GO:0005615,GO:0005737,GO:0005764,GO:0008234,GO:0043236,GO:0062023
TRINITY_DN10154_c0_g1_i3	GO:0005615,GO:0005737,GO:0005764,GO:0008234,GO:0043236,GO:0062023
TRINITY_DN10154_c0_g1_i4	GO:0005615,GO:0005737,GO:0005764,GO:0006508,GO:0043236
TRINITY_DN101551_c0_g1_i1	GO:0000122,GO:0000151,GO:0000209,GO:0000266,GO:0000422,GO:0000423,GO:0001664,GO:0001933,GO:0001964,GO:0003714,GO:0003779,GO:0004842,GO:0005634,GO:0005737,GO:0005739,GO:0005741,GO:0005783,GO:0005794,GO:0005829,GO:0006511,GO:0006513,GO:0006979,GO:0007005,GO:0007417,GO:0007612,GO:0008013,GO:0008270,GO:0008344,GO:0010498,GO:0010506,GO:0010628,GO:0010629,GO:0010636,GO:0010637,GO:0010821,GO:0010906,GO:…
TRINITY_DN10155_c0_g1_i4	GO:0005634,GO:0005737,GO:0005829,GO:0006595,GO:0008073,GO:0045732,GO:0090316,GO:1902268
TRINITY_DN101562_c0_g1_i1	GO:0005743,GO:0015031,GO:0046872
TRINITY_DN101566_c0_g1_i1	GO:0030246
TRINITY_DN10156_c0_g1_i1	GO:0003723,GO:0005634,GO:0005681,GO:0005829,GO:0006355,GO:0006397,GO:0007165,GO:0008380,GO:0016607,GO:0042113,GO:0043484,GO:0051018
TRINITY_DN10156_c0_g1_i3	GO:0003723,GO:0005634,GO:0005681,GO:0005829,GO:0006355,GO:0006397,GO:0007165,GO:0008380,GO:0016607,GO:0042113,GO:0043484,GO:0051018
TRINITY_DN10156_c0_g1_i4	GO:0003723,GO:0005634,GO:0005681,GO:0005829,GO:0006355,GO:0006397,GO:0007165,GO:0008380,GO:0016607,GO:0042113,GO:0043484,GO:0051018
TRINITY_DN10156_c0_g1_i6	GO:0003723,GO:0005634,GO:0005681,GO:0005829,GO:0006355,GO:0006397,GO:0007165,GO:0008380,GO:0016607,GO:0042113,GO:0043484,GO:0051018
TRINITY_DN10156_c0_g1_i8	GO:0003723,GO:0005634,GO:0005681,GO:0005829,GO:0006355,GO:0006397,GO:0007165,GO:0008380,GO:0016607,GO:0042113,GO:0043484,GO:0051018
TRINITY_DN101570_c0_g1_i1	GO:0005634,GO:0007141,GO:0007283,GO:0010529,GO:0030154,GO:0032968,GO:1990511
TRINITY_DN101573_c0_g1_i1	GO:0004029,GO:0005737,GO:0006730,GO:0009058,GO:0009258,GO:0016155,GO:0016742
TRINITY_DN10157_c0_g1_i3	GO:0005737,GO:0005813,GO:0005814,GO:0007224,GO:0036064,GO:0044458,GO:0051642,GO:0060271,GO:0070201
TRINITY_DN10157_c0_g1_i4	GO:0005737,GO:0005813,GO:0005814,GO:0007224,GO:0036064,GO:0044458,GO:0051642,GO:0060271,GO:0070201
TRINITY_DN10157_c0_g1_i5	GO:0005737,GO:0005813,GO:0005814,GO:0007224,GO:0036064,GO:0044458,GO:0051642,GO:0060271,GO:0070201
TRINITY_DN101581_c0_g1_i1	GO:0097546
TRINITY_DN10158_c0_g1_i4	GO:0005506,GO:0005783,GO:0005789,GO:0006699,GO:0006707,GO:0006805,GO:0007399,GO:0008395,GO:0016021,GO:0016125,GO:0020037,GO:0030425,GO:0033781,GO:0042448,GO:0062184,GO:0098793,GO:0098794,GO:1900271,GO:1903044
TRINITY_DN10158_c0_g1_i5	GO:0005506,GO:0005783,GO:0005789,GO:0006699,GO:0006707,GO:0006805,GO:0007399,GO:0008395,GO:0016021,GO:0016125,GO:0020037,GO:0030425,GO:0033781,GO:0042448,GO:0062184,GO:0098793,GO:0098794,GO:1900271,GO:1903044
TRINITY_DN10158_c0_g1_i8	GO:0005506,GO:0005783,GO:0005789,GO:0006699,GO:0006707,GO:0006805,GO:0007399,GO:0008395,GO:0016021,GO:0016125,GO:0020037,GO:0030425,GO:0033781,GO:0042448,GO:0062184,GO:0098793,GO:0098794,GO:1900271,GO:1903044
TRINITY_DN101592_c0_g1_i1	GO:0000139,GO:0001650,GO:0005096,GO:0005654,GO:0005789,GO:0005794,GO:0005829,GO:0005938,GO:0007264,GO:0010008,GO:0014069,GO:0015629,GO:0043197,GO:0051056,GO:1901981
TRINITY_DN101593_c0_g1_i1	GO:0003677,GO:0005634,GO:0010468,GO:0045944,GO:0046872
TRINITY_DN1015_c0_g2_i1	GO:0004348,GO:0005829,GO:0005975,GO:0006680,GO:0007417,GO:0008203,GO:0008422,GO:0016021,GO:0016139,GO:0019898,GO:0021954,GO:0030259,GO:0030833,GO:0031113,GO:0042406,GO:0046527,GO:0050295,GO:0090498,GO:0097035
TRINITY_DN10160_c0_g2_i1	GO:0000470,GO:0002181,GO:0003723,GO:0003735,GO:0022625,GO:0042788
TRINITY_DN101613_c0_g1_i1	GO:0005634,GO:0005829,GO:0019888,GO:0019903,GO:0043231,GO:0043666
TRINITY_DN101616_c0_g1_i1	GO:0005096,GO:0005737,GO:0005794,GO:0005829,GO:0006886,GO:0030659,GO:0031267,GO:0090630
TRINITY_DN101617_c0_g1_i1	GO:0005254,GO:0005886,GO:0005929,GO:0006821,GO:0007608,GO:0034707,GO:0051899,GO:1902476
TRINITY_DN101620_c0_g1_i1	GO:0005615,GO:0031012,GO:0070062
TRINITY_DN101623_c0_g1_i1	GO:0005829,GO:0030552
TRINITY_DN101627_c0_g1_i1	GO:0001726,GO:0005096,GO:0005654,GO:0005829,GO:0005925,GO:0016477,GO:0043231,GO:0043547,GO:0046872,GO:0051492
TRINITY_DN101630_c0_g1_i1	GO:0000165,GO:0001838,GO:0003779,GO:0005737,GO:0007416,GO:0007611,GO:0007612,GO:0007613,GO:0007626,GO:0008022,GO:0008270,GO:0014069,GO:0017124,GO:0021773,GO:0030160,GO:0030534,GO:0031234,GO:0032232,GO:0035176,GO:0035255,GO:0035640,GO:0035641,GO:0040011,GO:0042297,GO:0042802,GO:0043005,GO:0043197,GO:0043621,GO:0044309,GO:0044877,GO:0045202,GO:0045794,GO:0048167,GO:0048170,GO:0048854,GO:0050807,GO:…
TRINITY_DN101632_c0_g1_i1	GO:0005654,GO:0005737,GO:0007219,GO:0016567,GO:0046872,GO:0061630
TRINITY_DN101636_c0_g1_i1	GO:0000146,GO:0005516,GO:0005524,GO:0005737,GO:0005768,GO:0005769,GO:0005829,GO:0005886,GO:0005902,GO:0005903,GO:0005938,GO:0006897,GO:0007015,GO:0010923,GO:0015031,GO:0015629,GO:0016459,GO:0019904,GO:0030050,GO:0030424,GO:0030425,GO:0031982,GO:0043204,GO:0043209,GO:0051015,GO:0061502
TRINITY_DN10163_c0_g1_i1	GO:0004672,GO:0004674,GO:0004693,GO:0005524,GO:0005634,GO:0005737,GO:0005929,GO:0006468,GO:0007165,GO:0035556,GO:0046872,GO:0097546,GO:0106310,GO:0106311
TRINITY_DN10163_c0_g1_i2	GO:0004672,GO:0004674,GO:0004693,GO:0005524,GO:0005634,GO:0005737,GO:0005929,GO:0006468,GO:0007165,GO:0035556,GO:0046872,GO:0097546,GO:0106310,GO:0106311
TRINITY_DN10163_c0_g1_i3	GO:0004672,GO:0004674,GO:0004693,GO:0005524,GO:0005634,GO:0005737,GO:0005929,GO:0006468,GO:0007165,GO:0035556,GO:0046872,GO:0097546,GO:0106310,GO:0106311
TRINITY_DN10163_c0_g1_i4	GO:0004672,GO:0004674,GO:0004693,GO:0005524,GO:0005634,GO:0005737,GO:0005929,GO:0006468,GO:0007165,GO:0035556,GO:0046872,GO:0097546,GO:0106310,GO:0106311
TRINITY_DN10163_c0_g1_i5	GO:0004672,GO:0004674,GO:0004693,GO:0005524,GO:0005634,GO:0005737,GO:0005929,GO:0006468,GO:0007165,GO:0035556,GO:0046872,GO:0097546,GO:0106310,GO:0106311
TRINITY_DN10163_c0_g1_i8	GO:0004672,GO:0004674,GO:0004693,GO:0005524,GO:0005634,GO:0005737,GO:0005929,GO:0006468,GO:0007165,GO:0035556,GO:0046872,GO:0097546,GO:0106310,GO:0106311
TRINITY_DN101657_c0_g1_i1	GO:0001503,GO:0004866,GO:0004869,GO:0005576,GO:0005615,GO:0005794,GO:0006953,GO:0008584,GO:0010951,GO:0030294,GO:0030308,GO:0030502,GO:0031012,GO:0032991,GO:0045780,GO:0046627,GO:0050727,GO:0050766,GO:0062023,GO:0065003
TRINITY_DN10165_c0_g1_i1	GO:0000154,GO:0000179,GO:0003677,GO:0003723,GO:0005759,GO:0006391,GO:0007005,GO:0031167,GO:0034246,GO:0042645
TRINITY_DN10165_c0_g1_i2	GO:0000154,GO:0000179,GO:0003677,GO:0003723,GO:0005759,GO:0006391,GO:0007005,GO:0031167,GO:0034246,GO:0042645
TRINITY_DN10165_c0_g2_i1	GO:0005198,GO:0005886,GO:0005923,GO:0007155,GO:0016021,GO:0016338,GO:0042802,GO:0070160,GO:0070830
TRINITY_DN10165_c0_g2_i2	GO:0005198,GO:0005886,GO:0005923,GO:0007155,GO:0016021,GO:0016338,GO:0042802,GO:0070160,GO:0070830
TRINITY_DN10165_c0_g3_i1	GO:0000179,GO:0003677,GO:0003723,GO:0005759,GO:0006391,GO:0031167,GO:0034246,GO:0042645
TRINITY_DN101671_c0_g1_i1	GO:0001520,GO:0005737,GO:0007010,GO:0007283,GO:0097224
TRINITY_DN101679_c0_g1_i1	GO:0001954,GO:0003779,GO:0005178,GO:0005654,GO:0005737,GO:0005856,GO:0005886,GO:0006936,GO:0007517,GO:0007528,GO:0008270,GO:0014894,GO:0016010,GO:0016020,GO:0017166,GO:0019901,GO:0030175,GO:0030426,GO:0030864,GO:0031527,GO:0031594,GO:0032991,GO:0042383,GO:0045211,GO:0051015,GO:0070062,GO:2000649
TRINITY_DN10167_c0_g1_i1	GO:0005096,GO:0043547
TRINITY_DN101682_c0_g1_i1	GO:0005539,GO:0005615
TRINITY_DN101684_c0_g1_i1	GO:0005829,GO:0005856,GO:0005902,GO:0005903,GO:0007605,GO:0030154,GO:0032532,GO:0051015,GO:1904106,GO:1904970
TRINITY_DN101685_c0_g1_i1	GO:0005545,GO:0005769,GO:0005829,GO:0006897,GO:0007179,GO:0016197,GO:0019904,GO:0031901,GO:0032991,GO:0043231,GO:0046872
TRINITY_DN10168_c0_g1_i1	GO:0004930,GO:0005737,GO:0005765,GO:0005794,GO:0005886,GO:0006726,GO:0007165,GO:0007186,GO:0007601,GO:0016020,GO:0016021,GO:0016324,GO:0032400,GO:0032402,GO:0032438,GO:0033162,GO:0035240,GO:0035584,GO:0035643,GO:0042470,GO:0048015,GO:0050848,GO:0072544,GO:0072545
TRINITY_DN10168_c0_g1_i2	GO:0004930,GO:0005737,GO:0005765,GO:0005794,GO:0005886,GO:0006726,GO:0007165,GO:0007186,GO:0007601,GO:0016020,GO:0016021,GO:0016324,GO:0032400,GO:0032402,GO:0032438,GO:0033162,GO:0035240,GO:0035584,GO:0035643,GO:0042470,GO:0048015,GO:0050848,GO:0072544,GO:0072545
TRINITY_DN10169_c0_g2_i1	GO:0003925,GO:0005525,GO:0007165,GO:0016020
TRINITY_DN10169_c0_g2_i2	GO:0003925,GO:0005525,GO:0007165,GO:0016020
TRINITY_DN1016_c0_g1_i1	GO:0003713,GO:0005634,GO:0043627
TRINITY_DN1016_c1_g1_i1	GO:0000812,GO:0005524,GO:0006281,GO:0006310,GO:0016787,GO:0031011,GO:0035267,GO:0043139,GO:0071339,GO:0097255,GO:0120293
TRINITY_DN1016_c1_g1_i2	GO:0000812,GO:0005524,GO:0006281,GO:0006310,GO:0016787,GO:0031011,GO:0035267,GO:0043139,GO:0071339,GO:0097255,GO:0120293
TRINITY_DN1016_c1_g1_i3	GO:0000492,GO:0000812,GO:0003678,GO:0005524,GO:0005634,GO:0005737,GO:0006281,GO:0006310,GO:0006338,GO:0006357,GO:0016573,GO:0031011,GO:0035267,GO:0043139,GO:0043967,GO:0043968,GO:0071339,GO:0097255,GO:0120293
TRINITY_DN1016_c1_g1_i4	GO:0000812,GO:0005524,GO:0006281,GO:0006310,GO:0016787,GO:0031011,GO:0035267,GO:0043139,GO:0071339,GO:0097255,GO:0120293
TRINITY_DN101702_c0_g1_i1	GO:0001558,GO:0005634,GO:0006909,GO:0016020,GO:0016021,GO:0016197,GO:0030856,GO:0032456,GO:0048488,GO:0098793
TRINITY_DN101704_c0_g1_i1	GO:0000139,GO:0004864,GO:0005794,GO:0006487,GO:0016020,GO:0016021,GO:0018279,GO:0019082,GO:0030144,GO:0030145,GO:0030335,GO:0070062,GO:1903614,GO:1904894
TRINITY_DN101708_c0_g1_i1	GO:0003865,GO:0005789,GO:0006694,GO:0006702,GO:0007267,GO:0008209,GO:0008584,GO:0009917,GO:0016021,GO:0016491,GO:0030154,GO:0030283,GO:0030539,GO:0047751,GO:0061370
TRINITY_DN10171_c0_g1_i1	GO:0005737
TRINITY_DN10171_c0_g1_i2	GO:0005737
TRINITY_DN10171_c0_g1_i3	GO:0005737
TRINITY_DN101724_c0_g1_i1	GO:0005200,GO:0005634,GO:0005829,GO:0005885,GO:0030041,GO:0034314,GO:0035861,GO:0043005,GO:0045202,GO:0051015
TRINITY_DN10172_c0_g1_i1	GO:0005576,GO:0005615,GO:0005886,GO:0030424,GO:0042802,GO:0046658,GO:1990138
TRINITY_DN101738_c0_g1_i1	GO:0004465,GO:0005576,GO:0008201,GO:0016042
TRINITY_DN10173_c0_g1_i1	GO:0004445,GO:0005886,GO:0016020,GO:0030425,GO:0042731,GO:0046855,GO:0046856,GO:0048016,GO:0052658,GO:0052659,GO:1901215
TRINITY_DN10173_c0_g1_i2	GO:0004445,GO:0005886,GO:0016020,GO:0030425,GO:0042731,GO:0046855,GO:0046856,GO:0052658,GO:0052659,GO:1901215
TRINITY_DN10173_c0_g1_i5	GO:0004445,GO:0005886,GO:0016020,GO:0030425,GO:0042731,GO:0046855,GO:0046856,GO:0052658,GO:0052659,GO:1901215
TRINITY_DN10173_c0_g1_i6	GO:0004445,GO:0005886,GO:0030425,GO:0046855,GO:0046856,GO:0048016,GO:0052658,GO:0052659,GO:1901215
TRINITY_DN10174_c0_g1_i4	GO:0005737,GO:0042803,GO:0048471
TRINITY_DN101751_c0_g1_i1	GO:0005509,GO:0005887,GO:0005911,GO:0007155,GO:0007156
TRINITY_DN101753_c0_g1_i1	GO:0005634,GO:0006260,GO:0006281,GO:0006334,GO:0007049,GO:0031497,GO:0033186
TRINITY_DN10175_c0_g2_i1	GO:0003779,GO:0005200,GO:0005829,GO:0005886,GO:0006779,GO:0007009,GO:0008091,GO:0009986,GO:0014731,GO:0016020,GO:0030097,GO:0030506,GO:0030863,GO:0032991,GO:0051015,GO:0051693
TRINITY_DN10175_c0_g2_i6	GO:0003779,GO:0005200,GO:0005829,GO:0005886,GO:0006779,GO:0007009,GO:0008091,GO:0009986,GO:0014731,GO:0016020,GO:0030097,GO:0030506,GO:0030863,GO:0032991,GO:0051015,GO:0051693
TRINITY_DN10176_c0_g1_i2	GO:0000139,GO:0005783,GO:0005789,GO:0016021,GO:0032511
TRINITY_DN10176_c0_g1_i3	GO:0000139,GO:0005783,GO:0005789,GO:0016021,GO:0032511
TRINITY_DN10176_c0_g1_i4	GO:0000139,GO:0005783,GO:0005789,GO:0016021,GO:0032511
TRINITY_DN101771_c0_g1_i1	GO:0000165,GO:0003779,GO:0005200,GO:0005509,GO:0005516,GO:0005576,GO:0005829,GO:0006888,GO:0007411,GO:0008091,GO:0015630,GO:0016020,GO:0035580,GO:0043231,GO:0043312,GO:0045296,GO:0051693,GO:0070062,GO:1903561,GO:1904724
TRINITY_DN101772_c0_g1_i1	GO:0005604,GO:0007186,GO:0009887,GO:0009888,GO:0016021,GO:0016477,GO:0030246,GO:0034446
TRINITY_DN101777_c0_g1_i1	GO:0005201,GO:0005576,GO:0005587,GO:0005615,GO:0005788,GO:0007155,GO:0030020,GO:0030198,GO:0030199,GO:0031012,GO:0038063,GO:0062023
TRINITY_DN101777_c0_g1_i2	GO:0005201,GO:0005576,GO:0005587,GO:0005615,GO:0005788,GO:0007155,GO:0030020,GO:0030198,GO:0030199,GO:0031012,GO:0038063,GO:0062023
TRINITY_DN101779_c0_g1_i1	GO:0002020,GO:0003677,GO:0005634,GO:0005654,GO:0006281,GO:0006310,GO:0016579,GO:0031011
TRINITY_DN10177_c0_g1_i2	GO:0000149,GO:0001786,GO:0005509,GO:0005544,GO:0005886,GO:0014059,GO:0016021,GO:0016192,GO:0017156,GO:0017158,GO:0030276,GO:0070382,GO:0071277
TRINITY_DN10177_c0_g1_i4	GO:0000149,GO:0001786,GO:0005509,GO:0005544,GO:0005886,GO:0014059,GO:0016021,GO:0016192,GO:0017156,GO:0017158,GO:0030276,GO:0070382,GO:0071277
TRINITY_DN10178_c0_g2_i1	GO:0005770,GO:0006612,GO:0006897,GO:0006898,GO:0019898,GO:0031175,GO:0031267,GO:0031902,GO:0032456,GO:0032458,GO:0036010,GO:0042802,GO:0045296,GO:0046872,GO:0055038,GO:0070300,GO:0097320
TRINITY_DN101793_c0_g1_i1	GO:0002102,GO:0005546,GO:0005634,GO:0005737,GO:0005829,GO:0005886,GO:0005925,GO:0007519,GO:0008154,GO:0015629,GO:0030496,GO:0032154,GO:0032467,GO:0036449,GO:0042995,GO:0043034,GO:0051014,GO:0051015,GO:0051016
TRINITY_DN101797_c0_g1_i1	GO:0003779,GO:0005634,GO:0005737,GO:0005856,GO:0008270,GO:0030041,GO:0030091,GO:0033743,GO:0033745,GO:0045087,GO:0070191
TRINITY_DN10179_c0_g1_i4	GO:0001530,GO:0001771,GO:0001772,GO:0001934,GO:0002438,GO:0005044,GO:0007157,GO:0009897,GO:0019901,GO:0031226,GO:0031663,GO:0032496,GO:0042101,GO:0042102,GO:0042802,GO:0044214,GO:0070891,GO:1900017
TRINITY_DN1017_c0_g1_i3	GO:0004177,GO:0005507,GO:0005576,GO:0005615,GO:0005794,GO:0005886,GO:0006508,GO:0007568,GO:0008270,GO:0009897,GO:0016485,GO:0030141,GO:0042277,GO:0043005,GO:0045776,GO:0050897,GO:0060041,GO:0070006
TRINITY_DN1017_c0_g1_i5	GO:0004177,GO:0005507,GO:0005576,GO:0005615,GO:0005794,GO:0005886,GO:0006508,GO:0007568,GO:0008270,GO:0009897,GO:0016485,GO:0030141,GO:0042277,GO:0043005,GO:0045776,GO:0050897,GO:0060041,GO:0070006
TRINITY_DN101801_c0_g1_i1	GO:0005886,GO:0006811,GO:0015385,GO:0015386,GO:0016021,GO:0031902,GO:0051453,GO:0055037,GO:0071805,GO:0098719
TRINITY_DN101803_c0_g1_i1	GO:0000398,GO:0003697,GO:0003899,GO:0005634,GO:0005654,GO:0005665,GO:0005666,GO:0005736,GO:0005829,GO:0006283,GO:0006351,GO:0006361,GO:0006363,GO:0006366,GO:0006367,GO:0006368,GO:0006370,GO:0008543,GO:0016070,GO:0032481,GO:0032993,GO:0042795,GO:0045815,GO:0048239,GO:0050434,GO:0060964
TRINITY_DN101809_c0_g1_i1	GO:0005886,GO:0007601,GO:0010960,GO:0015081,GO:0015095,GO:0015693,GO:0016021,GO:0016323,GO:0022857,GO:0030425,GO:0032991,GO:0043025,GO:0043231,GO:0050896,GO:0055065,GO:0070166
TRINITY_DN10180_c0_g1_i1	GO:0005759,GO:0005829,GO:0008376,GO:0016021,GO:0016757,GO:0030206,GO:0032580,GO:0046872,GO:0047238,GO:0050510
TRINITY_DN10180_c0_g1_i2	GO:0005759,GO:0005829,GO:0008376,GO:0016021,GO:0016757,GO:0030206,GO:0032580,GO:0046872,GO:0047238,GO:0050510
TRINITY_DN10181_c0_g1_i1	GO:0005737,GO:0005813,GO:0005829,GO:0036038,GO:0036064,GO:0060271,GO:0097711
TRINITY_DN10181_c0_g1_i2	GO:0005737,GO:0005813,GO:0005829,GO:0036038,GO:0036064,GO:0060271,GO:0097711
TRINITY_DN10181_c0_g1_i4	GO:0005737,GO:0005813,GO:0005829,GO:0036038,GO:0036064,GO:0060271,GO:0097711
TRINITY_DN101820_c0_g1_i1	GO:0001938,GO:0001954,GO:0002040,GO:0005509,GO:0005615,GO:0005737,GO:0005901,GO:0007156,GO:0007162,GO:0007266,GO:0008285,GO:0009897,GO:0009986,GO:0016339,GO:0016342,GO:0016601,GO:0030032,GO:0030100,GO:0030169,GO:0030335,GO:0031225,GO:0042058,GO:0042803,GO:0043005,GO:0043542,GO:0043616,GO:0045296,GO:0045944,GO:0048661,GO:0050850,GO:0050927,GO:0051668,GO:0055096,GO:0055100,GO:0098742,GO:0099512
TRINITY_DN10182_c0_g1_i1	GO:0003779,GO:0005198,GO:0005516,GO:0005737,GO:0005856,GO:0030054,GO:0035556,GO:0042383
TRINITY_DN10182_c0_g1_i2	GO:0003779,GO:0005198,GO:0005516,GO:0005737,GO:0005856,GO:0030054,GO:0035556,GO:0042383
TRINITY_DN10182_c0_g1_i3	GO:0002027,GO:0003117,GO:0003779,GO:0005198,GO:0005516,GO:0005737,GO:0005856,GO:0006936,GO:0007528,GO:0016010,GO:0016013,GO:0017080,GO:0030165,GO:0031594,GO:0032991,GO:0042383,GO:0044325,GO:0045202,GO:0045211,GO:0050998,GO:0051117,GO:0060307,GO:0086005,GO:1902083,GO:1902305
TRINITY_DN10182_c0_g1_i4	GO:0002027,GO:0003117,GO:0003779,GO:0005198,GO:0005516,GO:0005737,GO:0005856,GO:0006936,GO:0007528,GO:0016010,GO:0016013,GO:0017080,GO:0030165,GO:0031594,GO:0032991,GO:0042383,GO:0044325,GO:0045202,GO:0045211,GO:0050998,GO:0051117,GO:0060307,GO:0086005,GO:1902083,GO:1902305
TRINITY_DN10182_c0_g1_i6	GO:0003779,GO:0005198,GO:0005516,GO:0005737,GO:0005856,GO:0030054,GO:0035556,GO:0042383
TRINITY_DN101842_c0_g1_i1	GO:0004222,GO:0004867,GO:0005576,GO:0030198,GO:0031012
TRINITY_DN101849_c0_g1_i1	GO:0005509,GO:0005544,GO:0005737,GO:0005886,GO:0008104,GO:0019905,GO:0031340,GO:0032024,GO:0045956,GO:0048791,GO:0061669,GO:0098793
TRINITY_DN101852_c0_g1_i1	GO:0005198,GO:0005882
TRINITY_DN101856_c0_g1_i1	GO:0005244,GO:0005267,GO:0005509,GO:0005886,GO:0034765
TRINITY_DN101858_c0_g1_i1	GO:0000775,GO:0000794,GO:0000795,GO:0000800,GO:0003677,GO:0005524,GO:0005634,GO:0005654,GO:0005829,GO:0007062,GO:0007064,GO:0008278,GO:0016887,GO:0030893,GO:0034991,GO:0051321
TRINITY_DN10185_c0_g2_i1	GO:0005737,GO:0008021,GO:0030672,GO:0042802,GO:0044305,GO:0048786,GO:0051966,GO:0070062
TRINITY_DN10185_c0_g2_i2	GO:0005737,GO:0008021,GO:0030672,GO:0042802,GO:0044305,GO:0048786,GO:0051966,GO:0070062
TRINITY_DN10185_c0_g2_i3	GO:0005737,GO:0008021,GO:0030672,GO:0042802,GO:0044305,GO:0048786,GO:0051966,GO:0070062
TRINITY_DN101861_c0_g1_i1	GO:0003723,GO:0004439,GO:0004445,GO:0005737,GO:0005881,GO:0007420,GO:0017124,GO:0031315,GO:0032587,GO:0043679,GO:0045121,GO:0046855,GO:0046856,GO:0048312,GO:0048471,GO:0048488,GO:0052744,GO:0098793
TRINITY_DN101862_c0_g1_i1	GO:0005737,GO:0005829,GO:0016567,GO:0043687
TRINITY_DN10186_c0_g1_i1	GO:0005229,GO:0005886,GO:0006821,GO:0030868,GO:0034707,GO:0072320
TRINITY_DN10186_c0_g1_i2	GO:0005229,GO:0005886,GO:0006821,GO:0030868,GO:0034707,GO:0072320
TRINITY_DN10186_c0_g1_i3	GO:0005229,GO:0005886,GO:0006821,GO:0030868,GO:0034707,GO:0072320
TRINITY_DN10186_c0_g1_i4	GO:0005229,GO:0005886,GO:0006821,GO:0030868,GO:0034707,GO:0072320
TRINITY_DN101879_c0_g1_i1	GO:0005743
TRINITY_DN101884_c0_g1_i1	GO:0005524,GO:0005832,GO:0006457,GO:0016887,GO:0051082
TRINITY_DN1018_c0_g1_i1	GO:0005737,GO:0030855,GO:0051015
TRINITY_DN1018_c0_g1_i2	GO:0005737,GO:0030855,GO:0051015
TRINITY_DN1018_c0_g1_i3	GO:0005737,GO:0030855,GO:0051015
TRINITY_DN1018_c0_g1_i4	GO:0005737,GO:0030855,GO:0051015
TRINITY_DN1018_c0_g1_i5	GO:0005737,GO:0030855,GO:0051015
TRINITY_DN1018_c0_g1_i6	GO:0005737,GO:0030855,GO:0051015
TRINITY_DN101906_c0_g1_i1	GO:0005634,GO:0005739,GO:0005789,GO:0006636,GO:0007568,GO:0007584,GO:0009267,GO:0009744,GO:0010033,GO:0014070,GO:0016021,GO:0016213,GO:0016491,GO:0016717,GO:0019369,GO:0032868,GO:0033189,GO:0035900,GO:0042759,GO:0043231,GO:0062076
TRINITY_DN101912_c0_g1_i1	GO:0000018,GO:0000729,GO:0000792,GO:0003677,GO:0003678,GO:0003682,GO:0005524,GO:0005634,GO:0005654,GO:0008094,GO:0035861,GO:0043044,GO:0043130,GO:0043596,GO:0051304,GO:0070615,GO:0070932,GO:0070933
TRINITY_DN101917_c0_g1_i1	GO:0000122,GO:0000398,GO:0003676,GO:0003677,GO:0003714,GO:0003723,GO:0005634,GO:0005654,GO:0007219,GO:0016032,GO:0017053,GO:0045892,GO:0050769,GO:0070062
TRINITY_DN101921_c0_g1_i1	GO:0005242,GO:0005886,GO:0008076,GO:0015467,GO:0034765,GO:0098688,GO:0099056,GO:1990573
TRINITY_DN10192_c0_g1_i1	GO:0004843,GO:0005737,GO:0005829,GO:0016236,GO:0016579,GO:0030433,GO:0030968,GO:0035523,GO:0035871,GO:0046872,GO:0070536,GO:0071108,GO:1990167,GO:1990168
TRINITY_DN101931_c0_g1_i1	GO:0001764,GO:0005768,GO:0007158,GO:0007626,GO:0009897,GO:0016021,GO:0030136,GO:0043204
TRINITY_DN101939_c0_g1_i1	GO:0003723,GO:0005739,GO:0005743,GO:0005762,GO:0070125,GO:0070126
TRINITY_DN101947_c0_g1_i1	GO:0003954,GO:0005654,GO:0005737,GO:0005739,GO:0005746,GO:0005747,GO:0008137,GO:0016021,GO:0030308,GO:0031966,GO:0032981,GO:0045892,GO:0072593,GO:0097190,GO:2001243
TRINITY_DN101956_c0_g1_i1	GO:0005813,GO:0005814,GO:0005819,GO:0005929,GO:0005930,GO:0007049,GO:0007275,GO:0008017,GO:0030424,GO:0035869,GO:0036064,GO:0045995,GO:0051301,GO:0060296,GO:0061673,GO:0072686,GO:1901673,GO:1990755
TRINITY_DN101965_c0_g1_i1	GO:0000785,GO:0000976,GO:0000978,GO:0003700,GO:0004879,GO:0005496,GO:0005497,GO:0005634,GO:0005737,GO:0006357,GO:0008013,GO:0008270,GO:0008284,GO:0008584,GO:0010628,GO:0030518,GO:0030521,GO:0030522,GO:0042327,GO:0045720,GO:0045944,GO:0051092,GO:1903076,GO:2001237
TRINITY_DN101974_c0_g1_i1	GO:0000785,GO:0003677,GO:0005634,GO:0005654,GO:0005737,GO:0005829,GO:0007064,GO:0010468,GO:0045944,GO:0046872,GO:0051301,GO:0051382
TRINITY_DN101977_c0_g1_i1	GO:0002020,GO:0004866,GO:0004867,GO:0005576,GO:0005615,GO:0005783,GO:0005794,GO:0006487,GO:0006953,GO:0010951,GO:0034097,GO:0042802,GO:0043231,GO:0043434,GO:0062023
TRINITY_DN10197_c0_g1_i1	GO:0000791,GO:0001046,GO:0003677,GO:0003886,GO:0005634,GO:0005737,GO:0006306,GO:0006325,GO:0009408,GO:0010468,GO:0016363,GO:0046872,GO:0071774,GO:0106363
TRINITY_DN10197_c0_g1_i2	GO:0000791,GO:0001046,GO:0003677,GO:0003886,GO:0005634,GO:0005737,GO:0006306,GO:0006325,GO:0009408,GO:0010468,GO:0016363,GO:0046872,GO:0071774,GO:0106363
TRINITY_DN10197_c0_g1_i3	GO:0000791,GO:0001046,GO:0003677,GO:0003886,GO:0005634,GO:0005737,GO:0006306,GO:0006325,GO:0009408,GO:0010468,GO:0016363,GO:0046872,GO:0071774,GO:0106363
TRINITY_DN10197_c0_g1_i5	GO:0000791,GO:0001046,GO:0003677,GO:0003886,GO:0005634,GO:0005737,GO:0006306,GO:0006325,GO:0009408,GO:0010468,GO:0016363,GO:0046872,GO:0071774,GO:0106363
TRINITY_DN10197_c0_g1_i6	GO:0000791,GO:0001046,GO:0003677,GO:0003886,GO:0005634,GO:0005737,GO:0006306,GO:0006325,GO:0009408,GO:0010468,GO:0016363,GO:0046872,GO:0071774,GO:0106363
TRINITY_DN10197_c0_g1_i7	GO:0000791,GO:0001046,GO:0003677,GO:0003886,GO:0005634,GO:0005737,GO:0006306,GO:0006325,GO:0009408,GO:0010468,GO:0016363,GO:0046872,GO:0071774,GO:0106363
TRINITY_DN101981_c0_g1_i1	GO:0005829
TRINITY_DN10198_c0_g2_i10	GO:0000022,GO:0000226,GO:0000922,GO:0001578,GO:0005634,GO:0005654,GO:0005694,GO:0005737,GO:0005819,GO:0005829,GO:0005876,GO:0005886,GO:0008017,GO:0008284,GO:0015630,GO:0019894,GO:0019901,GO:0030496,GO:0032465,GO:0042802,GO:0045171,GO:0051256,GO:0051301,GO:0070938,GO:1990023
TRINITY_DN10198_c0_g2_i2	GO:0000022,GO:0000226,GO:0000922,GO:0001578,GO:0005634,GO:0005654,GO:0005694,GO:0005737,GO:0005819,GO:0005829,GO:0005876,GO:0005886,GO:0008017,GO:0008284,GO:0015630,GO:0019894,GO:0019901,GO:0030496,GO:0032465,GO:0042802,GO:0045171,GO:0051256,GO:0051301,GO:0070938,GO:1990023
TRINITY_DN10198_c0_g2_i3	GO:0000226,GO:0000922,GO:0001578,GO:0005634,GO:0005654,GO:0005737,GO:0005819,GO:0005874,GO:0005886,GO:0008017,GO:0008284,GO:0015630,GO:0019894,GO:0019901,GO:0030496,GO:0032465,GO:0042802,GO:0045171,GO:0051256,GO:0051301,GO:0070938,GO:1990023
TRINITY_DN10198_c0_g2_i8	GO:0000022,GO:0000226,GO:0000922,GO:0001578,GO:0005634,GO:0005654,GO:0005694,GO:0005737,GO:0005819,GO:0005829,GO:0005876,GO:0005886,GO:0008017,GO:0008284,GO:0015630,GO:0019894,GO:0019901,GO:0030496,GO:0032465,GO:0042802,GO:0045171,GO:0051256,GO:0051301,GO:0070938,GO:1990023
TRINITY_DN10198_c0_g2_i9	GO:0000022,GO:0000226,GO:0000922,GO:0001578,GO:0005634,GO:0005654,GO:0005694,GO:0005737,GO:0005819,GO:0005829,GO:0005876,GO:0005886,GO:0008017,GO:0008284,GO:0015630,GO:0019894,GO:0019901,GO:0030496,GO:0032465,GO:0042802,GO:0045171,GO:0051256,GO:0051301,GO:0070938,GO:1990023
TRINITY_DN101995_c0_g1_i1	GO:0000165,GO:0002091,GO:0005737,GO:0005783,GO:0005829,GO:0005886,GO:0007165,GO:0007204,GO:0007268,GO:0007399,GO:0007612,GO:0008021,GO:0008022,GO:0014069,GO:0016188,GO:0019900,GO:0019903,GO:0030054,GO:0030165,GO:0030666,GO:0030863,GO:0031234,GO:0031594,GO:0031697,GO:0031748,GO:0031812,GO:0032281,GO:0032839,GO:0033130,GO:0035176,GO:0035255,GO:0035418,GO:0035641,GO:0035865,GO:0043005,GO:0043113,GO:…
TRINITY_DN1019_c0_g1_i1	GO:0006886,GO:0006897,GO:0008289,GO:0016192,GO:0030122,GO:0031410,GO:0035615,GO:0043231,GO:0072583
TRINITY_DN1019_c0_g1_i5	GO:0006886,GO:0006897,GO:0008289,GO:0016192,GO:0030122,GO:0031410,GO:0035615,GO:0043231,GO:0072583
TRINITY_DN1019_c0_g1_i7	GO:0006886,GO:0006897,GO:0008289,GO:0016192,GO:0030122,GO:0031410,GO:0035615,GO:0043231,GO:0072583
TRINITY_DN1019_c0_g1_i8	GO:0006886,GO:0006897,GO:0008289,GO:0016192,GO:0030122,GO:0031410,GO:0035615,GO:0043231,GO:0072583
TRINITY_DN1019_c0_g1_i9	GO:0006886,GO:0006897,GO:0008289,GO:0016192,GO:0030122,GO:0031410,GO:0035615,GO:0043231,GO:0072583
TRINITY_DN101_c0_g1_i1	GO:0000139,GO:0004348,GO:0005085,GO:0005576,GO:0005829,GO:0005886,GO:0005975,GO:0006680,GO:0007417,GO:0008203,GO:0008206,GO:0008422,GO:0009374,GO:0016020,GO:0016021,GO:0016139,GO:0019731,GO:0019898,GO:0021954,GO:0030259,GO:0030833,GO:0031113,GO:0031267,GO:0032588,GO:0032991,GO:0034066,GO:0042147,GO:0042406,GO:0043547,GO:0046527,GO:0050295,GO:0090498,GO:0097035,GO:1903363
TRINITY_DN101_c0_g1_i2	GO:0000139,GO:0004348,GO:0005085,GO:0005576,GO:0005829,GO:0005886,GO:0005975,GO:0006680,GO:0007417,GO:0008203,GO:0008206,GO:0008422,GO:0009374,GO:0016020,GO:0016021,GO:0016139,GO:0019731,GO:0019898,GO:0021954,GO:0030259,GO:0030833,GO:0031113,GO:0031267,GO:0032588,GO:0032991,GO:0034066,GO:0042147,GO:0042406,GO:0043547,GO:0046527,GO:0050295,GO:0090498,GO:0097035,GO:1903363
TRINITY_DN101_c0_g1_i4	GO:0000139,GO:0005085,GO:0005829,GO:0005886,GO:0016020,GO:0031267,GO:0032588,GO:0032991,GO:0034066,GO:0042147,GO:0043547,GO:1903363
TRINITY_DN101_c0_g1_i5	GO:0000139,GO:0004348,GO:0005085,GO:0005829,GO:0005886,GO:0005975,GO:0006680,GO:0007417,GO:0008203,GO:0008206,GO:0008422,GO:0016020,GO:0016021,GO:0016139,GO:0019898,GO:0021954,GO:0030259,GO:0030833,GO:0031113,GO:0031267,GO:0032588,GO:0032991,GO:0034066,GO:0042147,GO:0042406,GO:0043547,GO:0046527,GO:0050295,GO:0090498,GO:0097035,GO:1903363
TRINITY_DN101_c0_g1_i6	GO:0000139,GO:0004348,GO:0005085,GO:0005829,GO:0005886,GO:0005975,GO:0006680,GO:0007417,GO:0008203,GO:0008206,GO:0008422,GO:0016020,GO:0016021,GO:0016139,GO:0019898,GO:0021954,GO:0030259,GO:0030833,GO:0031113,GO:0031267,GO:0032588,GO:0032991,GO:0034066,GO:0042147,GO:0042406,GO:0043547,GO:0046527,GO:0050295,GO:0090498,GO:0097035,GO:1903363
TRINITY_DN101_c0_g1_i7	GO:0000139,GO:0004348,GO:0005085,GO:0005576,GO:0005829,GO:0005886,GO:0005975,GO:0006680,GO:0007417,GO:0008203,GO:0008206,GO:0008422,GO:0009374,GO:0016020,GO:0016021,GO:0016139,GO:0019731,GO:0019898,GO:0021954,GO:0030259,GO:0030833,GO:0031113,GO:0031267,GO:0032588,GO:0032991,GO:0034066,GO:0042147,GO:0042406,GO:0043547,GO:0046527,GO:0050295,GO:0090498,GO:0097035,GO:1903363
TRINITY_DN102001_c0_g1_i1	GO:0005096,GO:0005737,GO:0005886,GO:0016358,GO:0030054,GO:0030659,GO:0031175,GO:0031594,GO:0036475,GO:0043195,GO:0043547,GO:0048488,GO:0050775,GO:0061564,GO:1902083,GO:1903204,GO:2000463,GO:2001224
TRINITY_DN102003_c0_g1_i1	GO:0004176,GO:0004222,GO:0005524,GO:0006508,GO:0009534,GO:0009535,GO:0016021,GO:0046872
TRINITY_DN10200_c0_g1_i1	GO:0003351,GO:0005576,GO:0005874,GO:0031514,GO:1904158,GO:1990716
TRINITY_DN10200_c0_g1_i3	GO:0003351,GO:0005576,GO:0005874,GO:0031514,GO:1904158,GO:1990716
TRINITY_DN102014_c0_g1_i1	GO:0005085,GO:0005829,GO:0016021
TRINITY_DN102015_c0_g1_i1	GO:0003677,GO:0005654,GO:0005829,GO:0046872
TRINITY_DN102017_c0_g1_i1	GO:0000932,GO:0004521,GO:0006402,GO:0016442,GO:0035198,GO:0035278,GO:0046872,GO:0072091,GO:0090624
TRINITY_DN10201_c0_g1_i1	GO:0000502,GO:0004175,GO:0004298,GO:0005634,GO:0005654,GO:0005737,GO:0005813,GO:0005829,GO:0005839,GO:0006508,GO:0006979,GO:0008233,GO:0010499,GO:0019774,GO:0043161
TRINITY_DN10201_c0_g2_i1	GO:0000165,GO:0000209,GO:0000502,GO:0002223,GO:0002479,GO:0004175,GO:0004298,GO:0005634,GO:0005654,GO:0005737,GO:0005813,GO:0005829,GO:0005839,GO:0006508,GO:0006521,GO:0006979,GO:0008233,GO:0010499,GO:0010972,GO:0016032,GO:0016579,GO:0019774,GO:0031145,GO:0031146,GO:0033209,GO:0036388,GO:0038061,GO:0038095,GO:0043161,GO:0043488,GO:0043687,GO:0050852,GO:0055085,GO:0060071,GO:0061418,GO:0070062,GO:…
TRINITY_DN10201_c2_g1_i1	GO:0000209,GO:0005829,GO:0035556,GO:0043687
TRINITY_DN102021_c0_g1_i1	GO:0001917,GO:0003779,GO:0005198,GO:0005200,GO:0005813,GO:0005814,GO:0005829,GO:0005886,GO:0007098,GO:0008104,GO:0010457,GO:0010669,GO:0015629,GO:0019894,GO:0032053,GO:0033365,GO:0035253,GO:0045494,GO:0045724,GO:0051656,GO:0070062,GO:0097729,GO:0120219,GO:1903566
TRINITY_DN102022_c0_g1_i1	GO:0005634,GO:0005737,GO:0007275,GO:0007283,GO:0030154,GO:0046872
TRINITY_DN10202_c0_g1_i1	GO:0005794,GO:0006886,GO:0016192,GO:0030131,GO:0030276,GO:0030665
TRINITY_DN10202_c0_g1_i2	GO:0000139,GO:0001822,GO:0005765,GO:0005794,GO:0005829,GO:0006886,GO:0006892,GO:0007368,GO:0007507,GO:0016192,GO:0019886,GO:0019901,GO:0030131,GO:0030276,GO:0030659,GO:0030665,GO:0032588,GO:0043231,GO:0050690
TRINITY_DN10202_c0_g1_i3	GO:0000139,GO:0001822,GO:0005765,GO:0005794,GO:0005829,GO:0006886,GO:0006892,GO:0007368,GO:0007507,GO:0016192,GO:0019886,GO:0019901,GO:0030131,GO:0030276,GO:0030659,GO:0030665,GO:0032588,GO:0043231,GO:0050690
TRINITY_DN10202_c0_g1_i4	GO:0000139,GO:0001822,GO:0005765,GO:0005794,GO:0005829,GO:0006886,GO:0006892,GO:0007368,GO:0007507,GO:0016192,GO:0019886,GO:0019901,GO:0030131,GO:0030276,GO:0030659,GO:0030665,GO:0032588,GO:0043231,GO:0050690
TRINITY_DN102037_c0_g1_i1	GO:0001771,GO:0005085,GO:0005737,GO:0007264,GO:0016020,GO:0031256,GO:0031258,GO:0036336,GO:0043547,GO:0061485,GO:0070233,GO:1903905,GO:1990869,GO:2000406
TRINITY_DN10203_c3_g1_i1	GO:0000981,GO:0005634,GO:0006357,GO:0043565,GO:0046872
TRINITY_DN102044_c0_g1_i1	GO:0005783,GO:0005789,GO:0016021,GO:0034976,GO:1901215,GO:1904294
TRINITY_DN102048_c0_g1_i1	GO:0000978,GO:0001228,GO:0005634,GO:0006357,GO:0046872
TRINITY_DN102051_c0_g1_i1	GO:0005737,GO:0005813,GO:0007052,GO:0030496,GO:0031122,GO:0060271,GO:0097546,GO:1905515
TRINITY_DN10205_c0_g1_i1	GO:0003433,GO:0004867,GO:0005518,GO:0005615,GO:0005783,GO:0005788,GO:0005793,GO:0010951,GO:0030199,GO:0032964,GO:0045121,GO:0051082,GO:0051604
TRINITY_DN10205_c0_g1_i2	GO:0003433,GO:0004867,GO:0005518,GO:0005615,GO:0005783,GO:0005788,GO:0005793,GO:0010951,GO:0030199,GO:0032964,GO:0045121,GO:0051082,GO:0051604
TRINITY_DN10205_c0_g1_i3	GO:0003433,GO:0004867,GO:0005518,GO:0005615,GO:0005783,GO:0005788,GO:0005793,GO:0010951,GO:0030199,GO:0032964,GO:0045121,GO:0051082,GO:0051604
TRINITY_DN10205_c0_g1_i4	GO:0003433,GO:0004867,GO:0005518,GO:0005615,GO:0005783,GO:0005788,GO:0005793,GO:0010951,GO:0030199,GO:0032964,GO:0045121,GO:0051082,GO:0051604
TRINITY_DN102074_c0_g1_i1	GO:0004175,GO:0004222,GO:0005576,GO:0005615,GO:0006508,GO:0007565,GO:0008237,GO:0032354,GO:0046872,GO:0051384
TRINITY_DN10207_c0_g1_i3	GO:0000041,GO:0001666,GO:0005375,GO:0005381,GO:0005384,GO:0005506,GO:0005507,GO:0005634,GO:0005737,GO:0005739,GO:0005741,GO:0005764,GO:0005765,GO:0005768,GO:0005769,GO:0005770,GO:0005773,GO:0005802,GO:0005886,GO:0005887,GO:0005903,GO:0006778,GO:0006779,GO:0006783,GO:0006824,GO:0006825,GO:0006826,GO:0006828,GO:0006919,GO:0007611,GO:0008270,GO:0009986,GO:0010039,GO:0010042,GO:0012505,GO:0015078,GO:…
TRINITY_DN10207_c0_g1_i5	GO:0000041,GO:0001666,GO:0005375,GO:0005381,GO:0005384,GO:0005506,GO:0005507,GO:0005634,GO:0005737,GO:0005739,GO:0005741,GO:0005764,GO:0005765,GO:0005768,GO:0005769,GO:0005770,GO:0005773,GO:0005802,GO:0005886,GO:0005887,GO:0005903,GO:0006778,GO:0006779,GO:0006783,GO:0006824,GO:0006825,GO:0006826,GO:0006828,GO:0006919,GO:0007611,GO:0008270,GO:0009986,GO:0010039,GO:0010042,GO:0012505,GO:0015078,GO:…
TRINITY_DN10207_c0_g1_i6	GO:0000041,GO:0001666,GO:0005375,GO:0005381,GO:0005384,GO:0005506,GO:0005507,GO:0005634,GO:0005737,GO:0005739,GO:0005741,GO:0005764,GO:0005765,GO:0005768,GO:0005769,GO:0005770,GO:0005773,GO:0005802,GO:0005886,GO:0005887,GO:0005903,GO:0006778,GO:0006779,GO:0006783,GO:0006824,GO:0006825,GO:0006826,GO:0006828,GO:0006919,GO:0007611,GO:0008270,GO:0009986,GO:0010039,GO:0010042,GO:0012505,GO:0015078,GO:…
TRINITY_DN10207_c0_g1_i8	GO:0000041,GO:0001666,GO:0005375,GO:0005381,GO:0005384,GO:0005506,GO:0005507,GO:0005634,GO:0005737,GO:0005739,GO:0005741,GO:0005764,GO:0005765,GO:0005768,GO:0005769,GO:0005770,GO:0005773,GO:0005802,GO:0005886,GO:0005887,GO:0005903,GO:0006778,GO:0006779,GO:0006783,GO:0006824,GO:0006825,GO:0006826,GO:0006828,GO:0006919,GO:0007611,GO:0008270,GO:0009986,GO:0010039,GO:0010042,GO:0012505,GO:0015078,GO:…
TRINITY_DN102090_c0_g1_i1	GO:0000139,GO:0005794,GO:0006487,GO:0016021,GO:0018242,GO:0030144,GO:0030145
TRINITY_DN102095_c0_g1_i1	GO:0000981,GO:0001228,GO:0003677,GO:0005634,GO:0006357,GO:0046872
TRINITY_DN10209_c0_g1_i1	GO:0006777,GO:0008265,GO:0016829,GO:0030151,GO:0030170,GO:0043545,GO:0102867
TRINITY_DN10209_c0_g1_i2	GO:0006777,GO:0008265,GO:0016829,GO:0030151,GO:0030170,GO:0043545,GO:0102867
TRINITY_DN1020_c0_g1_i1	GO:0000122,GO:0003714,GO:0004672,GO:0004674,GO:0004713,GO:0005524,GO:0005634,GO:0005737,GO:0005829,GO:0005886,GO:0006468,GO:0006915,GO:0009299,GO:0016604,GO:0016605,GO:0018105,GO:0018107,GO:0043066,GO:0043388,GO:0043508,GO:0106310,GO:0106311
TRINITY_DN1020_c0_g1_i4	GO:0004672,GO:0004674,GO:0004713,GO:0005524,GO:0005634,GO:0005737,GO:0005829,GO:0005886,GO:0006468,GO:0006915,GO:0009299,GO:0016604,GO:0016605,GO:0018105,GO:0018107,GO:0043066,GO:0043508,GO:0106310,GO:0106311
TRINITY_DN1020_c0_g1_i6	GO:0000122,GO:0003714,GO:0004672,GO:0004674,GO:0004713,GO:0005524,GO:0005634,GO:0005737,GO:0005829,GO:0005886,GO:0006468,GO:0006915,GO:0009299,GO:0016604,GO:0016605,GO:0018105,GO:0018107,GO:0043066,GO:0043388,GO:0043508,GO:0106310,GO:0106311
TRINITY_DN1020_c0_g1_i7	GO:0004672,GO:0004674,GO:0004713,GO:0005524,GO:0005634,GO:0005737,GO:0005829,GO:0005886,GO:0006468,GO:0006915,GO:0009299,GO:0016604,GO:0016605,GO:0018105,GO:0018107,GO:0043066,GO:0043508,GO:0106310,GO:0106311
TRINITY_DN1020_c1_g1_i1	GO:0005737,GO:0005829
TRINITY_DN1020_c1_g1_i2	GO:0005737,GO:0005829
TRINITY_DN102107_c0_g1_i1	GO:0000981,GO:0001656,GO:0001657,GO:0001701,GO:0002087,GO:0003677,GO:0003682,GO:0005634,GO:0005654,GO:0005739,GO:0005886,GO:0006357,GO:0030324,GO:0030426,GO:0045892,GO:0046872,GO:0048745,GO:0050881,GO:0050975,GO:0051152,GO:0051968,GO:0060291,GO:0060993,GO:0072105,GO:0072193,GO:0072195
TRINITY_DN102108_c0_g1_i1	GO:0003677,GO:0007010,GO:0007275,GO:0008270,GO:0022604
TRINITY_DN102109_c0_g1_i1	GO:0000785,GO:0000978,GO:0000981,GO:0001227,GO:0001708,GO:0006357,GO:0042803,GO:0048701,GO:0090571,GO:1990837
TRINITY_DN10210_c0_g2_i1	GO:0000049,GO:0002098,GO:0002143,GO:0002144,GO:0005829,GO:0016779,GO:0032447,GO:0034227
TRINITY_DN10210_c0_g2_i2	GO:0000049,GO:0002098,GO:0002143,GO:0002144,GO:0005829,GO:0016779,GO:0032447,GO:0034227
TRINITY_DN10210_c0_g2_i4	GO:0000049,GO:0002098,GO:0002143,GO:0002144,GO:0005829,GO:0016779,GO:0032447,GO:0034227
TRINITY_DN102111_c0_g1_i1	GO:0001587,GO:0001662,GO:0005887,GO:0007208,GO:0007626,GO:0007631,GO:0031644,GO:0032098,GO:0043397,GO:0051482
TRINITY_DN102113_c0_g1_i1	GO:0005102,GO:0005319,GO:0005524,GO:0005548,GO:0005768,GO:0005789,GO:0005886,GO:0005887,GO:0006869,GO:0007040,GO:0007186,GO:0007189,GO:0008203,GO:0008320,GO:0009306,GO:0010745,GO:0010875,GO:0010887,GO:0015485,GO:0016197,GO:0019222,GO:0019905,GO:0023061,GO:0030139,GO:0030522,GO:0031210,GO:0031267,GO:0032367,GO:0032489,GO:0033344,GO:0033700,GO:0034185,GO:0034186,GO:0034188,GO:0034380,GO:0034616,GO:…
TRINITY_DN102118_c0_g1_i1	GO:0000056,GO:0000447,GO:0000472,GO:0000480,GO:0003723,GO:0005730,GO:0006417,GO:0009744,GO:0009749,GO:0010252,GO:0030686,GO:0030688
TRINITY_DN10211_c0_g1_i1	GO:0005737,GO:0005814,GO:0005929,GO:0045880
TRINITY_DN10211_c0_g1_i2	GO:0005737,GO:0005814,GO:0005929,GO:0045880
TRINITY_DN10211_c0_g1_i3	GO:0005737,GO:0005814,GO:0005929,GO:0045880
TRINITY_DN10211_c0_g1_i6	GO:0005737,GO:0005814,GO:0005929,GO:0045880
TRINITY_DN10211_c0_g1_i7	GO:0005737,GO:0005814,GO:0005929,GO:0045880
TRINITY_DN102123_c0_g1_i1	GO:0000398,GO:0005634,GO:0005654,GO:0005686,GO:0005689,GO:0005730,GO:0030620,GO:0042177,GO:0044877,GO:0071005,GO:0071013
TRINITY_DN10212_c0_g1_i1	GO:0000127,GO:0003677,GO:0005654,GO:0005730,GO:0006383,GO:0031965,GO:0042791,GO:0042797
TRINITY_DN10212_c0_g1_i2	GO:0000127,GO:0003677,GO:0005654,GO:0005730,GO:0006383,GO:0031965,GO:0042791,GO:0042797
TRINITY_DN10212_c0_g1_i3	GO:0000127,GO:0003677,GO:0005654,GO:0005730,GO:0006383,GO:0031965,GO:0042791,GO:0042797
TRINITY_DN10212_c0_g1_i4	GO:0000127,GO:0003677,GO:0005654,GO:0005730,GO:0006383,GO:0031965,GO:0042791,GO:0042797
TRINITY_DN10212_c0_g1_i5	GO:0000127,GO:0003677,GO:0005654,GO:0005730,GO:0006383,GO:0031965,GO:0042791,GO:0042797
TRINITY_DN10212_c0_g1_i9	GO:0000127,GO:0003677,GO:0005654,GO:0005730,GO:0006383,GO:0031965,GO:0042791,GO:0042797
TRINITY_DN102141_c0_g1_i1	GO:0000138,GO:0005737,GO:0005794,GO:0005797,GO:0005829,GO:0005881,GO:0016020,GO:0090498
TRINITY_DN102159_c0_g1_i1	GO:0005887,GO:0008381
TRINITY_DN102163_c0_g1_i1	GO:0000139,GO:0005319,GO:0005524,GO:0005764,GO:0005765,GO:0005770,GO:0005794,GO:0005886,GO:0006869,GO:0008203,GO:0010745,GO:0010874,GO:0015918,GO:0016021,GO:0031902,GO:0033344,GO:0034375,GO:0042626,GO:0042632,GO:0043231,GO:1903064
TRINITY_DN102164_c0_g1_i1	GO:0001822,GO:0004222,GO:0005576,GO:0005886,GO:0008270,GO:0030198,GO:0030574,GO:0031012,GO:0031225,GO:0042756
TRINITY_DN102180_c0_g1_i1	GO:0005829
TRINITY_DN102185_c0_g1_i1	GO:0000123,GO:0000124,GO:0000812,GO:0003682,GO:0003712,GO:0003713,GO:0005634,GO:0005654,GO:0005667,GO:0005794,GO:0006281,GO:0006355,GO:0016578,GO:0030914,GO:0033276,GO:0035267,GO:0043967,GO:0043968
TRINITY_DN10218_c0_g1_i1	GO:0001654,GO:0004674,GO:0004713,GO:0005524,GO:0005634,GO:0005654,GO:0005737,GO:0005813,GO:0005829,GO:0006468,GO:0007224,GO:0008284,GO:0009952,GO:0010803,GO:0010842,GO:0016605,GO:0016607,GO:0018105,GO:0018107,GO:0030182,GO:0034333,GO:0042771,GO:0045766,GO:0048596,GO:0060059,GO:0060216,GO:0060235,GO:0061072,GO:0072577,GO:0097191,GO:0106310,GO:0106311,GO:1901796
TRINITY_DN10218_c0_g1_i3	GO:0001654,GO:0004674,GO:0004713,GO:0005524,GO:0005634,GO:0005654,GO:0005737,GO:0005813,GO:0005829,GO:0006468,GO:0007224,GO:0008284,GO:0009952,GO:0010803,GO:0010842,GO:0016605,GO:0016607,GO:0018105,GO:0018107,GO:0030182,GO:0034333,GO:0042771,GO:0045766,GO:0048596,GO:0060059,GO:0060216,GO:0060235,GO:0061072,GO:0072577,GO:0097191,GO:0106310,GO:0106311,GO:1901796
TRINITY_DN10218_c0_g1_i4	GO:0001654,GO:0004674,GO:0004713,GO:0005524,GO:0005634,GO:0005654,GO:0005737,GO:0005813,GO:0005829,GO:0006468,GO:0007224,GO:0008284,GO:0009952,GO:0010803,GO:0010842,GO:0016605,GO:0016607,GO:0018105,GO:0018107,GO:0030182,GO:0034333,GO:0042771,GO:0045766,GO:0048596,GO:0060059,GO:0060216,GO:0060235,GO:0061072,GO:0072577,GO:0097191,GO:0106310,GO:0106311,GO:1901796
TRINITY_DN1021_c0_g1_i1	GO:0001835,GO:0005634,GO:0005654,GO:0005737,GO:0005886,GO:0030331,GO:0030374,GO:0045944,GO:0071392
TRINITY_DN1021_c0_g1_i4	GO:0001835,GO:0005634,GO:0005654,GO:0005737,GO:0005886,GO:0030331,GO:0030374,GO:0045944,GO:0071392
TRINITY_DN1021_c0_g1_i5	GO:0001835,GO:0005634,GO:0005654,GO:0005737,GO:0005886,GO:0030331,GO:0030374,GO:0045944,GO:0071392
TRINITY_DN1021_c0_g1_i7	GO:0001835,GO:0005634,GO:0005654,GO:0005737,GO:0005886,GO:0030331,GO:0030374,GO:0045944,GO:0071392
TRINITY_DN102202_c0_g1_i1	GO:0000723,GO:0000732,GO:0000781,GO:0003677,GO:0003678,GO:0005524,GO:0005634,GO:0005654,GO:0006281,GO:0007004,GO:0010569,GO:0031297,GO:0032206,GO:0032508,GO:0043247,GO:0045910,GO:0046872,GO:0051539,GO:0070182,GO:0090657,GO:1902990,GO:1904355,GO:1904358,GO:1904430,GO:1904506,GO:1904535
TRINITY_DN102206_c0_g1_i1	GO:0000139,GO:0004630,GO:0005768,GO:0005789,GO:0005794,GO:0006654,GO:0008654,GO:0009395,GO:0016324,GO:0030027,GO:0030139,GO:0030335,GO:0031902,GO:0031982,GO:0031985,GO:0032534,GO:0035091,GO:0043231,GO:0043434,GO:0045202,GO:0045727,GO:0048017,GO:0048471,GO:0048870,GO:0050830,GO:0070290,GO:0098693,GO:0098981
TRINITY_DN10220_c0_g1_i2	GO:0003723,GO:0003735,GO:0005730,GO:0005783,GO:0005829,GO:0006412,GO:0022625,GO:0060348
TRINITY_DN102211_c0_g1_i1	GO:0002151,GO:0006397,GO:0008380,GO:0010468,GO:0016607,GO:0043484
TRINITY_DN102219_c0_g1_i1	GO:0003676,GO:0003724,GO:0005524,GO:0007140,GO:0007275,GO:0007283,GO:0009566,GO:0016787,GO:0030154,GO:0031047,GO:0034587,GO:0043046,GO:1990923
TRINITY_DN102223_c0_g1_i1	GO:0001581,GO:0005227,GO:0005261,GO:0005262,GO:0005272,GO:0005509,GO:0005783,GO:0005886,GO:0005887,GO:0006812,GO:0007224,GO:0008092,GO:0009415,GO:0009986,GO:0015269,GO:0016020,GO:0016021,GO:0031410,GO:0033040,GO:0034704,GO:0035725,GO:0042802,GO:0043231,GO:0043235,GO:0050912,GO:0050915,GO:0050982,GO:0051289,GO:0051371,GO:0051393,GO:0060170,GO:0071468,GO:0071805,GO:0097730,GO:0098662
TRINITY_DN102231_c0_g1_i1	GO:0002181,GO:0003723,GO:0003735,GO:0005840
TRINITY_DN102232_c0_g1_i1	GO:0000226,GO:0005634,GO:0005737,GO:0005819,GO:0005876,GO:0007080,GO:0008017,GO:0015630,GO:0030496,GO:0051301,GO:1901673,GO:1990498
TRINITY_DN102244_c0_g1_i1	GO:0004574,GO:0004575,GO:0005975,GO:0016021,GO:0016324,GO:0030246
TRINITY_DN102261_c0_g1_i1	GO:0003854,GO:0006694
TRINITY_DN10226_c0_g2_i1	GO:0005524,GO:0005739,GO:0005741,GO:0016032,GO:0032688,GO:0032715,GO:0035556,GO:0039536,GO:0043124,GO:0045087,GO:0045824,GO:0050728
TRINITY_DN102276_c0_g1_i1	GO:0004713,GO:0004714,GO:0004715,GO:0005131,GO:0005524,GO:0005634,GO:0005737,GO:0005829,GO:0005856,GO:0006468,GO:0016020,GO:0019221,GO:0031702,GO:0035556,GO:0035722,GO:0038155,GO:0060337,GO:0070062,GO:0070106
TRINITY_DN102280_c0_g1_i1	GO:0001817,GO:0001932,GO:0004860,GO:0005159,GO:0005654,GO:0005737,GO:0005829,GO:0005942,GO:0007259,GO:0010533,GO:0016567,GO:0019210,GO:0019221,GO:0019901,GO:0031410,GO:0035556,GO:0036464,GO:0038111,GO:0040008,GO:0042532,GO:0043372,GO:0043377,GO:0045444,GO:0045591,GO:0046426,GO:0046627,GO:0046854,GO:0046935,GO:0060334,GO:0071230
TRINITY_DN10228_c0_g2_i1	GO:0005275,GO:0005345,GO:0005350,GO:0005372,GO:0005886,GO:0005887,GO:0006833,GO:0006863,GO:0006970,GO:0007588,GO:0010033,GO:0015166,GO:0015204,GO:0015250,GO:0015254,GO:0015265,GO:0015722,GO:0015791,GO:0015793,GO:0015837,GO:0015855,GO:0016021,GO:0016323,GO:0030104,GO:0043231,GO:0046689,GO:0046942,GO:0046943,GO:0071320,GO:0071918
TRINITY_DN10228_c0_g3_i1	GO:0000287,GO:0003924,GO:0005198,GO:0005525,GO:0005634,GO:0005654,GO:0005739,GO:0005741,GO:0005829,GO:0005940,GO:0006915,GO:0007283,GO:0008021,GO:0015630,GO:0017157,GO:0030154,GO:0031105,GO:0031398,GO:0032153,GO:0034613,GO:0042802,GO:0042981,GO:0043065,GO:0060090,GO:0061640,GO:0097227,GO:2001244
TRINITY_DN10228_c0_g3_i2	GO:0000287,GO:0003924,GO:0005198,GO:0005525,GO:0005634,GO:0005654,GO:0005739,GO:0005741,GO:0005829,GO:0005940,GO:0006915,GO:0007283,GO:0008021,GO:0015630,GO:0017157,GO:0030154,GO:0031105,GO:0031398,GO:0032153,GO:0034613,GO:0042802,GO:0042981,GO:0043065,GO:0060090,GO:0061640,GO:0097227,GO:2001244
TRINITY_DN10228_c0_g3_i3	GO:0003924,GO:0005525,GO:0005815,GO:0005940,GO:0007056,GO:0008021,GO:0015630,GO:0017157,GO:0030496,GO:0031105,GO:0032153,GO:0034613,GO:0051311,GO:0060090,GO:0061640,GO:0072687
TRINITY_DN10228_c0_g4_i1	GO:0005275,GO:0005345,GO:0005350,GO:0005372,GO:0005886,GO:0005887,GO:0006833,GO:0006863,GO:0006970,GO:0007588,GO:0010033,GO:0015166,GO:0015204,GO:0015250,GO:0015254,GO:0015265,GO:0015722,GO:0015791,GO:0015793,GO:0015837,GO:0015855,GO:0016021,GO:0016323,GO:0030104,GO:0043231,GO:0046689,GO:0046942,GO:0046943,GO:0071320,GO:0071918
TRINITY_DN10228_c0_g4_i2	GO:0005275,GO:0005345,GO:0005350,GO:0005372,GO:0005886,GO:0005887,GO:0006833,GO:0006863,GO:0006970,GO:0007588,GO:0010033,GO:0015166,GO:0015204,GO:0015250,GO:0015254,GO:0015265,GO:0015722,GO:0015791,GO:0015793,GO:0015837,GO:0015855,GO:0016021,GO:0016323,GO:0030104,GO:0043231,GO:0046689,GO:0046942,GO:0046943,GO:0071320,GO:0071918
TRINITY_DN102292_c0_g1_i1	GO:0000827,GO:0000829,GO:0000832,GO:0005524,GO:0005829,GO:0006020,GO:0033857,GO:0052723,GO:0052724,GO:0102092
TRINITY_DN1022_c0_g1_i10	GO:0000122,GO:0000151,GO:0000209,GO:0004842,GO:0005634,GO:0005737,GO:0005829,GO:0006464,GO:0006858,GO:0008134,GO:0010629,GO:0016020,GO:0016567,GO:0032410,GO:0034765,GO:0042391,GO:0043161,GO:0043433,GO:0045732,GO:0045746,GO:0045892,GO:0046718,GO:0051224,GO:0051865,GO:0061630,GO:0070062,GO:0070534,GO:1901016
TRINITY_DN1022_c0_g1_i11	GO:0000122,GO:0000151,GO:0000209,GO:0004842,GO:0005634,GO:0005737,GO:0005829,GO:0006464,GO:0006858,GO:0008134,GO:0010629,GO:0016020,GO:0016567,GO:0032410,GO:0034765,GO:0042391,GO:0043161,GO:0043433,GO:0045732,GO:0045746,GO:0045892,GO:0046718,GO:0051224,GO:0051865,GO:0061630,GO:0070062,GO:0070534,GO:1901016
TRINITY_DN1022_c0_g1_i2	GO:0000122,GO:0000151,GO:0000209,GO:0004842,GO:0005634,GO:0005737,GO:0005829,GO:0006464,GO:0006858,GO:0008134,GO:0010629,GO:0016020,GO:0016567,GO:0032410,GO:0034765,GO:0042391,GO:0043161,GO:0043433,GO:0045732,GO:0045746,GO:0045892,GO:0046718,GO:0051224,GO:0051865,GO:0061630,GO:0070062,GO:0070534,GO:1901016
TRINITY_DN1022_c0_g1_i3	GO:0000122,GO:0000151,GO:0000209,GO:0004842,GO:0005634,GO:0005737,GO:0005829,GO:0006464,GO:0006858,GO:0008134,GO:0010629,GO:0016020,GO:0016567,GO:0032410,GO:0034765,GO:0042391,GO:0043161,GO:0043433,GO:0045732,GO:0045746,GO:0045892,GO:0046718,GO:0051224,GO:0051865,GO:0061630,GO:0070062,GO:0070534,GO:1901016
TRINITY_DN1022_c0_g1_i4	GO:0000122,GO:0000151,GO:0000209,GO:0004842,GO:0005634,GO:0005737,GO:0005829,GO:0006464,GO:0006858,GO:0008134,GO:0010629,GO:0016020,GO:0016567,GO:0032410,GO:0034765,GO:0042391,GO:0043161,GO:0043433,GO:0045732,GO:0045746,GO:0045892,GO:0046718,GO:0051224,GO:0051865,GO:0061630,GO:0070062,GO:0070534,GO:1901016
TRINITY_DN1022_c0_g1_i6	GO:0000122,GO:0000151,GO:0000209,GO:0004842,GO:0005634,GO:0005737,GO:0005829,GO:0006464,GO:0006858,GO:0008134,GO:0010629,GO:0016020,GO:0016567,GO:0032410,GO:0034765,GO:0042391,GO:0043161,GO:0043433,GO:0045732,GO:0045746,GO:0045892,GO:0046718,GO:0051224,GO:0051865,GO:0061630,GO:0070062,GO:0070534,GO:1901016
TRINITY_DN1022_c0_g1_i7	GO:0000122,GO:0000151,GO:0000209,GO:0004842,GO:0005634,GO:0005737,GO:0005829,GO:0006464,GO:0006858,GO:0008134,GO:0010629,GO:0016020,GO:0016567,GO:0032410,GO:0034765,GO:0042391,GO:0043161,GO:0043433,GO:0045732,GO:0045746,GO:0045892,GO:0046718,GO:0051224,GO:0051865,GO:0061630,GO:0070062,GO:0070534,GO:1901016
TRINITY_DN1022_c0_g1_i8	GO:0000122,GO:0000151,GO:0000209,GO:0004842,GO:0005634,GO:0005737,GO:0005829,GO:0006464,GO:0006858,GO:0008134,GO:0010629,GO:0016020,GO:0016567,GO:0032410,GO:0034765,GO:0042391,GO:0043161,GO:0043433,GO:0045732,GO:0045746,GO:0045892,GO:0046718,GO:0051224,GO:0051865,GO:0061630,GO:0070062,GO:0070534,GO:1901016
TRINITY_DN102305_c0_g1_i1	GO:0001656,GO:0001657,GO:0003148,GO:0003180,GO:0003184,GO:0003272,GO:0005886,GO:0007156,GO:0007411,GO:0007417,GO:0007420,GO:0008046,GO:0009986,GO:0016021,GO:0016199,GO:0021891,GO:0030673,GO:0031290,GO:0032870,GO:0035481,GO:0035904,GO:0042802,GO:0050772,GO:0050925,GO:0051964,GO:0060412,GO:0061364,GO:0070062
TRINITY_DN10230_c0_g2_i1	GO:0016020,GO:0016021
TRINITY_DN10230_c0_g2_i3	GO:0016020,GO:0016021
TRINITY_DN10230_c0_g2_i4	GO:0016020,GO:0016021
TRINITY_DN102321_c0_g1_i1	GO:0005509,GO:0005654,GO:0005739,GO:0005768,GO:0005813,GO:0005829,GO:0007049,GO:0016192,GO:0030139,GO:0030496,GO:0031267,GO:0032154,GO:0032456,GO:0032465,GO:0034451,GO:0042803,GO:0043231,GO:0045171,GO:0051301,GO:0051959,GO:0055037,GO:0055038,GO:0060271,GO:0061512,GO:0070164
TRINITY_DN102326_c0_g1_i1	GO:0003676,GO:0003714,GO:0003723,GO:0005576,GO:0005634,GO:0005730,GO:0005737,GO:0006364,GO:0006417,GO:0016020,GO:0031625,GO:0035578,GO:0043066,GO:0043312,GO:0045597,GO:0045892,GO:0070062
TRINITY_DN10232_c0_g1_i1	GO:0000122,GO:0005634,GO:0005737,GO:0008134,GO:0008270,GO:0008327,GO:0043565
TRINITY_DN10232_c0_g1_i2	GO:0000122,GO:0005634,GO:0005737,GO:0008134,GO:0008270,GO:0008327,GO:0043565
TRINITY_DN10232_c0_g2_i1	GO:0003677,GO:0005634,GO:0006351,GO:0008270,GO:0045944
TRINITY_DN10232_c0_g2_i2	GO:0003677,GO:0005634,GO:0006351,GO:0008270,GO:0045944
TRINITY_DN10232_c0_g2_i3	GO:0003677,GO:0005634,GO:0006351,GO:0008270,GO:0045944
TRINITY_DN10232_c0_g2_i4	GO:0003677,GO:0005634,GO:0006351,GO:0008270,GO:0045944
TRINITY_DN102343_c0_g1_i1	GO:0003924,GO:0005525,GO:0005768,GO:0005886,GO:0006904,GO:0008021,GO:0009306,GO:0017157,GO:0019882,GO:0030742,GO:0031489,GO:0048471,GO:0072659
TRINITY_DN102351_c0_g1_i1	GO:0001527,GO:0005024,GO:0005509,GO:0005576,GO:0005788,GO:0031012,GO:0032991,GO:0035583,GO:0043687,GO:0044267,GO:0050431,GO:0050436,GO:0062023,GO:1901388
TRINITY_DN102359_c0_g1_i1	GO:0016021,GO:0019899,GO:0031226,GO:0042135,GO:0043495,GO:0045202,GO:0051649
TRINITY_DN10235_c0_g1_i1	GO:0004721,GO:0004725,GO:0005829,GO:0005886,GO:0005887,GO:0006470,GO:0008201,GO:0010977,GO:0021510,GO:0021549,GO:0021766,GO:0021987,GO:0022038,GO:0030285,GO:0030424,GO:0030426,GO:0030517,GO:0032687,GO:0032688,GO:0034164,GO:0035335,GO:0035374,GO:0043204,GO:0043395,GO:0048671,GO:0048681,GO:0050804,GO:0061000,GO:0070062,GO:0090557,GO:0098685,GO:0098978,GO:0099056,GO:0099061,GO:0099151,GO:0099560
TRINITY_DN10235_c0_g1_i2	GO:0004721,GO:0004725,GO:0005829,GO:0005886,GO:0005887,GO:0006470,GO:0008201,GO:0010977,GO:0021510,GO:0021549,GO:0021766,GO:0021987,GO:0022038,GO:0030285,GO:0030424,GO:0030426,GO:0030517,GO:0032687,GO:0032688,GO:0034164,GO:0035335,GO:0035374,GO:0043204,GO:0043395,GO:0048671,GO:0048681,GO:0050804,GO:0061000,GO:0070062,GO:0090557,GO:0098685,GO:0098978,GO:0099056,GO:0099061,GO:0099151,GO:0099560
TRINITY_DN10235_c0_g1_i4	GO:0004721,GO:0004725,GO:0005829,GO:0005886,GO:0005887,GO:0006470,GO:0008201,GO:0010977,GO:0021510,GO:0021549,GO:0021766,GO:0021987,GO:0022038,GO:0030285,GO:0030424,GO:0030426,GO:0030517,GO:0032687,GO:0032688,GO:0034164,GO:0035335,GO:0035374,GO:0043204,GO:0043395,GO:0048671,GO:0048681,GO:0050804,GO:0061000,GO:0070062,GO:0090557,GO:0098685,GO:0098978,GO:0099056,GO:0099061,GO:0099151,GO:0099560
TRINITY_DN10236_c0_g1_i1	GO:0004867,GO:0005615,GO:0006953,GO:0010951
TRINITY_DN10236_c1_g1_i1	GO:0004867,GO:0005615
TRINITY_DN10236_c1_g1_i2	GO:0002020,GO:0004867,GO:0005615,GO:0005783,GO:0005794,GO:0010951,GO:0042802
TRINITY_DN102370_c0_g1_i1	GO:0003016,GO:0004222,GO:0005886,GO:0005887,GO:0007218,GO:0016485,GO:0035556,GO:0046872
TRINITY_DN102375_c0_g1_i1	GO:0000981,GO:0001228,GO:0003700,GO:0005634,GO:0006351,GO:0006357,GO:0006629,GO:0009791,GO:0034378,GO:0043565,GO:0046872,GO:2001244
TRINITY_DN102376_c0_g1_i1	GO:0001530,GO:0002718,GO:0005615,GO:0006954,GO:0031012,GO:0034142,GO:0045087,GO:0046696
TRINITY_DN102390_c0_g1_i1	GO:0006974,GO:0008219,GO:0016021
TRINITY_DN102401_c0_g1_i1	GO:0000122,GO:0003677,GO:0003886,GO:0005634,GO:0005654,GO:0006306,GO:0006325,GO:0007265,GO:0008270,GO:0009008,GO:0010216,GO:0010628,GO:0010629,GO:0045814,GO:0051571,GO:0051573,GO:0090309,GO:1904707,GO:1905460,GO:1905931,GO:1990841
TRINITY_DN102405_c0_g1_i1	GO:0005634,GO:0005654,GO:0005829,GO:0009653,GO:0042475,GO:0048705,GO:0060325
TRINITY_DN102438_c0_g1_i1	GO:0005524,GO:0106310,GO:0106311
TRINITY_DN102439_c0_g1_i1	GO:0000785,GO:0005634,GO:0005737,GO:0006335,GO:0006336,GO:0006606,GO:0008139,GO:0016020,GO:0031267,GO:0032991,GO:0061608
TRINITY_DN102444_c0_g1_i1	GO:0005615,GO:0005764,GO:0006665,GO:0007193,GO:0019216
TRINITY_DN102445_c0_g1_i1	GO:0001561,GO:0003824,GO:0005739,GO:0005777,GO:0005782,GO:0006103,GO:0006720,GO:0008198,GO:0019606,GO:0031406,GO:0031418,GO:0048244,GO:0097089,GO:0097731
TRINITY_DN102448_c0_g1_i1	GO:0000773,GO:0001835,GO:0004608,GO:0005739,GO:0005783,GO:0005789,GO:0005829,GO:0006656,GO:0006686,GO:0008285,GO:0008429,GO:0016021,GO:0031526,GO:0031966,GO:0032259,GO:0033273,GO:0042383,GO:0042493,GO:0043200,GO:0043231,GO:0045471,GO:0046498,GO:0046500,GO:0050747,GO:0080101,GO:0120162
TRINITY_DN10244_c0_g1_i1	GO:0000209,GO:0004842,GO:0005128,GO:0005135,GO:0005829,GO:0006914,GO:0008270,GO:0008285,GO:0010498,GO:0016567,GO:0019904,GO:0030336,GO:0030971,GO:0031267,GO:0042802,GO:0043408,GO:0045619,GO:0045637,GO:0045732,GO:0048471,GO:0051091,GO:0051865,GO:0051896,GO:0061630,GO:0071782,GO:0097191,GO:1901525,GO:2000114,GO:2000377,GO:2000379
TRINITY_DN10244_c0_g1_i2	GO:0000209,GO:0004842,GO:0005128,GO:0005135,GO:0005829,GO:0006914,GO:0008270,GO:0008285,GO:0010498,GO:0016567,GO:0019904,GO:0030336,GO:0030971,GO:0031267,GO:0042802,GO:0043408,GO:0045619,GO:0045637,GO:0045732,GO:0048471,GO:0051091,GO:0051865,GO:0051896,GO:0061630,GO:0071782,GO:0097191,GO:1901525,GO:2000114,GO:2000377,GO:2000379
TRINITY_DN10244_c0_g1_i3	GO:0000209,GO:0004842,GO:0005128,GO:0005135,GO:0005829,GO:0006914,GO:0008270,GO:0008285,GO:0010498,GO:0016567,GO:0019904,GO:0030336,GO:0030971,GO:0031267,GO:0042802,GO:0043408,GO:0045619,GO:0045637,GO:0045732,GO:0048471,GO:0051091,GO:0051865,GO:0051896,GO:0061630,GO:0071782,GO:0097191,GO:1901525,GO:2000114,GO:2000377,GO:2000379
TRINITY_DN102457_c0_g1_i1	GO:0001778,GO:0005543,GO:0005886,GO:0005901,GO:0006071,GO:0007009,GO:0007520,GO:0016021,GO:0030659,GO:0030947,GO:0031410,GO:0031965,GO:0033292,GO:0034605,GO:0043231,GO:0046872,GO:0061025
TRINITY_DN102458_c0_g1_i1	GO:0003723,GO:0004815,GO:0005524,GO:0005829,GO:0006422,GO:0017101
TRINITY_DN102467_c0_g1_i1	GO:0000775,GO:0000785,GO:0003682,GO:0005634,GO:0005654,GO:0005694,GO:0005829,GO:0007062,GO:0008278,GO:0016363,GO:0016604,GO:0051301,GO:0090307,GO:0097431
TRINITY_DN102469_c0_g1_i1	GO:0000122,GO:0000978,GO:0003700,GO:0003714,GO:0005634,GO:0006357,GO:0030331,GO:0033147,GO:0043627,GO:0046872
TRINITY_DN102475_c0_g1_i1	GO:0001915,GO:0001946,GO:0004722,GO:0005509,GO:0005516,GO:0005654,GO:0005737,GO:0005829,GO:0005886,GO:0005955,GO:0006468,GO:0006470,GO:0007165,GO:0007223,GO:0007507,GO:0007612,GO:0007613,GO:0016311,GO:0017156,GO:0019899,GO:0030018,GO:0030217,GO:0030315,GO:0030346,GO:0031987,GO:0033173,GO:0033192,GO:0034097,GO:0035774,GO:0038095,GO:0042098,GO:0042110,GO:0043029,GO:0045893,GO:0045944,GO:0046983,GO:…
TRINITY_DN102479_c0_g1_i1	GO:0000139,GO:0005783,GO:0005789,GO:0030176,GO:0030182,GO:1902430
TRINITY_DN102488_c0_g1_i1	GO:0000104,GO:0005749,GO:0006099,GO:0006121,GO:0008177,GO:0009055,GO:0050660
TRINITY_DN102491_c0_g1_i1	GO:0003964
TRINITY_DN1024_c0_g2_i1	GO:0001890,GO:0005737,GO:0006915,GO:0009887,GO:0010468,GO:0016020,GO:0030334,GO:0043065,GO:0045995,GO:0060721,GO:0070873,GO:1901981,GO:1903547
TRINITY_DN1024_c0_g2_i2	GO:0001890,GO:0005737,GO:0006915,GO:0009887,GO:0010468,GO:0016020,GO:0030334,GO:0043065,GO:0045995,GO:0060721,GO:0070873,GO:1901981,GO:1903547
TRINITY_DN1024_c0_g2_i3	GO:0001890,GO:0005737,GO:0006915,GO:0009887,GO:0010468,GO:0016020,GO:0030334,GO:0043065,GO:0045995,GO:0060721,GO:0070873,GO:1901981,GO:1903547
TRINITY_DN102517_c0_g1_i1	GO:0001525,GO:0001932,GO:0002020,GO:0002576,GO:0005102,GO:0005178,GO:0005201,GO:0005518,GO:0005576,GO:0005577,GO:0005604,GO:0005615,GO:0005788,GO:0005793,GO:0006953,GO:0007044,GO:0007155,GO:0007160,GO:0007161,GO:0007229,GO:0007399,GO:0007507,GO:0008022,GO:0008201,GO:0008284,GO:0008360,GO:0009611,GO:0010628,GO:0014068,GO:0016324,GO:0016504,GO:0018149,GO:0019221,GO:0019899,GO:0030198,GO:0031012,GO:…
TRINITY_DN102521_c0_g1_i1	GO:0008146,GO:0016021
TRINITY_DN102523_c0_g1_i1	GO:0005524,GO:0005634,GO:0005737,GO:0005788,GO:0016020,GO:0016887,GO:0030433,GO:0030968,GO:0031072,GO:0034620,GO:0034663,GO:0042026,GO:0044183,GO:0051082,GO:0051085,GO:0051787
TRINITY_DN102525_c0_g1_i1	GO:0000785,GO:0000978,GO:0000981,GO:0005634,GO:0006357,GO:0007420,GO:0008270,GO:0030534,GO:0045664,GO:0051930
TRINITY_DN102535_c0_g1_i1	GO:0005367,GO:0005412,GO:0005886,GO:0006020,GO:0007422,GO:0015146,GO:0015150,GO:0015166,GO:0015459,GO:0015750,GO:0015756,GO:0015791,GO:0015798,GO:0016021,GO:0043085,GO:0043576,GO:0044325,GO:0048471,GO:1903428,GO:1904659,GO:1905477
TRINITY_DN102541_c0_g1_i1	GO:0000977,GO:0003682,GO:0005634,GO:0005737,GO:0006357,GO:0007224,GO:0021983,GO:0030154,GO:0043565,GO:0045893,GO:0046872
TRINITY_DN102546_c0_g1_i1	GO:0004439,GO:0004445,GO:0005829,GO:0005884,GO:0005886,GO:0006915,GO:0008285,GO:0008340,GO:0009968,GO:0016064,GO:0017124,GO:0030487,GO:0030853,GO:0030863,GO:0030889,GO:0032715,GO:0034485,GO:0034594,GO:0035556,GO:0043065,GO:0045121,GO:0045579,GO:0045621,GO:0045648,GO:0045656,GO:0045659,GO:0045671,GO:0045779,GO:0046856,GO:0050777,GO:0050869,GO:0051425,GO:0052658,GO:0052659
TRINITY_DN102547_c0_g1_i1	GO:0005654,GO:0005680,GO:0005829,GO:0006511,GO:0007091,GO:0007096,GO:0031145,GO:0051301,GO:0060090,GO:0070979,GO:1901990
TRINITY_DN102552_c0_g1_i1	GO:0005524,GO:0005789,GO:0005794,GO:0005815,GO:0005829,GO:0005886,GO:0007368,GO:0007507,GO:0016607,GO:0106310,GO:0106311
TRINITY_DN102557_c0_g1_i1	GO:0005267,GO:0005524,GO:0005886,GO:0008281,GO:0008282,GO:0015459,GO:0016020,GO:0016887,GO:0019829,GO:0030017,GO:0031004,GO:0033198,GO:0042626,GO:0044325,GO:0051607,GO:0055085,GO:0061337,GO:0071805,GO:0098655,GO:0098662,GO:0150104,GO:1903779,GO:1990573
TRINITY_DN10255_c0_g1_i1	GO:0003779,GO:0005886,GO:0006606,GO:0015629,GO:0030016,GO:0030017,GO:0035025,GO:0045893,GO:0045944,GO:0051091
TRINITY_DN10255_c0_g1_i2	GO:0003779,GO:0005886,GO:0006606,GO:0015629,GO:0030016,GO:0030017,GO:0035025,GO:0045893,GO:0045944,GO:0051091
TRINITY_DN10255_c0_g1_i3	GO:0003779,GO:0005886,GO:0006606,GO:0015629,GO:0030016,GO:0030017,GO:0035025,GO:0045893,GO:0045944,GO:0051091
TRINITY_DN10255_c0_g1_i4	GO:0003779,GO:0005886,GO:0006606,GO:0015629,GO:0030016,GO:0030017,GO:0035025,GO:0045893,GO:0045944,GO:0051091
TRINITY_DN102560_c0_g1_i1	GO:0005539,GO:0005796,GO:0005887,GO:0050901
TRINITY_DN102566_c0_g1_i1	GO:0000785,GO:0000791,GO:0000976,GO:0000977,GO:0000978,GO:0000981,GO:0000987,GO:0001228,GO:0003677,GO:0003690,GO:0003700,GO:0005634,GO:0005654,GO:0005737,GO:0006355,GO:0006357,GO:0008022,GO:0008134,GO:0010628,GO:0016032,GO:0017053,GO:0019216,GO:0032869,GO:0032993,GO:0033194,GO:0035035,GO:0042795,GO:0042803,GO:0042826,GO:0043425,GO:0043536,GO:0043565,GO:0043923,GO:0045766,GO:0045893,GO:0045944,GO:…
TRINITY_DN102571_c0_g1_i1	GO:0001530,GO:0002687,GO:0002691,GO:0005509,GO:0005615,GO:0005887,GO:0006954,GO:0007157,GO:0007159,GO:0008201,GO:0009897,GO:0010572,GO:0014068,GO:0014070,GO:0016020,GO:0016339,GO:0031092,GO:0032496,GO:0033623,GO:0033691,GO:0035584,GO:0042806,GO:0045785,GO:0048306,GO:0050900,GO:0050901,GO:0070492,GO:0098609,GO:1903238
TRINITY_DN10257_c0_g2_i1	GO:0000978,GO:0000981,GO:0005634,GO:0006357,GO:0046872,GO:1990837
TRINITY_DN10257_c0_g2_i2	GO:0000978,GO:0000981,GO:0005634,GO:0006357,GO:0046872,GO:1990837
TRINITY_DN10257_c0_g2_i4	GO:0000978,GO:0000981,GO:0005634,GO:0006357,GO:0046872,GO:1990837
TRINITY_DN10257_c0_g2_i5	GO:0000978,GO:0000981,GO:0005634,GO:0006357,GO:0046872,GO:1990837
TRINITY_DN102582_c0_g1_i1	GO:0005576,GO:0005581,GO:0007155
TRINITY_DN102586_c0_g1_i1	GO:0005829,GO:0006891,GO:0030008,GO:0034498,GO:0048208,GO:1990071
TRINITY_DN102590_c0_g1_i1	GO:0001525,GO:0005102,GO:0005615,GO:0005737,GO:0009986,GO:0036458,GO:0042325,GO:0042802,GO:0048870,GO:0051965,GO:0060076,GO:0090050,GO:0097060,GO:0098609
TRINITY_DN10259_c0_g1_i1	GO:0001784,GO:0005085,GO:0005829,GO:0005886,GO:0005911,GO:0006955,GO:0007186,GO:0007229,GO:0007264,GO:0008361,GO:0019221,GO:0030168,GO:0030217,GO:0030593,GO:0031295,GO:0038095,GO:0038096,GO:0043065,GO:0043087,GO:0043547,GO:0045954,GO:0046579,GO:0046872,GO:0048010,GO:0051056,GO:0051897,GO:0072593,GO:0140031
TRINITY_DN10259_c0_g1_i2	GO:0001784,GO:0005085,GO:0005829,GO:0005886,GO:0005911,GO:0006955,GO:0007186,GO:0007229,GO:0007264,GO:0008361,GO:0019221,GO:0030168,GO:0030217,GO:0030593,GO:0031295,GO:0038095,GO:0038096,GO:0043065,GO:0043087,GO:0043547,GO:0045954,GO:0046579,GO:0046872,GO:0048010,GO:0051056,GO:0051897,GO:0072593,GO:0140031
TRINITY_DN10259_c0_g1_i3	GO:0001784,GO:0005085,GO:0005829,GO:0005886,GO:0005911,GO:0006955,GO:0007186,GO:0007229,GO:0007264,GO:0008361,GO:0019221,GO:0030168,GO:0030217,GO:0030593,GO:0031295,GO:0038095,GO:0038096,GO:0043065,GO:0043087,GO:0043547,GO:0045954,GO:0046579,GO:0046872,GO:0048010,GO:0051056,GO:0051897,GO:0072593,GO:0140031
TRINITY_DN10259_c0_g1_i4	GO:0001784,GO:0005085,GO:0005911,GO:0006909,GO:0006955,GO:0007186,GO:0007229,GO:0007264,GO:0008361,GO:0030217,GO:0030593,GO:0043547,GO:0045785,GO:0045954,GO:0046872,GO:0072593,GO:0140031
TRINITY_DN1025_c0_g1_i1	GO:0003682,GO:0005654,GO:0005739,GO:0005829,GO:0031965
TRINITY_DN1025_c0_g1_i4	GO:0003682,GO:0005654,GO:0005739,GO:0005829,GO:0031965
TRINITY_DN1025_c0_g1_i5	GO:0003682,GO:0005654,GO:0005739,GO:0005829,GO:0031965
TRINITY_DN102601_c0_g1_i1	GO:0000118,GO:0003714,GO:0005634,GO:0005667,GO:0006357,GO:0007275,GO:0007283,GO:0016575,GO:0030154,GO:0045892,GO:0046872
TRINITY_DN102614_c0_g1_i1	GO:0005886,GO:0005887,GO:0008272,GO:0015382,GO:0016021,GO:0098656
TRINITY_DN102634_c0_g1_i1	GO:0001558,GO:0005634,GO:0006909,GO:0016020,GO:0016021,GO:0016197,GO:0030856,GO:0032456,GO:0048488,GO:0098793
TRINITY_DN10263_c0_g1_i2	GO:0005654,GO:0005737,GO:0008537,GO:0010950,GO:0061133,GO:0061136,GO:2000045
TRINITY_DN10263_c0_g1_i4	GO:0005654,GO:0005737,GO:0008537,GO:0010950,GO:0061133,GO:0061136,GO:2000045
TRINITY_DN10263_c0_g1_i5	GO:0005654,GO:0005737,GO:0008537,GO:0010950,GO:0061133,GO:0061136,GO:2000045
TRINITY_DN10263_c1_g1_i1	GO:0000122,GO:0001525,GO:0001666,GO:0003309,GO:0003310,GO:0005634,GO:0005654,GO:0005667,GO:0005730,GO:0005737,GO:0005739,GO:0005829,GO:0005929,GO:0006355,GO:0006582,GO:0008134,GO:0008285,GO:0010468,GO:0010498,GO:0010629,GO:0015031,GO:0016020,GO:0016567,GO:0019899,GO:0030163,GO:0030182,GO:0030198,GO:0030891,GO:0031462,GO:0042069,GO:0043534,GO:0044877,GO:0045471,GO:0045602,GO:0045893,GO:0046426,GO:…
TRINITY_DN10263_c1_g1_i5	GO:0000122,GO:0000902,GO:0005634,GO:0005654,GO:0005739,GO:0005783,GO:0005829,GO:0006355,GO:0006508,GO:0008134,GO:0008285,GO:0010629,GO:0016020,GO:0016567,GO:0019899,GO:0043066,GO:0043687,GO:0045597,GO:0045893,GO:0046426,GO:0050821,GO:0061418,GO:0061428,GO:1990756
TRINITY_DN10263_c1_g1_i6	GO:0000122,GO:0001525,GO:0001666,GO:0003309,GO:0003310,GO:0005634,GO:0005654,GO:0005667,GO:0005730,GO:0005737,GO:0005739,GO:0005829,GO:0005929,GO:0006355,GO:0006582,GO:0008134,GO:0008285,GO:0010468,GO:0010498,GO:0010629,GO:0015031,GO:0016020,GO:0016567,GO:0019899,GO:0030163,GO:0030182,GO:0030198,GO:0030891,GO:0031462,GO:0042069,GO:0043534,GO:0044877,GO:0045471,GO:0045602,GO:0045893,GO:0046426,GO:…
TRINITY_DN102640_c0_g1_i1	GO:0001409,GO:0002576,GO:0005524,GO:0005886,GO:0008559,GO:0010243,GO:0014070,GO:0015132,GO:0015143,GO:0015216,GO:0015431,GO:0015432,GO:0015562,GO:0015721,GO:0015732,GO:0015747,GO:0016020,GO:0016021,GO:0016323,GO:0016324,GO:0016404,GO:0031088,GO:0032310,GO:0034634,GO:0038183,GO:0042493,GO:0042626,GO:0042910,GO:0048661,GO:0055085,GO:0060271,GO:0070730,GO:0071716,GO:0098591,GO:0140115,GO:0150104
TRINITY_DN10264_c0_g1_i1	GO:0000278,GO:0000724,GO:0001701,GO:0001756,GO:0003677,GO:0005524,GO:0005654,GO:0005657,GO:0005737,GO:0005813,GO:0006281,GO:0007098,GO:0008094,GO:0010165,GO:0010332,GO:0033063,GO:0035264,GO:0042148,GO:0043231,GO:0043524,GO:0050769,GO:0051321,GO:2000269
TRINITY_DN10264_c0_g1_i2	GO:0000278,GO:0000400,GO:0000724,GO:0001701,GO:0001756,GO:0005524,GO:0005654,GO:0005657,GO:0005813,GO:0006281,GO:0006974,GO:0007098,GO:0008094,GO:0010165,GO:0010332,GO:0022008,GO:0033063,GO:0035264,GO:0042148,GO:0043231,GO:0043524,GO:0050769,GO:2000269
TRINITY_DN10264_c0_g1_i3	GO:0000278,GO:0000400,GO:0000724,GO:0001701,GO:0001756,GO:0005524,GO:0005654,GO:0005657,GO:0005813,GO:0006281,GO:0006974,GO:0007098,GO:0008094,GO:0010165,GO:0010332,GO:0022008,GO:0033063,GO:0035264,GO:0042148,GO:0043231,GO:0043524,GO:0050769,GO:2000269
TRINITY_DN10264_c0_g1_i4	GO:0000278,GO:0000724,GO:0001701,GO:0001756,GO:0003677,GO:0005524,GO:0005654,GO:0005657,GO:0005737,GO:0005813,GO:0006281,GO:0007098,GO:0008094,GO:0010165,GO:0010332,GO:0033063,GO:0035264,GO:0042148,GO:0043231,GO:0043524,GO:0050769,GO:0051321,GO:2000269
TRINITY_DN10264_c0_g1_i5	GO:0000278,GO:0000724,GO:0001701,GO:0001756,GO:0003677,GO:0005524,GO:0005654,GO:0005657,GO:0005737,GO:0005813,GO:0006281,GO:0007098,GO:0008094,GO:0010165,GO:0010332,GO:0033063,GO:0035264,GO:0042148,GO:0043231,GO:0043524,GO:0050769,GO:0051321,GO:2000269
TRINITY_DN102650_c0_g1_i1	GO:0005524,GO:0005874,GO:0005930,GO:0007018,GO:0008569,GO:0030286,GO:0031514,GO:0036126,GO:0036156,GO:0045505,GO:0051959
TRINITY_DN102656_c0_g1_i1	GO:0004348,GO:0005764,GO:0005765,GO:0005783,GO:0005794,GO:0005802,GO:0006680,GO:0006914,GO:0007040,GO:0008203,GO:0030259,GO:0032006,GO:0046527,GO:0050295
TRINITY_DN10266_c0_g2_i1	GO:0001933,GO:0001942,GO:0002576,GO:0004867,GO:0005576,GO:0005615,GO:0005829,GO:0005886,GO:0009986,GO:0010839,GO:0030512,GO:0031092,GO:0031225,GO:0045616,GO:0050431,GO:0061045,GO:0072675
TRINITY_DN102675_c0_g1_i1	GO:0001822,GO:0004725,GO:0005886,GO:0005925,GO:0008285,GO:0014850,GO:0019725,GO:0019900,GO:0032963,GO:0035264,GO:0035335,GO:0035556,GO:0042802,GO:0046627,GO:0046872,GO:0048871
TRINITY_DN102680_c0_g1_i1	GO:0000235,GO:0001917,GO:0005813,GO:0005876,GO:0007601,GO:0008017,GO:0032391,GO:0036064,GO:0042802,GO:0044782,GO:0050896,GO:0060271,GO:0072686,GO:0097431,GO:1901985
TRINITY_DN102684_c0_g1_i1	GO:0004591,GO:0005634,GO:0005739,GO:0005759,GO:0006091,GO:0006096,GO:0006099,GO:0006103,GO:0006104,GO:0006554,GO:0030976,GO:0031966,GO:0045252,GO:0046872,GO:0106077
TRINITY_DN10268_c0_g1_i11	GO:0000462,GO:0001650,GO:0003723,GO:0005654,GO:0005694,GO:0005730,GO:0006355,GO:0006364,GO:0030490,GO:0030686,GO:0032040,GO:0034455
TRINITY_DN10268_c0_g1_i12	GO:0000462,GO:0001650,GO:0003723,GO:0005654,GO:0005694,GO:0005730,GO:0006355,GO:0006364,GO:0030490,GO:0030686,GO:0032040,GO:0034455
TRINITY_DN10268_c0_g1_i13	GO:0000462,GO:0001650,GO:0003723,GO:0005654,GO:0005694,GO:0005730,GO:0006355,GO:0006364,GO:0030490,GO:0030686,GO:0032040,GO:0034455
TRINITY_DN10268_c0_g1_i2	GO:0000462,GO:0001650,GO:0003723,GO:0005654,GO:0005694,GO:0005730,GO:0006355,GO:0006364,GO:0030490,GO:0030686,GO:0032040,GO:0034455
TRINITY_DN10268_c0_g1_i4	GO:0000462,GO:0001650,GO:0003723,GO:0005654,GO:0005694,GO:0005730,GO:0006355,GO:0006364,GO:0030490,GO:0030686,GO:0032040,GO:0034455
TRINITY_DN10268_c0_g1_i7	GO:0000462,GO:0001650,GO:0003723,GO:0005654,GO:0005694,GO:0005730,GO:0006355,GO:0006364,GO:0030490,GO:0030686,GO:0032040,GO:0034455
TRINITY_DN10268_c0_g1_i8	GO:0000462,GO:0001650,GO:0003723,GO:0005654,GO:0005694,GO:0005730,GO:0006355,GO:0006364,GO:0030490,GO:0030686,GO:0032040,GO:0034455
TRINITY_DN10268_c0_g1_i9	GO:0000462,GO:0001650,GO:0003723,GO:0005654,GO:0005694,GO:0005730,GO:0006355,GO:0006364,GO:0030490,GO:0030686,GO:0032040,GO:0034455
TRINITY_DN10268_c1_g3_i3	GO:0005634,GO:0005769,GO:0046872,GO:0055037
TRINITY_DN10268_c1_g3_i4	GO:0005634,GO:0005769,GO:0046872,GO:0055037
TRINITY_DN10268_c1_g3_i5	GO:0005634,GO:0005769,GO:0046872,GO:0055037
TRINITY_DN102691_c0_g1_i1	GO:0000146,GO:0003091,GO:0005516,GO:0005524,GO:0005737,GO:0007015,GO:0015031,GO:0015629,GO:0016192,GO:0016197,GO:0016459,GO:0030050,GO:0030659,GO:0031267,GO:0031982,GO:0032991,GO:0045179,GO:0051015,GO:0070062
TRINITY_DN102698_c0_g1_i1	GO:0003085,GO:0004930,GO:0005886,GO:0007193,GO:0008528,GO:0016021,GO:0036505,GO:0043235,GO:0043410,GO:0060170
TRINITY_DN102699_c0_g1_i1	GO:0000922,GO:0004842,GO:0004869,GO:0005634,GO:0005768,GO:0005802,GO:0005815,GO:0006468,GO:0006511,GO:0006915,GO:0007049,GO:0008284,GO:0016020,GO:0016567,GO:0030496,GO:0032465,GO:0042127,GO:0043066,GO:0051301,GO:0060711,GO:0060712,GO:0061631,GO:0090543,GO:2001237
TRINITY_DN1026_c0_g1_i1	GO:0001726,GO:0002102,GO:0005783,GO:0005886,GO:0005905,GO:0005925,GO:0006886,GO:0006898,GO:0030027,GO:0030041,GO:0030054,GO:0030427,GO:0030516,GO:0030833,GO:0030838,GO:0030863,GO:0030864,GO:0031532,GO:0043197,GO:0048041,GO:0048812,GO:0048870,GO:0051015,GO:0097581
TRINITY_DN102711_c0_g1_i1	GO:0002020,GO:0002576,GO:0005543,GO:0005576,GO:0005615,GO:0005764,GO:0005765,GO:0005770,GO:0005886,GO:0006687,GO:0007041,GO:0007186,GO:0007193,GO:0008047,GO:0010506,GO:0019216,GO:0035577,GO:0042802,GO:0042803,GO:0043202,GO:0043231,GO:0043312,GO:0060736,GO:0060742,GO:0062023,GO:0070062,GO:1903771,GO:1905572,GO:1905573,GO:1905574,GO:1905575,GO:1905576,GO:1905577
TRINITY_DN102715_c0_g1_i1	GO:0005044,GO:0005576,GO:0006953,GO:0009897,GO:0016021
TRINITY_DN10271_c0_g1_i1	GO:0016021,GO:0016055,GO:0030279,GO:0060173
TRINITY_DN10271_c0_g1_i2	GO:0005886,GO:0016021,GO:0016055,GO:0030279,GO:0031901,GO:0060173,GO:0090090
TRINITY_DN102721_c0_g1_i1	GO:0005634,GO:0006915,GO:0007224,GO:0016021,GO:0043065,GO:0060271
TRINITY_DN102724_c0_g1_i1	GO:0005737,GO:0006816,GO:0032091,GO:0061891,GO:0070884,GO:2001256
TRINITY_DN10272_c0_g1_i1	GO:0005923,GO:0016021,GO:0016328,GO:0098641
TRINITY_DN102731_c0_g1_i1	GO:0002116,GO:0004888,GO:0005886,GO:0005887,GO:0007162,GO:0007275,GO:0008360,GO:0016020,GO:0017154,GO:0021612,GO:0021637,GO:0021766,GO:0021785,GO:0021860,GO:0030334,GO:0043087,GO:0048843,GO:0050772,GO:0050919,GO:0051495,GO:0071526,GO:1902287,GO:1990138
TRINITY_DN10273_c0_g1_i1	GO:0000978,GO:0004879,GO:0006357,GO:0008270,GO:0009755,GO:0009888,GO:0045893,GO:0090575
TRINITY_DN10273_c0_g1_i2	GO:0000978,GO:0004879,GO:0006357,GO:0008270,GO:0009755,GO:0009888,GO:0045893,GO:0090575
TRINITY_DN102741_c0_g1_i1	GO:0007281,GO:0007283,GO:0032019,GO:0033391,GO:0043186,GO:0060293,GO:0070925,GO:1903863,GO:1905879
TRINITY_DN102744_c0_g1_i1	GO:0003729,GO:0005634,GO:0005829,GO:0005854,GO:0042788
TRINITY_DN102753_c0_g1_i1	GO:0005102,GO:0005176,GO:0005200,GO:0005604,GO:0005634,GO:0005737,GO:0005886,GO:0006605,GO:0007155,GO:0007165,GO:0007173,GO:0007229,GO:0009925,GO:0016323,GO:0016607,GO:0030054,GO:0030056,GO:0031965,GO:0032088,GO:0032495,GO:0032496,GO:0038128,GO:0045104,GO:0045175,GO:0045197,GO:0046579,GO:0070433,GO:0071356,GO:0071638,GO:0098794,GO:0098978,GO:0099072
TRINITY_DN102759_c0_g1_i1	GO:0000981,GO:0001228,GO:0003677,GO:0005634,GO:0006357,GO:0046872
TRINITY_DN10275_c0_g1_i1	GO:0000086,GO:0000226,GO:0005813,GO:0005829,GO:0007098,GO:0008017,GO:0010389,GO:0016607,GO:0034451,GO:0051225,GO:0051301,GO:0070652,GO:0097711,GO:1990498
TRINITY_DN10275_c0_g1_i2	GO:0000086,GO:0000226,GO:0005813,GO:0005829,GO:0007098,GO:0008017,GO:0010389,GO:0016607,GO:0034451,GO:0051225,GO:0051301,GO:0070652,GO:0097711,GO:1990498
TRINITY_DN10275_c0_g1_i5	GO:0000086,GO:0000226,GO:0005813,GO:0005829,GO:0007098,GO:0008017,GO:0010389,GO:0016607,GO:0034451,GO:0051225,GO:0051301,GO:0070652,GO:0097711,GO:1990498
TRINITY_DN10275_c0_g1_i6	GO:0000086,GO:0000226,GO:0005813,GO:0005829,GO:0007098,GO:0008017,GO:0010389,GO:0016607,GO:0034451,GO:0051225,GO:0051301,GO:0070652,GO:0097711,GO:1990498
TRINITY_DN10275_c0_g2_i1	GO:0005802,GO:0032367,GO:0055037
TRINITY_DN10275_c0_g2_i2	GO:0005802,GO:0032367,GO:0055037
TRINITY_DN10275_c0_g2_i3	GO:0005802,GO:0032367,GO:0055037
TRINITY_DN102760_c0_g1_i1	GO:0000785,GO:0000978,GO:0000981,GO:0003677,GO:0003700,GO:0005634,GO:0005654,GO:0005667,GO:0005829,GO:0006357,GO:0006974,GO:0007417,GO:0007623,GO:0032922,GO:0042493,GO:0045739,GO:0045893,GO:0045944,GO:0046872,GO:0046983,GO:0051775,GO:0051879,GO:0060548,GO:1990513,GO:1990837,GO:2000987,GO:2001020
TRINITY_DN102765_c0_g1_i1	GO:0000272,GO:0002376,GO:0002532,GO:0004568,GO:0005576,GO:0005615,GO:0005737,GO:0006030,GO:0006032,GO:0006915,GO:0008061,GO:0019900,GO:0032722,GO:0044245
TRINITY_DN102769_c0_g1_i1	GO:0005518,GO:0005576,GO:0008201,GO:0016504,GO:1990830
TRINITY_DN10276_c0_g1_i1	GO:0000902,GO:0005085,GO:0005737,GO:0005794,GO:0005819,GO:0005856,GO:0005874,GO:0005923,GO:0007015,GO:0007026,GO:0007049,GO:0008017,GO:0008134,GO:0031267,GO:0031410,GO:0031982,GO:0032587,GO:0032755,GO:0032760,GO:0032991,GO:0035023,GO:0035556,GO:0045087,GO:0045666,GO:0045944,GO:0046872,GO:0050731,GO:0051092,GO:0055059,GO:0060546,GO:0071225,GO:0071356,GO:0071474,GO:1902042,GO:1902219,GO:2001224
TRINITY_DN10276_c0_g1_i2	GO:0000902,GO:0005085,GO:0005737,GO:0005794,GO:0005819,GO:0005856,GO:0005874,GO:0005923,GO:0007015,GO:0007026,GO:0007049,GO:0008017,GO:0031267,GO:0031410,GO:0031982,GO:0032587,GO:0032755,GO:0032760,GO:0032991,GO:0033209,GO:0035022,GO:0035023,GO:0035556,GO:0045087,GO:0045666,GO:0045742,GO:0045944,GO:0046872,GO:0050731,GO:0051092,GO:0055059,GO:0070374,GO:0071225,GO:0090303,GO:1900745,GO:1904685,GO:…
TRINITY_DN10276_c0_g1_i3	GO:0000902,GO:0005085,GO:0005737,GO:0005794,GO:0005819,GO:0005856,GO:0005874,GO:0005923,GO:0007015,GO:0007026,GO:0007049,GO:0008017,GO:0031267,GO:0031410,GO:0031982,GO:0032587,GO:0032755,GO:0032760,GO:0032991,GO:0033209,GO:0035022,GO:0035023,GO:0035556,GO:0045087,GO:0045666,GO:0045742,GO:0045944,GO:0046872,GO:0050731,GO:0051092,GO:0055059,GO:0070374,GO:0071225,GO:0090303,GO:1900745,GO:1904685,GO:…
TRINITY_DN10276_c0_g1_i4	GO:0000902,GO:0005085,GO:0005737,GO:0005794,GO:0005819,GO:0005856,GO:0005874,GO:0005923,GO:0007015,GO:0007026,GO:0007049,GO:0008017,GO:0008134,GO:0031267,GO:0031410,GO:0031982,GO:0032587,GO:0032755,GO:0032760,GO:0032991,GO:0035023,GO:0035556,GO:0045087,GO:0045666,GO:0045944,GO:0046872,GO:0050731,GO:0051092,GO:0055059,GO:0060546,GO:0071225,GO:0071356,GO:0071474,GO:1902042,GO:1902219,GO:2001224
TRINITY_DN102771_c0_g1_i1	GO:0000932,GO:0000956,GO:0000993,GO:0001046,GO:0003723,GO:0003725,GO:0003727,GO:0005634,GO:0005654,GO:0005737,GO:0005829,GO:0005844,GO:0007223,GO:0010501,GO:0010628,GO:0010629,GO:0016442,GO:0016525,GO:0030522,GO:0031054,GO:0035194,GO:0035196,GO:0035198,GO:0035278,GO:0035280,GO:0036464,GO:0045652,GO:0045944,GO:0060260,GO:0060964,GO:0070578,GO:0090502,GO:1990904
TRINITY_DN102777_c0_g1_i1	GO:0001786,GO:0005783,GO:0005789,GO:0005829,GO:0010891,GO:0015248,GO:0015485,GO:0015914,GO:0016020,GO:0016021,GO:0030336,GO:0031965,GO:0032148,GO:0032541,GO:0032934,GO:0036150,GO:0043231,GO:0045444,GO:0046326,GO:0046628,GO:0051897,GO:0070273,GO:0090204,GO:0140343
TRINITY_DN10277_c0_g1_i3	GO:0005102,GO:0005577,GO:0005615,GO:0007155,GO:0007160,GO:0030674,GO:0046872,GO:0051258,GO:0062023,GO:0070527,GO:0072378
TRINITY_DN102789_c0_g1_i1	GO:0003725,GO:0003726,GO:0005730,GO:0005737,GO:0006382,GO:0006396,GO:0008251
TRINITY_DN1027_c0_g1_i1	GO:0005768,GO:0005886,GO:0007155,GO:0016600,GO:0030139,GO:0031410,GO:0045661,GO:0072659
TRINITY_DN1027_c0_g1_i2	GO:0005768,GO:0005886,GO:0007155,GO:0016600,GO:0030139,GO:0031410,GO:0045661,GO:0072659
TRINITY_DN1027_c0_g1_i3	GO:0005768,GO:0005886,GO:0007155,GO:0016600,GO:0030139,GO:0031410,GO:0045661,GO:0072659
TRINITY_DN102802_c0_g1_i1	GO:0002115,GO:0005154,GO:0005615,GO:0005654,GO:0005886,GO:0005887,GO:0006959,GO:0009617,GO:0009897,GO:0009986,GO:0019865,GO:0023026,GO:0030183,GO:0042100,GO:0042113,GO:0042802,GO:0044853,GO:0050853,GO:0051262,GO:0070062,GO:1902656
TRINITY_DN102805_c0_g1_i1	GO:0005634,GO:0005737,GO:0005765,GO:0005768,GO:0005815,GO:0005829,GO:0016236,GO:0019898,GO:0031901,GO:0031902,GO:0032510,GO:0032991,GO:0036503,GO:0070062
TRINITY_DN10280_c0_g1_i1	GO:0000038,GO:0001676,GO:0004467,GO:0005524,GO:0005741,GO:0005778,GO:0005783,GO:0005789,GO:0005886,GO:0006637,GO:0008610,GO:0016020,GO:0016021,GO:0019899,GO:0035338,GO:0042803,GO:0047676
TRINITY_DN10280_c0_g1_i2	GO:0000038,GO:0001676,GO:0004467,GO:0005524,GO:0005741,GO:0005778,GO:0005783,GO:0005789,GO:0005886,GO:0006637,GO:0008610,GO:0016020,GO:0016021,GO:0019899,GO:0035338,GO:0042803,GO:0047676
TRINITY_DN10280_c0_g1_i3	GO:0000038,GO:0001666,GO:0001676,GO:0004467,GO:0005524,GO:0005634,GO:0005741,GO:0005778,GO:0005783,GO:0005789,GO:0005886,GO:0006637,GO:0007405,GO:0007584,GO:0008610,GO:0008654,GO:0009629,GO:0010747,GO:0010976,GO:0015908,GO:0016020,GO:0016021,GO:0019432,GO:0019899,GO:0032869,GO:0035338,GO:0042803,GO:0047676,GO:0048545,GO:0048666
TRINITY_DN10280_c0_g1_i4	GO:0000038,GO:0001676,GO:0004467,GO:0005524,GO:0005741,GO:0005778,GO:0005783,GO:0005789,GO:0005886,GO:0006637,GO:0008610,GO:0016020,GO:0016021,GO:0019899,GO:0035338,GO:0042803,GO:0047676
TRINITY_DN10280_c0_g1_i5	GO:0000038,GO:0001666,GO:0001676,GO:0004467,GO:0005524,GO:0005634,GO:0005741,GO:0005778,GO:0005783,GO:0005789,GO:0007405,GO:0007584,GO:0008610,GO:0008654,GO:0009629,GO:0010747,GO:0010976,GO:0015908,GO:0016020,GO:0016021,GO:0019432,GO:0032869,GO:0035338,GO:0042803,GO:0047676,GO:0048545,GO:0048666
TRINITY_DN102815_c0_g1_i1	GO:0000977,GO:0000981,GO:0005634,GO:0006325,GO:0006357,GO:0046872
TRINITY_DN102817_c0_g1_i1	GO:0000977,GO:0000981,GO:0005634,GO:0006325,GO:0006357,GO:0046872
TRINITY_DN102819_c0_g1_i1	GO:0004315,GO:0006633,GO:0016491,GO:0016787,GO:0016874
TRINITY_DN10281_c0_g2_i1	GO:0003924,GO:0005525,GO:0005789,GO:0006952,GO:0035458
TRINITY_DN10281_c0_g2_i2	GO:0003924,GO:0005525,GO:0005789,GO:0006952,GO:0035458
TRINITY_DN10281_c0_g2_i3	GO:0003924,GO:0005525,GO:0005789,GO:0006952,GO:0016020,GO:0035458
TRINITY_DN102820_c0_g1_i1	GO:0003723,GO:0042734,GO:0042802,GO:0042995,GO:0045211,GO:0051260
TRINITY_DN102822_c0_g1_i1	GO:0000138,GO:0000139,GO:0005794,GO:0005829,GO:0031267
TRINITY_DN102827_c0_g1_i1	GO:0003779,GO:0005523,GO:0005856,GO:0005865,GO:0005912,GO:0006936,GO:0007015,GO:0030016,GO:0030239,GO:0048821,GO:0051694,GO:0098641,GO:1901992
TRINITY_DN102829_c0_g1_i1	GO:0002181,GO:0003729,GO:0003735,GO:0005829,GO:0019843,GO:0022625,GO:0022626,GO:0042788
TRINITY_DN10282_c0_g1_i1	GO:0002862,GO:0003823,GO:0005576,GO:0005886,GO:0006898,GO:0006910,GO:0006911,GO:0006955,GO:0006956,GO:0006958,GO:0008228,GO:0009897,GO:0018149,GO:0030449,GO:0034987,GO:0038095,GO:0038096,GO:0042571,GO:0042742,GO:0045087,GO:0050776,GO:0050853,GO:0050871,GO:0050900
TRINITY_DN10282_c0_g1_i2	GO:0002862,GO:0003823,GO:0005576,GO:0005886,GO:0006898,GO:0006910,GO:0006911,GO:0006955,GO:0006956,GO:0006958,GO:0008228,GO:0009897,GO:0018149,GO:0030449,GO:0034987,GO:0038095,GO:0038096,GO:0042571,GO:0042742,GO:0045087,GO:0050776,GO:0050853,GO:0050871,GO:0050900
TRINITY_DN10282_c0_g1_i3	GO:0003823,GO:0006910,GO:0006911,GO:0006958,GO:0009897,GO:0034987,GO:0042571,GO:0042742,GO:0045087,GO:0050853,GO:0050871
TRINITY_DN10282_c0_g1_i4	GO:0002862,GO:0003823,GO:0005576,GO:0005886,GO:0006898,GO:0006910,GO:0006911,GO:0006955,GO:0006956,GO:0006958,GO:0008228,GO:0009897,GO:0018149,GO:0030449,GO:0034987,GO:0038095,GO:0038096,GO:0042571,GO:0042742,GO:0045087,GO:0050776,GO:0050853,GO:0050871,GO:0050900
TRINITY_DN10282_c0_g1_i5	GO:0002862,GO:0003823,GO:0005576,GO:0005886,GO:0006898,GO:0006910,GO:0006911,GO:0006955,GO:0006956,GO:0006958,GO:0008228,GO:0009897,GO:0018149,GO:0030449,GO:0034987,GO:0038095,GO:0038096,GO:0042571,GO:0042742,GO:0045087,GO:0050776,GO:0050853,GO:0050871,GO:0050900
TRINITY_DN102831_c0_g1_i1	GO:0005739,GO:0006915,GO:0007007,GO:0031305,GO:0070062,GO:0090201,GO:1905448
TRINITY_DN102840_c0_g1_i1	GO:0001725,GO:0004672,GO:0004687,GO:0005516,GO:0005524,GO:0005737,GO:0005829,GO:0014820,GO:0030027,GO:0032154,GO:0046872
TRINITY_DN102841_c0_g1_i1	GO:0001768,GO:0001771,GO:0002407,GO:0002408,GO:0002548,GO:0002606,GO:0005576,GO:0005615,GO:0006874,GO:0006954,GO:0006955,GO:0007154,GO:0007186,GO:0007257,GO:0008009,GO:0009615,GO:0010560,GO:0019221,GO:0030593,GO:0031295,GO:0031640,GO:0031732,GO:0031735,GO:0032731,GO:0032735,GO:0032760,GO:0034695,GO:0042102,GO:0042379,GO:0043123,GO:0043547,GO:0043552,GO:0045627,GO:0045807,GO:0045860,GO:0046330,GO:…
TRINITY_DN102843_c0_g1_i1	GO:0001664,GO:0003924,GO:0005525,GO:0005834,GO:0007188,GO:0007212,GO:0007626,GO:0008016,GO:0030425,GO:0031683,GO:0031821,GO:0031852,GO:0044297,GO:0046872,GO:0051430
TRINITY_DN102849_c0_g1_i1	GO:0000278,GO:0000922,GO:0000923,GO:0000930,GO:0005200,GO:0005813,GO:0005829,GO:0005874,GO:0007020,GO:0015630,GO:0016020,GO:0031122,GO:0043015,GO:0051225,GO:0051321,GO:0055037,GO:0065003
TRINITY_DN10284_c0_g1_i1	GO:0002161,GO:0004832,GO:0005524,GO:0005737,GO:0006438
TRINITY_DN10284_c0_g1_i2	GO:0002161,GO:0004832,GO:0005524,GO:0005739,GO:0005829,GO:0006438
TRINITY_DN10285_c0_g1_i1	GO:0005654,GO:0016579
TRINITY_DN10285_c0_g1_i2	GO:0005654,GO:0016579
TRINITY_DN102874_c0_g1_i1	GO:0000723,GO:0000724,GO:0003677,GO:0004674,GO:0004677,GO:0005524,GO:0005634,GO:0005654,GO:0005730,GO:0006302,GO:0006303,GO:0008630,GO:0033152,GO:0042254,GO:0070419,GO:0106310,GO:0106311
TRINITY_DN102875_c0_g1_i1	GO:0004175,GO:0004222,GO:0004252,GO:0005509,GO:0005615,GO:0006508,GO:0008233,GO:0008237,GO:0008270,GO:0010628,GO:0010629,GO:0030198,GO:0030574,GO:0031012,GO:0032693,GO:0032755,GO:0032760,GO:0035987,GO:0043388,GO:0043410,GO:0045429,GO:0046330,GO:0150078,GO:1901224,GO:1903428,GO:1903980
TRINITY_DN102893_c0_g1_i1	GO:0003712,GO:0003713,GO:0005634,GO:0005654,GO:0006357,GO:0016020,GO:0016592,GO:0030374,GO:0042809,GO:0045893,GO:0045944,GO:0046966,GO:0060260,GO:0060261
TRINITY_DN10289_c0_g1_i1	GO:0000149,GO:0005484,GO:0005765,GO:0005789,GO:0005794,GO:0006887,GO:0006888,GO:0006906,GO:0006911,GO:0008333,GO:0015031,GO:0016021,GO:0016192,GO:0017156,GO:0030658,GO:0030670,GO:0031201,GO:0031902,GO:0043005,GO:0043308,GO:0043312,GO:0045202,GO:0045335
TRINITY_DN10289_c0_g1_i2	GO:0000149,GO:0005484,GO:0005765,GO:0005789,GO:0005794,GO:0006887,GO:0006888,GO:0006906,GO:0006911,GO:0008333,GO:0015031,GO:0016021,GO:0016192,GO:0017156,GO:0030658,GO:0030670,GO:0031201,GO:0031902,GO:0043005,GO:0043308,GO:0043312,GO:0045202,GO:0045335
TRINITY_DN10289_c0_g1_i3	GO:0000149,GO:0005484,GO:0005765,GO:0005789,GO:0005794,GO:0006887,GO:0006888,GO:0006906,GO:0006911,GO:0008333,GO:0015031,GO:0016021,GO:0016192,GO:0017156,GO:0030658,GO:0030670,GO:0031201,GO:0031902,GO:0043005,GO:0043308,GO:0043312,GO:0045202,GO:0045335
TRINITY_DN1028_c0_g1_i1	GO:0003735,GO:0005840,GO:0006412
TRINITY_DN1028_c0_g1_i2	GO:0003735,GO:0005840,GO:0006412
TRINITY_DN1028_c0_g1_i3	GO:0003735,GO:0005840,GO:0006412
TRINITY_DN1028_c0_g1_i4	GO:0000463,GO:0003729,GO:0003735,GO:0006412,GO:0022625
TRINITY_DN1028_c0_g1_i5	GO:0003735,GO:0005840,GO:0006412
TRINITY_DN1028_c0_g1_i6	GO:0003735,GO:0005840,GO:0006412
TRINITY_DN1028_c1_g1_i1	GO:0000463,GO:0003729,GO:0003735,GO:0006412,GO:0022625
TRINITY_DN102906_c0_g1_i1	GO:0002181,GO:0003723,GO:0003735,GO:0005791,GO:0022625,GO:0042788
TRINITY_DN102908_c0_g1_i1	GO:0000122,GO:0000723,GO:0000781,GO:0000785,GO:0000793,GO:0001939,GO:0001940,GO:0005634,GO:0005654,GO:0005737,GO:0005886,GO:0006281,GO:0006348,GO:0006974,GO:0007049,GO:0016604,GO:0019827,GO:0031965,GO:0035861,GO:0043247,GO:0045830,GO:0051233,GO:0051574,GO:1990830,GO:2000042,GO:2001034
TRINITY_DN10290_c0_g1_i1	GO:0003823,GO:0005576,GO:0005783,GO:0006910,GO:0006911,GO:0006955,GO:0006958,GO:0009897,GO:0016020,GO:0034987,GO:0042571,GO:0042742,GO:0045087,GO:0050853,GO:0050871,GO:0050900
TRINITY_DN102925_c0_g1_i1	GO:0002317,GO:0003723,GO:0005576,GO:0005615,GO:0005634,GO:0005737,GO:0005788,GO:0005829,GO:0006915,GO:0009986,GO:0010812,GO:0010977,GO:0030246,GO:0030395,GO:0031295,GO:0034120,GO:0035900,GO:0042493,GO:0042802,GO:0042981,GO:0043123,GO:0043236,GO:0043687,GO:0044267,GO:0045445,GO:0046598,GO:0048678,GO:0062023,GO:0070062,GO:0071333,GO:0071407
TRINITY_DN102926_c0_g1_i1	GO:0000165,GO:0000209,GO:0000502,GO:0001530,GO:0002223,GO:0002479,GO:0002862,GO:0004175,GO:0004298,GO:0005634,GO:0005654,GO:0005737,GO:0005739,GO:0005829,GO:0005839,GO:0006521,GO:0010499,GO:0010972,GO:0016032,GO:0016579,GO:0019774,GO:0031145,GO:0031146,GO:0033209,GO:0036064,GO:0036388,GO:0038061,GO:0038095,GO:0043161,GO:0043488,GO:0043687,GO:0050852,GO:0055085,GO:0060071,GO:0061418,GO:0070062,GO:…
TRINITY_DN10292_c0_g2_i3	GO:0004129,GO:0005743,GO:0006119,GO:0016021
TRINITY_DN102938_c0_g1_i1	GO:0005741,GO:0005887,GO:0008053,GO:0042803,GO:0046982,GO:0060348
TRINITY_DN10293_c0_g2_i1	GO:0005737,GO:0007268,GO:0007275,GO:0007283,GO:0007605,GO:0019897,GO:0030154
TRINITY_DN10293_c0_g2_i10	GO:0005737,GO:0007268,GO:0007275,GO:0007283,GO:0007605,GO:0019897,GO:0030154
TRINITY_DN10293_c0_g2_i12	GO:0005737,GO:0007268,GO:0007275,GO:0007283,GO:0007605,GO:0019897,GO:0030154
TRINITY_DN10293_c0_g2_i13	GO:0005737,GO:0007268,GO:0007275,GO:0007283,GO:0007605,GO:0019897,GO:0030154
TRINITY_DN10293_c0_g2_i2	GO:0005737,GO:0007268,GO:0007275,GO:0007283,GO:0007605,GO:0019897,GO:0030154
TRINITY_DN10293_c0_g2_i4	GO:0005737,GO:0007268,GO:0007275,GO:0007283,GO:0007605,GO:0019897,GO:0030154
TRINITY_DN10293_c0_g2_i5	GO:0005737,GO:0007268,GO:0007275,GO:0007283,GO:0007605,GO:0019897,GO:0030154
TRINITY_DN10293_c0_g2_i7	GO:0005737,GO:0007268,GO:0007275,GO:0007283,GO:0007605,GO:0019897,GO:0030154
TRINITY_DN10293_c0_g2_i8	GO:0005737,GO:0007268,GO:0007275,GO:0007283,GO:0007605,GO:0019897,GO:0030154
TRINITY_DN102941_c0_g1_i1	GO:0001501,GO:0001568,GO:0001570,GO:0001649,GO:0001818,GO:0002043,GO:0004714,GO:0005005,GO:0005524,GO:0005886,GO:0005887,GO:0005925,GO:0006954,GO:0007155,GO:0007169,GO:0007275,GO:0007411,GO:0008630,GO:0009986,GO:0010591,GO:0014028,GO:0016477,GO:0016525,GO:0019838,GO:0021915,GO:0030027,GO:0030182,GO:0030216,GO:0030316,GO:0031256,GO:0031258,GO:0032587,GO:0032682,GO:0033598,GO:0033628,GO:0033674,GO:…
TRINITY_DN10294_c0_g1_i12	GO:0000139,GO:0004672,GO:0004674,GO:0005524,GO:0005634,GO:0005737,GO:0005815,GO:0005876,GO:0005886,GO:0006468,GO:0016055,GO:0018105,GO:0032436,GO:0032922,GO:0042752,GO:0048471,GO:0050321,GO:0051225,GO:0090263,GO:0106310,GO:0106311,GO:1905515
TRINITY_DN10294_c0_g1_i13	GO:0000139,GO:0004672,GO:0004674,GO:0005524,GO:0005634,GO:0005737,GO:0005815,GO:0005876,GO:0005886,GO:0006468,GO:0016055,GO:0018105,GO:0032436,GO:0032922,GO:0042752,GO:0048471,GO:0050321,GO:0051225,GO:0090263,GO:0106310,GO:0106311,GO:1905515
TRINITY_DN10294_c0_g1_i4	GO:0000139,GO:0004672,GO:0004674,GO:0005524,GO:0005634,GO:0005737,GO:0005815,GO:0005876,GO:0005886,GO:0006468,GO:0016055,GO:0018105,GO:0032436,GO:0032922,GO:0042752,GO:0048471,GO:0050321,GO:0051225,GO:0090263,GO:0106310,GO:0106311,GO:1905515
TRINITY_DN10294_c0_g1_i5	GO:0000139,GO:0004672,GO:0004674,GO:0005524,GO:0005634,GO:0005737,GO:0005815,GO:0005876,GO:0005886,GO:0006468,GO:0016055,GO:0018105,GO:0032436,GO:0032922,GO:0042752,GO:0048471,GO:0050321,GO:0051225,GO:0090263,GO:0106310,GO:0106311,GO:1905515
TRINITY_DN10294_c0_g1_i6	GO:0000139,GO:0004672,GO:0004674,GO:0005524,GO:0005634,GO:0005737,GO:0005815,GO:0005876,GO:0005886,GO:0006468,GO:0016055,GO:0018105,GO:0032436,GO:0032922,GO:0042752,GO:0048471,GO:0050321,GO:0051225,GO:0090263,GO:0106310,GO:0106311,GO:1905515
TRINITY_DN10294_c0_g1_i7	GO:0000139,GO:0004672,GO:0004674,GO:0005524,GO:0005634,GO:0005737,GO:0005815,GO:0005876,GO:0005886,GO:0006468,GO:0016055,GO:0018105,GO:0032436,GO:0032922,GO:0042752,GO:0048471,GO:0050321,GO:0051225,GO:0090263,GO:0106310,GO:0106311,GO:1905515
TRINITY_DN10294_c0_g1_i8	GO:0000139,GO:0004672,GO:0004674,GO:0005524,GO:0005634,GO:0005737,GO:0005815,GO:0005876,GO:0005886,GO:0006468,GO:0016055,GO:0018105,GO:0032436,GO:0032922,GO:0042752,GO:0048471,GO:0050321,GO:0051225,GO:0090263,GO:0106310,GO:0106311,GO:1905515
TRINITY_DN102978_c0_g1_i1	GO:0001818,GO:0005524,GO:0005737,GO:0006919,GO:0007165,GO:0008656,GO:0009968,GO:0031953,GO:0032088,GO:0032661,GO:0032692,GO:0032715,GO:0032731,GO:0043122,GO:0043124,GO:0043281,GO:0045345,GO:0045751,GO:0050728,GO:0050729,GO:0071345,GO:1901223,GO:1901224
TRINITY_DN10297_c0_g1_i1	GO:0005737,GO:0016567
TRINITY_DN10297_c0_g1_i2	GO:0005737,GO:0016567
TRINITY_DN10297_c0_g1_i3	GO:0005737,GO:0016567
TRINITY_DN10298_c0_g1_i1	GO:0004605,GO:0005743,GO:0016024,GO:0019898,GO:0031314,GO:0032049
TRINITY_DN10298_c0_g1_i2	GO:0004605,GO:0005743,GO:0016024,GO:0019898,GO:0031314,GO:0032049
TRINITY_DN10298_c0_g1_i3	GO:0004605,GO:0005743,GO:0016024,GO:0019898,GO:0031314,GO:0032049
TRINITY_DN10298_c0_g1_i4	GO:0004605,GO:0005743,GO:0016024,GO:0019898,GO:0031314,GO:0032049
TRINITY_DN102991_c0_g1_i1	GO:0000228,GO:0000278,GO:0003677,GO:0003682,GO:0005654,GO:0006338,GO:0008285,GO:0016586,GO:0043044
TRINITY_DN102997_c0_g1_i1	GO:0009507,GO:0009509,GO:0016117,GO:0016719,GO:0052886,GO:0052887
TRINITY_DN102_c0_g1_i1	GO:0000139,GO:0006886,GO:0007275,GO:0012505,GO:0016055,GO:0017147,GO:0030177,GO:0030659,GO:0031301,GO:0061355,GO:0061357
TRINITY_DN102_c0_g1_i2	GO:0000139,GO:0006886,GO:0007275,GO:0012505,GO:0016055,GO:0017147,GO:0030177,GO:0030659,GO:0031301,GO:0061355,GO:0061357
TRINITY_DN102_c0_g1_i3	GO:0000139,GO:0006886,GO:0007275,GO:0012505,GO:0016055,GO:0017147,GO:0030177,GO:0030659,GO:0031301,GO:0061355,GO:0061357
TRINITY_DN103006_c0_g1_i1	GO:0005886,GO:0005887,GO:0005911,GO:0017022,GO:0031253,GO:0045121,GO:0048471,GO:0050839,GO:0098609
TRINITY_DN103012_c0_g1_i1	GO:0005975,GO:0006464,GO:0015031,GO:0016616,GO:0019752,GO:0070062
TRINITY_DN103013_c0_g1_i1	GO:0005886,GO:0007156,GO:0007416,GO:0010842,GO:0016021,GO:0042802,GO:0045202
TRINITY_DN10301_c0_g1_i1	GO:0004857,GO:0005634,GO:0005654,GO:0005737,GO:0005829,GO:0006809,GO:0009890,GO:0016597,GO:0030425,GO:0030742,GO:0031965,GO:0032991,GO:0042133,GO:0042470,GO:0043105,GO:0044549,GO:0044877,GO:0046146,GO:0065003
TRINITY_DN10301_c0_g1_i2	GO:0004857,GO:0005634,GO:0005654,GO:0005737,GO:0005829,GO:0006809,GO:0009890,GO:0016597,GO:0030425,GO:0030742,GO:0031965,GO:0032991,GO:0042133,GO:0042470,GO:0043105,GO:0044549,GO:0044877,GO:0046146,GO:0065003
TRINITY_DN10301_c0_g1_i3	GO:0004857,GO:0005634,GO:0005654,GO:0005737,GO:0005829,GO:0009890,GO:0016597,GO:0019899,GO:0030425,GO:0030742,GO:0031965,GO:0032991,GO:0042470,GO:0043105,GO:0044549,GO:0044877,GO:0065003
TRINITY_DN103022_c0_g1_i1	GO:0005737,GO:0005829,GO:0005871,GO:0005874,GO:0006886,GO:0008088,GO:0015631,GO:0016020,GO:0030424,GO:0030426,GO:0031410,GO:0031982,GO:0035253,GO:0035418,GO:0035617,GO:0043005,GO:0043025,GO:0043227
TRINITY_DN103027_c0_g1_i1	GO:0005216,GO:0005252,GO:0005267,GO:0005886,GO:0005887,GO:0006813,GO:0007268,GO:0007420,GO:0008022,GO:0022841,GO:0030322,GO:0034220,GO:0042493,GO:0044548,GO:0045202,GO:0051481,GO:0061337,GO:0071294,GO:0071456,GO:0071805,GO:0090102
TRINITY_DN10302_c0_g1_i1	GO:0005634,GO:0006357,GO:0016538,GO:0016592,GO:0042802,GO:0045944
TRINITY_DN10302_c0_g1_i10	GO:0005634,GO:0006357,GO:0016538,GO:0016592,GO:0042802,GO:0045944
TRINITY_DN10302_c0_g1_i11	GO:0005634,GO:0006357,GO:0016538,GO:0016592,GO:0042802,GO:0045944
TRINITY_DN10302_c0_g1_i12	GO:0005634,GO:0006357,GO:0016538,GO:0016592,GO:0045944
TRINITY_DN10302_c0_g1_i14	GO:0005634,GO:0006357,GO:0016538,GO:0016592,GO:0042802,GO:0045944
TRINITY_DN10302_c0_g1_i2	GO:0005634,GO:0006357,GO:0016538,GO:0016592,GO:0042802,GO:0045944
TRINITY_DN10302_c0_g1_i4	GO:0005634,GO:0006357,GO:0016538,GO:0016592,GO:0042802,GO:0045944
TRINITY_DN10302_c0_g1_i6	GO:0005634,GO:0006357,GO:0016538,GO:0016592,GO:0042802,GO:0045944
TRINITY_DN103031_c0_g1_i1	GO:0001568,GO:0001764,GO:0005085,GO:0005096,GO:0005737,GO:0005770,GO:0005886,GO:0005911,GO:0007186,GO:0007218,GO:0008285,GO:0010976,GO:0019933,GO:0021591,GO:0021884,GO:0030165,GO:0030552,GO:0031175,GO:0031547,GO:0031697,GO:0032092,GO:0032486,GO:0032991,GO:0038180,GO:0043005,GO:0043025,GO:0043547,GO:0043950,GO:0045202,GO:0045860,GO:0048022,GO:0048471,GO:0050699,GO:0050774,GO:0061028,GO:0070374,GO:…
TRINITY_DN103040_c0_g1_i1	GO:0004930,GO:0004984,GO:0005507,GO:0005549,GO:0005887,GO:0007186,GO:0007608,GO:0016021,GO:0050907
TRINITY_DN103043_c0_g1_i1	GO:0000122,GO:0005737,GO:0005739,GO:0006915,GO:0008285,GO:0032836,GO:0033147,GO:0035023,GO:0070563,GO:0072015,GO:2000134
TRINITY_DN10304_c0_g1_i1	GO:0005783,GO:0005801,GO:0005802,GO:0006888,GO:0007399,GO:0030008,GO:0043087
TRINITY_DN10304_c0_g1_i2	GO:0005783,GO:0005801,GO:0005802,GO:0006888,GO:0007399,GO:0030008,GO:0043087
TRINITY_DN10304_c2_g2_i1	GO:0003746,GO:0003924,GO:0005525,GO:0005737,GO:0006412,GO:0006414
TRINITY_DN103054_c0_g1_i1	GO:0005634,GO:0015630,GO:0036126,GO:0060271,GO:0060294
TRINITY_DN103062_c0_g1_i1	GO:0000122,GO:0000785,GO:0000977,GO:0000978,GO:0000981,GO:0001227,GO:0005634,GO:0006357,GO:0007614,GO:0010628,GO:0043565,GO:0050775,GO:0050890,GO:0051965,GO:0061003,GO:0070062,GO:0071310,GO:1990837,GO:2000463
TRINITY_DN103066_c0_g1_i1	GO:0005524,GO:0005730,GO:0005737,GO:0005739,GO:0006611,GO:0016226,GO:0016887,GO:0030218,GO:0031072,GO:0031625,GO:0034620,GO:0042026,GO:0042645,GO:0044183,GO:0045646,GO:0045647,GO:0051082,GO:0051085,GO:0051787,GO:1902037,GO:1903707
TRINITY_DN103068_c0_g1_i1	GO:0005509,GO:0005905,GO:0016021,GO:0016964
TRINITY_DN103072_c0_g1_i1	GO:0002281,GO:0002735,GO:0002756,GO:0005739,GO:0005776,GO:0005829,GO:0006954,GO:0007249,GO:0010008,GO:0010508,GO:0010628,GO:0016032,GO:0019901,GO:0030890,GO:0031398,GO:0031663,GO:0032092,GO:0032722,GO:0032728,GO:0032755,GO:0032760,GO:0032816,GO:0034128,GO:0034138,GO:0035666,GO:0043123,GO:0043254,GO:0043330,GO:0045087,GO:0045429,GO:0051092,GO:0051607,GO:0070266,GO:0071222,GO:0097190,GO:0097342,GO:…
TRINITY_DN103074_c0_g1_i1	GO:0005743,GO:0008121,GO:0016021,GO:0022904,GO:0045275,GO:0046872
TRINITY_DN103079_c0_g1_i1	GO:0005245,GO:0005516,GO:0005887,GO:0008331,GO:0010881,GO:0030315,GO:0030425,GO:0042383,GO:0043204,GO:0045762,GO:0046872,GO:0060402,GO:0061337,GO:0061577,GO:0070588,GO:0098839,GO:1990454
TRINITY_DN10307_c0_g1_i1	GO:0001503,GO:0001652,GO:0005509,GO:0005615,GO:0005737,GO:0008201,GO:0010756,GO:0030246,GO:0030282
TRINITY_DN103082_c0_g1_i1	GO:0004725,GO:0006470,GO:0008201,GO:0016021,GO:0016477,GO:0035335,GO:0099560,GO:1900121
TRINITY_DN103087_c0_g1_i1	GO:0004052,GO:0005506,GO:0005829,GO:0006497,GO:0006665,GO:0010628,GO:0016702,GO:0016829,GO:0016853,GO:0019369,GO:0019372,GO:0034440,GO:0043410,GO:0043651,GO:0046513,GO:0047677,GO:0048471,GO:0051122,GO:0061436,GO:0070257,GO:1990136
TRINITY_DN10308_c0_g1_i2	GO:0001525,GO:0002685,GO:0005886,GO:0006954,GO:0006955,GO:0007186,GO:0007204,GO:0008284,GO:0009897,GO:0016021,GO:0016493,GO:0016494,GO:0019722,GO:0019957,GO:0019958,GO:0030155,GO:0038023,GO:0045766,GO:0050921,GO:0051281,GO:0060326,GO:0071954,GO:1900118
TRINITY_DN10308_c0_g1_i7	GO:0001525,GO:0002685,GO:0005886,GO:0006954,GO:0006955,GO:0007186,GO:0007204,GO:0008284,GO:0009897,GO:0016021,GO:0016493,GO:0016494,GO:0019722,GO:0019957,GO:0019958,GO:0030155,GO:0038023,GO:0045766,GO:0050921,GO:0051281,GO:0060326,GO:0071954,GO:1900118
TRINITY_DN103092_c0_g1_i1	GO:0003924,GO:0005096,GO:0005525,GO:0005737,GO:0005783,GO:0005829,GO:0005886,GO:0007155,GO:0007266,GO:0030879,GO:0042169,GO:0051056
TRINITY_DN10309_c0_g1_i1	GO:0003677,GO:0003723,GO:0003887,GO:0003964,GO:0004190,GO:0004519,GO:0005634,GO:0006310,GO:0015074,GO:0046872
TRINITY_DN10309_c0_g1_i3	GO:0003677,GO:0003723,GO:0003887,GO:0003964,GO:0004190,GO:0004519,GO:0006310,GO:0015074,GO:0046872
TRINITY_DN10309_c0_g1_i7	GO:0003677,GO:0003723,GO:0003887,GO:0003964,GO:0004190,GO:0004519,GO:0005634,GO:0006310,GO:0015074,GO:0046872
TRINITY_DN10309_c1_g1_i1	GO:0003677,GO:0003723,GO:0003887,GO:0003964,GO:0004190,GO:0004519,GO:0006310,GO:0015074,GO:0046872
TRINITY_DN10309_c1_g2_i1	GO:0003676,GO:0003964,GO:0004190,GO:0004519,GO:0015074
TRINITY_DN1030_c0_g1_i1	GO:0000398,GO:0000978,GO:0003713,GO:0003714,GO:0003723,GO:0005634,GO:0005641,GO:0005654,GO:0006355,GO:0006915,GO:0007049,GO:0008284,GO:0030335,GO:0030374,GO:0043065,GO:0048471
TRINITY_DN1030_c0_g1_i10	GO:0000398,GO:0000978,GO:0003713,GO:0003714,GO:0003723,GO:0005634,GO:0005641,GO:0005654,GO:0006355,GO:0006915,GO:0007049,GO:0008284,GO:0030335,GO:0030374,GO:0043065,GO:0048471
TRINITY_DN1030_c0_g1_i11	GO:0000398,GO:0000978,GO:0003713,GO:0003714,GO:0003723,GO:0005634,GO:0005641,GO:0005654,GO:0006355,GO:0006915,GO:0007049,GO:0008284,GO:0030335,GO:0030374,GO:0043065,GO:0048471
TRINITY_DN1030_c0_g1_i12	GO:0000398,GO:0000978,GO:0003713,GO:0003714,GO:0003723,GO:0005634,GO:0005641,GO:0005654,GO:0006355,GO:0006915,GO:0007049,GO:0008284,GO:0030335,GO:0030374,GO:0043065,GO:0048471
TRINITY_DN1030_c0_g1_i13	GO:0000398,GO:0000978,GO:0003713,GO:0003714,GO:0003723,GO:0005634,GO:0005641,GO:0005654,GO:0006355,GO:0006915,GO:0007049,GO:0008284,GO:0030335,GO:0030374,GO:0043065,GO:0048471
TRINITY_DN1030_c0_g1_i3	GO:0000398,GO:0000978,GO:0003713,GO:0003714,GO:0003723,GO:0005634,GO:0005641,GO:0005654,GO:0006355,GO:0006915,GO:0007049,GO:0008284,GO:0030335,GO:0030374,GO:0043065,GO:0048471
TRINITY_DN1030_c0_g1_i5	GO:0000398,GO:0000978,GO:0003713,GO:0003714,GO:0003723,GO:0005634,GO:0005641,GO:0005654,GO:0006355,GO:0006915,GO:0007049,GO:0008284,GO:0030335,GO:0030374,GO:0043065,GO:0048471
TRINITY_DN1030_c0_g1_i7	GO:0000398,GO:0000978,GO:0003713,GO:0003714,GO:0003723,GO:0005634,GO:0005641,GO:0005654,GO:0006355,GO:0006915,GO:0007049,GO:0008284,GO:0030335,GO:0030374,GO:0043065,GO:0048471
TRINITY_DN1030_c0_g1_i8	GO:0000398,GO:0000978,GO:0003713,GO:0003714,GO:0003723,GO:0005634,GO:0005641,GO:0005654,GO:0006355,GO:0006915,GO:0007049,GO:0008284,GO:0030335,GO:0030374,GO:0043065,GO:0048471
TRINITY_DN103101_c0_g1_i1	GO:0002223,GO:0005796,GO:0005886,GO:0007155,GO:0016021,GO:0016266,GO:0019898,GO:0031982,GO:0070062
TRINITY_DN103104_c0_g1_i1	GO:0005096,GO:0006886,GO:0031267,GO:0043547,GO:0090630,GO:1902018
TRINITY_DN103106_c0_g1_i1	GO:0000045,GO:0001649,GO:0001894,GO:0005634,GO:0005776,GO:0005829,GO:0006511,GO:0010508,GO:0016236,GO:0016605,GO:0031410,GO:0043130,GO:0045893,GO:1903828
TRINITY_DN103112_c0_g1_i1	GO:0005794,GO:0005829,GO:0030137,GO:0034067,GO:0044325,GO:0050690,GO:0072659
TRINITY_DN103116_c0_g1_i1	GO:0004129,GO:0005739,GO:0005743,GO:0005751,GO:0006123,GO:0009060,GO:0015990,GO:0016021,GO:0020037,GO:0022904,GO:0046872
TRINITY_DN10311_c0_g1_i1	GO:0002250,GO:0005615,GO:0005886,GO:0006955,GO:0019814
TRINITY_DN10311_c0_g1_i2	GO:0002250,GO:0005615,GO:0006955,GO:0019814
TRINITY_DN10311_c0_g1_i4	GO:0002250,GO:0005615,GO:0006955,GO:0019814
TRINITY_DN10312_c0_g1_i1	GO:0002262,GO:0004175,GO:0005739,GO:0005765,GO:0005769,GO:0005783,GO:0005794,GO:0005886,GO:0005887,GO:0005925,GO:0006508,GO:0006509,GO:0007212,GO:0007215,GO:0007220,GO:0007611,GO:0008021,GO:0010008,GO:0010950,GO:0016020,GO:0016021,GO:0016485,GO:0021549,GO:0022010,GO:0030534,GO:0030674,GO:0031293,GO:0034205,GO:0035333,GO:0035577,GO:0042098,GO:0042383,GO:0042470,GO:0042982,GO:0042983,GO:0042986,GO:…
TRINITY_DN10312_c0_g1_i2	GO:0002262,GO:0004175,GO:0005739,GO:0005765,GO:0005769,GO:0005783,GO:0005794,GO:0005886,GO:0005887,GO:0005925,GO:0006508,GO:0006509,GO:0007212,GO:0007215,GO:0007220,GO:0007611,GO:0008021,GO:0010008,GO:0010950,GO:0016020,GO:0016021,GO:0016485,GO:0021549,GO:0022010,GO:0030534,GO:0030674,GO:0031293,GO:0034205,GO:0035333,GO:0035577,GO:0042098,GO:0042383,GO:0042470,GO:0042982,GO:0042983,GO:0042986,GO:…
TRINITY_DN10312_c0_g2_i1	GO:0002262,GO:0004175,GO:0005739,GO:0005765,GO:0005769,GO:0005783,GO:0005794,GO:0005886,GO:0005887,GO:0005925,GO:0006508,GO:0006509,GO:0007212,GO:0007215,GO:0007220,GO:0007611,GO:0008021,GO:0010008,GO:0010950,GO:0016020,GO:0016021,GO:0016485,GO:0021549,GO:0022010,GO:0030534,GO:0030674,GO:0031293,GO:0034205,GO:0035333,GO:0035577,GO:0042098,GO:0042383,GO:0042470,GO:0042982,GO:0042983,GO:0042986,GO:…
TRINITY_DN10312_c0_g2_i2	GO:0002262,GO:0004175,GO:0005739,GO:0005765,GO:0005769,GO:0005783,GO:0005794,GO:0005886,GO:0005887,GO:0005925,GO:0006508,GO:0006509,GO:0007212,GO:0007215,GO:0007220,GO:0007611,GO:0008021,GO:0010008,GO:0010950,GO:0016020,GO:0016021,GO:0016485,GO:0021549,GO:0022010,GO:0030534,GO:0030674,GO:0031293,GO:0034205,GO:0035333,GO:0035577,GO:0042098,GO:0042383,GO:0042470,GO:0042982,GO:0042983,GO:0042986,GO:…
TRINITY_DN10312_c0_g2_i3	GO:0002262,GO:0004175,GO:0005739,GO:0005765,GO:0005769,GO:0005783,GO:0005794,GO:0005886,GO:0005887,GO:0005925,GO:0006508,GO:0006509,GO:0007212,GO:0007215,GO:0007220,GO:0007611,GO:0008021,GO:0010008,GO:0010950,GO:0016020,GO:0016021,GO:0016485,GO:0021549,GO:0022010,GO:0030534,GO:0030674,GO:0031293,GO:0034205,GO:0035333,GO:0035577,GO:0042098,GO:0042383,GO:0042470,GO:0042982,GO:0042983,GO:0042986,GO:…
TRINITY_DN103159_c0_g1_i1	GO:0004114,GO:0004115,GO:0004118,GO:0005829,GO:0006198,GO:0007165,GO:0007186,GO:0010754,GO:0030552,GO:0030553,GO:0046069,GO:0046872,GO:0047555
TRINITY_DN103160_c0_g1_i1	GO:0008441,GO:0046854,GO:0046855,GO:0046872
TRINITY_DN10316_c0_g3_i1	GO:0001558,GO:0004867,GO:0005615,GO:0050728,GO:0061045
TRINITY_DN10316_c0_g3_i2	GO:0001558,GO:0004867,GO:0005615,GO:0050728,GO:0061045
TRINITY_DN10316_c1_g1_i1	GO:0005634,GO:0005737,GO:0005886,GO:0005942,GO:0005944,GO:0007186,GO:0043406,GO:0046935
TRINITY_DN103178_c0_g1_i1	GO:0003777,GO:0005524,GO:0005813,GO:0005871,GO:0005874,GO:0006886,GO:0007018,GO:0007049,GO:0008017,GO:0008333,GO:0010008,GO:0016887,GO:0030496,GO:0032438,GO:0032465,GO:0032588,GO:0035459,GO:0043001,GO:0051301,GO:0072383
TRINITY_DN103181_c0_g1_i1	GO:0000186,GO:0001568,GO:0005085,GO:0005737,GO:0005769,GO:0005829,GO:0007165,GO:0007169,GO:0007399,GO:0010976,GO:0017124,GO:0019221,GO:0030670,GO:0032486,GO:0032991,GO:0038180,GO:0043231,GO:0043547,GO:0046328,GO:0046579,GO:0046580,GO:0048008,GO:0048471,GO:0051898,GO:0061028,GO:0070373,GO:0070374,GO:0071320,GO:0090090,GO:0090630,GO:0098609,GO:1901888,GO:1905451,GO:1990090,GO:2000178
TRINITY_DN103183_c0_g1_i1	GO:0005886,GO:0005887,GO:0005925,GO:0007155,GO:0007411,GO:0007422,GO:0019226,GO:0019904,GO:0030425,GO:0033010,GO:0033268,GO:0042552,GO:0043194,GO:0043312,GO:0050808,GO:0072659,GO:0097454,GO:0101003
TRINITY_DN103196_c0_g1_i1	GO:0000139,GO:0000285,GO:0004674,GO:0005524,GO:0005829,GO:0005911,GO:0006612,GO:0006661,GO:0008270,GO:0010008,GO:0016308,GO:0016887,GO:0019065,GO:0019886,GO:0030593,GO:0030670,GO:0031901,GO:0031902,GO:0032288,GO:0032438,GO:0034504,GO:0035556,GO:0036289,GO:0042147,GO:0043231,GO:0045121,GO:0048471,GO:0052810,GO:0090382,GO:0090385,GO:0106310,GO:0106311,GO:1903100,GO:1903426,GO:1904562,GO:2000785
TRINITY_DN103197_c0_g1_i1	GO:0005198,GO:0005201,GO:0005576,GO:0008544,GO:0009887,GO:0009888,GO:0016477,GO:0030198,GO:0030199,GO:0031581,GO:0034446,GO:0035987,GO:0043256,GO:0044877,GO:0062023,GO:0070831
TRINITY_DN10319_c0_g2_i1	GO:0000086,GO:0005813,GO:0005829,GO:0007098,GO:0010389,GO:0051225,GO:0051301,GO:0070652,GO:0097711,GO:1990498
TRINITY_DN10319_c0_g2_i2	GO:0000086,GO:0005813,GO:0005829,GO:0007098,GO:0010389,GO:0051225,GO:0051301,GO:0070652,GO:0097711,GO:1990498
TRINITY_DN10319_c0_g2_i3	GO:0000086,GO:0005813,GO:0005829,GO:0007098,GO:0010389,GO:0051225,GO:0051301,GO:0070652,GO:0097711,GO:1990498
TRINITY_DN1031_c0_g1_i1	GO:0000287,GO:0004449,GO:0005739,GO:0006099,GO:0006102,GO:0051287
TRINITY_DN1031_c0_g1_i2	GO:0000287,GO:0004449,GO:0005739,GO:0006099,GO:0006102,GO:0051287
TRINITY_DN1031_c0_g1_i3	GO:0000287,GO:0004449,GO:0005739,GO:0006099,GO:0006102,GO:0051287
TRINITY_DN1031_c0_g1_i5	GO:0000287,GO:0004449,GO:0005739,GO:0006099,GO:0006102,GO:0051287
TRINITY_DN1031_c0_g1_i6	GO:0000287,GO:0004449,GO:0005739,GO:0006099,GO:0006102,GO:0051287
TRINITY_DN1031_c0_g1_i7	GO:0000287,GO:0004449,GO:0005739,GO:0006099,GO:0006102,GO:0006103,GO:0006734,GO:0043209,GO:0051287
TRINITY_DN1031_c0_g1_i8	GO:0000287,GO:0004449,GO:0005739,GO:0006099,GO:0006102,GO:0006103,GO:0006734,GO:0043209,GO:0051287
TRINITY_DN1031_c0_g1_i9	GO:0000287,GO:0004449,GO:0005739,GO:0006099,GO:0006102,GO:0006103,GO:0006734,GO:0043209,GO:0051287
TRINITY_DN1031_c1_g1_i1	GO:0000122,GO:0000380,GO:0000387,GO:0003729,GO:0005102,GO:0005634,GO:0005829,GO:0010633,GO:0010719,GO:0030182,GO:0030277,GO:0030512,GO:0032797,GO:0034719,GO:0050680,GO:0060394,GO:1990447
TRINITY_DN1031_c1_g1_i2	GO:0000122,GO:0000380,GO:0000387,GO:0003729,GO:0005102,GO:0005634,GO:0005829,GO:0010633,GO:0010719,GO:0030182,GO:0030277,GO:0030512,GO:0032797,GO:0034719,GO:0050680,GO:0060394,GO:1990447
TRINITY_DN1031_c1_g2_i1	GO:0000122,GO:0000380,GO:0000387,GO:0003729,GO:0005102,GO:0005634,GO:0005829,GO:0010633,GO:0010719,GO:0030182,GO:0030277,GO:0030512,GO:0032797,GO:0034719,GO:0050680,GO:0060394,GO:1990447
TRINITY_DN1031_c1_g2_i2	GO:0000122,GO:0000380,GO:0000387,GO:0003729,GO:0005102,GO:0005634,GO:0005829,GO:0010633,GO:0010719,GO:0030182,GO:0030277,GO:0030512,GO:0032797,GO:0034719,GO:0050680,GO:0060394,GO:1990447
TRINITY_DN103203_c0_g1_i1	GO:0001042,GO:0003677,GO:0005654,GO:0005730,GO:0006334,GO:0006355,GO:0006360,GO:0010847,GO:0042393,GO:0043486
TRINITY_DN10321_c0_g1_i1	GO:0003677,GO:0003682,GO:0006351,GO:0009887,GO:0035517,GO:0042975,GO:0045944,GO:0046872
TRINITY_DN10321_c1_g1_i1	GO:0001784
TRINITY_DN103224_c0_g1_i1	GO:0001755,GO:0005615,GO:0005887,GO:0007411,GO:0030215,GO:0030335,GO:0038191,GO:0045499,GO:0048843,GO:0050919,GO:0071526
TRINITY_DN103225_c0_g1_i1	GO:0001730,GO:0003725,GO:0005524,GO:0005654,GO:0005737,GO:0005829,GO:0006139,GO:0006401,GO:0009615,GO:0016020,GO:0032728,GO:0032760,GO:0042742,GO:0043231,GO:0045071,GO:0046872,GO:0048471,GO:0051607,GO:0060333,GO:0060337,GO:0060700,GO:0070106,GO:1903487
TRINITY_DN103247_c0_g1_i1	GO:0002181,GO:0003735,GO:0022625
TRINITY_DN10324_c0_g1_i1	GO:0001817,GO:0002250,GO:0005102,GO:0005886,GO:0005887,GO:0006629,GO:0009897,GO:0050852
TRINITY_DN10324_c0_g1_i2	GO:0001817,GO:0001818,GO:0005102,GO:0009897,GO:0009986,GO:0014067,GO:0016021,GO:0031324,GO:0045591,GO:0046007,GO:0050852,GO:0050860,GO:0051898,GO:0070373,GO:2000134
TRINITY_DN103250_c0_g1_i1	GO:0005576,GO:0010976,GO:0030298,GO:0030971,GO:0070374,GO:0070378
TRINITY_DN103260_c0_g1_i1	GO:0002076,GO:0003420,GO:0005179,GO:0005576,GO:0005634,GO:0005737,GO:0007189,GO:0030282,GO:0032330,GO:0051428,GO:1902733,GO:1903042
TRINITY_DN103266_c0_g1_i1	GO:0001755,GO:0005615,GO:0005887,GO:0007411,GO:0030215,GO:0030335,GO:0045202,GO:0045499,GO:0048843,GO:0050919,GO:0071526
TRINITY_DN103269_c0_g1_i1	GO:0000463,GO:0003729,GO:0003735,GO:0006412,GO:0022625
TRINITY_DN103281_c0_g1_i1	GO:0004966,GO:0005654,GO:0005886,GO:0005887,GO:0007186,GO:0007189,GO:0007194,GO:0007204,GO:0007218,GO:0008528,GO:0017046,GO:0042923,GO:0045944,GO:0051464
TRINITY_DN103283_c0_g1_i1	GO:0000978,GO:0005634,GO:0005667,GO:0006357,GO:0007049,GO:0046983
TRINITY_DN103286_c0_g1_i1	GO:0005524,GO:0005829,GO:0005886,GO:0006457,GO:0016887,GO:0032991,GO:0034605,GO:0048471,GO:0050821,GO:0051082
TRINITY_DN10328_c0_g1_i3	GO:0005743,GO:0006120,GO:0008137,GO:0016021,GO:0032981,GO:0070469
TRINITY_DN103292_c0_g1_i1	GO:0004864,GO:0005730,GO:0010923
TRINITY_DN1032_c0_g1_i2	GO:0004047,GO:0005739,GO:0005743,GO:0006546,GO:0008483,GO:0019464,GO:0031405
TRINITY_DN1032_c0_g1_i3	GO:0004047,GO:0005739,GO:0005743,GO:0006546,GO:0008483,GO:0019464,GO:0031405
TRINITY_DN1032_c0_g1_i4	GO:0004047,GO:0005739,GO:0005743,GO:0006546,GO:0008483,GO:0019464,GO:0031405
TRINITY_DN10330_c0_g1_i1	GO:0004864,GO:0005634,GO:0005737,GO:0006336,GO:0014823,GO:0019904,GO:0030346,GO:0060548
TRINITY_DN10330_c0_g1_i3	GO:0004864,GO:0005634,GO:0005654,GO:0005829,GO:0006336,GO:0007166,GO:0016235
TRINITY_DN103310_c0_g1_i1	GO:0000122,GO:0000981,GO:0001227,GO:0005634,GO:0005654,GO:0005829,GO:0006357,GO:0008327,GO:0031208,GO:0042802,GO:0043565,GO:0045892,GO:0046872
TRINITY_DN10331_c0_g1_i1	GO:0000902,GO:0003924,GO:0005737,GO:0005829,GO:0006457,GO:0007021,GO:0007023,GO:0015631,GO:0032391
TRINITY_DN10331_c0_g1_i2	GO:0000902,GO:0003924,GO:0005737,GO:0005829,GO:0006457,GO:0007021,GO:0007023,GO:0015631,GO:0032391
TRINITY_DN103332_c0_g1_i1	GO:0000122,GO:0000977,GO:0000981,GO:0001227,GO:0005634,GO:0006357,GO:0046872
TRINITY_DN10333_c0_g1_i1	GO:0005576,GO:0009374,GO:0019731
TRINITY_DN103348_c0_g1_i1	GO:0005096,GO:0005509,GO:0006886,GO:0090630
TRINITY_DN103357_c0_g1_i1	GO:0001664,GO:0001894,GO:0001958,GO:0003924,GO:0005159,GO:0005525,GO:0005829,GO:0005834,GO:0006112,GO:0006306,GO:0007188,GO:0007189,GO:0007191,GO:0007606,GO:0010856,GO:0016020,GO:0016324,GO:0030425,GO:0031683,GO:0031698,GO:0031748,GO:0031852,GO:0035116,GO:0035255,GO:0035264,GO:0040032,GO:0042493,GO:0043588,GO:0045669,GO:0045672,GO:0046872,GO:0048589,GO:0048701,GO:0051216,GO:0051430,GO:0060348,GO:…
TRINITY_DN103358_c0_g1_i1	GO:0000086,GO:0003677,GO:0005102,GO:0005794,GO:0005795,GO:0005801,GO:0005813,GO:0005829,GO:0005856,GO:0007020,GO:0007165,GO:0007268,GO:0008076,GO:0010389,GO:0015459,GO:0031116,GO:0033138,GO:0034237,GO:0043231,GO:0044325,GO:0051661,GO:0060090,GO:0060306,GO:0060307,GO:0061337,GO:0071320,GO:0086091,GO:0097060,GO:0097711,GO:0098909,GO:0098962,GO:0098978,GO:1901018,GO:1903358
TRINITY_DN103362_c0_g1_i1	GO:0003677,GO:0005634,GO:0006284,GO:0017065
TRINITY_DN103369_c0_g1_i1	GO:0005243,GO:0005887,GO:0005922,GO:0007267,GO:0007601,GO:0055077,GO:1990349
TRINITY_DN10336_c0_g1_i3	GO:0005789,GO:0016021
TRINITY_DN10336_c0_g1_i4	GO:0005789,GO:0016021
TRINITY_DN103397_c0_g1_i1	GO:0004674,GO:0005085,GO:0005524,GO:0005829,GO:0007185,GO:0007186,GO:0007411,GO:0007417,GO:0042995,GO:0043065,GO:0045599,GO:0048812,GO:0051056,GO:0106310,GO:0106311
TRINITY_DN1033_c0_g1_i1	GO:0005739
TRINITY_DN1033_c0_g1_i2	GO:0005739
TRINITY_DN103400_c0_g1_i1	GO:0000139,GO:0005654,GO:0005730,GO:0005794,GO:0005829,GO:0007283,GO:0016020,GO:0032580,GO:0045296,GO:0090498
TRINITY_DN103401_c0_g1_i1	GO:0004571,GO:0005509,GO:0005783,GO:0005975,GO:0016235,GO:0030176,GO:0030433,GO:0036498,GO:0036510,GO:0044322,GO:0045047,GO:0051787,GO:0097466,GO:1904154,GO:1904382
TRINITY_DN103409_c0_g1_i1	GO:0003677,GO:0003723,GO:0005198,GO:0039617,GO:0044165,GO:0044219,GO:0046740
TRINITY_DN10340_c0_g1_i1	GO:0003677,GO:0003887,GO:0005634,GO:0006338,GO:0008622,GO:0008623,GO:0046982
TRINITY_DN10340_c0_g1_i2	GO:0003677,GO:0003887,GO:0005634,GO:0006338,GO:0008622,GO:0008623,GO:0046982
TRINITY_DN10340_c0_g1_i5	GO:0003677,GO:0003887,GO:0005634,GO:0006338,GO:0008622,GO:0008623,GO:0046982
TRINITY_DN10340_c0_g2_i1	GO:0005516,GO:0005737,GO:0005923,GO:0007626,GO:0008285,GO:0014069,GO:0016020,GO:0016055,GO:0016358,GO:0019904,GO:0030331,GO:0030425,GO:0032991,GO:0043025,GO:0043197,GO:0044877,GO:0045211,GO:0048306,GO:0051721,GO:0070016,GO:0090443
TRINITY_DN10340_c0_g2_i2	GO:0005516,GO:0005737,GO:0005923,GO:0007626,GO:0008285,GO:0014069,GO:0016020,GO:0016055,GO:0016358,GO:0019904,GO:0030331,GO:0030425,GO:0032991,GO:0043025,GO:0043197,GO:0044877,GO:0045211,GO:0048306,GO:0051721,GO:0070016,GO:0090443
TRINITY_DN10340_c0_g3_i1	GO:0003677,GO:0003887,GO:0005634,GO:0006338,GO:0008622,GO:0008623,GO:0046982
TRINITY_DN10340_c0_g3_i2	GO:0003677,GO:0003887,GO:0005634,GO:0006338,GO:0008622,GO:0008623,GO:0046982
TRINITY_DN103417_c0_g1_i1	GO:0000287,GO:0004749,GO:0005524,GO:0005737,GO:0006015,GO:0009116,GO:0009156,GO:0009165,GO:0016301
TRINITY_DN103430_c0_g1_i1	GO:0005886,GO:0005912,GO:0005925,GO:0007044,GO:0007229,GO:0009986,GO:0010668,GO:0010811,GO:0010976,GO:0030175,GO:0030198,GO:0030199,GO:0030335,GO:0031581,GO:0031589,GO:0031994,GO:0034676,GO:0035878,GO:0038132,GO:0042327,GO:0043065,GO:0043236,GO:0043547,GO:0043589,GO:0044877,GO:0045296,GO:0045944,GO:0046872,GO:0050900,GO:0071407,GO:0098609,GO:2001237
TRINITY_DN103435_c0_g1_i1	GO:0000974,GO:0005634,GO:0005681,GO:0006397,GO:0006915,GO:0008380
TRINITY_DN103436_c0_g1_i1	GO:0000792,GO:0001701,GO:0003682,GO:0003723,GO:0005654,GO:0008595,GO:0045814,GO:0045869,GO:0060809,GO:0090307,GO:0090309,GO:0097355
TRINITY_DN103447_c0_g1_i1	GO:0004190,GO:0005768,GO:0006508,GO:0008233,GO:0016540,GO:0019886,GO:0042802
TRINITY_DN10344_c0_g1_i1	GO:0004594,GO:0005524,GO:0005634,GO:0005829,GO:0015937,GO:0016310,GO:0019842,GO:0042803,GO:1905502
TRINITY_DN103457_c0_g1_i1	GO:0000122,GO:0000978,GO:0000981,GO:0001227,GO:0005634,GO:0005654,GO:0005739,GO:0005829,GO:0006357,GO:0016604,GO:0030509,GO:0045944,GO:0046872,GO:1990837
TRINITY_DN103458_c0_g1_i1	GO:0002064,GO:0003341,GO:0007275,GO:0007420,GO:0021591,GO:0060438,GO:1904158,GO:1990716,GO:1990718
TRINITY_DN10345_c0_g1_i1	GO:0000287,GO:0004725,GO:0005634,GO:0005739,GO:0005829,GO:0006281,GO:0007275,GO:0014706,GO:0016576,GO:0030154,GO:0045739,GO:0048856,GO:0097192,GO:0097345,GO:2001240
TRINITY_DN10345_c0_g1_i3	GO:0000287,GO:0004725,GO:0005634,GO:0005739,GO:0005829,GO:0006281,GO:0007275,GO:0014706,GO:0016576,GO:0030154,GO:0045739,GO:0048856,GO:0097192,GO:0097345,GO:2001240
TRINITY_DN10345_c0_g2_i1	GO:0000287,GO:0004725,GO:0005634,GO:0005654,GO:0005739,GO:0005829,GO:0006281,GO:0007501,GO:0008134,GO:0014706,GO:0016576,GO:0030154,GO:0045739,GO:0048856,GO:0097192,GO:0097345,GO:2001240
TRINITY_DN103461_c0_g1_i1	GO:0005042,GO:0005886,GO:0006915,GO:0007411,GO:0016021,GO:0031175,GO:0031226,GO:0032589,GO:0032809,GO:0033564,GO:0038007,GO:0045121
TRINITY_DN103465_c0_g1_i1	GO:0003677,GO:0005634,GO:0006357
TRINITY_DN10347_c0_g1_i1	GO:0000278,GO:0000398,GO:0000922,GO:0005634,GO:0005654,GO:0005694,GO:0005737,GO:0007094,GO:0016032,GO:0016607,GO:0034501,GO:0042802,GO:0071005
TRINITY_DN10347_c0_g1_i2	GO:0000278,GO:0000398,GO:0000922,GO:0005634,GO:0005654,GO:0005694,GO:0005737,GO:0007094,GO:0016032,GO:0016607,GO:0034501,GO:0042802,GO:0071005
TRINITY_DN10347_c0_g1_i3	GO:0000278,GO:0000398,GO:0000922,GO:0005634,GO:0005654,GO:0005694,GO:0005737,GO:0007094,GO:0034501,GO:0071005
TRINITY_DN10347_c0_g1_i4	GO:0000278,GO:0000398,GO:0000922,GO:0005634,GO:0005654,GO:0005694,GO:0005737,GO:0007094,GO:0034501,GO:0071005
TRINITY_DN10347_c1_g1_i1	GO:0005634,GO:0006814,GO:0031410
TRINITY_DN10347_c1_g1_i2	GO:0005634,GO:0006814,GO:0031410
TRINITY_DN10347_c1_g1_i3	GO:0005634,GO:0006814,GO:0031410
TRINITY_DN10347_c1_g1_i4	GO:0005576,GO:0005654,GO:0005794,GO:0005829,GO:0006814,GO:0034774,GO:0042632,GO:0043312,GO:1904813
TRINITY_DN103480_c0_g1_i1	GO:0003756,GO:0005576,GO:0005783,GO:0005788,GO:0006892,GO:0035578,GO:0043066,GO:0043202,GO:0043277,GO:0043312,GO:0070062
TRINITY_DN10348_c0_g3_i1	GO:0001568,GO:0001649,GO:0001707,GO:0001893,GO:0001935,GO:0001938,GO:0001946,GO:0001974,GO:0002063,GO:0003085,GO:0003148,GO:0003151,GO:0003176,GO:0003177,GO:0003183,GO:0003186,GO:0003197,GO:0003252,GO:0004674,GO:0005024,GO:0005524,GO:0005654,GO:0005737,GO:0005886,GO:0005887,GO:0005901,GO:0005905,GO:0005912,GO:0006468,GO:0007178,GO:0007420,GO:0009267,GO:0009925,GO:0009952,GO:0009986,GO:0010595,GO:…
TRINITY_DN10349_c0_g1_i1	GO:0000165,GO:0000209,GO:0002223,GO:0002479,GO:0005634,GO:0005654,GO:0005829,GO:0006281,GO:0006521,GO:0006974,GO:0007275,GO:0010499,GO:0010972,GO:0016504,GO:0016579,GO:0016607,GO:0031145,GO:0031146,GO:0033209,GO:0035093,GO:0036388,GO:0038061,GO:0038095,GO:0043161,GO:0043488,GO:0043687,GO:0050852,GO:0055085,GO:0060071,GO:0061418,GO:0070498,GO:0070577,GO:0070628,GO:0090090,GO:0090263,GO:1901990,GO:…
TRINITY_DN10349_c0_g1_i3	GO:0000165,GO:0000209,GO:0002223,GO:0002479,GO:0005634,GO:0005654,GO:0005829,GO:0006281,GO:0006521,GO:0006974,GO:0007275,GO:0010499,GO:0010972,GO:0016504,GO:0016579,GO:0016607,GO:0031145,GO:0031146,GO:0033209,GO:0035093,GO:0036388,GO:0038061,GO:0038095,GO:0043161,GO:0043488,GO:0043687,GO:0050852,GO:0055085,GO:0060071,GO:0061418,GO:0070498,GO:0070577,GO:0070628,GO:0090090,GO:0090263,GO:1901990,GO:…
TRINITY_DN10349_c0_g1_i4	GO:0005634,GO:0005829,GO:0006281,GO:0006974,GO:0007275,GO:0010499,GO:0016504,GO:0016607,GO:0035093,GO:0070577,GO:0070628,GO:1990111
TRINITY_DN1034_c1_g1_i1	GO:0005737,GO:0005829,GO:0006888,GO:0042802,GO:0043123,GO:0043231,GO:0048208,GO:0070971
TRINITY_DN1034_c1_g1_i2	GO:0005737,GO:0005829,GO:0006888,GO:0042802,GO:0043123,GO:0043231,GO:0048208,GO:0070971
TRINITY_DN1034_c1_g1_i3	GO:0005737,GO:0005829,GO:0006888,GO:0042802,GO:0043123,GO:0043231,GO:0048208,GO:0070971
TRINITY_DN1034_c1_g2_i1	GO:0003677,GO:0003700,GO:0005634
TRINITY_DN1034_c1_g2_i3	GO:0003677,GO:0003700,GO:0005634
TRINITY_DN1034_c1_g2_i5	GO:0003677,GO:0003700,GO:0005634
TRINITY_DN103502_c0_g1_i1	GO:0005085,GO:0005096,GO:0005654,GO:0005737,GO:0005829,GO:0006911,GO:0006915,GO:0007165,GO:0007229,GO:0007264,GO:0007596,GO:0010634,GO:0016020,GO:0016607,GO:0017124,GO:0032045,GO:0038096,GO:0048010,GO:1900026
TRINITY_DN10350_c1_g1_i2	GO:0001558,GO:0001725,GO:0003779,GO:0005634,GO:0005737,GO:0005925,GO:0007049,GO:0015629,GO:0016607,GO:0030041,GO:0030335,GO:0031398,GO:0031647,GO:0031669,GO:0032587,GO:0032956,GO:0043005,GO:0045202,GO:0050890,GO:0051017,GO:0051895,GO:0070507,GO:0071385,GO:1900272,GO:2000134
TRINITY_DN103511_c0_g1_i1	GO:0000794,GO:0001701,GO:0001756,GO:0002020,GO:0003007,GO:0003300,GO:0004674,GO:0004713,GO:0005200,GO:0005509,GO:0005516,GO:0005524,GO:0005859,GO:0005865,GO:0006936,GO:0007507,GO:0007512,GO:0008307,GO:0010628,GO:0010737,GO:0019899,GO:0019901,GO:0021591,GO:0030016,GO:0030017,GO:0030018,GO:0030240,GO:0030241,GO:0030506,GO:0031430,GO:0031433,GO:0031672,GO:0031674,GO:0035995,GO:0042802,GO:0042805,GO:…
TRINITY_DN103523_c0_g1_i1	GO:0000122,GO:0000776,GO:0000779,GO:0002903,GO:0004674,GO:0004712,GO:0005524,GO:0005634,GO:0005654,GO:0005819,GO:0005829,GO:0005876,GO:0006468,GO:0006511,GO:0007051,GO:0007052,GO:0007094,GO:0007568,GO:0008283,GO:0008608,GO:0009838,GO:0010369,GO:0016570,GO:0019900,GO:0030496,GO:0031145,GO:0031616,GO:0032091,GO:0032133,GO:0032212,GO:0032465,GO:0032466,GO:0032467,GO:0034501,GO:0034644,GO:0035174,GO:…
TRINITY_DN10352_c1_g1_i1	GO:0004866,GO:0005615,GO:0006954,GO:0006956,GO:0046872,GO:0090729
TRINITY_DN10352_c1_g1_i3	GO:0004866,GO:0005615,GO:0006954,GO:0006956,GO:0046872,GO:0090729
TRINITY_DN103531_c0_g1_i1	GO:0001750,GO:0005245,GO:0005891,GO:0006816,GO:0007601,GO:0008331,GO:0016021,GO:0034765,GO:0043204,GO:0046872,GO:0050908,GO:0070509,GO:1901386
TRINITY_DN103533_c0_g1_i1	GO:0005789,GO:0006659,GO:0016021,GO:0106245,GO:0106258
TRINITY_DN103535_c0_g1_i1	GO:0005102,GO:0005576
TRINITY_DN103537_c0_g1_i1	GO:0000139,GO:0000149,GO:0005484,GO:0005789,GO:0005794,GO:0005829,GO:0006623,GO:0006888,GO:0006891,GO:0006896,GO:0012507,GO:0016020,GO:0016021,GO:0031201,GO:0031902,GO:0033116,GO:0036498,GO:0042147,GO:0048208,GO:0048280
TRINITY_DN10353_c0_g1_i1	GO:0005634,GO:0005737,GO:0016567,GO:0019941,GO:0031386,GO:0031625
TRINITY_DN10353_c0_g2_i1	GO:0005634,GO:0005737,GO:0005739,GO:0007141,GO:0007144,GO:0008585,GO:0016567,GO:0019941,GO:0021888,GO:0031386,GO:0031625,GO:0043005,GO:0043025,GO:0047497,GO:0048812,GO:0051881,GO:0060613,GO:0061136,GO:0072520,GO:0097009,GO:1901214,GO:1902255,GO:1902527
TRINITY_DN10353_c0_g3_i1	GO:0005634,GO:0005737,GO:0005739,GO:0007141,GO:0007144,GO:0008585,GO:0016567,GO:0019941,GO:0021888,GO:0031386,GO:0031625,GO:0043005,GO:0043025,GO:0047497,GO:0048812,GO:0051881,GO:0060613,GO:0061136,GO:0072520,GO:0097009,GO:1901214,GO:1902255,GO:1902527
TRINITY_DN10353_c0_g4_i1	GO:0005634,GO:0005737,GO:0005739,GO:0007141,GO:0007144,GO:0008585,GO:0016567,GO:0019941,GO:0021888,GO:0031386,GO:0031625,GO:0043005,GO:0043025,GO:0047497,GO:0048812,GO:0051881,GO:0060613,GO:0061136,GO:0072520,GO:0097009,GO:1901214,GO:1902255,GO:1902527
TRINITY_DN10353_c0_g5_i1	GO:0005634,GO:0005737,GO:0005739,GO:0007141,GO:0007144,GO:0008585,GO:0016567,GO:0019941,GO:0021888,GO:0031386,GO:0031625,GO:0043005,GO:0043025,GO:0047497,GO:0048812,GO:0051881,GO:0060613,GO:0061136,GO:0072520,GO:0097009,GO:1901214,GO:1902255,GO:1902527
TRINITY_DN10353_c1_g1_i1	GO:0003735,GO:0005634,GO:0005737,GO:0006412,GO:0009949,GO:0016567,GO:0019941,GO:0022627,GO:0031386,GO:0031625
TRINITY_DN103541_c0_g1_i1	GO:0000139,GO:0001540,GO:0002024,GO:0004888,GO:0005615,GO:0005641,GO:0005768,GO:0005769,GO:0005771,GO:0005783,GO:0005789,GO:0005794,GO:0005802,GO:0005886,GO:0006605,GO:0006622,GO:0006892,GO:0006898,GO:0007218,GO:0009986,GO:0010897,GO:0014910,GO:0016020,GO:0016021,GO:0016477,GO:0030169,GO:0030514,GO:0030658,GO:0031267,GO:0031333,GO:0031901,GO:0031985,GO:0032091,GO:0032585,GO:0034067,GO:0038020,GO:…
TRINITY_DN103546_c0_g1_i1	GO:0005737,GO:0007288,GO:0007608,GO:0030317,GO:0042048,GO:0097225,GO:0097730,GO:1902093,GO:1905516,GO:1990834
TRINITY_DN10354_c0_g1_i1	GO:0005576,GO:0016607
TRINITY_DN10354_c0_g1_i2	GO:0001934,GO:0005576,GO:0005737,GO:0005886,GO:0005911,GO:0010666,GO:0031966,GO:0051223,GO:0071456
TRINITY_DN10354_c0_g1_i3	GO:0001934,GO:0005576,GO:0005737,GO:0005886,GO:0005911,GO:0010666,GO:0031966,GO:0051223,GO:0071456
TRINITY_DN103559_c0_g1_i1	GO:0005085,GO:0005096,GO:0016020,GO:0030424,GO:0035556,GO:0043197,GO:0090630
TRINITY_DN103562_c0_g1_i1	GO:0000122,GO:0000415,GO:0000976,GO:0000977,GO:0001835,GO:0003714,GO:0005634,GO:0005654,GO:0007507,GO:0008134,GO:0030502,GO:0031072,GO:0035518,GO:0042476,GO:0042826,GO:0045892,GO:0051572,GO:0060021,GO:0065001,GO:0070171,GO:0140261
TRINITY_DN103565_c0_g1_i1	GO:0003989,GO:0005524,GO:0005634,GO:0005739,GO:0005741,GO:0005829,GO:0006084,GO:0006633,GO:0006853,GO:0009374,GO:0010629,GO:0010884,GO:0010906,GO:0014070,GO:0019216,GO:0031325,GO:0031667,GO:0031999,GO:0042493,GO:0042802,GO:0043086,GO:0046872,GO:0051289,GO:0060421,GO:0097009,GO:2001295
TRINITY_DN103567_c0_g1_i1	GO:0001503,GO:0003416,GO:0004714,GO:0005518,GO:0005524,GO:0005886,GO:0005887,GO:0005925,GO:0007155,GO:0007165,GO:0007169,GO:0007275,GO:0010715,GO:0010763,GO:0015629,GO:0016324,GO:0018108,GO:0030198,GO:0030199,GO:0030500,GO:0031214,GO:0033674,GO:0034103,GO:0035988,GO:0038062,GO:0038063,GO:0043235,GO:0045669,GO:0045860,GO:0046777,GO:0048146,GO:0051091,GO:0090091
TRINITY_DN103584_c0_g1_i1	GO:0001666,GO:0002102,GO:0002526,GO:0002544,GO:0005178,GO:0005615,GO:0005769,GO:0005783,GO:0005794,GO:0005886,GO:0005887,GO:0005902,GO:0007155,GO:0007157,GO:0007159,GO:0007160,GO:0007568,GO:0007584,GO:0008131,GO:0009308,GO:0009897,GO:0009986,GO:0010043,GO:0010212,GO:0019221,GO:0022614,GO:0030175,GO:0030183,GO:0030198,GO:0032496,GO:0034113,GO:0035094,GO:0035584,GO:0035924,GO:0042102,GO:0042383,GO:…
TRINITY_DN103596_c0_g1_i1	GO:0000118,GO:0000122,GO:0000785,GO:0003677,GO:0003682,GO:0003714,GO:0005112,GO:0005634,GO:0005654,GO:0006367,GO:0007595,GO:0010243,GO:0010565,GO:0016020,GO:0016363,GO:0016604,GO:0017053,GO:0019216,GO:0030522,GO:0032355,GO:0035259,GO:0042826,GO:0044849,GO:0044877,GO:0045892,GO:0046965,GO:0047485,GO:0060766,GO:1903799
TRINITY_DN1035_c0_g1_i1	GO:0001525,GO:0001937,GO:0004857,GO:0005516,GO:0005739,GO:0006091,GO:0006783,GO:0009986,GO:0019899,GO:0030218,GO:0032780,GO:0032991,GO:0042030,GO:0042802,GO:0042803,GO:0043532,GO:0051117,GO:0051346,GO:0051882,GO:0072593,GO:0140260,GO:1901030,GO:1903052,GO:1903214,GO:1903578,GO:1904925
TRINITY_DN103606_c0_g1_i1	GO:0004725,GO:0005001,GO:0005886,GO:0005887,GO:0005911,GO:0005912,GO:0006470,GO:0007155,GO:0007165,GO:0007179,GO:0008013,GO:0008285,GO:0009986,GO:0010839,GO:0016021,GO:0016477,GO:0019901,GO:0030054,GO:0030336,GO:0031256,GO:0034394,GO:0034614,GO:0034644,GO:0043231,GO:0045295,GO:0045786,GO:0045892,GO:0048041
TRINITY_DN103625_c0_g1_i1	GO:0000281,GO:0001578,GO:0003777,GO:0005524,GO:0005634,GO:0005654,GO:0005794,GO:0005819,GO:0005871,GO:0005874,GO:0007018,GO:0008017,GO:0015031,GO:0016887,GO:0019901,GO:0030496,GO:0032154,GO:0032465,GO:0045171,GO:0061952
TRINITY_DN103640_c0_g1_i1	GO:0003714,GO:0003950,GO:0005634,GO:0005737,GO:0005829,GO:0005886,GO:0006471,GO:0010629,GO:0016020,GO:0019899,GO:0042531,GO:0042532,GO:0045087,GO:0060336,GO:0070212,GO:0070403,GO:0140289,GO:1902216,GO:1990404
TRINITY_DN10364_c0_g1_i1	GO:0001533,GO:0005198,GO:0005737,GO:0005829,GO:0008544,GO:0016020,GO:0018149,GO:0019215,GO:0030057,GO:0030216,GO:0042060,GO:0045104,GO:0045111,GO:0045296,GO:0070062,GO:0070268
TRINITY_DN103654_c0_g1_i1	GO:0001525,GO:0005041,GO:0005044,GO:0005509,GO:0005540,GO:0005829,GO:0005886,GO:0005887,GO:0006897,GO:0006898,GO:0007155,GO:0009897,GO:0015035,GO:0030169,GO:0030214,GO:0030666,GO:0042742,GO:0050830
TRINITY_DN103655_c0_g1_i1	GO:0005545,GO:0005635,GO:0005654,GO:0005730,GO:0005737,GO:0005776,GO:0005829,GO:0005886,GO:0007275,GO:0016234,GO:0016605,GO:0019898,GO:0030424,GO:0031965,GO:0035973,GO:0043204,GO:0046872,GO:0097635
TRINITY_DN103658_c0_g1_i1	GO:0000151,GO:0000287,GO:0004674,GO:0004712,GO:0004713,GO:0004714,GO:0005524,GO:0005634,GO:0005654,GO:0005737,GO:0005829,GO:0005856,GO:0006468,GO:0006974,GO:0007224,GO:0018105,GO:0018107,GO:0030145,GO:0042771,GO:0045725,GO:0070885,GO:0106310,GO:0106311,GO:1901796,GO:1990904
TRINITY_DN10365_c0_g1_i1	GO:0003677,GO:0003712,GO:0003714,GO:0005576,GO:0005634,GO:0006357,GO:0008134,GO:0046872,GO:0050682,GO:1900116,GO:1903507
TRINITY_DN103662_c0_g1_i1	GO:0005158,GO:0008286
TRINITY_DN103665_c0_g1_i1	GO:0001614,GO:0002554,GO:0003056,GO:0004931,GO:0005261,GO:0005524,GO:0005639,GO:0005886,GO:0005887,GO:0006811,GO:0006915,GO:0006919,GO:0007165,GO:0007320,GO:0007596,GO:0008217,GO:0009897,GO:0019228,GO:0030168,GO:0030667,GO:0032991,GO:0033198,GO:0035249,GO:0035579,GO:0042802,GO:0043005,GO:0043312,GO:0044877,GO:0045121,GO:0046513,GO:0098978,GO:0099055,GO:0099059,GO:0099509,GO:1905665,GO:2000300
TRINITY_DN10366_c0_g1_i1	GO:0001650,GO:0003677,GO:0005654,GO:0005669,GO:0005737,GO:0006366,GO:0006367,GO:0007283,GO:0016251,GO:0046982,GO:0048477,GO:0051059,GO:1901796
TRINITY_DN103679_c0_g1_i1	GO:0003735,GO:0005840,GO:0006412,GO:0022625,GO:0031012
TRINITY_DN10367_c0_g1_i2	GO:0000165,GO:0001953,GO:0004111,GO:0004674,GO:0005524,GO:0005737,GO:0005925,GO:0006468,GO:0008017,GO:0030335,GO:0031098,GO:0032014,GO:0032147,GO:0035556,GO:0043066,GO:0043547,GO:0046328,GO:0048812,GO:0051549,GO:0051894,GO:0106310,GO:0106311,GO:0120183
TRINITY_DN10367_c0_g1_i3	GO:0000165,GO:0001953,GO:0004111,GO:0004674,GO:0005524,GO:0005737,GO:0005925,GO:0006468,GO:0008017,GO:0030335,GO:0031098,GO:0032014,GO:0032147,GO:0035556,GO:0043066,GO:0043547,GO:0046328,GO:0048812,GO:0051549,GO:0051894,GO:0106310,GO:0106311,GO:0120183
TRINITY_DN10367_c0_g1_i6	GO:0000165,GO:0001953,GO:0004111,GO:0004674,GO:0005524,GO:0005737,GO:0005925,GO:0006468,GO:0008017,GO:0030335,GO:0031098,GO:0032014,GO:0032147,GO:0035556,GO:0043066,GO:0043547,GO:0046328,GO:0048812,GO:0051549,GO:0051894,GO:0106310,GO:0106311,GO:0120183
TRINITY_DN103691_c0_g1_i1	GO:0000380,GO:0000398,GO:0003723,GO:0005737,GO:0016607
TRINITY_DN1036_c3_g1_i1	GO:0005267,GO:0005886,GO:0016021
TRINITY_DN1036_c4_g1_i1	GO:0005654,GO:0005737,GO:0005776,GO:0006367,GO:0006914,GO:0031410,GO:0034976,GO:0035032,GO:0043550
TRINITY_DN103709_c0_g1_i1	GO:0001618,GO:0004888,GO:0005537,GO:0005886,GO:0005887,GO:0006898,GO:0009986,GO:0010008,GO:0038023,GO:0038024,GO:0052031,GO:0071222,GO:0071346,GO:0071353
TRINITY_DN103725_c0_g1_i1	GO:0004842,GO:0005737,GO:0005829,GO:0016579,GO:0031965,GO:0046872,GO:0051603
TRINITY_DN103726_c0_g1_i1	GO:0000470,GO:0001649,GO:0003723,GO:0003730,GO:0005694,GO:0005730,GO:0016020,GO:0030686,GO:0032880,GO:0042981,GO:0045296,GO:0048027,GO:2000772
TRINITY_DN103727_c0_g1_i1	GO:0000118,GO:0000122,GO:0000785,GO:0000976,GO:0003714,GO:0005634,GO:0005654,GO:0005829,GO:0006325,GO:0006367,GO:0007623,GO:0016020,GO:0017053,GO:0019216,GO:0030522,GO:0042826,GO:0045475,GO:0045820,GO:0045892,GO:0045922,GO:0046329,GO:0046966,GO:0051225,GO:0060766,GO:0072686,GO:1903799
TRINITY_DN103730_c0_g1_i1	GO:0005886,GO:0007160,GO:0007229,GO:0007517,GO:0008305,GO:0008360,GO:0009986,GO:0030198,GO:0034113,GO:0035987,GO:0046872
TRINITY_DN10374_c0_g1_i1	GO:0000408,GO:0002949,GO:0005634,GO:0005737,GO:0046872,GO:0061711
TRINITY_DN10374_c0_g1_i2	GO:0000408,GO:0002949,GO:0005634,GO:0005737,GO:0046872,GO:0061711
TRINITY_DN103763_c0_g1_i1	GO:0004088,GO:0005524,GO:0005737,GO:0005951,GO:0006526,GO:0006541,GO:0006807,GO:0009507,GO:0009570,GO:0016036,GO:0044205,GO:0046872
TRINITY_DN10376_c0_g1_i10	GO:0000151,GO:0003779,GO:0004842,GO:0005634,GO:0016567,GO:0019005
TRINITY_DN10376_c0_g1_i11	GO:0003779,GO:0005634,GO:0016567,GO:0019005
TRINITY_DN10376_c0_g1_i2	GO:0003779,GO:0005634,GO:0016567,GO:0019005
TRINITY_DN10376_c0_g1_i3	GO:0003779,GO:0005634,GO:0016567,GO:0019005
TRINITY_DN10376_c0_g1_i6	GO:0000151,GO:0003779,GO:0004842,GO:0005634,GO:0016567,GO:0019005
TRINITY_DN10376_c0_g1_i7	GO:0003779,GO:0005634,GO:0016567,GO:0019005
TRINITY_DN10376_c0_g1_i8	GO:0003779,GO:0005634,GO:0016567,GO:0019005
TRINITY_DN103778_c0_g1_i1	GO:0001916,GO:0002237,GO:0002481,GO:0002726,GO:0005576,GO:0005794,GO:0005829,GO:0006826,GO:0006955,GO:0007611,GO:0009897,GO:0010977,GO:0019885,GO:0033077,GO:0034756,GO:0042026,GO:0042612,GO:0042803,GO:0042824,GO:0045646,GO:0048260,GO:0050680,GO:0050768,GO:0051289,GO:0055072,GO:0071283,GO:0071316,GO:0090647,GO:1900121,GO:1904434,GO:1904437,GO:1990000,GO:1990712,GO:2000774,GO:2000978
TRINITY_DN10377_c0_g1_i1	GO:0005096,GO:0043547,GO:0071889
TRINITY_DN10377_c0_g1_i10	GO:0005096,GO:0043547,GO:0071889
TRINITY_DN10377_c0_g1_i2	GO:0005096,GO:0006886,GO:0071889,GO:0090630
TRINITY_DN10377_c0_g1_i3	GO:0005096,GO:0043547,GO:0071889
TRINITY_DN10377_c0_g1_i5	GO:0005096,GO:0006886,GO:0071889,GO:0090630
TRINITY_DN10377_c0_g1_i8	GO:0005096,GO:0006886,GO:0071889,GO:0090630
TRINITY_DN10377_c0_g1_i9	GO:0005096,GO:0043547,GO:0071889
TRINITY_DN103781_c0_g1_i1	GO:0005634,GO:0005789,GO:0016021
TRINITY_DN10378_c0_g1_i1	GO:0003723,GO:0003724,GO:0005524,GO:0005654,GO:0005730,GO:0005739,GO:0005829,GO:0016787,GO:0019843,GO:0035770,GO:0042645,GO:1902775
TRINITY_DN10378_c0_g1_i2	GO:0003723,GO:0003724,GO:0005524,GO:0005654,GO:0005730,GO:0005739,GO:0005829,GO:0016787,GO:0019843,GO:0035770,GO:0042645,GO:1902775
TRINITY_DN10378_c0_g1_i3	GO:0003724,GO:0005524,GO:0005654,GO:0005730,GO:0005739,GO:0005829,GO:0016787,GO:0019843,GO:0035770,GO:0042645,GO:1902775
TRINITY_DN103798_c0_g1_i1	GO:0005576,GO:0036094
TRINITY_DN1037_c0_g1_i1	GO:0005737,GO:0005884,GO:0006936,GO:0007015,GO:0015629,GO:0042802,GO:0042803,GO:0046872,GO:0046982,GO:0051015
TRINITY_DN1037_c0_g1_i3	GO:0005884,GO:0006936,GO:0007015,GO:0015629,GO:0030016,GO:0030017,GO:0042802,GO:0042803,GO:0046982,GO:0051015,GO:0060048,GO:0097512,GO:0097718
TRINITY_DN1037_c0_g1_i4	GO:0005884,GO:0006936,GO:0007015,GO:0015629,GO:0030016,GO:0030017,GO:0042802,GO:0042803,GO:0046982,GO:0051015,GO:0060048,GO:0097512,GO:0097718
TRINITY_DN1037_c0_g1_i5	GO:0005884,GO:0006936,GO:0007015,GO:0015629,GO:0030016,GO:0030017,GO:0042802,GO:0042803,GO:0046982,GO:0051015,GO:0060048,GO:0097512,GO:0097718
TRINITY_DN1037_c0_g1_i6	GO:0005737,GO:0005884,GO:0006936,GO:0007015,GO:0015629,GO:0042802,GO:0042803,GO:0046872,GO:0046982,GO:0051015
TRINITY_DN1037_c0_g1_i7	GO:0005884,GO:0006936,GO:0007015,GO:0015629,GO:0030016,GO:0030017,GO:0042802,GO:0042803,GO:0046982,GO:0051015,GO:0060048,GO:0097512,GO:0097718
TRINITY_DN1037_c1_g1_i1	GO:0003677,GO:0005654,GO:0036499,GO:0043065,GO:0045893,GO:0070059
TRINITY_DN1037_c1_g1_i2	GO:0003677,GO:0005654,GO:0036499,GO:0043065,GO:0045893,GO:0070059
TRINITY_DN1037_c1_g1_i3	GO:0003677,GO:0005634,GO:0005654,GO:0030968,GO:0034976,GO:0036499,GO:0043065,GO:0045893,GO:0070059,GO:0140467
TRINITY_DN1037_c2_g1_i2	GO:0005737,GO:0008270
TRINITY_DN1037_c2_g1_i3	GO:0005737,GO:0008270
TRINITY_DN103801_c0_g1_i1	GO:0000785,GO:0000978,GO:0000981,GO:0003677,GO:0003700,GO:0005634,GO:0005654,GO:0005667,GO:0005829,GO:0006357,GO:0006974,GO:0007417,GO:0007623,GO:0032922,GO:0042493,GO:0045739,GO:0045893,GO:0045944,GO:0046872,GO:0046983,GO:0051775,GO:0051879,GO:0060548,GO:1990513,GO:1990837,GO:2000987,GO:2001020
TRINITY_DN103802_c0_g1_i1	GO:0005737,GO:0007015,GO:0014069,GO:0015629,GO:0019722,GO:0030425,GO:0031175,GO:0051015
TRINITY_DN10380_c0_g1_i1	GO:0000139,GO:0005456,GO:0005459,GO:0005794,GO:0005887,GO:0005975,GO:0006464,GO:0008643,GO:0015297,GO:0015782,GO:0016021,GO:0030173
TRINITY_DN10380_c0_g1_i2	GO:0005456,GO:0005459,GO:0008643,GO:0015297,GO:0015782,GO:0016021,GO:0030173
TRINITY_DN10380_c0_g1_i5	GO:0000139,GO:0005456,GO:0005459,GO:0005794,GO:0005887,GO:0005975,GO:0006464,GO:0008643,GO:0015297,GO:0015782,GO:0016021,GO:0030173
TRINITY_DN10380_c0_g1_i6	GO:0000139,GO:0005456,GO:0005459,GO:0005794,GO:0005887,GO:0005975,GO:0006464,GO:0008643,GO:0015297,GO:0015782,GO:0016021,GO:0030173
TRINITY_DN10380_c0_g1_i7	GO:0000139,GO:0005456,GO:0005459,GO:0005794,GO:0005887,GO:0005975,GO:0006464,GO:0008643,GO:0015297,GO:0015782,GO:0016021,GO:0030173
TRINITY_DN10380_c0_g1_i8	GO:0000139,GO:0005456,GO:0005459,GO:0005794,GO:0005887,GO:0005975,GO:0006464,GO:0008643,GO:0015297,GO:0015782,GO:0016021,GO:0030173
TRINITY_DN10380_c0_g1_i9	GO:0000139,GO:0005456,GO:0005459,GO:0005794,GO:0005887,GO:0005975,GO:0006464,GO:0008643,GO:0015297,GO:0015782,GO:0016021,GO:0030173
TRINITY_DN103812_c0_g1_i1	GO:0000902,GO:0005509,GO:0005912,GO:0007043,GO:0007156,GO:0007275,GO:0007420,GO:0016021,GO:0016339,GO:0016342,GO:0034332,GO:0045296,GO:0098742
TRINITY_DN103814_c0_g1_i1	GO:0000166,GO:0000413,GO:0003677,GO:0003723,GO:0003755,GO:0005634,GO:0006457,GO:0018208,GO:0042277
TRINITY_DN10381_c0_g2_i1	GO:0005506,GO:0005737,GO:0005743,GO:0005789,GO:0006082,GO:0006805,GO:0008392,GO:0008395,GO:0009617,GO:0010038,GO:0010477,GO:0014070,GO:0016712,GO:0017144,GO:0019373,GO:0020037,GO:0030544,GO:0032868,GO:0042493,GO:0042738,GO:0043231,GO:0051592,GO:0051879,GO:0070330
TRINITY_DN10381_c0_g2_i2	GO:0005506,GO:0005789,GO:0020037,GO:0070330
TRINITY_DN10381_c0_g2_i3	GO:0005506,GO:0005789,GO:0020037,GO:0070330
TRINITY_DN10381_c0_g3_i1	GO:0005506,GO:0005789,GO:0007608,GO:0020037,GO:0050896,GO:0070330
TRINITY_DN10381_c0_g4_i1	GO:0005768,GO:0015031,GO:0032456
TRINITY_DN10381_c0_g4_i2	GO:0005768,GO:0015031,GO:0032456
TRINITY_DN10381_c0_g6_i1	GO:0004725,GO:0005886,GO:0007155,GO:0016021,GO:0030054,GO:0030154
TRINITY_DN10381_c0_g7_i1	GO:0004725,GO:0005886,GO:0007155,GO:0016021,GO:0030054,GO:0030154
TRINITY_DN103820_c0_g1_i1	GO:0003677,GO:0003682,GO:0003723,GO:0004386,GO:0005524,GO:0005634,GO:0007399,GO:0008094,GO:0008134,GO:0016514,GO:0042393,GO:0043044,GO:0045944,GO:0070615,GO:0071564,GO:0071565
TRINITY_DN103825_c0_g1_i1	GO:0001727,GO:0005524,GO:0005654,GO:0005737,GO:0005783,GO:0005829,GO:0005886,GO:0005942,GO:0006661,GO:0009267,GO:0014065,GO:0016020,GO:0016303,GO:0016477,GO:0030139,GO:0035005,GO:0035091,GO:0036092,GO:0043231,GO:0043491,GO:0046854,GO:0048015,GO:0052742,GO:1905037
TRINITY_DN103831_c0_g1_i1	GO:0004725,GO:0005737,GO:0005856,GO:0006470
TRINITY_DN10383_c0_g1_i1	GO:0000138,GO:0005794,GO:0005797,GO:0005802,GO:0016021,GO:0016192,GO:0030133,GO:0031267,GO:0031902
TRINITY_DN10383_c0_g1_i11	GO:0000138,GO:0005794,GO:0005797,GO:0005802,GO:0016021,GO:0016192,GO:0030133,GO:0031267,GO:0031902
TRINITY_DN10383_c0_g1_i12	GO:0000138,GO:0005794,GO:0005797,GO:0005802,GO:0016021,GO:0016192,GO:0030133,GO:0031267,GO:0031902
TRINITY_DN10383_c0_g1_i13	GO:0000138,GO:0005794,GO:0005797,GO:0005802,GO:0016021,GO:0016192,GO:0030133,GO:0031267,GO:0031902
TRINITY_DN10383_c0_g1_i2	GO:0000138,GO:0005794,GO:0005797,GO:0005802,GO:0016021,GO:0016192,GO:0030133,GO:0031267,GO:0031902
TRINITY_DN10383_c0_g1_i3	GO:0000138,GO:0005794,GO:0005797,GO:0005802,GO:0016021,GO:0016192,GO:0030133,GO:0031267,GO:0031902
TRINITY_DN10383_c0_g1_i4	GO:0000138,GO:0005794,GO:0005797,GO:0005802,GO:0016021,GO:0016192,GO:0030133,GO:0031267,GO:0031902
TRINITY_DN10383_c0_g1_i5	GO:0000138,GO:0005794,GO:0005797,GO:0005802,GO:0016021,GO:0016192,GO:0030133,GO:0031267,GO:0031902
TRINITY_DN10383_c0_g1_i6	GO:0000138,GO:0005794,GO:0005797,GO:0005802,GO:0016021,GO:0016192,GO:0030133,GO:0031267,GO:0031902
TRINITY_DN10383_c0_g1_i7	GO:0000138,GO:0005794,GO:0005797,GO:0005802,GO:0016021,GO:0016192,GO:0030133,GO:0031267,GO:0031902
TRINITY_DN10383_c0_g1_i8	GO:0000138,GO:0005794,GO:0005797,GO:0005802,GO:0016021,GO:0016192,GO:0030133,GO:0031267,GO:0031902
TRINITY_DN10383_c0_g1_i9	GO:0000138,GO:0005794,GO:0005797,GO:0005802,GO:0016021,GO:0016192,GO:0030133,GO:0031267,GO:0031902
TRINITY_DN10384_c0_g3_i1	GO:0003723,GO:0005634,GO:0006357,GO:0016423,GO:0030488
TRINITY_DN10384_c0_g4_i1	GO:0003700,GO:0005496,GO:0005654,GO:0005789,GO:0008270,GO:0043235,GO:1901224,GO:1990837
TRINITY_DN10384_c0_g4_i2	GO:0003700,GO:0005496,GO:0005654,GO:0005789,GO:0008270,GO:0043235,GO:1901224,GO:1990837
TRINITY_DN103855_c0_g1_i1	GO:0001934,GO:0003091,GO:0005737,GO:0005777,GO:0008104,GO:0008157,GO:0019207,GO:0030866,GO:0032991,GO:0034236,GO:0034237,GO:0034613,GO:0036010,GO:0051018,GO:1903142
TRINITY_DN103856_c0_g1_i1	GO:0000287,GO:0005524,GO:0005789,GO:0005794,GO:0005802,GO:0005886,GO:0005887,GO:0007030,GO:0034220,GO:0045332,GO:0140326,GO:0140345
TRINITY_DN103860_c0_g1_i1	GO:0009887,GO:0009888,GO:0016021
TRINITY_DN103869_c0_g1_i1	GO:0005739,GO:0005743,GO:0009083,GO:0015658,GO:0015803,GO:0016021,GO:0120161
TRINITY_DN10386_c0_g1_i1	GO:0003779,GO:0005524,GO:0005737,GO:0005856,GO:0042995,GO:0070062
TRINITY_DN10386_c0_g1_i2	GO:0003779,GO:0005524,GO:0005737,GO:0005856,GO:0042995
TRINITY_DN10386_c0_g1_i3	GO:0003779,GO:0005524,GO:0005737,GO:0005856,GO:0042995,GO:0070062
TRINITY_DN10386_c0_g1_i5	GO:0003779,GO:0005524,GO:0005737,GO:0005856,GO:0042995,GO:0070062
TRINITY_DN103878_c0_g1_i1	GO:0000118,GO:0000785,GO:0003712,GO:0005506,GO:0005634,GO:0005654,GO:0005737,GO:0006357,GO:0007290,GO:0009755,GO:0016020,GO:0030521,GO:0030522,GO:0031490,GO:0032454,GO:0033169,GO:0036123,GO:0045893,GO:0045944,GO:0046293,GO:0050681,GO:0051213,GO:0051573,GO:0120162,GO:1990830,GO:2000036,GO:2000736
TRINITY_DN103883_c0_g1_i1	GO:0000049,GO:0003723,GO:0004831,GO:0005153,GO:0005524,GO:0005615,GO:0005737,GO:0005829,GO:0006418,GO:0006437,GO:0006915,GO:0016604
TRINITY_DN103893_c0_g1_i1	GO:0015272,GO:0016021,GO:0034765
TRINITY_DN103894_c0_g1_i1	GO:0004930,GO:0005783,GO:0005886,GO:0005887,GO:0006955,GO:0007186,GO:0007204,GO:0009897,GO:0009986,GO:0016493,GO:0019722,GO:0019957,GO:0060326
TRINITY_DN10389_c0_g1_i1	GO:0000287,GO:0001707,GO:0004674,GO:0004707,GO:0005524,GO:0005634,GO:0005737,GO:0007179,GO:0007399,GO:0008134,GO:0009952,GO:0016055,GO:0018105,GO:0018107,GO:0031398,GO:0031625,GO:0035556,GO:0042501,GO:0106310,GO:0106311
TRINITY_DN10389_c0_g1_i3	GO:0000287,GO:0001707,GO:0004674,GO:0004707,GO:0005524,GO:0005634,GO:0005737,GO:0007179,GO:0007399,GO:0008134,GO:0009952,GO:0016055,GO:0018105,GO:0018107,GO:0031398,GO:0031625,GO:0035556,GO:0042501,GO:0106310,GO:0106311
TRINITY_DN10389_c0_g1_i4	GO:0000287,GO:0001707,GO:0004674,GO:0004707,GO:0005524,GO:0005634,GO:0005737,GO:0007179,GO:0007399,GO:0008134,GO:0009952,GO:0016055,GO:0018105,GO:0018107,GO:0031398,GO:0031625,GO:0035556,GO:0042501,GO:0106310,GO:0106311
TRINITY_DN1038_c0_g1_i1	GO:0000226,GO:0000740,GO:0001819,GO:0004365,GO:0005634,GO:0005737,GO:0005811,GO:0005829,GO:0005886,GO:0006094,GO:0006096,GO:0008017,GO:0015630,GO:0016020,GO:0017148,GO:0019828,GO:0031965,GO:0035605,GO:0035606,GO:0042802,GO:0043066,GO:0050661,GO:0050821,GO:0050832,GO:0051287,GO:0051402,GO:0051873,GO:0061844,GO:0071346,GO:0097452,GO:0097718,GO:1990904
TRINITY_DN1038_c0_g1_i10	GO:0000226,GO:0004365,GO:0005634,GO:0005737,GO:0005829,GO:0006006,GO:0006096,GO:0006417,GO:0008017,GO:0015630,GO:0035605,GO:0035606,GO:0050661,GO:0050821,GO:0051287,GO:0051402,GO:0097452
TRINITY_DN1038_c0_g1_i2	GO:0000226,GO:0000740,GO:0001819,GO:0004365,GO:0005634,GO:0005737,GO:0005811,GO:0005829,GO:0005886,GO:0006094,GO:0006096,GO:0008017,GO:0015630,GO:0016020,GO:0017148,GO:0019828,GO:0031965,GO:0035605,GO:0035606,GO:0042802,GO:0043066,GO:0050661,GO:0050821,GO:0050832,GO:0051287,GO:0051402,GO:0051873,GO:0061844,GO:0071346,GO:0097452,GO:0097718,GO:1990904
TRINITY_DN1038_c0_g1_i3	GO:0000226,GO:0000740,GO:0001819,GO:0004365,GO:0005634,GO:0005737,GO:0005811,GO:0005829,GO:0005886,GO:0006094,GO:0006096,GO:0008017,GO:0015630,GO:0016020,GO:0017148,GO:0019828,GO:0031965,GO:0035605,GO:0035606,GO:0042802,GO:0043066,GO:0050661,GO:0050821,GO:0050832,GO:0051287,GO:0051402,GO:0051873,GO:0061844,GO:0071346,GO:0097452,GO:0097718,GO:1990904
TRINITY_DN1038_c0_g1_i4	GO:0000226,GO:0004365,GO:0005634,GO:0005737,GO:0005829,GO:0006006,GO:0006096,GO:0006417,GO:0008017,GO:0015630,GO:0035605,GO:0035606,GO:0050661,GO:0050821,GO:0051287,GO:0051402,GO:0097452
TRINITY_DN1038_c0_g1_i6	GO:0000226,GO:0004365,GO:0005634,GO:0005737,GO:0005829,GO:0006006,GO:0006096,GO:0008017,GO:0015630,GO:0035605,GO:0035606,GO:0050661,GO:0050821,GO:0051287,GO:0051402
TRINITY_DN1038_c0_g1_i7	GO:0000226,GO:0004365,GO:0005634,GO:0005737,GO:0005829,GO:0006006,GO:0006096,GO:0006417,GO:0008017,GO:0015630,GO:0035605,GO:0035606,GO:0050661,GO:0050821,GO:0051287,GO:0051402,GO:0097452
TRINITY_DN1038_c0_g1_i8	GO:0000226,GO:0004365,GO:0005634,GO:0005737,GO:0005829,GO:0006006,GO:0006096,GO:0008017,GO:0015630,GO:0035605,GO:0035606,GO:0050661,GO:0050821,GO:0051287,GO:0051402
TRINITY_DN1038_c0_g1_i9	GO:0000226,GO:0004365,GO:0005634,GO:0005737,GO:0005829,GO:0006006,GO:0006096,GO:0008017,GO:0015630,GO:0035605,GO:0035606,GO:0050661,GO:0050821,GO:0051287,GO:0051402
TRINITY_DN103912_c0_g1_i1	GO:0000462,GO:0005730,GO:0032040
TRINITY_DN103913_c0_g1_i1	GO:0003777,GO:0005524,GO:0005858,GO:0005874,GO:0005930,GO:0007018,GO:0008569,GO:0030286,GO:0031514,GO:0036126,GO:0045505,GO:0051959,GO:0060285
TRINITY_DN103920_c0_g1_i1	GO:0003676
TRINITY_DN103927_c0_g1_i1	GO:0003677,GO:0005524,GO:0005634,GO:0005694,GO:0005737,GO:0005874,GO:0007018,GO:0007052,GO:0008017,GO:0046872,GO:0051536
TRINITY_DN103928_c0_g1_i1	GO:0000281,GO:0000902,GO:0005085,GO:0005096,GO:0005634,GO:0005654,GO:0005737,GO:0005829,GO:0005911,GO:0005923,GO:0005938,GO:0007186,GO:0007399,GO:0015031,GO:0016604,GO:0030154,GO:0030496,GO:0031267,GO:0032147,GO:0032154,GO:0032467,GO:0035556,GO:0042307,GO:0042803,GO:0043065,GO:0043123,GO:0043547,GO:0045666,GO:0045859,GO:0051056,GO:0051260,GO:0051988,GO:0070301,GO:0070830,GO:0071277,GO:0071479,GO:…
TRINITY_DN103931_c0_g1_i1	GO:0005886,GO:0016021,GO:0034633,GO:0071939
TRINITY_DN103947_c0_g1_i1	GO:0000122,GO:0000781,GO:0000785,GO:0000978,GO:0000981,GO:0001227,GO:0003700,GO:0005634,GO:0005654,GO:0005737,GO:0006355,GO:0006357,GO:0008134,GO:0016032,GO:0019899,GO:0034399,GO:0035497,GO:0046872,GO:0051019,GO:1990837
TRINITY_DN103959_c0_g1_i1	GO:0002177,GO:0005794,GO:0007288,GO:0036126,GO:0097225
TRINITY_DN103962_c0_g1_i1	GO:0004930,GO:0005887,GO:0019236,GO:0030182,GO:0038022
TRINITY_DN103967_c0_g1_i1	GO:0000146,GO:0001891,GO:0002456,GO:0005516,GO:0005524,GO:0005546,GO:0005547,GO:0005737,GO:0005886,GO:0005902,GO:0007015,GO:0015629,GO:0016459,GO:0030050,GO:0031982,GO:0038096,GO:0043325,GO:0051015,GO:0072678
TRINITY_DN103968_c0_g1_i1	GO:0000398,GO:0001510,GO:0001734,GO:0003729,GO:0005634,GO:0007283,GO:0016422,GO:0019827,GO:0021861,GO:0036396,GO:0042063,GO:0061157,GO:0080009
TRINITY_DN103980_c0_g1_i1	GO:0005102,GO:0005737,GO:0005789,GO:0008180,GO:0010387,GO:0033089,GO:0050862
TRINITY_DN103987_c0_g1_i1	GO:0003677,GO:0003723,GO:0003887,GO:0003964,GO:0004170,GO:0004190,GO:0004523,GO:0006310,GO:0008270,GO:0015074,GO:0019013,GO:0039660,GO:0044826,GO:0046718,GO:0075713
TRINITY_DN103992_c0_g1_i1	GO:0004222,GO:0005576,GO:0030198,GO:0031012,GO:0046872
TRINITY_DN103996_c0_g1_i1	GO:0005524,GO:0005874,GO:0005930,GO:0007018,GO:0008569,GO:0030286,GO:0045505,GO:0051959
TRINITY_DN1039_c1_g2_i1	GO:0003964,GO:0006310,GO:0009036,GO:0032197,GO:0032199,GO:0046872,GO:0090305
TRINITY_DN10400_c0_g1_i2	GO:0000786,GO:0003677,GO:0005634,GO:0046982
TRINITY_DN10400_c1_g1_i1	GO:0000786,GO:0003677,GO:0005634,GO:0046982
TRINITY_DN104013_c0_g1_i1	GO:0001938,GO:0005829,GO:0009792,GO:0010468,GO:0016032,GO:0018105,GO:0019901,GO:0030838,GO:0031532,GO:0031932,GO:0032008,GO:0032148,GO:0032956,GO:0033135,GO:0038203,GO:0043022,GO:0043087,GO:0043539,GO:0050727,GO:0050731,GO:0051896,GO:0051897,GO:1901796,GO:2000114
TRINITY_DN104014_c0_g1_i1	GO:0004731,GO:0006148,GO:0006166,GO:0006195,GO:0047975
TRINITY_DN104018_c0_g1_i1	GO:0004736,GO:0005524,GO:0006090,GO:0006094,GO:0009374,GO:0042802,GO:0046872
TRINITY_DN104026_c0_g1_i1	GO:0005737,GO:0008270,GO:0008705,GO:0031419,GO:0032259,GO:0042558
TRINITY_DN10402_c0_g1_i1	GO:0004842
TRINITY_DN10402_c0_g1_i2	GO:0004842
TRINITY_DN104033_c0_g1_i1	GO:0003677,GO:0003899,GO:0005666,GO:0006351,GO:0046872
TRINITY_DN104036_c0_g1_i1	GO:0000027,GO:0003723,GO:0003735,GO:0006412,GO:0022625,GO:1902626
TRINITY_DN104037_c0_g1_i1	GO:0005102,GO:0005886,GO:0042734,GO:0044300,GO:0051965,GO:0098978,GO:0099061,GO:0099151,GO:0099560,GO:1905606
TRINITY_DN104038_c0_g1_i1	GO:0004252,GO:0005887,GO:0006508,GO:0008236,GO:0031639
TRINITY_DN104048_c0_g1_i1	GO:0000049,GO:0005730,GO:0005737,GO:0005739,GO:0005743,GO:0005763,GO:0008283,GO:0019843,GO:0070125,GO:0070126,GO:0070131,GO:0097177
TRINITY_DN104069_c0_g1_i1	GO:0005524,GO:0005634,GO:0005737,GO:0005739,GO:0005788,GO:0005793,GO:0005829,GO:0005886,GO:0006983,GO:0008180,GO:0009986,GO:0016020,GO:0016887,GO:0019904,GO:0021589,GO:0021680,GO:0030176,GO:0030335,GO:0030433,GO:0030496,GO:0030512,GO:0030968,GO:0031072,GO:0031204,GO:0031333,GO:0031398,GO:0031625,GO:0034620,GO:0034663,GO:0035437,GO:0042026,GO:0042149,GO:0043022,GO:0043066,GO:0043231,GO:0044183,GO:…
TRINITY_DN104074_c0_g1_i1	GO:0005524,GO:0005634,GO:0005737,GO:0005802,GO:0005886,GO:0006887,GO:0006897,GO:0016303,GO:0030136,GO:0030276,GO:0031982,GO:0035005,GO:0035091,GO:0046934,GO:0048015,GO:0052812
TRINITY_DN104082_c0_g1_i1	GO:0002819,GO:0002862,GO:0003091,GO:0004016,GO:0005524,GO:0005886,GO:0005887,GO:0006171,GO:0007186,GO:0007189,GO:0007190,GO:0007193,GO:0016021,GO:0034199,GO:0035556,GO:0046872,GO:0060135,GO:0071285,GO:0071361,GO:0071377,GO:1900016
TRINITY_DN104087_c0_g1_i1	GO:0005543,GO:0005886,GO:0006886,GO:0006887,GO:0031267,GO:0042043,GO:0046872,GO:0070382
TRINITY_DN10408_c0_g1_i2	GO:0005634,GO:0005654,GO:0005730,GO:0005829,GO:0042754,GO:0045892,GO:0048511
TRINITY_DN10408_c0_g1_i4	GO:0005634,GO:0005654,GO:0005730,GO:0005829,GO:0042754,GO:0045892,GO:0048511
TRINITY_DN10408_c0_g1_i6	GO:0005634,GO:0005654,GO:0005730,GO:0005829,GO:0042754,GO:0045892,GO:0048511
TRINITY_DN10408_c0_g1_i9	GO:0005634,GO:0005654,GO:0005730,GO:0005829,GO:0042754,GO:0045892,GO:0048511
TRINITY_DN104090_c0_g1_i1	GO:0000045,GO:0000407,GO:0000421,GO:0005730,GO:0005783,GO:0005789,GO:0005886,GO:0006914,GO:0007030,GO:0007566,GO:0012505,GO:0016020,GO:0016021,GO:0016240,GO:0033116,GO:0034329,GO:0042953,GO:0098609,GO:0140056,GO:1901896,GO:1990456
TRINITY_DN104091_c0_g1_i1	GO:0003677,GO:0005634,GO:0046872
TRINITY_DN104097_c0_g1_i1	GO:0000151,GO:0002637,GO:0002726,GO:0002947,GO:0004842,GO:0005164,GO:0005174,GO:0005654,GO:0005829,GO:0005938,GO:0006919,GO:0007165,GO:0007249,GO:0007250,GO:0008270,GO:0009898,GO:0010803,GO:0012506,GO:0016579,GO:0019899,GO:0019901,GO:0019903,GO:0023019,GO:0030163,GO:0030674,GO:0031435,GO:0031625,GO:0031996,GO:0032743,GO:0033209,GO:0034351,GO:0034622,GO:0034976,GO:0035631,GO:0042802,GO:0042981,GO:…
TRINITY_DN104098_c0_g1_i1	GO:0005737,GO:0005829,GO:0006412,GO:0008216,GO:0008284,GO:0008612,GO:0034038,GO:0042802
TRINITY_DN104099_c0_g1_i1	GO:0004930,GO:0005789,GO:0005886,GO:0005887,GO:0007399,GO:0009986,GO:0016021,GO:0016324,GO:0017147,GO:0030659,GO:0042813,GO:0060070
TRINITY_DN104110_c0_g1_i1	GO:0005737,GO:0005858,GO:0007018,GO:0030336,GO:0034316,GO:0036156,GO:0036159,GO:0045503,GO:0045504,GO:0045669,GO:0060294,GO:0071933
TRINITY_DN104115_c0_g1_i1	GO:0000209,GO:0002495,GO:0005737,GO:0005764,GO:0005765,GO:0005768,GO:0005789,GO:0005886,GO:0006955,GO:0008270,GO:0016021,GO:0030659,GO:0031901,GO:0031902,GO:0032588,GO:0042287,GO:0061630
TRINITY_DN10411_c0_g1_i2	GO:0004438,GO:0004725,GO:0005634,GO:0005774,GO:0005829,GO:0031642,GO:0031901,GO:0032288,GO:0042802,GO:0046855,GO:0046856,GO:0048666,GO:0052629,GO:0060304
TRINITY_DN104121_c0_g1_i1	GO:0001650,GO:0005654,GO:0006366,GO:0006368,GO:0007286,GO:0008023,GO:0010468,GO:0032783,GO:0035327
TRINITY_DN104122_c0_g1_i1	GO:0001738,GO:0001822,GO:0001933,GO:0005813,GO:0005929,GO:0005930,GO:0008017,GO:0030992,GO:0031333,GO:0032480,GO:0035735,GO:0035869,GO:0036064,GO:0042073,GO:0050687,GO:0060271,GO:0070507,GO:0097542,GO:0097546
TRINITY_DN104123_c0_g1_i1	GO:0000165,GO:0001649,GO:0001656,GO:0001666,GO:0001889,GO:0001937,GO:0001952,GO:0005096,GO:0005634,GO:0005730,GO:0005737,GO:0005829,GO:0006469,GO:0007154,GO:0007265,GO:0007406,GO:0007420,GO:0007422,GO:0007507,GO:0008429,GO:0008542,GO:0014044,GO:0014065,GO:0016020,GO:0021510,GO:0021897,GO:0021987,GO:0022011,GO:0030036,GO:0030198,GO:0030199,GO:0030325,GO:0030336,GO:0030424,GO:0030425,GO:0031210,GO:…
TRINITY_DN104126_c0_g1_i1	GO:0000822,GO:0005220,GO:0005509,GO:0005640,GO:0005654,GO:0005730,GO:0005737,GO:0005783,GO:0005789,GO:0005886,GO:0005887,GO:0005903,GO:0007186,GO:0007204,GO:0007613,GO:0015278,GO:0016020,GO:0016529,GO:0030168,GO:0030659,GO:0030667,GO:0031095,GO:0035091,GO:0043025,GO:0043209,GO:0043235,GO:0043533,GO:0045177,GO:0050796,GO:0050913,GO:0050916,GO:0050917,GO:0051209,GO:0051592,GO:0060291,GO:0060402,GO:…
TRINITY_DN104127_c0_g1_i1	GO:0005654,GO:0005737,GO:0005829,GO:0008021,GO:0008219,GO:0031625,GO:0036464,GO:0042417,GO:0042734,GO:0042802,GO:0043025,GO:0046928,GO:0090083,GO:1990000
TRINITY_DN104129_c0_g1_i1	GO:0005201,GO:0005581,GO:0005615,GO:0005886,GO:0008201,GO:0008582,GO:0030198,GO:0031012,GO:0031594,GO:0042135,GO:0062023,GO:0071340,GO:0090150
TRINITY_DN104132_c0_g1_i1	GO:0000922,GO:0005524,GO:0005634,GO:0005819,GO:0005829,GO:0005874,GO:0005876,GO:0007018,GO:0007051,GO:0007100,GO:0008017,GO:0008574,GO:0019901,GO:0032991,GO:0046602,GO:0051225,GO:0051301,GO:0072686,GO:0090307
TRINITY_DN104143_c0_g1_i1	GO:0001933,GO:0005886,GO:0005887,GO:0005911,GO:0007588,GO:0017022,GO:0030838,GO:0031253,GO:0043198,GO:0045121,GO:0048471,GO:0050839,GO:0098609
TRINITY_DN104159_c0_g1_i1	GO:0000070,GO:0000775,GO:0000796,GO:0003682,GO:0003697,GO:0005524,GO:0005634,GO:0005654,GO:0005829,GO:0007076,GO:0010032,GO:0016607,GO:0016887,GO:0045132,GO:0051301,GO:0051383
TRINITY_DN104164_c0_g1_i1	GO:0005524,GO:0005634,GO:0005737,GO:0008540,GO:0010629,GO:0017025,GO:0030163,GO:0031625,GO:0036402
TRINITY_DN10416_c0_g1_i1	GO:0001892,GO:0001938,GO:0002548,GO:0003104,GO:0005161,GO:0005576,GO:0005737,GO:0006468,GO:0007507,GO:0008083,GO:0008284,GO:0009611,GO:0009986,GO:0010512,GO:0010544,GO:0014068,GO:0014911,GO:0016176,GO:0016323,GO:0018105,GO:0018108,GO:0031954,GO:0032147,GO:0032148,GO:0035793,GO:0038001,GO:0042803,GO:0043406,GO:0043410,GO:0043536,GO:0043552,GO:0045737,GO:0045840,GO:0045892,GO:0045893,GO:0048008,GO:…
TRINITY_DN10416_c0_g1_i2	GO:0001892,GO:0001938,GO:0002548,GO:0003104,GO:0005161,GO:0005576,GO:0005737,GO:0006468,GO:0007507,GO:0008083,GO:0008284,GO:0009611,GO:0009986,GO:0010512,GO:0010544,GO:0014068,GO:0014911,GO:0016176,GO:0016323,GO:0018105,GO:0018108,GO:0031954,GO:0032147,GO:0032148,GO:0035793,GO:0038001,GO:0042803,GO:0043406,GO:0043410,GO:0043536,GO:0043552,GO:0045737,GO:0045840,GO:0045892,GO:0045893,GO:0048008,GO:…
TRINITY_DN10416_c0_g2_i1	GO:0001568,GO:0001666,GO:0001892,GO:0001938,GO:0002548,GO:0003104,GO:0005102,GO:0005161,GO:0005518,GO:0005615,GO:0005737,GO:0006468,GO:0006929,GO:0007416,GO:0007507,GO:0008083,GO:0008284,GO:0008584,GO:0009611,GO:0009986,GO:0010033,GO:0010512,GO:0010544,GO:0010628,GO:0010629,GO:0010811,GO:0014068,GO:0014070,GO:0014911,GO:0016176,GO:0016322,GO:0016323,GO:0018105,GO:0018108,GO:0021782,GO:0030031,GO:…
TRINITY_DN104172_c0_g1_i1	GO:0046872
TRINITY_DN104176_c0_g1_i1	GO:0003735,GO:0006412,GO:0015935,GO:0019843,GO:0022627,GO:0045903
TRINITY_DN10417_c0_g1_i3	GO:0000139,GO:0003924,GO:0005525,GO:0005793,GO:0015031,GO:0016192,GO:0031410
TRINITY_DN10417_c0_g1_i4	GO:0000139,GO:0003924,GO:0005525,GO:0005793,GO:0015031,GO:0016192,GO:0031410
TRINITY_DN10417_c0_g2_i1	GO:0000139,GO:0003924,GO:0005525,GO:0005793,GO:0015031,GO:0016192,GO:0031410
TRINITY_DN10417_c0_g2_i3	GO:0000139,GO:0003924,GO:0005525,GO:0005793,GO:0015031,GO:0016192,GO:0031410
TRINITY_DN10417_c0_g2_i4	GO:0000139,GO:0003924,GO:0005525,GO:0005793,GO:0015031,GO:0016192,GO:0031410
TRINITY_DN10417_c0_g2_i8	GO:0000139,GO:0003924,GO:0005525,GO:0005793,GO:0015031,GO:0016192,GO:0031410
TRINITY_DN10417_c0_g3_i1	GO:0000139,GO:0003924,GO:0005525,GO:0005793,GO:0015031,GO:0016192,GO:0031410
TRINITY_DN104182_c0_g1_i1	GO:0001501,GO:0004857,GO:0004867,GO:0005576,GO:0008191,GO:0030512,GO:0032091,GO:0043392,GO:0045861,GO:0048019,GO:0050431,GO:0060021
TRINITY_DN104184_c0_g1_i1	GO:0002931,GO:0003677,GO:0003713,GO:0005654,GO:0005829,GO:0005886,GO:0006357,GO:0007399,GO:0016514,GO:0035060,GO:0043044,GO:0045893,GO:0048096,GO:0071565,GO:1904385
TRINITY_DN104189_c0_g1_i1	GO:0005737,GO:0005912,GO:0016567,GO:0030057,GO:0030424,GO:0031463,GO:0043204,GO:0045109,GO:0051865,GO:2000312
TRINITY_DN10418_c0_g1_i3	GO:0005886,GO:0031526,GO:0044070,GO:0090314
TRINITY_DN104190_c0_g1_i1	GO:0002181,GO:0003735,GO:0005634,GO:0005829,GO:0019843,GO:0022627,GO:0042254
TRINITY_DN104197_c0_g1_i1	GO:0003746,GO:0003924,GO:0005525,GO:0005829,GO:0006412,GO:0007165,GO:0016020,GO:0043928,GO:0070062
TRINITY_DN1041_c0_g1_i1	GO:0005198,GO:0005819,GO:0005886,GO:0006886,GO:0007049,GO:0030125,GO:0030130,GO:0030132,GO:0030672,GO:0032050,GO:0048268,GO:0051301,GO:0071439,GO:0072583,GO:0099631
TRINITY_DN1041_c0_g1_i2	GO:0005198,GO:0005819,GO:0005829,GO:0005886,GO:0006886,GO:0006892,GO:0007049,GO:0016020,GO:0019886,GO:0030118,GO:0030125,GO:0030130,GO:0030132,GO:0030672,GO:0031410,GO:0032050,GO:0032588,GO:0032802,GO:0034383,GO:0036020,GO:0042277,GO:0044877,GO:0045334,GO:0048268,GO:0051020,GO:0051301,GO:0061024,GO:0071439,GO:0072583,GO:0098835,GO:0099631
TRINITY_DN1041_c0_g2_i1	GO:0005496,GO:0005741,GO:0006783,GO:0016021,GO:0020037,GO:0030868,GO:0042803,GO:0046872
TRINITY_DN1041_c0_g3_i1	GO:0005198,GO:0005886,GO:0006886,GO:0030118,GO:0030125,GO:0030130,GO:0030132,GO:0030672,GO:0032050,GO:0048268,GO:0072583,GO:0099631
TRINITY_DN1041_c0_g3_i2	GO:0005198,GO:0005886,GO:0006886,GO:0030118,GO:0030125,GO:0030130,GO:0030132,GO:0030672,GO:0032050,GO:0048268,GO:0072583,GO:0099631
TRINITY_DN1041_c1_g1_i1	GO:0004021,GO:0005759,GO:0006103,GO:0009058,GO:0009078,GO:0030170,GO:0042851,GO:0042853
TRINITY_DN1041_c1_g1_i2	GO:0004021,GO:0005759,GO:0006103,GO:0009058,GO:0009078,GO:0030170,GO:0042851,GO:0042853
TRINITY_DN1041_c1_g1_i3	GO:0004021,GO:0005759,GO:0006103,GO:0009058,GO:0009078,GO:0030170,GO:0042851,GO:0042853
TRINITY_DN1041_c2_g1_i1	GO:0000287,GO:0004672,GO:0005524,GO:0005737,GO:0005794,GO:0005798,GO:0005829,GO:0006468,GO:0006915,GO:0009267,GO:0012506,GO:0016020,GO:0016324,GO:0030033,GO:0030336,GO:0042542,GO:0042802,GO:0042803,GO:0042981,GO:0046777,GO:0048471,GO:0070062,GO:0071944,GO:0106310,GO:0106311,GO:1903205
TRINITY_DN1041_c2_g1_i2	GO:0000287,GO:0004672,GO:0005524,GO:0005737,GO:0005794,GO:0005798,GO:0005829,GO:0006468,GO:0006915,GO:0009267,GO:0012506,GO:0016020,GO:0016324,GO:0030033,GO:0030336,GO:0042542,GO:0042802,GO:0042803,GO:0042981,GO:0046777,GO:0048471,GO:0070062,GO:0071944,GO:0106310,GO:0106311,GO:1903205
TRINITY_DN1041_c2_g1_i3	GO:0000287,GO:0004672,GO:0005524,GO:0005737,GO:0005794,GO:0005798,GO:0005829,GO:0006468,GO:0006915,GO:0009267,GO:0012506,GO:0016020,GO:0016324,GO:0030033,GO:0030336,GO:0042542,GO:0042802,GO:0042803,GO:0042981,GO:0046777,GO:0048471,GO:0070062,GO:0071944,GO:0106310,GO:0106311,GO:1903205
TRINITY_DN1041_c4_g1_i1	GO:0000151,GO:0001558,GO:0005634,GO:0005737,GO:0005819,GO:0006974,GO:0031624,GO:0032182,GO:0045116,GO:0051443,GO:0097602,GO:2000434,GO:2000436
TRINITY_DN1041_c4_g1_i2	GO:0000151,GO:0001558,GO:0005634,GO:0005737,GO:0005819,GO:0006974,GO:0031624,GO:0032182,GO:0045116,GO:0051443,GO:0097602,GO:2000434,GO:2000436
TRINITY_DN10420_c0_g1_i1	GO:0003924,GO:0005096,GO:0005525,GO:0005737,GO:0005783,GO:0005829,GO:0005886,GO:0007155,GO:0007266,GO:0030879,GO:0042169,GO:0051056
TRINITY_DN10420_c0_g1_i2	GO:0003924,GO:0005096,GO:0005525,GO:0005737,GO:0005783,GO:0005829,GO:0005886,GO:0007155,GO:0007266,GO:0030879,GO:0042169,GO:0051056
TRINITY_DN104215_c0_g1_i1	GO:0015031
TRINITY_DN10421_c0_g1_i1	GO:0000079,GO:0000439,GO:0000717,GO:0003682,GO:0005654,GO:0005675,GO:0006281,GO:0006283,GO:0006293,GO:0006294,GO:0006295,GO:0006296,GO:0006360,GO:0006361,GO:0006363,GO:0006366,GO:0006367,GO:0006368,GO:0006370,GO:0009755,GO:0033683,GO:0045893,GO:0046966,GO:0070816,GO:0070911
TRINITY_DN10421_c0_g1_i10	GO:0000079,GO:0000439,GO:0000717,GO:0003682,GO:0005654,GO:0005675,GO:0006281,GO:0006283,GO:0006293,GO:0006294,GO:0006295,GO:0006296,GO:0006360,GO:0006361,GO:0006363,GO:0006366,GO:0006367,GO:0006368,GO:0006370,GO:0009755,GO:0033683,GO:0045893,GO:0046966,GO:0070816,GO:0070911
TRINITY_DN10421_c0_g1_i11	GO:0000079,GO:0000439,GO:0000717,GO:0003682,GO:0005654,GO:0005675,GO:0006281,GO:0006283,GO:0006293,GO:0006294,GO:0006295,GO:0006296,GO:0006360,GO:0006361,GO:0006363,GO:0006366,GO:0006367,GO:0006368,GO:0006370,GO:0009755,GO:0033683,GO:0045893,GO:0046966,GO:0070816,GO:0070911
TRINITY_DN10421_c0_g1_i12	GO:0000079,GO:0000439,GO:0000717,GO:0003682,GO:0005654,GO:0005675,GO:0006281,GO:0006283,GO:0006293,GO:0006294,GO:0006295,GO:0006296,GO:0006360,GO:0006361,GO:0006363,GO:0006366,GO:0006367,GO:0006368,GO:0006370,GO:0009755,GO:0033683,GO:0045893,GO:0046966,GO:0070816,GO:0070911
TRINITY_DN10421_c0_g1_i3	GO:0000079,GO:0000439,GO:0000717,GO:0003682,GO:0005654,GO:0005675,GO:0006281,GO:0006283,GO:0006293,GO:0006294,GO:0006295,GO:0006296,GO:0006360,GO:0006361,GO:0006363,GO:0006366,GO:0006367,GO:0006368,GO:0006370,GO:0009755,GO:0033683,GO:0045893,GO:0046966,GO:0070816,GO:0070911
TRINITY_DN10421_c0_g1_i7	GO:0000079,GO:0000439,GO:0000717,GO:0003682,GO:0005654,GO:0005675,GO:0006281,GO:0006283,GO:0006293,GO:0006294,GO:0006295,GO:0006296,GO:0006360,GO:0006361,GO:0006363,GO:0006366,GO:0006367,GO:0006368,GO:0006370,GO:0009755,GO:0033683,GO:0045893,GO:0046966,GO:0070816,GO:0070911
TRINITY_DN10421_c0_g1_i8	GO:0000079,GO:0000439,GO:0000717,GO:0003682,GO:0005654,GO:0005675,GO:0006281,GO:0006283,GO:0006293,GO:0006294,GO:0006295,GO:0006296,GO:0006360,GO:0006361,GO:0006363,GO:0006366,GO:0006367,GO:0006368,GO:0006370,GO:0009755,GO:0033683,GO:0045893,GO:0046966,GO:0070816,GO:0070911
TRINITY_DN10421_c0_g1_i9	GO:0000079,GO:0000439,GO:0000717,GO:0003682,GO:0005654,GO:0005675,GO:0006281,GO:0006283,GO:0006293,GO:0006294,GO:0006295,GO:0006296,GO:0006360,GO:0006361,GO:0006363,GO:0006366,GO:0006367,GO:0006368,GO:0006370,GO:0009755,GO:0033683,GO:0045893,GO:0046966,GO:0070816,GO:0070911
TRINITY_DN104227_c0_g1_i1	GO:0005509,GO:0070062
TRINITY_DN104239_c0_g1_i1	GO:0004674,GO:0005524,GO:0016021
TRINITY_DN10423_c0_g1_i2	GO:0005789,GO:0005801,GO:0016021
TRINITY_DN10423_c0_g1_i3	GO:0005789,GO:0005801,GO:0016021
TRINITY_DN10423_c0_g1_i4	GO:0005789,GO:0005801,GO:0016021
TRINITY_DN10423_c0_g1_i5	GO:0005789,GO:0005801,GO:0016021
TRINITY_DN10423_c0_g1_i6	GO:0005789,GO:0005801,GO:0016021
TRINITY_DN104242_c0_g1_i1	GO:0000932,GO:0000956,GO:0002151,GO:0003723,GO:0004534,GO:0005634,GO:0005829,GO:0005886,GO:0016020,GO:0016075,GO:0017148,GO:0030425,GO:0032211,GO:0033574,GO:0043025,GO:0043488,GO:0045202,GO:0051880,GO:0070034,GO:0071028,GO:0071044,GO:0071409,GO:0090503,GO:1905795
TRINITY_DN104243_c0_g1_i1	GO:0005096,GO:0005886,GO:0032580,GO:0046872
TRINITY_DN10424_c1_g3_i1	GO:0003964,GO:0046872
TRINITY_DN10425_c0_g1_i2	GO:0005524,GO:0005829,GO:0016114,GO:0016301,GO:0102043
TRINITY_DN10425_c0_g1_i3	GO:0005524,GO:0005829,GO:0016114,GO:0016301,GO:0102043
TRINITY_DN104278_c0_g1_i1	GO:0003712,GO:0006357,GO:0016592
TRINITY_DN10427_c0_g1_i1	GO:0000785,GO:0000993,GO:0003713,GO:0004402,GO:0005634,GO:0005654,GO:0005737,GO:0005829,GO:0016922,GO:0030374,GO:0032870,GO:0032991,GO:0035624,GO:0043697,GO:0045618,GO:0045944,GO:0046966,GO:0046983,GO:0047485,GO:0070062,GO:0071392,GO:0097718,GO:1902459,GO:2000035
TRINITY_DN10427_c0_g1_i2	GO:0000785,GO:0000993,GO:0003713,GO:0004402,GO:0005634,GO:0005654,GO:0005737,GO:0005829,GO:0016922,GO:0030374,GO:0032870,GO:0032991,GO:0035624,GO:0043697,GO:0045618,GO:0045944,GO:0046966,GO:0046983,GO:0047485,GO:0070062,GO:0071392,GO:0097718,GO:1902459,GO:2000035
TRINITY_DN10427_c0_g1_i6	GO:0000785,GO:0000993,GO:0003713,GO:0004402,GO:0005634,GO:0005654,GO:0005737,GO:0005829,GO:0016922,GO:0030374,GO:0032870,GO:0032991,GO:0035624,GO:0043697,GO:0045618,GO:0045944,GO:0046966,GO:0046983,GO:0047485,GO:0070062,GO:0071392,GO:0097718,GO:1902459,GO:2000035
TRINITY_DN104293_c0_g1_i1	GO:0001530,GO:0002039,GO:0002755,GO:0002842,GO:0003688,GO:0003697,GO:0003723,GO:0003725,GO:0005524,GO:0005615,GO:0005737,GO:0005739,GO:0005743,GO:0005759,GO:0005769,GO:0005829,GO:0005886,GO:0005905,GO:0006357,GO:0006457,GO:0006458,GO:0006919,GO:0006986,GO:0008035,GO:0008637,GO:0009409,GO:0009986,GO:0016020,GO:0016032,GO:0016853,GO:0016887,GO:0019899,GO:0030135,GO:0030141,GO:0031625,GO:0032727,GO:…
TRINITY_DN1042_c0_g1_i1	GO:0004341,GO:0005509,GO:0005634,GO:0005737,GO:0006874,GO:0008270,GO:0019853,GO:0030234,GO:0032781,GO:0050848
TRINITY_DN1042_c0_g1_i10	GO:0004341,GO:0005509,GO:0005634,GO:0005737,GO:0006874,GO:0008270,GO:0019853,GO:0030234,GO:0032781,GO:0050848
TRINITY_DN1042_c0_g1_i11	GO:0004341,GO:0005509,GO:0005634,GO:0005737,GO:0006874,GO:0008270,GO:0019853,GO:0030234,GO:0032781,GO:0050848
TRINITY_DN1042_c0_g1_i12	GO:0005178,GO:0005604,GO:0005829,GO:0005886,GO:0005887,GO:0005925,GO:0007155,GO:0009986,GO:0016020,GO:0016032,GO:0016477,GO:0030199,GO:0030335,GO:0031581,GO:0042098,GO:0044319,GO:0045807
TRINITY_DN1042_c0_g1_i3	GO:0004341,GO:0005509,GO:0005634,GO:0005737,GO:0006874,GO:0008270,GO:0019853,GO:0030234,GO:0032781,GO:0050848
TRINITY_DN1042_c0_g1_i4	GO:0004341,GO:0005509,GO:0005634,GO:0005737,GO:0006874,GO:0008270,GO:0019853,GO:0030234,GO:0032781,GO:0050848
TRINITY_DN1042_c0_g1_i5	GO:0005178,GO:0005604,GO:0005829,GO:0005886,GO:0005887,GO:0005925,GO:0007155,GO:0009986,GO:0016020,GO:0016032,GO:0016477,GO:0030199,GO:0030335,GO:0031581,GO:0042098,GO:0044319,GO:0045807
TRINITY_DN1042_c0_g1_i6	GO:0004341,GO:0005509,GO:0005634,GO:0005737,GO:0006874,GO:0008270,GO:0019853,GO:0030234,GO:0032781,GO:0050848
TRINITY_DN1042_c0_g1_i7	GO:0004341,GO:0005509,GO:0005634,GO:0005737,GO:0006874,GO:0008270,GO:0019853,GO:0030234,GO:0032781,GO:0050848
TRINITY_DN1042_c0_g1_i8	GO:0005178,GO:0005604,GO:0005829,GO:0005886,GO:0005887,GO:0005925,GO:0007155,GO:0009986,GO:0016020,GO:0016032,GO:0016477,GO:0030199,GO:0030335,GO:0031581,GO:0042098,GO:0044319,GO:0045807
TRINITY_DN1042_c0_g1_i9	GO:0005178,GO:0005604,GO:0005829,GO:0005886,GO:0005887,GO:0005925,GO:0007155,GO:0009986,GO:0016020,GO:0016032,GO:0016477,GO:0030199,GO:0030335,GO:0031581,GO:0042098,GO:0044319,GO:0045807
TRINITY_DN104316_c0_g1_i1	GO:0001732,GO:0003723,GO:0003743,GO:0005737,GO:0005829,GO:0005852,GO:0006413,GO:0016282,GO:0033290,GO:0048471,GO:0075525
TRINITY_DN10432_c0_g1_i1	GO:0000438,GO:0000439,GO:0000717,GO:0005634,GO:0005654,GO:0005669,GO:0005675,GO:0006281,GO:0006283,GO:0006289,GO:0006293,GO:0006294,GO:0006295,GO:0006296,GO:0006361,GO:0006363,GO:0006366,GO:0006367,GO:0006368,GO:0006370,GO:0016251,GO:0033683,GO:0046872,GO:0047485,GO:0070816,GO:0070911,GO:0097550
TRINITY_DN10432_c0_g1_i10	GO:0000438,GO:0000439,GO:0000717,GO:0005634,GO:0005654,GO:0005669,GO:0005675,GO:0006281,GO:0006283,GO:0006289,GO:0006293,GO:0006294,GO:0006295,GO:0006296,GO:0006361,GO:0006363,GO:0006366,GO:0006367,GO:0006368,GO:0006370,GO:0016251,GO:0033683,GO:0046872,GO:0047485,GO:0070816,GO:0070911,GO:0097550
TRINITY_DN10432_c0_g1_i11	GO:0003924,GO:0005525,GO:0005634,GO:0005737,GO:0005764,GO:0009267,GO:0010506,GO:0032006,GO:0032008,GO:0032561,GO:0034198,GO:0034613,GO:0051020,GO:0071230,GO:0071986,GO:1904263,GO:1990131,GO:1990253
TRINITY_DN10432_c0_g1_i12	GO:0000438,GO:0000439,GO:0000717,GO:0005634,GO:0005654,GO:0005669,GO:0005675,GO:0006281,GO:0006283,GO:0006289,GO:0006293,GO:0006294,GO:0006295,GO:0006296,GO:0006361,GO:0006363,GO:0006366,GO:0006367,GO:0006368,GO:0006370,GO:0016251,GO:0033683,GO:0046872,GO:0047485,GO:0070816,GO:0070911,GO:0097550
TRINITY_DN10432_c0_g1_i3	GO:0000438,GO:0000439,GO:0000717,GO:0005634,GO:0005654,GO:0005669,GO:0005675,GO:0006281,GO:0006283,GO:0006289,GO:0006293,GO:0006294,GO:0006295,GO:0006296,GO:0006361,GO:0006363,GO:0006366,GO:0006367,GO:0006368,GO:0006370,GO:0016251,GO:0033683,GO:0046872,GO:0047485,GO:0070816,GO:0070911,GO:0097550
TRINITY_DN10432_c0_g1_i4	GO:0000438,GO:0000439,GO:0000717,GO:0005634,GO:0005654,GO:0005669,GO:0005675,GO:0006281,GO:0006283,GO:0006289,GO:0006293,GO:0006294,GO:0006295,GO:0006296,GO:0006361,GO:0006363,GO:0006366,GO:0006367,GO:0006368,GO:0006370,GO:0016251,GO:0033683,GO:0046872,GO:0047485,GO:0070816,GO:0070911,GO:0097550
TRINITY_DN10432_c0_g1_i5	GO:0000438,GO:0000439,GO:0000717,GO:0005634,GO:0005654,GO:0005669,GO:0005675,GO:0006281,GO:0006283,GO:0006289,GO:0006293,GO:0006294,GO:0006295,GO:0006296,GO:0006361,GO:0006363,GO:0006366,GO:0006367,GO:0006368,GO:0006370,GO:0016251,GO:0033683,GO:0046872,GO:0047485,GO:0070816,GO:0070911,GO:0097550
TRINITY_DN10432_c0_g1_i6	GO:0000438,GO:0000439,GO:0000717,GO:0005634,GO:0005654,GO:0005669,GO:0005675,GO:0006281,GO:0006283,GO:0006289,GO:0006293,GO:0006294,GO:0006295,GO:0006296,GO:0006361,GO:0006363,GO:0006366,GO:0006367,GO:0006368,GO:0006370,GO:0016251,GO:0033683,GO:0046872,GO:0047485,GO:0070816,GO:0070911,GO:0097550
TRINITY_DN10432_c0_g1_i7	GO:0000438,GO:0000439,GO:0000717,GO:0005634,GO:0005654,GO:0005669,GO:0005675,GO:0006281,GO:0006283,GO:0006289,GO:0006293,GO:0006294,GO:0006295,GO:0006296,GO:0006361,GO:0006363,GO:0006366,GO:0006367,GO:0006368,GO:0006370,GO:0016251,GO:0033683,GO:0046872,GO:0047485,GO:0070816,GO:0070911,GO:0097550
TRINITY_DN10432_c0_g1_i8	GO:0000438,GO:0000439,GO:0000717,GO:0005634,GO:0005654,GO:0005669,GO:0005675,GO:0006281,GO:0006283,GO:0006289,GO:0006293,GO:0006294,GO:0006295,GO:0006296,GO:0006361,GO:0006363,GO:0006366,GO:0006367,GO:0006368,GO:0006370,GO:0016251,GO:0033683,GO:0046872,GO:0047485,GO:0070816,GO:0070911,GO:0097550
TRINITY_DN10432_c0_g1_i9	GO:0000438,GO:0000439,GO:0000717,GO:0005634,GO:0005654,GO:0005669,GO:0005675,GO:0006281,GO:0006283,GO:0006289,GO:0006293,GO:0006294,GO:0006295,GO:0006296,GO:0006361,GO:0006363,GO:0006366,GO:0006367,GO:0006368,GO:0006370,GO:0016251,GO:0033683,GO:0046872,GO:0047485,GO:0070816,GO:0070911,GO:0097550
TRINITY_DN104331_c0_g1_i1	GO:0005085,GO:0005813,GO:0005829,GO:0019894,GO:0022011,GO:0030036,GO:0035023,GO:0051298,GO:0051496,GO:0090307,GO:0090630
TRINITY_DN104335_c0_g1_i1	GO:0005179,GO:0005615,GO:0009409,GO:0014850,GO:0045444,GO:0050728,GO:0050873,GO:0070062,GO:0090336,GO:0097009
TRINITY_DN104336_c0_g1_i1	GO:0000701,GO:0005634,GO:0005739,GO:0006284,GO:0006298,GO:0006979,GO:0019104,GO:0032357,GO:0032407,GO:0034039,GO:0035485,GO:0046872,GO:0051539,GO:0060546
TRINITY_DN10433_c0_g2_i1	GO:0000139,GO:0003868,GO:0005789,GO:0006559,GO:0006572,GO:0046872
TRINITY_DN10433_c0_g2_i2	GO:0000139,GO:0003868,GO:0005789,GO:0006559,GO:0006572,GO:0046872
TRINITY_DN104351_c0_g1_i1	GO:0005654,GO:0005829,GO:0007004,GO:0048208
TRINITY_DN104369_c0_g1_i1	GO:0005262,GO:0005802,GO:0006811,GO:0006874,GO:0008273,GO:0015293,GO:0016021,GO:0030318,GO:0032588,GO:0034220,GO:0042470,GO:0048022,GO:0050896,GO:0070588
TRINITY_DN10438_c0_g1_i1	GO:0005524,GO:0005634,GO:0005737,GO:0005739,GO:0005788,GO:0005793,GO:0005829,GO:0005886,GO:0006983,GO:0008180,GO:0009986,GO:0016020,GO:0016887,GO:0019904,GO:0021589,GO:0021680,GO:0030176,GO:0030335,GO:0030433,GO:0030496,GO:0030512,GO:0030968,GO:0031072,GO:0031204,GO:0031333,GO:0031398,GO:0031625,GO:0034620,GO:0034663,GO:0035437,GO:0042026,GO:0042149,GO:0043022,GO:0043066,GO:0043231,GO:0044183,GO:…
TRINITY_DN10438_c0_g1_i2	GO:0001554,GO:0005524,GO:0005576,GO:0005634,GO:0005737,GO:0005739,GO:0005783,GO:0005788,GO:0005789,GO:0005790,GO:0005793,GO:0005829,GO:0005886,GO:0006983,GO:0008180,GO:0009986,GO:0010976,GO:0016020,GO:0016887,GO:0019899,GO:0019904,GO:0021589,GO:0021680,GO:0030176,GO:0030182,GO:0030335,GO:0030433,GO:0030496,GO:0030512,GO:0030968,GO:0031072,GO:0031204,GO:0031333,GO:0031398,GO:0031625,GO:0032991,GO:…
TRINITY_DN104391_c0_g1_i1	GO:0005783,GO:0005789,GO:0005829,GO:0043005,GO:0043025
TRINITY_DN1043_c0_g1_i1	GO:0000287,GO:0001701,GO:0004647,GO:0005509,GO:0005737,GO:0006563,GO:0006564,GO:0009612,GO:0016311,GO:0031667,GO:0033574,GO:0036424,GO:0036425,GO:0042802,GO:0042803,GO:0043005
TRINITY_DN1043_c1_g1_i1	GO:0006897,GO:0016021,GO:0030246
TRINITY_DN1043_c1_g1_i2	GO:0006897,GO:0016021,GO:0030246
TRINITY_DN1043_c1_g1_i4	GO:0006897,GO:0016021,GO:0030246
TRINITY_DN1043_c1_g2_i1	GO:0006897,GO:0016021,GO:0030246
TRINITY_DN1043_c1_g3_i1	GO:0006897,GO:0016021,GO:0030246
TRINITY_DN1043_c2_g1_i1	GO:0000723,GO:0000724,GO:0003684,GO:0003697,GO:0005654,GO:0005662,GO:0006260,GO:0006270,GO:0006283,GO:0006284,GO:0006287,GO:0006289,GO:0006293,GO:0006294,GO:0006295,GO:0006296,GO:0006297,GO:0006298,GO:0007346,GO:0019985,GO:0032201,GO:0033683,GO:0035861,GO:0036297,GO:0042127,GO:0042276,GO:0042769,GO:0070987,GO:1900034,GO:1901796
TRINITY_DN1043_c2_g1_i2	GO:0000723,GO:0000724,GO:0003684,GO:0003697,GO:0005654,GO:0005662,GO:0006260,GO:0006270,GO:0006283,GO:0006284,GO:0006287,GO:0006289,GO:0006293,GO:0006294,GO:0006295,GO:0006296,GO:0006297,GO:0006298,GO:0007346,GO:0019985,GO:0032201,GO:0033683,GO:0035861,GO:0036297,GO:0042127,GO:0042276,GO:0042769,GO:0070987,GO:1900034,GO:1901796
TRINITY_DN1043_c2_g1_i3	GO:0000723,GO:0000724,GO:0003684,GO:0003697,GO:0005654,GO:0005662,GO:0006260,GO:0006270,GO:0006283,GO:0006284,GO:0006287,GO:0006289,GO:0006293,GO:0006294,GO:0006295,GO:0006296,GO:0006297,GO:0006298,GO:0007346,GO:0019985,GO:0032201,GO:0033683,GO:0035861,GO:0036297,GO:0042127,GO:0042276,GO:0042769,GO:0070987,GO:1900034,GO:1901796
TRINITY_DN1043_c2_g1_i5	GO:0000723,GO:0000724,GO:0003684,GO:0003697,GO:0005654,GO:0005662,GO:0006260,GO:0006270,GO:0006283,GO:0006284,GO:0006287,GO:0006289,GO:0006293,GO:0006294,GO:0006295,GO:0006296,GO:0006297,GO:0006298,GO:0007346,GO:0019985,GO:0032201,GO:0033683,GO:0035861,GO:0036297,GO:0042127,GO:0042276,GO:0042769,GO:0070987,GO:1900034,GO:1901796
TRINITY_DN104401_c0_g1_i1	GO:0005524,GO:0042626,GO:0051607
TRINITY_DN104404_c0_g1_i1	GO:0001837,GO:0003723,GO:0003729,GO:0005634,GO:0005654,GO:0005737,GO:0010468,GO:0045893,GO:0090575,GO:1990904
TRINITY_DN10440_c0_g1_i1	GO:0005737,GO:0005813,GO:0005819,GO:0033566
TRINITY_DN10440_c0_g1_i4	GO:0005737,GO:0005813,GO:0005819,GO:0033566
TRINITY_DN104412_c0_g1_i1	GO:0000139,GO:0008146,GO:0016021,GO:0030204,GO:0030205,GO:0030208,GO:0047757
TRINITY_DN104418_c0_g1_i1	GO:0005654,GO:0005794,GO:0005802,GO:0005829,GO:0006622,GO:0016020,GO:0031023,GO:0034067,GO:0034453,GO:0034499,GO:0042147,GO:0042802,GO:0070861,GO:0071955,GO:0090161
TRINITY_DN104425_c0_g1_i1	GO:0005737,GO:0007165,GO:0016020,GO:0019904,GO:0042802
TRINITY_DN104427_c0_g1_i1	GO:0001525,GO:0001938,GO:0002116,GO:0003148,GO:0005021,GO:0005576,GO:0005886,GO:0007155,GO:0007411,GO:0008201,GO:0010595,GO:0016020,GO:0016021,GO:0016032,GO:0017154,GO:0019838,GO:0019955,GO:0021612,GO:0021649,GO:0021675,GO:0021828,GO:0030424,GO:0036486,GO:0038023,GO:0042802,GO:0046872,GO:0048010,GO:0048846,GO:0050919,GO:0061549,GO:0061551,GO:0097374,GO:0097490,GO:0097491,GO:0098978,GO:0099055,GO:…
TRINITY_DN104430_c0_g1_i1	GO:0000049,GO:0005730,GO:0005737,GO:0005739,GO:0005763,GO:0008283,GO:0019843,GO:0070131,GO:0097177
TRINITY_DN104432_c0_g1_i1	GO:0000278,GO:0003677,GO:0003682,GO:0005654,GO:0005737,GO:0006261,GO:0006281,GO:0043596
TRINITY_DN104433_c0_g1_i1	GO:0001525,GO:0003365,GO:0005886,GO:0005923,GO:0016055,GO:0030036,GO:0030334,GO:0031410,GO:0035329
TRINITY_DN104434_c0_g1_i1	GO:0003922,GO:0004070,GO:0004088,GO:0004151,GO:0005524,GO:0005737,GO:0005829,GO:0006207,GO:0006228,GO:0006520,GO:0006541,GO:0006807,GO:0016021,GO:0016597,GO:0019240,GO:0044205,GO:0045984,GO:0046872
TRINITY_DN104437_c0_g1_i1	GO:0016021,GO:0022857
TRINITY_DN10443_c0_g1_i1	GO:0002643,GO:0005634,GO:0005829,GO:0005886,GO:0006513,GO:0008270,GO:0008284,GO:0016740,GO:0031624,GO:0042130,GO:0043130,GO:0043518,GO:0050821,GO:0051865,GO:0097371,GO:1901799,GO:1902166,GO:1902916,GO:1905524
TRINITY_DN10443_c0_g1_i2	GO:0002643,GO:0005634,GO:0005829,GO:0005886,GO:0006513,GO:0008270,GO:0008284,GO:0016740,GO:0031624,GO:0042130,GO:0043130,GO:0043518,GO:0050821,GO:0051865,GO:0097371,GO:1901799,GO:1902166,GO:1902916,GO:1905524
TRINITY_DN10443_c0_g1_i3	GO:0002643,GO:0005634,GO:0005829,GO:0005886,GO:0006513,GO:0008270,GO:0008284,GO:0016740,GO:0031624,GO:0042130,GO:0043130,GO:0043518,GO:0050821,GO:0051865,GO:0097371,GO:1901799,GO:1902166,GO:1902916,GO:1905524
TRINITY_DN10443_c0_g1_i6	GO:0002643,GO:0005634,GO:0005829,GO:0005886,GO:0006513,GO:0008270,GO:0008284,GO:0016740,GO:0031624,GO:0042130,GO:0043130,GO:0043518,GO:0050821,GO:0051865,GO:0097371,GO:1901799,GO:1902166,GO:1902916,GO:1905524
TRINITY_DN10443_c0_g1_i8	GO:0002643,GO:0005634,GO:0005829,GO:0005886,GO:0006513,GO:0008270,GO:0008284,GO:0016740,GO:0031624,GO:0042130,GO:0043130,GO:0043518,GO:0050821,GO:0051865,GO:0097371,GO:1901799,GO:1902166,GO:1902916,GO:1905524
TRINITY_DN10443_c0_g1_i9	GO:0002643,GO:0005634,GO:0005829,GO:0005886,GO:0006513,GO:0008270,GO:0008284,GO:0016740,GO:0031624,GO:0042130,GO:0043130,GO:0043518,GO:0050821,GO:0051865,GO:0097371,GO:1901799,GO:1902166,GO:1902916,GO:1905524
TRINITY_DN10444_c0_g2_i1	GO:0003858,GO:0005759,GO:0008152,GO:0099617
TRINITY_DN10444_c0_g2_i2	GO:0003858,GO:0005759,GO:0008152,GO:0099617
TRINITY_DN10444_c0_g2_i3	GO:0003858,GO:0005759,GO:0008152,GO:0099617
TRINITY_DN10444_c0_g2_i4	GO:0003858,GO:0005759,GO:0008152,GO:0099617
TRINITY_DN10444_c0_g2_i6	GO:0003858,GO:0005759,GO:0008152,GO:0099617
TRINITY_DN10444_c0_g3_i1	GO:0000045,GO:0005634,GO:0005783,GO:0005794,GO:0005815,GO:0005829,GO:0007030,GO:0031468,GO:0043130,GO:0043161,GO:0061025
TRINITY_DN104453_c0_g1_i1	GO:0005509,GO:0005768,GO:0007049,GO:0030139,GO:0030496,GO:0031267,GO:0032154,GO:0032456,GO:0032465,GO:0042803,GO:0051301,GO:0055038
TRINITY_DN104457_c0_g1_i1	GO:0046872
TRINITY_DN104466_c0_g1_i1	GO:0001887,GO:0004756,GO:0005524,GO:0005737,GO:0005829,GO:0016259,GO:0016260,GO:0046872
TRINITY_DN104470_c0_g1_i1	GO:0000146,GO:0005516,GO:0005524,GO:0005737,GO:0007015,GO:0015629,GO:0016459,GO:0030050,GO:0031982,GO:0051015,GO:0070062
TRINITY_DN104479_c0_g1_i1	GO:0005739
TRINITY_DN104496_c0_g1_i1	GO:0004867,GO:0005576,GO:0007155,GO:0009986,GO:0030182
TRINITY_DN104498_c0_g1_i1	GO:0000812,GO:0003677,GO:0003682,GO:0004386,GO:0005524,GO:0005654,GO:0016607,GO:0016787,GO:0035267,GO:0043967,GO:0043968,GO:0070615,GO:1990405
TRINITY_DN10449_c0_g1_i1	GO:0005737,GO:0005813,GO:0007051,GO:0019901,GO:0042995
TRINITY_DN10449_c0_g1_i2	GO:0005737,GO:0005813,GO:0007051,GO:0019901,GO:0042995
TRINITY_DN1044_c0_g1_i1	GO:0000122,GO:0000381,GO:0000398,GO:0003723,GO:0005634,GO:0008285,GO:0016607,GO:0032991,GO:0034393,GO:0035198,GO:0042802,GO:0046872,GO:0048025,GO:0070935
TRINITY_DN1044_c0_g1_i10	GO:0000122,GO:0000381,GO:0000398,GO:0003723,GO:0005634,GO:0008285,GO:0016607,GO:0032991,GO:0034393,GO:0035198,GO:0042802,GO:0046872,GO:0048025,GO:0070935
TRINITY_DN1044_c0_g1_i11	GO:0000122,GO:0000381,GO:0000398,GO:0003723,GO:0005634,GO:0008285,GO:0016607,GO:0032991,GO:0034393,GO:0035198,GO:0042802,GO:0046872,GO:0048025,GO:0070935
TRINITY_DN1044_c0_g1_i12	GO:0000122,GO:0000381,GO:0000398,GO:0003723,GO:0005634,GO:0008285,GO:0016607,GO:0032991,GO:0034393,GO:0035198,GO:0042802,GO:0046872,GO:0048025,GO:0070935
TRINITY_DN1044_c0_g1_i13	GO:0000122,GO:0000381,GO:0000398,GO:0003723,GO:0005634,GO:0008285,GO:0016607,GO:0032991,GO:0034393,GO:0035198,GO:0042802,GO:0046872,GO:0048025,GO:0070935
TRINITY_DN1044_c0_g1_i14	GO:0000122,GO:0000381,GO:0000398,GO:0003723,GO:0005634,GO:0008285,GO:0016607,GO:0032991,GO:0034393,GO:0035198,GO:0042802,GO:0046872,GO:0048025,GO:0070935
TRINITY_DN1044_c0_g1_i16	GO:0000122,GO:0000381,GO:0000398,GO:0003723,GO:0005634,GO:0008285,GO:0016607,GO:0032991,GO:0034393,GO:0035198,GO:0042802,GO:0046872,GO:0048025,GO:0070935
TRINITY_DN1044_c0_g1_i17	GO:0000122,GO:0000381,GO:0000398,GO:0003723,GO:0005634,GO:0008285,GO:0016607,GO:0032991,GO:0034393,GO:0035198,GO:0042802,GO:0046872,GO:0048025,GO:0070935
TRINITY_DN1044_c0_g1_i18	GO:0000122,GO:0000381,GO:0000398,GO:0003723,GO:0005634,GO:0008285,GO:0016607,GO:0032991,GO:0034393,GO:0035198,GO:0042802,GO:0046872,GO:0048025,GO:0070935
TRINITY_DN1044_c0_g1_i19	GO:0000122,GO:0000381,GO:0000398,GO:0003723,GO:0005634,GO:0008285,GO:0016607,GO:0032991,GO:0034393,GO:0035198,GO:0042802,GO:0046872,GO:0048025,GO:0070935
TRINITY_DN1044_c0_g1_i2	GO:0000122,GO:0000381,GO:0000398,GO:0003723,GO:0005634,GO:0008285,GO:0016607,GO:0032991,GO:0034393,GO:0035198,GO:0042802,GO:0046872,GO:0048025,GO:0070935
TRINITY_DN1044_c0_g1_i3	GO:0000122,GO:0000381,GO:0000398,GO:0003723,GO:0005634,GO:0008285,GO:0016607,GO:0032991,GO:0034393,GO:0035198,GO:0042802,GO:0046872,GO:0048025,GO:0070935
TRINITY_DN1044_c0_g1_i4	GO:0000122,GO:0000381,GO:0000398,GO:0003723,GO:0005634,GO:0008285,GO:0016607,GO:0032991,GO:0034393,GO:0035198,GO:0042802,GO:0046872,GO:0048025,GO:0070935
TRINITY_DN1044_c0_g1_i5	GO:0000122,GO:0000381,GO:0000398,GO:0003723,GO:0005634,GO:0008285,GO:0016607,GO:0032991,GO:0034393,GO:0035198,GO:0042802,GO:0046872,GO:0048025,GO:0070935
TRINITY_DN1044_c0_g1_i6	GO:0000122,GO:0000381,GO:0000398,GO:0003723,GO:0005634,GO:0008285,GO:0016607,GO:0032991,GO:0034393,GO:0035198,GO:0042802,GO:0046872,GO:0048025,GO:0070935
TRINITY_DN1044_c0_g1_i7	GO:0000122,GO:0000381,GO:0000398,GO:0003723,GO:0005634,GO:0008285,GO:0016607,GO:0032991,GO:0034393,GO:0035198,GO:0042802,GO:0046872,GO:0048025,GO:0070935
TRINITY_DN1044_c0_g1_i8	GO:0000122,GO:0000381,GO:0000398,GO:0003723,GO:0005634,GO:0008285,GO:0016607,GO:0032991,GO:0034393,GO:0035198,GO:0042802,GO:0046872,GO:0048025,GO:0070935
TRINITY_DN1044_c0_g1_i9	GO:0000122,GO:0000381,GO:0000398,GO:0003723,GO:0005634,GO:0008285,GO:0016607,GO:0032991,GO:0034393,GO:0035198,GO:0042802,GO:0046872,GO:0048025,GO:0070935
TRINITY_DN104502_c0_g1_i1	GO:0000502,GO:0001541,GO:0003713,GO:0004842,GO:0005634,GO:0005829,GO:0006508,GO:0006511,GO:0007420,GO:0014068,GO:0016032,GO:0030521,GO:0031398,GO:0032570,GO:0035037,GO:0042220,GO:0042542,GO:0042752,GO:0045944,GO:0046872,GO:0048511,GO:0050847,GO:0051865,GO:0060736,GO:0061002,GO:0061630,GO:0070936,GO:1905528,GO:1990416,GO:2000058
TRINITY_DN104510_c0_g1_i1	GO:0002029,GO:0002862,GO:0004888,GO:0005886,GO:0006091,GO:0007166,GO:0007186,GO:0007188,GO:0007190,GO:0007204,GO:0007584,GO:0008528,GO:0009749,GO:0016021,GO:0016519,GO:0017046,GO:0031018,GO:0032024,GO:0043950,GO:0048678,GO:0050796,GO:0051592,GO:0070542
TRINITY_DN104519_c0_g1_i1	GO:0000151,GO:0005654,GO:0005667,GO:0006355,GO:0006357,GO:0010628,GO:0016567,GO:0016592,GO:2000409
TRINITY_DN104524_c0_g1_i1	GO:0005178,GO:0005201,GO:0005576,GO:0005604,GO:0005606,GO:0005607,GO:0005615,GO:0005634,GO:0007162,GO:0007566,GO:0007611,GO:0009887,GO:0009888,GO:0016477,GO:0019899,GO:0021812,GO:0030335,GO:0031012,GO:0031175,GO:0034446,GO:0042476,GO:0043208,GO:0043256,GO:0043257,GO:0043259,GO:0048471,GO:0062023,GO:0070831
TRINITY_DN10452_c2_g1_i1	GO:0016021,GO:0016787,GO:0052689
TRINITY_DN10452_c2_g1_i10	GO:0016021,GO:0016787,GO:0052689
TRINITY_DN10452_c2_g1_i2	GO:0016021,GO:0016787,GO:0052689
TRINITY_DN10452_c2_g1_i3	GO:0016021,GO:0016787,GO:0052689
TRINITY_DN10452_c2_g1_i5	GO:0016021,GO:0016787,GO:0052689
TRINITY_DN10452_c2_g1_i7	GO:0016021,GO:0016787,GO:0052689
TRINITY_DN10452_c2_g1_i8	GO:0016021,GO:0016787,GO:0052689
TRINITY_DN10452_c2_g2_i1	GO:0016021,GO:0016787,GO:0052689
TRINITY_DN104530_c0_g1_i1	GO:0000164,GO:0005634,GO:0005654,GO:0005737,GO:0005829,GO:0007165,GO:0008157,GO:0019903,GO:0046579
TRINITY_DN104555_c0_g1_i1	GO:0000149,GO:0003091,GO:0004016,GO:0005080,GO:0005102,GO:0005524,GO:0005768,GO:0005886,GO:0005887,GO:0005929,GO:0006171,GO:0007189,GO:0007193,GO:0007212,GO:0008294,GO:0010977,GO:0016020,GO:0019901,GO:0031226,GO:0031528,GO:0032420,GO:0035556,GO:0035811,GO:0045121,GO:0046872,GO:0071380,GO:0071870,GO:0072660,GO:0097110,GO:0097746,GO:1904117,GO:1904322
TRINITY_DN104558_c0_g1_i1	GO:0005634,GO:0006357,GO:0008022
TRINITY_DN10455_c1_g1_i1	GO:0016021,GO:0016266,GO:0035252,GO:0140563
TRINITY_DN10455_c1_g1_i2	GO:0016021,GO:0016266,GO:0035252,GO:0140563
TRINITY_DN10456_c0_g1_i1	GO:0000398,GO:0003723,GO:0005634,GO:0005654,GO:0005681,GO:0006396,GO:0008380,GO:0030855,GO:0043484,GO:1990904
TRINITY_DN10456_c0_g1_i11	GO:0000398,GO:0003723,GO:0005634,GO:0005654,GO:0005681,GO:0006396,GO:0008380,GO:0030855,GO:0043484,GO:1990904
TRINITY_DN10456_c0_g1_i12	GO:0000398,GO:0003723,GO:0005634,GO:0005654,GO:0005681,GO:0006396,GO:0008380,GO:0030855,GO:0043484,GO:1990904
TRINITY_DN10456_c0_g1_i13	GO:0000398,GO:0003723,GO:0005634,GO:0005654,GO:0005681,GO:0006396,GO:0008380,GO:0030855,GO:0043484,GO:1990904
TRINITY_DN10456_c0_g1_i14	GO:0000398,GO:0003723,GO:0005634,GO:0005654,GO:0005681,GO:0006396,GO:0008380,GO:0030855,GO:0043484,GO:1990904
TRINITY_DN10456_c0_g1_i15	GO:0000398,GO:0003723,GO:0005634,GO:0005654,GO:0005681,GO:0006396,GO:0008380,GO:0030855,GO:0043484,GO:1990904
TRINITY_DN10456_c0_g1_i16	GO:0000398,GO:0003723,GO:0005634,GO:0005654,GO:0005681,GO:0006396,GO:0008380,GO:0030855,GO:0043484,GO:1990904
TRINITY_DN10456_c0_g1_i2	GO:0000398,GO:0003723,GO:0005634,GO:0005654,GO:0005681,GO:0006396,GO:0008380,GO:0030855,GO:0043484,GO:1990904
TRINITY_DN10456_c0_g1_i3	GO:0000398,GO:0003723,GO:0005634,GO:0005654,GO:0005681,GO:0006396,GO:0008380,GO:0030855,GO:0043484,GO:1990904
TRINITY_DN10456_c0_g1_i4	GO:0000398,GO:0003723,GO:0005634,GO:0005654,GO:0005681,GO:0006396,GO:0008380,GO:0030855,GO:0043484,GO:1990904
TRINITY_DN10456_c0_g1_i5	GO:0000398,GO:0003723,GO:0005634,GO:0005654,GO:0005681,GO:0006396,GO:0008380,GO:0030855,GO:0043484,GO:1990904
TRINITY_DN10456_c0_g1_i6	GO:0000398,GO:0003723,GO:0005634,GO:0005654,GO:0005681,GO:0006396,GO:0008380,GO:0030855,GO:0043484,GO:1990904
TRINITY_DN10456_c0_g1_i7	GO:0000398,GO:0003723,GO:0005634,GO:0005654,GO:0005681,GO:0006396,GO:0008380,GO:0030855,GO:0043484,GO:1990904
TRINITY_DN10456_c0_g1_i8	GO:0000398,GO:0003723,GO:0005634,GO:0005654,GO:0005681,GO:0006396,GO:0008380,GO:0030855,GO:0043484,GO:1990904
TRINITY_DN10456_c0_g1_i9	GO:0000398,GO:0003723,GO:0005634,GO:0005654,GO:0005681,GO:0006396,GO:0008380,GO:0030855,GO:0043484,GO:1990904
TRINITY_DN104573_c0_g1_i1	GO:0000226,GO:0005737,GO:0005815,GO:0005874,GO:0007026,GO:0007080,GO:0008017,GO:0008608,GO:0015630,GO:0030496,GO:0043014,GO:0048487,GO:0051301,GO:0072686
TRINITY_DN104574_c0_g1_i1	GO:0003779,GO:0005737,GO:0005856,GO:0005925,GO:0009986
TRINITY_DN104584_c0_g1_i2	GO:0005929,GO:0007286,GO:0030317,GO:0030991,GO:0035721,GO:0061512
TRINITY_DN10459_c0_g1_i1	GO:0005085,GO:0005737,GO:0005886,GO:0007264,GO:0032485,GO:0035556
TRINITY_DN10459_c0_g1_i4	GO:0005085,GO:0005737,GO:0005886,GO:0007264,GO:0032485
TRINITY_DN10459_c0_g1_i6	GO:0005085,GO:0005737,GO:0005886,GO:0007264,GO:0032485
TRINITY_DN10459_c0_g1_i7	GO:0005085,GO:0005737,GO:0005886,GO:0007264,GO:0032485,GO:0035556
TRINITY_DN10459_c0_g1_i8	GO:0005085,GO:0005737,GO:0005886,GO:0007264,GO:0032485
TRINITY_DN104602_c0_g1_i1	GO:0002407,GO:0002543,GO:0005227,GO:0005229,GO:0005244,GO:0005247,GO:0005254,GO:0005829,GO:0005886,GO:0005887,GO:0006812,GO:0006821,GO:0007596,GO:0017121,GO:0017128,GO:0030501,GO:0032060,GO:0034707,GO:0034767,GO:0035590,GO:0035630,GO:0035725,GO:0042802,GO:0042803,GO:0043065,GO:0045332,GO:0045794,GO:0046872,GO:0046931,GO:0055085,GO:0060100,GO:0061588,GO:0061589,GO:0061590,GO:0061591,GO:0070588,GO:…
TRINITY_DN104605_c0_g1_i1	GO:0005581,GO:0005615,GO:0007155,GO:0035987,GO:0062023
TRINITY_DN104607_c0_g1_i1	GO:0004930,GO:0005887,GO:0016503,GO:0019236,GO:0045925
TRINITY_DN10460_c0_g1_i1	GO:0016021
TRINITY_DN104610_c0_g1_i1	GO:0003677,GO:0005634,GO:0005737,GO:0007275
TRINITY_DN10461_c0_g2_i1	GO:0000164,GO:0000398,GO:0004722,GO:0005689,GO:0005730,GO:0005739,GO:0005856,GO:0005977,GO:0006470,GO:0007049,GO:0016607,GO:0016791,GO:0030496,GO:0032154,GO:0032922,GO:0042752,GO:0043153,GO:0046872,GO:0051301,GO:0072357,GO:0106306,GO:0106307
TRINITY_DN10461_c0_g2_i2	GO:0000164,GO:0004722,GO:0005730,GO:0005739,GO:0005977,GO:0006470,GO:0007084,GO:0016020,GO:0016607,GO:0030496,GO:0032154,GO:0046872,GO:0051301,GO:0106306,GO:0106307
TRINITY_DN10461_c0_g2_i3	GO:0000164,GO:0004722,GO:0005730,GO:0005739,GO:0005977,GO:0006470,GO:0007084,GO:0016020,GO:0016607,GO:0030496,GO:0032154,GO:0046872,GO:0051301,GO:0106306,GO:0106307
TRINITY_DN10461_c0_g2_i4	GO:0000164,GO:0004722,GO:0005730,GO:0005739,GO:0005977,GO:0006470,GO:0007084,GO:0016020,GO:0016607,GO:0030496,GO:0032154,GO:0046872,GO:0051301,GO:0106306,GO:0106307
TRINITY_DN10461_c0_g3_i1	GO:0000164,GO:0004722,GO:0005730,GO:0005739,GO:0005977,GO:0006470,GO:0007084,GO:0016020,GO:0016607,GO:0030496,GO:0032154,GO:0046872,GO:0051301,GO:0106306,GO:0106307
TRINITY_DN104624_c0_g1_i1	GO:0000977,GO:0000981,GO:0005634,GO:0007605,GO:0021879,GO:0090103,GO:2001054
TRINITY_DN10462_c0_g1_i10	GO:0000902,GO:0005509,GO:0005912,GO:0007043,GO:0007156,GO:0007275,GO:0007420,GO:0016021,GO:0016339,GO:0016342,GO:0034332,GO:0045296,GO:0098742
TRINITY_DN10462_c0_g1_i11	GO:0000902,GO:0005509,GO:0005912,GO:0007043,GO:0007156,GO:0007275,GO:0007420,GO:0016021,GO:0016339,GO:0016342,GO:0034332,GO:0045296,GO:0098742
TRINITY_DN10462_c0_g1_i13	GO:0000902,GO:0005509,GO:0005912,GO:0007043,GO:0007156,GO:0007275,GO:0007420,GO:0016021,GO:0016339,GO:0016342,GO:0034332,GO:0045296,GO:0098742
TRINITY_DN10462_c0_g1_i3	GO:0000902,GO:0005509,GO:0005912,GO:0007043,GO:0007156,GO:0007275,GO:0007420,GO:0016021,GO:0016339,GO:0016342,GO:0034332,GO:0045296,GO:0098742
TRINITY_DN104630_c0_g1_i1	GO:0000727,GO:0000781,GO:0000785,GO:0003678,GO:0003688,GO:0003697,GO:0005524,GO:0005634,GO:0005654,GO:0005829,GO:0006260,GO:0006267,GO:0006268,GO:0006270,GO:0006271,GO:0006974,GO:0008283,GO:0016020,GO:0016787,GO:0036388,GO:0042325,GO:0042493,GO:0042555,GO:0071162,GO:0071364,GO:0071466
TRINITY_DN104633_c0_g1_i1	GO:0000978,GO:0003700,GO:0005634,GO:0006357,GO:0046872
TRINITY_DN10463_c0_g1_i11	GO:0016757
TRINITY_DN10463_c0_g1_i2	GO:0016757
TRINITY_DN10463_c0_g1_i4	GO:0016757
TRINITY_DN104646_c0_g1_i1	GO:0003682,GO:0005654,GO:0005739,GO:0005829,GO:0031965
TRINITY_DN10464_c0_g1_i1	GO:0000122,GO:0005737,GO:0005829,GO:0005874,GO:0019888,GO:0019899,GO:0019904,GO:0031434,GO:0032873,GO:0034612,GO:0035303,GO:0035306,GO:0035308,GO:0042113,GO:0043154,GO:0044877,GO:0045944,GO:0051721,GO:0060632,GO:0070555,GO:2001234
TRINITY_DN104651_c0_g1_i1	GO:0003713,GO:0004842,GO:0005737,GO:0005829,GO:0008270,GO:0010719,GO:0016567,GO:0032897,GO:0042802,GO:0043123,GO:0045087,GO:0046596,GO:0051091,GO:0051092,GO:0060333,GO:0061630,GO:1902186
TRINITY_DN104653_c0_g1_i1	GO:0001933,GO:0001942,GO:0002576,GO:0004867,GO:0005576,GO:0005615,GO:0005829,GO:0005886,GO:0009986,GO:0010839,GO:0030512,GO:0031092,GO:0031225,GO:0045616,GO:0050431,GO:0061045,GO:0072675
TRINITY_DN104654_c0_g1_i1	GO:0000785,GO:0000978,GO:0000981,GO:0005634,GO:0006357,GO:1990837
TRINITY_DN10466_c0_g1_i1	GO:0000122,GO:0000976,GO:0002062,GO:0003682,GO:0003714,GO:0005634,GO:0005654,GO:0005667,GO:0005730,GO:0006357,GO:0008134,GO:0030331,GO:0032729,GO:0032740,GO:0032755,GO:0032760,GO:0035066,GO:0035613,GO:0042802,GO:0043565,GO:0045087,GO:0045944,GO:0046965,GO:0046966,GO:0050681,GO:0071222,GO:0071391,GO:2000318,GO:2000556
TRINITY_DN10466_c0_g1_i2	GO:0000122,GO:0000976,GO:0002062,GO:0003682,GO:0003714,GO:0005634,GO:0005654,GO:0005667,GO:0005730,GO:0006357,GO:0008134,GO:0030331,GO:0032729,GO:0032740,GO:0032755,GO:0032760,GO:0035066,GO:0035613,GO:0042802,GO:0043565,GO:0045087,GO:0045944,GO:0046965,GO:0046966,GO:0050681,GO:0071222,GO:0071391,GO:2000318,GO:2000556
TRINITY_DN10466_c0_g1_i3	GO:0000122,GO:0000976,GO:0002062,GO:0003682,GO:0003714,GO:0005634,GO:0005654,GO:0005667,GO:0005730,GO:0006357,GO:0008134,GO:0030331,GO:0032729,GO:0032740,GO:0032755,GO:0032760,GO:0035066,GO:0035613,GO:0042802,GO:0043565,GO:0045087,GO:0045944,GO:0046965,GO:0046966,GO:0050681,GO:0071222,GO:0071391,GO:2000318,GO:2000556
TRINITY_DN10466_c0_g1_i4	GO:0000122,GO:0000976,GO:0002062,GO:0003682,GO:0003714,GO:0005634,GO:0005654,GO:0005667,GO:0005730,GO:0006357,GO:0008134,GO:0030331,GO:0032729,GO:0032740,GO:0032755,GO:0032760,GO:0035066,GO:0035613,GO:0042802,GO:0043565,GO:0045087,GO:0045944,GO:0046965,GO:0046966,GO:0050681,GO:0071222,GO:0071391,GO:2000318,GO:2000556
TRINITY_DN10466_c0_g1_i5	GO:0000122,GO:0000976,GO:0002062,GO:0003682,GO:0003714,GO:0005634,GO:0005654,GO:0005667,GO:0005730,GO:0006357,GO:0008134,GO:0030331,GO:0032729,GO:0032740,GO:0032755,GO:0032760,GO:0035066,GO:0035613,GO:0042802,GO:0043565,GO:0045087,GO:0045944,GO:0046965,GO:0046966,GO:0050681,GO:0071222,GO:0071391,GO:2000318,GO:2000556
TRINITY_DN10466_c0_g2_i1	GO:0001701,GO:0003677,GO:0003684,GO:0003887,GO:0005634,GO:0005737,GO:0005874,GO:0005876,GO:0006260,GO:0006284,GO:0006287,GO:0006290,GO:0006303,GO:0006915,GO:0006954,GO:0006974,GO:0007435,GO:0007568,GO:0008017,GO:0008630,GO:0010332,GO:0016445,GO:0016446,GO:0016829,GO:0019899,GO:0032991,GO:0045471,GO:0046872,GO:0048535,GO:0048536,GO:0048872,GO:0051402,GO:0055093,GO:0071707
TRINITY_DN10466_c0_g2_i2	GO:0003677,GO:0003887,GO:0005634,GO:0005737,GO:0006261,GO:0006284,GO:0006303,GO:0006974,GO:0016829,GO:0046872
TRINITY_DN10466_c0_g2_i3	GO:0003677,GO:0003887,GO:0005634,GO:0005737,GO:0006261,GO:0006284,GO:0006303,GO:0006974,GO:0016829,GO:0046872
TRINITY_DN10466_c0_g2_i4	GO:0001701,GO:0003677,GO:0003684,GO:0003887,GO:0005634,GO:0005654,GO:0005737,GO:0005874,GO:0005876,GO:0006260,GO:0006261,GO:0006281,GO:0006284,GO:0006286,GO:0006287,GO:0006288,GO:0006290,GO:0006303,GO:0006954,GO:0006974,GO:0007435,GO:0007568,GO:0008017,GO:0008630,GO:0010332,GO:0016446,GO:0016579,GO:0016829,GO:0019899,GO:0032991,GO:0045471,GO:0046872,GO:0048535,GO:0048536,GO:0048872,GO:0051402,GO:…
TRINITY_DN10466_c0_g2_i5	GO:0003677,GO:0003887,GO:0005634,GO:0005737,GO:0006260,GO:0006284,GO:0006974,GO:0016829,GO:0046872
TRINITY_DN10466_c0_g2_i6	GO:0001701,GO:0003677,GO:0003684,GO:0003887,GO:0005634,GO:0005654,GO:0005737,GO:0005874,GO:0005876,GO:0006261,GO:0006281,GO:0006284,GO:0006286,GO:0006287,GO:0006288,GO:0006290,GO:0006303,GO:0006954,GO:0006974,GO:0007435,GO:0007568,GO:0008017,GO:0008630,GO:0010332,GO:0016446,GO:0016579,GO:0016829,GO:0019899,GO:0032991,GO:0045471,GO:0046872,GO:0048535,GO:0048536,GO:0048872,GO:0051402,GO:0055093,GO:…
TRINITY_DN104675_c0_g1_i1	GO:0000978,GO:0000981,GO:0000987,GO:0005634,GO:0006355,GO:0009409,GO:0045893,GO:0046872,GO:0050873,GO:0060612,GO:0120162
TRINITY_DN104681_c0_g1_i1	GO:0005635,GO:0005829,GO:0006110,GO:0006405,GO:0006406,GO:0006409,GO:0006606,GO:0007084,GO:0016020,GO:0016032,GO:0016925,GO:0017056,GO:0019058,GO:0019083,GO:0043657,GO:0044611,GO:0060964,GO:0075733,GO:1900034
TRINITY_DN104682_c0_g1_i1	GO:0001527,GO:0004222,GO:0005576,GO:0030198,GO:0031012,GO:0046872,GO:0062023
TRINITY_DN10469_c0_g1_i1	GO:0016021
TRINITY_DN10469_c0_g1_i4	GO:0016021
TRINITY_DN10469_c0_g1_i5	GO:0016021
TRINITY_DN1046_c0_g1_i1	GO:0004674,GO:0005524,GO:0005886,GO:0007049,GO:0016020,GO:0042803,GO:0046777,GO:0106310,GO:0106311,GO:2000401
TRINITY_DN1046_c0_g1_i10	GO:0004674,GO:0005524,GO:0005886,GO:0007049,GO:0016020,GO:0042803,GO:0046777,GO:0106310,GO:0106311,GO:2000401
TRINITY_DN1046_c0_g1_i11	GO:0004674,GO:0005524,GO:0005886,GO:0007049,GO:0016020,GO:0042803,GO:0046777,GO:0106310,GO:0106311,GO:2000401
TRINITY_DN1046_c0_g1_i12	GO:0004674,GO:0005524,GO:0005886,GO:0007049,GO:0016020,GO:0042803,GO:0046777,GO:0106310,GO:0106311,GO:2000401
TRINITY_DN1046_c0_g1_i13	GO:0004674,GO:0005524,GO:0005886,GO:0007049,GO:0016020,GO:0042803,GO:0046777,GO:0106310,GO:0106311,GO:2000401
TRINITY_DN1046_c0_g1_i2	GO:0004674,GO:0005524,GO:0005886,GO:0007049,GO:0016020,GO:0042803,GO:0046777,GO:0106310,GO:0106311,GO:2000401
TRINITY_DN1046_c0_g1_i3	GO:0004674,GO:0005524,GO:0005886,GO:0007049,GO:0016020,GO:0042803,GO:0046777,GO:0106310,GO:0106311,GO:2000401
TRINITY_DN1046_c0_g1_i4	GO:0004674,GO:0005524,GO:0005886,GO:0007049,GO:0016020,GO:0042803,GO:0046777,GO:0106310,GO:0106311,GO:2000401
TRINITY_DN1046_c0_g1_i5	GO:0004674,GO:0005524,GO:0005886,GO:0007049,GO:0016020,GO:0042803,GO:0046777,GO:0106310,GO:0106311,GO:2000401
TRINITY_DN1046_c0_g1_i6	GO:0004674,GO:0005524,GO:0005886,GO:0007049,GO:0042802,GO:0042803,GO:0046777,GO:0071593,GO:0106310,GO:0106311,GO:2000401
TRINITY_DN1046_c0_g1_i7	GO:0004674,GO:0005524,GO:0005886,GO:0007049,GO:0016020,GO:0042803,GO:0046777,GO:0106310,GO:0106311,GO:2000401
TRINITY_DN1046_c0_g1_i8	GO:0004674,GO:0005524,GO:0005886,GO:0007049,GO:0016020,GO:0042803,GO:0046777,GO:0106310,GO:0106311,GO:2000401
TRINITY_DN1046_c0_g1_i9	GO:0004674,GO:0005524,GO:0005886,GO:0007049,GO:0016020,GO:0042803,GO:0046777,GO:0106310,GO:0106311,GO:2000401
TRINITY_DN104705_c0_g1_i1	GO:0001525,GO:0001932,GO:0002020,GO:0002576,GO:0005102,GO:0005178,GO:0005201,GO:0005518,GO:0005576,GO:0005577,GO:0005604,GO:0005615,GO:0005788,GO:0005793,GO:0006953,GO:0007044,GO:0007155,GO:0007160,GO:0007161,GO:0007229,GO:0007399,GO:0007507,GO:0008022,GO:0008201,GO:0008284,GO:0008360,GO:0009611,GO:0010628,GO:0014068,GO:0016324,GO:0016504,GO:0018149,GO:0019221,GO:0019899,GO:0030198,GO:0031012,GO:…
TRINITY_DN10470_c0_g1_i1	GO:0000226,GO:0005524,GO:0005829,GO:0005874,GO:0005929,GO:0007399,GO:0015631,GO:0018095,GO:0030154,GO:0030425,GO:0043014,GO:0043204,GO:0048487,GO:0070740
TRINITY_DN10470_c0_g1_i2	GO:0000226,GO:0005524,GO:0005829,GO:0005874,GO:0005929,GO:0007399,GO:0015631,GO:0018095,GO:0030154,GO:0030425,GO:0043014,GO:0043204,GO:0048487,GO:0070740
TRINITY_DN104723_c0_g1_i1	GO:0005811,GO:0016021,GO:0016032,GO:0030672,GO:0031594,GO:0045055,GO:0048499,GO:0070062
TRINITY_DN10472_c0_g2_i1	GO:0003143,GO:0005509,GO:0005634,GO:0007368,GO:0009887,GO:0009888,GO:0010468,GO:0016021,GO:0030326,GO:0030509,GO:0035108,GO:0042074,GO:0045879,GO:0048704,GO:0048842,GO:0055113,GO:0060971,GO:0060972,GO:0060976,GO:0061371,GO:0071907,GO:0097094,GO:0097155
TRINITY_DN10472_c0_g2_i2	GO:0003143,GO:0005509,GO:0005634,GO:0007368,GO:0009887,GO:0009888,GO:0010468,GO:0016021,GO:0030326,GO:0030509,GO:0035108,GO:0042074,GO:0045879,GO:0048704,GO:0048842,GO:0055113,GO:0060971,GO:0060972,GO:0060976,GO:0061371,GO:0071907,GO:0097094,GO:0097155
TRINITY_DN104738_c0_g1_i1	GO:0004691,GO:0005078,GO:0005085,GO:0005634,GO:0005829,GO:0005938,GO:0007186,GO:0007507,GO:0016020,GO:0030864,GO:0031267,GO:0035023,GO:0035025,GO:0035556,GO:0043123,GO:0043406,GO:0046872,GO:0048471,GO:0051018,GO:0051168,GO:0055007,GO:0060090,GO:0060297,GO:0060348,GO:0061049,GO:0071875,GO:0086023,GO:1900169
TRINITY_DN10473_c0_g1_i1	GO:0000820,GO:0003950,GO:0005739,GO:0005743,GO:0005759,GO:0006471,GO:0006541,GO:0006974,GO:0008270,GO:0010667,GO:0034979,GO:0034983,GO:0046322,GO:0046676,GO:0046889,GO:0047708,GO:0061690,GO:0070403,GO:0071456,GO:0072350,GO:1903217,GO:1904182
TRINITY_DN10473_c0_g1_i3	GO:0003950,GO:0005739,GO:0005759,GO:0006471,GO:0006541,GO:0006974,GO:0008270,GO:0034979,GO:0034983,GO:0046322,GO:0046676,GO:0046889,GO:0047708,GO:0061690,GO:0070403,GO:0072350,GO:1904182
TRINITY_DN10473_c1_g2_i1	GO:0000132,GO:0005654,GO:0005730,GO:0005829,GO:0005923,GO:0008284,GO:0016324,GO:0043296,GO:0045179,GO:0090175,GO:0098725,GO:1904777
TRINITY_DN10474_c0_g1_i2	GO:0005507,GO:0008104,GO:0010038,GO:0016020,GO:0019899
TRINITY_DN10474_c0_g1_i4	GO:0005507,GO:0008104,GO:0010038,GO:0016020,GO:0019899
TRINITY_DN10474_c0_g1_i5	GO:0010038
TRINITY_DN10474_c0_g1_i6	GO:0005507,GO:0008104,GO:0010038,GO:0016020,GO:0019899,GO:0070062
TRINITY_DN10474_c0_g1_i7	GO:0005507,GO:0008104,GO:0010038,GO:0016020,GO:0019899,GO:0070062
TRINITY_DN10474_c0_g1_i9	GO:0005507,GO:0008104,GO:0010038,GO:0016020,GO:0019899,GO:0070062
TRINITY_DN104754_c0_g1_i1	GO:0000122,GO:0000785,GO:0000978,GO:0000981,GO:0001227,GO:0003677,GO:0003700,GO:0005654,GO:0005829,GO:0006357,GO:0045944,GO:0046872,GO:1990837
TRINITY_DN104755_c0_g1_i1	GO:0000086,GO:0001822,GO:0003281,GO:0005813,GO:0005815,GO:0005829,GO:0008092,GO:0010389,GO:0016020,GO:0035904,GO:0048471,GO:0051301,GO:0051493,GO:0060976,GO:0090543,GO:0090619,GO:0097431,GO:0097711,GO:0120103
TRINITY_DN10475_c0_g1_i1	GO:0005743,GO:0005758,GO:0006631,GO:0006915,GO:0016290,GO:0032587,GO:0102991
TRINITY_DN10475_c0_g1_i2	GO:0005743,GO:0005758,GO:0006631,GO:0006915,GO:0016290,GO:0032587,GO:0102991
TRINITY_DN104767_c0_g1_i1	GO:0005249,GO:0005267,GO:0008076,GO:0015459,GO:0016324,GO:0044325,GO:0060307,GO:0086005,GO:0086011,GO:0086091,GO:0097623,GO:0098915,GO:1902260
TRINITY_DN104776_c0_g1_i1	GO:0005524,GO:0005634,GO:0005737,GO:0005876,GO:0007018,GO:0008017,GO:0008574,GO:0090307
TRINITY_DN10477_c0_g1_i10	GO:0005737,GO:0005764,GO:0005765,GO:0005770,GO:0005794,GO:0005829,GO:0006886,GO:0007032,GO:0008021,GO:0015031,GO:0016192,GO:0017185,GO:0030136,GO:0030199,GO:0030897,GO:0031091,GO:0031901,GO:0031902,GO:0032400,GO:0032418,GO:0032963,GO:0033263,GO:0035855,GO:0044877,GO:0048471,GO:0055037,GO:0061025,GO:0070889,GO:0090330
TRINITY_DN10477_c0_g1_i11	GO:0005737,GO:0005764,GO:0005765,GO:0005769,GO:0005770,GO:0006886,GO:0015031,GO:0016192,GO:0017185,GO:0030136,GO:0030199,GO:0030897,GO:0031091,GO:0031902,GO:0032400,GO:0032418,GO:0032963,GO:0033263,GO:0035855,GO:0048471,GO:0055037,GO:0061025,GO:0070889,GO:0090330
TRINITY_DN10477_c0_g1_i12	GO:0005737,GO:0005764,GO:0005765,GO:0005770,GO:0005794,GO:0006886,GO:0007032,GO:0008021,GO:0015031,GO:0016192,GO:0017185,GO:0030136,GO:0030199,GO:0031091,GO:0031901,GO:0031902,GO:0032400,GO:0032418,GO:0032963,GO:0033263,GO:0035855,GO:0044877,GO:0048471,GO:0055037,GO:0061025,GO:0070889,GO:0090330
TRINITY_DN10477_c0_g1_i14	GO:0005737,GO:0005764,GO:0005765,GO:0005770,GO:0005794,GO:0005829,GO:0006886,GO:0007032,GO:0008021,GO:0015031,GO:0016192,GO:0017185,GO:0030136,GO:0030199,GO:0030897,GO:0031091,GO:0031901,GO:0031902,GO:0032400,GO:0032418,GO:0032963,GO:0033263,GO:0035855,GO:0044877,GO:0048471,GO:0055037,GO:0061025,GO:0070889,GO:0090330
TRINITY_DN10477_c0_g1_i15	GO:0005737,GO:0005764,GO:0005765,GO:0005770,GO:0005794,GO:0005829,GO:0006886,GO:0007032,GO:0015031,GO:0016192,GO:0017185,GO:0030136,GO:0030897,GO:0031091,GO:0031901,GO:0031902,GO:0032400,GO:0032418,GO:0032963,GO:0033263,GO:0044877,GO:0048471,GO:0055037,GO:0061025,GO:0070889
TRINITY_DN10477_c0_g1_i16	GO:0005737,GO:0005764,GO:0005765,GO:0005770,GO:0005794,GO:0005829,GO:0006886,GO:0007032,GO:0015031,GO:0016192,GO:0017185,GO:0030136,GO:0030897,GO:0031091,GO:0031901,GO:0031902,GO:0032400,GO:0032418,GO:0032963,GO:0033263,GO:0044877,GO:0048471,GO:0055037,GO:0061025,GO:0070889
TRINITY_DN10477_c0_g1_i18	GO:0005737,GO:0005764,GO:0005765,GO:0005770,GO:0005794,GO:0005829,GO:0006886,GO:0007032,GO:0015031,GO:0016192,GO:0017185,GO:0030136,GO:0030897,GO:0031091,GO:0031901,GO:0031902,GO:0032400,GO:0032418,GO:0032963,GO:0033263,GO:0044877,GO:0048471,GO:0055037,GO:0061025,GO:0070889
TRINITY_DN10477_c0_g1_i19	GO:0005737,GO:0005764,GO:0005765,GO:0005770,GO:0005794,GO:0005829,GO:0006886,GO:0007032,GO:0015031,GO:0016192,GO:0017185,GO:0030136,GO:0030897,GO:0031091,GO:0031901,GO:0031902,GO:0032400,GO:0032418,GO:0032963,GO:0033263,GO:0044877,GO:0048471,GO:0055037,GO:0061025,GO:0070889
TRINITY_DN10477_c0_g1_i2	GO:0005737,GO:0005764,GO:0005765,GO:0005770,GO:0005794,GO:0005829,GO:0006886,GO:0007032,GO:0015031,GO:0016192,GO:0017185,GO:0030136,GO:0030897,GO:0031091,GO:0031901,GO:0031902,GO:0032400,GO:0032418,GO:0032963,GO:0033263,GO:0044877,GO:0048471,GO:0055037,GO:0061025,GO:0070889
TRINITY_DN10477_c0_g1_i3	GO:0005737,GO:0005764,GO:0005765,GO:0005770,GO:0005794,GO:0006886,GO:0007032,GO:0008021,GO:0015031,GO:0016192,GO:0017185,GO:0030136,GO:0030199,GO:0031091,GO:0031901,GO:0031902,GO:0032400,GO:0032418,GO:0032963,GO:0033263,GO:0035855,GO:0044877,GO:0048471,GO:0055037,GO:0061025,GO:0070889,GO:0090330
TRINITY_DN10477_c0_g1_i4	GO:0005737,GO:0005764,GO:0005765,GO:0005770,GO:0005794,GO:0005829,GO:0006886,GO:0007032,GO:0015031,GO:0016192,GO:0017185,GO:0030136,GO:0030897,GO:0031091,GO:0031901,GO:0031902,GO:0032400,GO:0032418,GO:0032963,GO:0033263,GO:0044877,GO:0048471,GO:0055037,GO:0061025,GO:0070889
TRINITY_DN10477_c0_g1_i5	GO:0005737,GO:0005764,GO:0005765,GO:0005770,GO:0005794,GO:0005829,GO:0006886,GO:0007032,GO:0015031,GO:0016192,GO:0017185,GO:0030136,GO:0030897,GO:0031091,GO:0031901,GO:0031902,GO:0032400,GO:0032418,GO:0032963,GO:0033263,GO:0044877,GO:0048471,GO:0055037,GO:0061025,GO:0070889
TRINITY_DN10477_c0_g1_i6	GO:0005737,GO:0005764,GO:0005765,GO:0005770,GO:0005794,GO:0006886,GO:0007032,GO:0008021,GO:0015031,GO:0016192,GO:0017185,GO:0030136,GO:0030199,GO:0031091,GO:0031901,GO:0031902,GO:0032400,GO:0032418,GO:0032963,GO:0033263,GO:0035855,GO:0044877,GO:0048471,GO:0055037,GO:0061025,GO:0070889,GO:0090330
TRINITY_DN10477_c0_g1_i7	GO:0005737,GO:0005764,GO:0005765,GO:0005770,GO:0005794,GO:0005829,GO:0006886,GO:0007032,GO:0015031,GO:0016192,GO:0017185,GO:0030136,GO:0030897,GO:0031091,GO:0031901,GO:0031902,GO:0032400,GO:0032418,GO:0032963,GO:0033263,GO:0044877,GO:0048471,GO:0055037,GO:0061025,GO:0070889
TRINITY_DN10477_c0_g1_i8	GO:0005737,GO:0005764,GO:0005765,GO:0005770,GO:0005794,GO:0006886,GO:0007032,GO:0008021,GO:0015031,GO:0016192,GO:0017185,GO:0030136,GO:0030199,GO:0031091,GO:0031901,GO:0031902,GO:0032400,GO:0032418,GO:0032963,GO:0033263,GO:0035855,GO:0044877,GO:0048471,GO:0055037,GO:0061025,GO:0070889,GO:0090330
TRINITY_DN10477_c0_g1_i9	GO:0005737,GO:0005764,GO:0005765,GO:0005770,GO:0005794,GO:0005829,GO:0006886,GO:0007032,GO:0008021,GO:0015031,GO:0016192,GO:0017185,GO:0030136,GO:0030199,GO:0030897,GO:0031091,GO:0031901,GO:0031902,GO:0032400,GO:0032418,GO:0032963,GO:0033263,GO:0035855,GO:0044877,GO:0048471,GO:0055037,GO:0061025,GO:0070889,GO:0090330
TRINITY_DN104780_c0_g1_i1	GO:0005119,GO:0005886,GO:0005887,GO:0007224,GO:0008158,GO:0097108
TRINITY_DN10478_c0_g1_i1	GO:0000122,GO:0000415,GO:0000976,GO:0000977,GO:0001835,GO:0003714,GO:0005634,GO:0005654,GO:0007507,GO:0008134,GO:0030502,GO:0031072,GO:0035518,GO:0042476,GO:0042826,GO:0045892,GO:0051572,GO:0060021,GO:0065001,GO:0070171,GO:0140261
TRINITY_DN10478_c0_g1_i2	GO:0000122,GO:0000415,GO:0000976,GO:0000977,GO:0001835,GO:0003714,GO:0005634,GO:0005654,GO:0007507,GO:0008134,GO:0030502,GO:0031072,GO:0035518,GO:0042476,GO:0042826,GO:0045892,GO:0051572,GO:0060021,GO:0065001,GO:0070171,GO:0140261
TRINITY_DN10478_c0_g1_i3	GO:0000122,GO:0000415,GO:0000976,GO:0000977,GO:0001835,GO:0003714,GO:0005634,GO:0005654,GO:0007507,GO:0008134,GO:0030502,GO:0031072,GO:0035518,GO:0042476,GO:0042826,GO:0045892,GO:0051572,GO:0060021,GO:0065001,GO:0070171,GO:0140261
TRINITY_DN10478_c0_g1_i5	GO:0000122,GO:0000415,GO:0000976,GO:0000977,GO:0001835,GO:0003714,GO:0004842,GO:0005634,GO:0005654,GO:0007507,GO:0008134,GO:0030502,GO:0031072,GO:0035518,GO:0042476,GO:0042826,GO:0045892,GO:0051572,GO:0060021,GO:0065001,GO:0070171,GO:0140261
TRINITY_DN10478_c0_g1_i6	GO:0000122,GO:0000415,GO:0000976,GO:0000977,GO:0001835,GO:0003714,GO:0005634,GO:0005654,GO:0007507,GO:0008134,GO:0030502,GO:0031072,GO:0035518,GO:0042476,GO:0042826,GO:0045892,GO:0051572,GO:0060021,GO:0065001,GO:0070171,GO:0140261
TRINITY_DN10478_c0_g1_i7	GO:0000122,GO:0000415,GO:0000976,GO:0000977,GO:0001835,GO:0003714,GO:0005634,GO:0005654,GO:0007507,GO:0008134,GO:0030502,GO:0031072,GO:0035518,GO:0042476,GO:0042826,GO:0045892,GO:0051572,GO:0060021,GO:0065001,GO:0070171,GO:0140261
TRINITY_DN10478_c0_g2_i1	GO:0000122,GO:0000415,GO:0000976,GO:0000977,GO:0001835,GO:0003714,GO:0004842,GO:0005634,GO:0005654,GO:0007507,GO:0008134,GO:0030502,GO:0031072,GO:0035518,GO:0042476,GO:0042826,GO:0045892,GO:0051572,GO:0060021,GO:0065001,GO:0070171,GO:0140261
TRINITY_DN104791_c0_g1_i1	GO:0001921,GO:0005096,GO:0005547,GO:0005654,GO:0005794,GO:0005802,GO:0005829,GO:0005886,GO:0007165,GO:0008360,GO:0030037,GO:0031410,GO:0031702,GO:0032580,GO:0043231,GO:0043547,GO:0045742,GO:0046872,GO:0051056,GO:0051270,GO:0051491,GO:0051497
TRINITY_DN104794_c0_g1_i1	GO:0000902,GO:0000922,GO:0005815,GO:0005938,GO:0030427,GO:0031175
TRINITY_DN104796_c0_g1_i1	GO:0001518,GO:0003163,GO:0005248,GO:0005737,GO:0005886,GO:0005891,GO:0007268,GO:0008332,GO:0010045,GO:0019228,GO:0034765,GO:0042391,GO:0043005,GO:0045202,GO:0045956,GO:0060371,GO:0070509,GO:0070588,GO:0086002,GO:0086010,GO:0086015,GO:0086016,GO:0086018,GO:0086027,GO:0086045,GO:0086046,GO:0086056,GO:0086059,GO:0086091,GO:0097110
TRINITY_DN1047_c0_g1_i1	GO:0003735,GO:0005829,GO:0006412,GO:0015935,GO:0019843,GO:0022627
TRINITY_DN1047_c0_g1_i3	GO:0003735,GO:0005829,GO:0006412,GO:0015935,GO:0019843,GO:0022627
TRINITY_DN1047_c0_g1_i4	GO:0003735,GO:0005829,GO:0006412,GO:0015935,GO:0019843,GO:0022627
TRINITY_DN1047_c0_g1_i5	GO:0003735,GO:0005829,GO:0006412,GO:0015935,GO:0019843,GO:0022627
TRINITY_DN104801_c0_g1_i1	GO:0004674,GO:0005524,GO:0016021
TRINITY_DN104819_c0_g1_i1	GO:0000226,GO:0005829,GO:0005886,GO:0010470,GO:0010717,GO:0031252,GO:0045111,GO:0045180,GO:0045184,GO:0045296,GO:0051497,GO:0051895,GO:0070507,GO:1903690,GO:1904261
TRINITY_DN10481_c0_g1_i4	GO:0005634,GO:0005737,GO:0005739,GO:0005829,GO:0007052,GO:0007059,GO:0007346,GO:0008017,GO:0023052,GO:0031616,GO:0034451,GO:0051382,GO:0051642
TRINITY_DN10481_c0_g1_i5	GO:0005634,GO:0005737,GO:0005739,GO:0005829,GO:0007052,GO:0007059,GO:0007346,GO:0008017,GO:0023052,GO:0031616,GO:0034451,GO:0051382,GO:0051642
TRINITY_DN104828_c0_g1_i1	GO:0005737,GO:0008175,GO:0030488,GO:0102522
TRINITY_DN104831_c0_g1_i1	GO:0002862,GO:0004930,GO:0004983,GO:0005886,GO:0005929,GO:0007186,GO:0016021,GO:0051384,GO:0097730
TRINITY_DN104832_c0_g1_i1	GO:0001501,GO:0004857,GO:0004867,GO:0005615,GO:0007179,GO:0008191,GO:0030512,GO:0032091,GO:0043392,GO:0048019,GO:0050431,GO:0060021
TRINITY_DN104839_c0_g1_i1	GO:0005524,GO:0005737,GO:0005739,GO:0005794,GO:0005829,GO:0006468,GO:0008887,GO:0061624
TRINITY_DN104841_c0_g1_i1	GO:0005254,GO:0005260,GO:0005524,GO:0005634,GO:0005769,GO:0005789,GO:0005829,GO:0005886,GO:0005887,GO:0015106,GO:0015108,GO:0015701,GO:0016020,GO:0016021,GO:0016324,GO:0016853,GO:0016887,GO:0019869,GO:0031901,GO:0034707,GO:0034976,GO:0035377,GO:0042626,GO:0048240,GO:0050891,GO:0051454,GO:0055038,GO:0055085,GO:0060081,GO:0071320,GO:1902476,GO:1904322
TRINITY_DN10484_c0_g1_i2	GO:0000226,GO:0005634,GO:0005737,GO:0005815,GO:0005829,GO:0007052,GO:0008283,GO:0016922,GO:0019904,GO:0021987,GO:0022008,GO:0022027,GO:0030331,GO:0030374,GO:0030496,GO:0032886,GO:0035259,GO:0042974,GO:0042975,GO:0046965,GO:0046966,GO:0051301
TRINITY_DN10484_c0_g1_i3	GO:0000226,GO:0005634,GO:0005737,GO:0005815,GO:0005829,GO:0007052,GO:0008283,GO:0016020,GO:0016922,GO:0021987,GO:0030331,GO:0030374,GO:0030496,GO:0035259,GO:0042974,GO:0042975,GO:0046965,GO:0046966,GO:0051301
TRINITY_DN10484_c0_g1_i5	GO:0000226,GO:0005634,GO:0005737,GO:0005815,GO:0005829,GO:0007052,GO:0008283,GO:0016020,GO:0016922,GO:0021987,GO:0030331,GO:0030374,GO:0030496,GO:0035259,GO:0042974,GO:0042975,GO:0046965,GO:0046966,GO:0051301
TRINITY_DN10484_c0_g1_i6	GO:0000226,GO:0005634,GO:0005737,GO:0005815,GO:0005829,GO:0007052,GO:0008283,GO:0016922,GO:0019904,GO:0021987,GO:0022008,GO:0022027,GO:0030331,GO:0030374,GO:0030496,GO:0032886,GO:0035259,GO:0042974,GO:0042975,GO:0046965,GO:0046966,GO:0051301
TRINITY_DN10484_c1_g1_i1	GO:0000226,GO:0005634,GO:0005737,GO:0005815,GO:0005829,GO:0007052,GO:0008283,GO:0016020,GO:0016922,GO:0021987,GO:0030331,GO:0030374,GO:0030496,GO:0035259,GO:0042974,GO:0042975,GO:0046965,GO:0046966,GO:0051301
TRINITY_DN10484_c1_g1_i11	GO:0000226,GO:0005634,GO:0005737,GO:0005815,GO:0005829,GO:0007052,GO:0008283,GO:0016020,GO:0016922,GO:0021987,GO:0030331,GO:0030374,GO:0030496,GO:0035259,GO:0042974,GO:0042975,GO:0046965,GO:0046966,GO:0051301
TRINITY_DN10484_c1_g1_i3	GO:0000226,GO:0005634,GO:0005737,GO:0005815,GO:0005829,GO:0007052,GO:0008283,GO:0016020,GO:0016922,GO:0021987,GO:0030331,GO:0030374,GO:0030496,GO:0035259,GO:0042974,GO:0042975,GO:0046965,GO:0046966,GO:0051301
TRINITY_DN10484_c1_g1_i4	GO:0000226,GO:0005634,GO:0005737,GO:0005815,GO:0005829,GO:0007052,GO:0008283,GO:0016020,GO:0016922,GO:0021987,GO:0030331,GO:0030374,GO:0030496,GO:0035259,GO:0042974,GO:0042975,GO:0046965,GO:0046966,GO:0051301
TRINITY_DN10484_c1_g1_i5	GO:0000226,GO:0005634,GO:0005737,GO:0005815,GO:0005829,GO:0007052,GO:0008283,GO:0016020,GO:0016922,GO:0021987,GO:0030331,GO:0030374,GO:0030496,GO:0035259,GO:0042974,GO:0042975,GO:0046965,GO:0046966,GO:0051301
TRINITY_DN10484_c1_g1_i8	GO:0000226,GO:0005634,GO:0005737,GO:0005815,GO:0005829,GO:0007052,GO:0008283,GO:0016020,GO:0016922,GO:0021987,GO:0030331,GO:0030374,GO:0030496,GO:0035259,GO:0042974,GO:0042975,GO:0046965,GO:0046966,GO:0051301
TRINITY_DN104863_c0_g1_i1	GO:0003964,GO:0046872
TRINITY_DN10486_c0_g1_i1	GO:0000209,GO:0001934,GO:0005829,GO:0008063,GO:0008592,GO:0043123,GO:0043410,GO:0061630,GO:0070498
TRINITY_DN104876_c0_g1_i1	GO:0000049,GO:0003677,GO:0003678,GO:0003697,GO:0003723,GO:0005524,GO:0005634,GO:0005654,GO:0005737,GO:0006260,GO:0006281,GO:0006310,GO:0006412,GO:0008094,GO:0008134,GO:0008186,GO:0008270,GO:0016020,GO:0016604,GO:0030424,GO:0030426,GO:0032574,GO:0042802,GO:0043022,GO:0043139,GO:1990904
TRINITY_DN10487_c0_g1_i1	GO:0004620,GO:0005576,GO:0009395,GO:0043202,GO:0070062
TRINITY_DN10487_c0_g1_i2	GO:0004620,GO:0005576,GO:0009395,GO:0043202,GO:0070062
TRINITY_DN10487_c0_g1_i3	GO:0004620,GO:0005576,GO:0005764,GO:0009395,GO:0043202
TRINITY_DN104888_c0_g1_i1	GO:0005791,GO:0005794,GO:0005886,GO:0006465,GO:0007204,GO:0016020,GO:0030660,GO:0032092,GO:0033116,GO:0033619,GO:0035307,GO:0042500,GO:0042803,GO:0043231,GO:0050852,GO:0070886,GO:0071458,GO:0071556
TRINITY_DN10488_c0_g1_i1	GO:0003874,GO:0005737,GO:0005739,GO:0005829,GO:0006520,GO:0006729,GO:0007417,GO:0042802,GO:0046146,GO:0046872
TRINITY_DN10488_c0_g2_i1	GO:0000815,GO:0005771,GO:0005829,GO:0006900,GO:0006997,GO:0007080,GO:0007084,GO:0009838,GO:0009898,GO:0010824,GO:0015031,GO:0016197,GO:0016236,GO:0019058,GO:0030496,GO:0031902,GO:0032466,GO:0032511,GO:0036258,GO:0039702,GO:0042803,GO:0044878,GO:0050792,GO:0061952,GO:0090543,GO:0090611,GO:1901673,GO:1902188
TRINITY_DN104890_c0_g1_i1	GO:0003774,GO:0005524,GO:0005737,GO:0016459
TRINITY_DN104898_c0_g1_i1	GO:0005509,GO:0005635,GO:0005783,GO:0005789,GO:0006457,GO:0007338,GO:0007339,GO:0016021,GO:0030968,GO:0044183,GO:0051082,GO:0065003
TRINITY_DN1048_c0_g1_i1	GO:0003180,GO:0005576,GO:0005581,GO:0005615,GO:0007160,GO:0010628,GO:0010629,GO:0010811,GO:0016477,GO:0016525,GO:0030023,GO:0030198,GO:0030512,GO:0030948,GO:0031012,GO:0032966,GO:0034668,GO:0042802,GO:0048251,GO:0050866,GO:0060394,GO:0062023,GO:0070373,GO:0098640,GO:1901203,GO:1904027,GO:1905522,GO:1990971
TRINITY_DN1048_c0_g1_i2	GO:0003180,GO:0005576,GO:0005581,GO:0005615,GO:0007155,GO:0007160,GO:0010628,GO:0010629,GO:0010811,GO:0016477,GO:0016525,GO:0030023,GO:0030512,GO:0030948,GO:0032966,GO:0034668,GO:0042802,GO:0048251,GO:0050866,GO:0060394,GO:0062023,GO:0070062,GO:0070373,GO:0098640,GO:1901203,GO:1904027,GO:1905522,GO:1990971
TRINITY_DN1048_c0_g1_i3	GO:0003180,GO:0005576,GO:0005581,GO:0005615,GO:0007160,GO:0010628,GO:0010629,GO:0010811,GO:0016477,GO:0016525,GO:0030023,GO:0030198,GO:0030512,GO:0030948,GO:0031012,GO:0032966,GO:0034668,GO:0042802,GO:0048251,GO:0050866,GO:0060394,GO:0062023,GO:0070373,GO:0098640,GO:1901203,GO:1904027,GO:1905522,GO:1990971
TRINITY_DN1048_c0_g1_i4	GO:0003180,GO:0005576,GO:0005581,GO:0005615,GO:0007155,GO:0007160,GO:0010628,GO:0010629,GO:0010811,GO:0016477,GO:0016525,GO:0030023,GO:0030512,GO:0030948,GO:0032966,GO:0034668,GO:0042802,GO:0048251,GO:0050866,GO:0060394,GO:0062023,GO:0070062,GO:0070373,GO:0098640,GO:1901203,GO:1904027,GO:1905522,GO:1990971
TRINITY_DN1048_c0_g1_i5	GO:0003180,GO:0005576,GO:0005581,GO:0005615,GO:0007160,GO:0010628,GO:0010629,GO:0010811,GO:0016477,GO:0016525,GO:0030023,GO:0030198,GO:0030512,GO:0030948,GO:0031012,GO:0032966,GO:0034668,GO:0042802,GO:0048251,GO:0050866,GO:0060394,GO:0062023,GO:0070373,GO:0098640,GO:1901203,GO:1904027,GO:1905522,GO:1990971
TRINITY_DN104903_c0_g1_i1	GO:0004930,GO:0005886,GO:0016021
TRINITY_DN104908_c0_g1_i1	GO:0000287,GO:0004674,GO:0004711,GO:0005524,GO:0005654,GO:0005737,GO:0006978,GO:0018105,GO:0106310,GO:0106311
TRINITY_DN104918_c0_g1_i1	GO:0000287,GO:0002224,GO:0002446,GO:0002755,GO:0004674,GO:0005149,GO:0005524,GO:0005615,GO:0005634,GO:0005737,GO:0005829,GO:0005886,GO:0007254,GO:0010008,GO:0019221,GO:0034162,GO:0035556,GO:0043123,GO:0045087,GO:0048661,GO:0070498,GO:0106310,GO:0106311,GO:1990266
TRINITY_DN104919_c0_g1_i1	GO:0004222,GO:0005886,GO:0005887,GO:0006464,GO:0006508,GO:0008047,GO:0008270,GO:0022617,GO:0030198,GO:0030574,GO:0031012,GO:0032355,GO:0035987,GO:0070006
TRINITY_DN10493_c0_g1_i11	GO:0002526,GO:0003684,GO:0004519,GO:0005634,GO:0005654,GO:0005759,GO:0005829,GO:0006284,GO:0006285,GO:0006287,GO:0006355,GO:0006974,GO:0006979,GO:0007568,GO:0008017,GO:0008534,GO:0009314,GO:0009416,GO:0016363,GO:0016607,GO:0032355,GO:0032357,GO:0032991,GO:0033683,GO:0034039,GO:0042493,GO:0043066,GO:0045007,GO:0045008,GO:0045471,GO:0051593,GO:0071276,GO:0140078,GO:1901291
TRINITY_DN10493_c0_g1_i2	GO:0000702,GO:0002526,GO:0003677,GO:0003684,GO:0005634,GO:0005654,GO:0005739,GO:0006281,GO:0006284,GO:0006285,GO:0006355,GO:0006974,GO:0006979,GO:0007568,GO:0008017,GO:0008534,GO:0009314,GO:0009416,GO:0016363,GO:0016607,GO:0019104,GO:0032355,GO:0032357,GO:0032991,GO:0033683,GO:0034039,GO:0042493,GO:0043066,GO:0045471,GO:0051593,GO:0071276,GO:0140078,GO:1901291
TRINITY_DN10493_c0_g1_i3	GO:0002526,GO:0003684,GO:0004519,GO:0005634,GO:0005654,GO:0005759,GO:0005829,GO:0006284,GO:0006285,GO:0006287,GO:0006355,GO:0006974,GO:0006979,GO:0007568,GO:0008017,GO:0008534,GO:0009314,GO:0009416,GO:0016363,GO:0016607,GO:0032355,GO:0032357,GO:0032991,GO:0033683,GO:0034039,GO:0042493,GO:0043066,GO:0045007,GO:0045008,GO:0045471,GO:0051593,GO:0071276,GO:0140078,GO:1901291
TRINITY_DN10493_c0_g1_i6	GO:0002526,GO:0003684,GO:0005634,GO:0005654,GO:0005739,GO:0006281,GO:0006284,GO:0006285,GO:0006355,GO:0006974,GO:0006979,GO:0007568,GO:0008017,GO:0008534,GO:0009314,GO:0009416,GO:0016363,GO:0016607,GO:0019104,GO:0032355,GO:0032357,GO:0032991,GO:0033683,GO:0034039,GO:0042493,GO:0043066,GO:0045471,GO:0051593,GO:0071276,GO:0140078,GO:1901291
TRINITY_DN10493_c0_g1_i7	GO:0002526,GO:0003684,GO:0004519,GO:0005634,GO:0005654,GO:0005759,GO:0005829,GO:0006284,GO:0006285,GO:0006287,GO:0006355,GO:0006974,GO:0006979,GO:0007568,GO:0008017,GO:0008534,GO:0009314,GO:0009416,GO:0016363,GO:0016607,GO:0032355,GO:0032357,GO:0032991,GO:0033683,GO:0034039,GO:0042493,GO:0043066,GO:0045007,GO:0045008,GO:0045471,GO:0051593,GO:0071276,GO:0140078,GO:1901291
TRINITY_DN10493_c0_g1_i8	GO:0000702,GO:0002526,GO:0003677,GO:0003684,GO:0005634,GO:0005654,GO:0005739,GO:0006281,GO:0006284,GO:0006285,GO:0006355,GO:0006974,GO:0006979,GO:0007568,GO:0008017,GO:0008534,GO:0009314,GO:0009416,GO:0016363,GO:0016607,GO:0019104,GO:0032355,GO:0032357,GO:0032991,GO:0033683,GO:0034039,GO:0042493,GO:0043066,GO:0045471,GO:0051593,GO:0071276,GO:0140078,GO:1901291
TRINITY_DN104948_c0_g1_i1	GO:0004385,GO:0005634,GO:0005654,GO:0005829,GO:0005886,GO:0005912,GO:0005923,GO:0019904,GO:0030674,GO:0034109,GO:0035329,GO:0035633,GO:0044291,GO:0045216,GO:0045296,GO:0050839,GO:0050892,GO:0090557,GO:0090559,GO:0098609,GO:0150105,GO:1905605,GO:1990782
TRINITY_DN104964_c0_g1_i1	GO:0001933,GO:0005634,GO:0005737,GO:0046329
TRINITY_DN10496_c0_g1_i1	GO:0003924,GO:0005525,GO:0005789,GO:0006952,GO:0035458
TRINITY_DN10496_c0_g1_i2	GO:0003924,GO:0005525,GO:0005789,GO:0006952,GO:0035458
TRINITY_DN10496_c0_g1_i4	GO:0003924,GO:0005525,GO:0005789,GO:0006952,GO:0035458
TRINITY_DN10496_c0_g1_i6	GO:0003924,GO:0005525,GO:0005789,GO:0006952,GO:0035458
TRINITY_DN10497_c0_g1_i4	GO:0001595,GO:0001933,GO:0004930,GO:0004945,GO:0005886,GO:0005887,GO:0007186,GO:0007250,GO:0007283,GO:0008284,GO:0008584,GO:0009986,GO:0014823,GO:0021766,GO:0034698,GO:0042277,GO:0042493,GO:0045740,GO:0050727,GO:0060732,GO:0070528
TRINITY_DN104982_c0_g1_i1	GO:0003341,GO:0003777,GO:0005509,GO:0005524,GO:0005829,GO:0005858,GO:0005874,GO:0005929,GO:0007018,GO:0008569,GO:0030286,GO:0036156,GO:0036159,GO:0045505,GO:0051959,GO:0060285
TRINITY_DN104984_c0_g1_i1	GO:0003341,GO:0031514,GO:0036064,GO:0036159,GO:0070840,GO:0097545,GO:2000574
TRINITY_DN1049_c0_g1_i1	GO:0003676,GO:0005634,GO:0005654,GO:0005730,GO:0005829,GO:0005886,GO:0006397,GO:0006915,GO:0008380,GO:0016607,GO:0030218,GO:0030263,GO:0043065,GO:0045657,GO:0048025,GO:0061574
TRINITY_DN1049_c0_g1_i2	GO:0003676,GO:0003723,GO:0005634,GO:0005654,GO:0005730,GO:0005829,GO:0005886,GO:0006397,GO:0006915,GO:0008380,GO:0016607,GO:0016887,GO:0019899,GO:0030218,GO:0030263,GO:0043065,GO:0045657,GO:0048025,GO:0061574
TRINITY_DN1049_c0_g1_i4	GO:0003676,GO:0005634,GO:0005654,GO:0005730,GO:0005829,GO:0005886,GO:0006397,GO:0006915,GO:0008380,GO:0016607,GO:0030218,GO:0030263,GO:0043065,GO:0045657,GO:0048025,GO:0061574
TRINITY_DN1049_c0_g2_i1	GO:0000183,GO:0001164,GO:0001165,GO:0001181,GO:0001650,GO:0003682,GO:0005634,GO:0005730,GO:0006360,GO:0006361,GO:0006362,GO:0045943,GO:0097110,GO:1990830
TRINITY_DN1049_c0_g2_i2	GO:0000183,GO:0001164,GO:0001165,GO:0001181,GO:0001650,GO:0003682,GO:0005634,GO:0005730,GO:0006360,GO:0006361,GO:0006362,GO:0045943,GO:0097110,GO:1990830
TRINITY_DN1049_c0_g2_i3	GO:0000183,GO:0001164,GO:0001165,GO:0001181,GO:0001650,GO:0003682,GO:0005634,GO:0005730,GO:0006360,GO:0006361,GO:0006362,GO:0045943,GO:0097110,GO:1990830
TRINITY_DN1049_c0_g2_i4	GO:0000183,GO:0001164,GO:0001165,GO:0001181,GO:0001650,GO:0003682,GO:0005634,GO:0005730,GO:0006360,GO:0006361,GO:0006362,GO:0045943,GO:0097110,GO:1990830
TRINITY_DN1049_c1_g1_i1	GO:0004800,GO:0005886,GO:0010008,GO:0016021,GO:0033798,GO:0042403,GO:0042446
TRINITY_DN1049_c2_g1_i1	GO:0000432,GO:0000785,GO:0000978,GO:0000981,GO:0001666,GO:0005654,GO:0005667,GO:0006357,GO:0009411,GO:0019086,GO:0019901,GO:0032869,GO:0042803,GO:0042826,GO:0043425,GO:0044877,GO:0046982,GO:0055088
TRINITY_DN1049_c2_g1_i2	GO:0000432,GO:0000785,GO:0000978,GO:0000981,GO:0001666,GO:0005654,GO:0005667,GO:0006357,GO:0009411,GO:0019086,GO:0019901,GO:0032869,GO:0042803,GO:0042826,GO:0043425,GO:0044877,GO:0046982,GO:0055088
TRINITY_DN1049_c3_g1_i1	GO:0000245,GO:0000287,GO:0000785,GO:0003723,GO:0004672,GO:0004674,GO:0005524,GO:0005634,GO:0005654,GO:0005737,GO:0005783,GO:0005829,GO:0005886,GO:0006468,GO:0007059,GO:0008380,GO:0016032,GO:0016363,GO:0016607,GO:0035092,GO:0035556,GO:0045070,GO:0045071,GO:0045087,GO:0048024,GO:0050684,GO:0106310,GO:0106311
TRINITY_DN1049_c3_g1_i2	GO:0000245,GO:0000287,GO:0000785,GO:0003723,GO:0004672,GO:0004674,GO:0005524,GO:0005634,GO:0005654,GO:0005737,GO:0005783,GO:0005829,GO:0005886,GO:0006468,GO:0007059,GO:0008380,GO:0016032,GO:0016363,GO:0016607,GO:0035092,GO:0035556,GO:0045070,GO:0045071,GO:0045087,GO:0048024,GO:0050684,GO:0106310,GO:0106311
TRINITY_DN1049_c3_g1_i4	GO:0000245,GO:0000287,GO:0000785,GO:0003723,GO:0004672,GO:0004674,GO:0005524,GO:0005634,GO:0005654,GO:0005737,GO:0005783,GO:0005829,GO:0005886,GO:0006468,GO:0007059,GO:0008380,GO:0016032,GO:0016363,GO:0016607,GO:0035092,GO:0035556,GO:0045070,GO:0045071,GO:0045087,GO:0048024,GO:0050684,GO:0106310,GO:0106311
TRINITY_DN1049_c3_g1_i5	GO:0000245,GO:0000287,GO:0000785,GO:0003723,GO:0004672,GO:0004674,GO:0005524,GO:0005634,GO:0005654,GO:0005737,GO:0005783,GO:0005829,GO:0005886,GO:0006468,GO:0007059,GO:0008380,GO:0016032,GO:0016363,GO:0016607,GO:0035092,GO:0035556,GO:0045070,GO:0045071,GO:0045087,GO:0048024,GO:0050684,GO:0106310,GO:0106311
TRINITY_DN1049_c4_g1_i3	GO:0000339,GO:0003723,GO:0003729,GO:0003743,GO:0005829,GO:0006446,GO:0008135,GO:0016281
TRINITY_DN1049_c4_g1_i4	GO:0000339,GO:0003723,GO:0003729,GO:0003743,GO:0005829,GO:0006446,GO:0008135,GO:0016281
TRINITY_DN1049_c4_g1_i5	GO:0000339,GO:0003723,GO:0003729,GO:0003743,GO:0005829,GO:0006446,GO:0008135,GO:0016281
TRINITY_DN1049_c4_g1_i6	GO:0000339,GO:0003723,GO:0003729,GO:0003743,GO:0005829,GO:0006446,GO:0008135,GO:0016281
TRINITY_DN1049_c5_g1_i1	GO:0003924,GO:0005525
TRINITY_DN104_c0_g1_i1	GO:0005654
TRINITY_DN104_c0_g1_i2	GO:0005654,GO:0062023
TRINITY_DN104_c0_g1_i3	GO:0005654
TRINITY_DN104_c0_g1_i4	GO:0005654
TRINITY_DN104_c0_g1_i5	GO:0005654
TRINITY_DN104_c0_g1_i6	GO:0005654,GO:0062023
TRINITY_DN104_c0_g1_i7	GO:0005654
TRINITY_DN105000_c0_g1_i1	GO:0003779,GO:0005634,GO:0005819,GO:0005938,GO:0006887,GO:0007010,GO:0016709,GO:0030042,GO:0030496,GO:0031267,GO:0042995,GO:0046872,GO:0071949
TRINITY_DN105004_c0_g1_i1	GO:0004950,GO:0005044,GO:0005654,GO:0005769,GO:0005829,GO:0005884,GO:0005886,GO:0005887,GO:0006935,GO:0006954,GO:0006955,GO:0007186,GO:0007204,GO:0007275,GO:0009897,GO:0016493,GO:0019722,GO:0019957,GO:0031965,GO:0043231,GO:0055037,GO:0060326
TRINITY_DN105007_c0_g1_i1	GO:0005524,GO:0005858,GO:0005874,GO:0007018,GO:0008569,GO:0030286,GO:0045505,GO:0051959,GO:0060285
TRINITY_DN10500_c0_g1_i1	GO:0000266,GO:0003374,GO:0003924,GO:0005525,GO:0005737,GO:0005739,GO:0005741,GO:0005777,GO:0005794,GO:0005829,GO:0005905,GO:0008017,GO:0008289,GO:0016020,GO:0016559,GO:0030672,GO:0031966,GO:0042803,GO:0043653,GO:0048312,GO:0048511,GO:0051259,GO:0061025,GO:1903146
TRINITY_DN10500_c0_g1_i3	GO:0000266,GO:0003374,GO:0003924,GO:0005525,GO:0005737,GO:0005739,GO:0005741,GO:0005777,GO:0005794,GO:0005829,GO:0005905,GO:0008017,GO:0008289,GO:0016020,GO:0016559,GO:0030672,GO:0031966,GO:0042803,GO:0043653,GO:0048312,GO:0048511,GO:0051259,GO:0061025,GO:1903146
TRINITY_DN10500_c0_g1_i5	GO:0000266,GO:0003374,GO:0003924,GO:0005525,GO:0005737,GO:0005739,GO:0005741,GO:0005777,GO:0005794,GO:0005829,GO:0005905,GO:0008017,GO:0008289,GO:0016020,GO:0016559,GO:0030672,GO:0031966,GO:0042803,GO:0043653,GO:0048312,GO:0048511,GO:0051259,GO:0061025,GO:1903146
TRINITY_DN10500_c0_g1_i6	GO:0000266,GO:0001836,GO:0003374,GO:0003924,GO:0005525,GO:0005737,GO:0005739,GO:0005741,GO:0005777,GO:0005783,GO:0005794,GO:0005829,GO:0005874,GO:0005903,GO:0005905,GO:0006816,GO:0006897,GO:0008017,GO:0008289,GO:0010468,GO:0016020,GO:0016559,GO:0030672,GO:0030742,GO:0031267,GO:0031625,GO:0031966,GO:0032991,GO:0042802,GO:0042803,GO:0043653,GO:0048312,GO:0048471,GO:0048511,GO:0050714,GO:0051259,GO:…
TRINITY_DN10500_c0_g1_i8	GO:0000266,GO:0003374,GO:0003924,GO:0005525,GO:0005737,GO:0005739,GO:0005741,GO:0005777,GO:0005794,GO:0005829,GO:0005905,GO:0008017,GO:0008289,GO:0016020,GO:0016559,GO:0030672,GO:0031966,GO:0042803,GO:0043653,GO:0048312,GO:0048511,GO:0051259,GO:0061025,GO:1903146
TRINITY_DN10500_c0_g1_i9	GO:0000266,GO:0003374,GO:0003924,GO:0005525,GO:0005737,GO:0005739,GO:0005741,GO:0005777,GO:0005794,GO:0005829,GO:0005905,GO:0008017,GO:0008289,GO:0016020,GO:0016559,GO:0030672,GO:0031966,GO:0042803,GO:0043653,GO:0048312,GO:0048511,GO:0051259,GO:0061025,GO:1903146
TRINITY_DN105011_c0_g1_i1	GO:0003723,GO:0003735,GO:0006412,GO:0008340,GO:0022625
TRINITY_DN105019_c0_g1_i1	GO:0016787,GO:0046872
TRINITY_DN10502_c1_g1_i1	GO:0005576,GO:0005814,GO:0005886,GO:0006658,GO:0010744,GO:0010976,GO:0034374,GO:0034375,GO:0043303,GO:0043524,GO:0046337,GO:0046470,GO:0046471,GO:0046473,GO:0046488,GO:0046872,GO:0047498,GO:0050482,GO:0055037,GO:0060271,GO:0102567,GO:0102568,GO:2001135
TRINITY_DN10502_c1_g1_i3	GO:0005576,GO:0005814,GO:0005886,GO:0006658,GO:0010744,GO:0010976,GO:0034374,GO:0034375,GO:0043303,GO:0043524,GO:0046337,GO:0046470,GO:0046471,GO:0046473,GO:0046488,GO:0046872,GO:0047498,GO:0050482,GO:0055037,GO:0060271,GO:0102567,GO:0102568,GO:2001135
TRINITY_DN105034_c0_g1_i1	GO:0004672,GO:0005524,GO:0005525,GO:0005737,GO:0005739,GO:0005829,GO:0007165,GO:0036035,GO:0042802,GO:0045453,GO:0046872,GO:0050731,GO:0050732,GO:0090263,GO:0106310,GO:0106311,GO:1902533
TRINITY_DN105035_c0_g1_i1	GO:0000139,GO:0001675,GO:0001764,GO:0005730,GO:0005794,GO:0005802,GO:0005886,GO:0007283,GO:0010996,GO:0016021,GO:0019065,GO:0030317,GO:0031410,GO:0120211
TRINITY_DN105037_c0_g1_i1	GO:0003723,GO:0004652,GO:0005524,GO:0005634,GO:0005654,GO:0005829,GO:0006378,GO:0016604,GO:0043631,GO:0046872
TRINITY_DN105047_c0_g1_i1	GO:0005452,GO:0005737,GO:0005886,GO:0007601,GO:0008510,GO:0015701,GO:0016020,GO:0016021,GO:0016323,GO:0016324,GO:0021747,GO:0022857,GO:0031410,GO:0032420,GO:0045202,GO:0046666,GO:0050801,GO:0051453,GO:0055085,GO:0060117,GO:0060219,GO:0061299
TRINITY_DN105051_c0_g1_i1	GO:0000138,GO:0000139,GO:0005768,GO:0005794,GO:0005802,GO:0009505,GO:0010008,GO:0016020,GO:0016021,GO:0072657
TRINITY_DN105053_c0_g1_i1	GO:0005615,GO:0009887,GO:0036122,GO:0038098,GO:0048018,GO:0048752
TRINITY_DN105055_c0_g1_i1	GO:0003777,GO:0005524,GO:0005829,GO:0005871,GO:0005874,GO:0005886,GO:0007018,GO:0008017,GO:0016887
TRINITY_DN105056_c0_g1_i1	GO:0002063,GO:0004675,GO:0005524,GO:0005886,GO:0030166,GO:0030509,GO:0032332,GO:0044214,GO:0046872,GO:0060350,GO:0061036,GO:0071363,GO:1902731
TRINITY_DN10505_c0_g1_i1	GO:0004758,GO:0005789,GO:0006686,GO:0016021,GO:0017059,GO:0030148,GO:0030170,GO:0046511,GO:0046512,GO:0046513,GO:0060612,GO:1904504
TRINITY_DN10505_c0_g1_i2	GO:0004758,GO:0005739,GO:0006686,GO:0016021,GO:0017059,GO:0030148,GO:0030170,GO:0046511,GO:0046512,GO:0046513,GO:0060612,GO:1904504
TRINITY_DN10505_c0_g1_i3	GO:0004758,GO:0005739,GO:0005789,GO:0006686,GO:0016021,GO:0017059,GO:0030148,GO:0030170,GO:0046511,GO:0046512,GO:0046513,GO:0060612,GO:1904504
TRINITY_DN105065_c0_g1_i1	GO:0004222,GO:0005615,GO:0005737,GO:0008270,GO:0010760,GO:0030198,GO:0030574,GO:0031012,GO:0062023
TRINITY_DN105080_c0_g1_i1	GO:0000018,GO:0000729,GO:0000792,GO:0003677,GO:0003678,GO:0003682,GO:0005524,GO:0005634,GO:0005654,GO:0006338,GO:0008094,GO:0035861,GO:0043044,GO:0043130,GO:0043596,GO:0051304,GO:0070615,GO:0070932,GO:0070933
TRINITY_DN105085_c0_g1_i1	GO:0004298,GO:0005634,GO:0005737,GO:0006511,GO:0019773
TRINITY_DN105086_c0_g1_i1	GO:0005886,GO:0016021
TRINITY_DN10508_c0_g1_i1	GO:0000900,GO:0003723,GO:0003730,GO:0005095,GO:0005634,GO:0005737,GO:0008135,GO:0032869,GO:0034260,GO:0034599,GO:0035925,GO:0043005,GO:0043022,GO:0043023,GO:0043024,GO:0045202,GO:0071243,GO:0071456,GO:1900248,GO:1990124,GO:2000766
TRINITY_DN10508_c0_g1_i2	GO:0000900,GO:0003723,GO:0003730,GO:0005095,GO:0005634,GO:0005737,GO:0008135,GO:0032869,GO:0034260,GO:0034599,GO:0035925,GO:0043005,GO:0043022,GO:0043023,GO:0043024,GO:0045202,GO:0071243,GO:0071456,GO:1900248,GO:1990124,GO:2000766
TRINITY_DN10508_c0_g1_i3	GO:0000900,GO:0003723,GO:0003730,GO:0005095,GO:0005634,GO:0005737,GO:0008135,GO:0032869,GO:0034260,GO:0034599,GO:0035925,GO:0043005,GO:0043022,GO:0043023,GO:0043024,GO:0045202,GO:0071243,GO:0071456,GO:1900248,GO:1990124,GO:2000766
TRINITY_DN10508_c0_g1_i4	GO:0000900,GO:0003723,GO:0003730,GO:0005095,GO:0005634,GO:0005737,GO:0008135,GO:0032869,GO:0034260,GO:0034599,GO:0035925,GO:0043005,GO:0043022,GO:0043023,GO:0043024,GO:0045202,GO:0071243,GO:0071456,GO:1900248,GO:1990124,GO:2000766
TRINITY_DN10508_c0_g1_i5	GO:0000900,GO:0003723,GO:0003730,GO:0005095,GO:0005634,GO:0005737,GO:0008135,GO:0032869,GO:0034260,GO:0034599,GO:0035925,GO:0043005,GO:0043022,GO:0043023,GO:0043024,GO:0045202,GO:0071243,GO:0071456,GO:1900248,GO:1990124,GO:2000766
TRINITY_DN105098_c0_g1_i1	GO:0000028,GO:0003723,GO:0003735,GO:0005730,GO:0022627
TRINITY_DN105099_c0_g1_i1	GO:0005764,GO:0045742,GO:0051260
TRINITY_DN1050_c0_g1_i1	GO:0000900,GO:0002082,GO:0003682,GO:0004372,GO:0005634,GO:0005737,GO:0005739,GO:0005743,GO:0005758,GO:0005759,GO:0005829,GO:0006544,GO:0006545,GO:0006563,GO:0006564,GO:0006565,GO:0006730,GO:0008270,GO:0008284,GO:0008732,GO:0009113,GO:0015630,GO:0016597,GO:0019264,GO:0030170,GO:0034340,GO:0035999,GO:0042645,GO:0042802,GO:0042803,GO:0046653,GO:0046655,GO:0048027,GO:0050897,GO:0051262,GO:0051289,GO:…
TRINITY_DN1050_c0_g1_i10	GO:0000900,GO:0002082,GO:0003682,GO:0004372,GO:0005634,GO:0005737,GO:0005739,GO:0005743,GO:0005758,GO:0005759,GO:0005829,GO:0006544,GO:0006563,GO:0006564,GO:0006565,GO:0006730,GO:0008270,GO:0008284,GO:0008732,GO:0009113,GO:0015630,GO:0019264,GO:0030170,GO:0034340,GO:0035999,GO:0042645,GO:0042803,GO:0046653,GO:0046655,GO:0048027,GO:0050897,GO:0051262,GO:0051289,GO:0070062,GO:0070129,GO:0070536,GO:…
TRINITY_DN1050_c0_g1_i2	GO:0000900,GO:0002082,GO:0003682,GO:0004372,GO:0005634,GO:0005737,GO:0005739,GO:0005743,GO:0005758,GO:0005759,GO:0005829,GO:0006544,GO:0006563,GO:0006564,GO:0006565,GO:0006730,GO:0008270,GO:0008284,GO:0008732,GO:0009113,GO:0015630,GO:0019264,GO:0030170,GO:0034340,GO:0035999,GO:0042645,GO:0042803,GO:0046653,GO:0046655,GO:0048027,GO:0050897,GO:0051262,GO:0051289,GO:0070062,GO:0070129,GO:0070536,GO:…
TRINITY_DN1050_c0_g1_i4	GO:0000900,GO:0002082,GO:0003682,GO:0004372,GO:0005634,GO:0005737,GO:0005739,GO:0005743,GO:0005758,GO:0005759,GO:0005829,GO:0006544,GO:0006563,GO:0006564,GO:0006565,GO:0006730,GO:0008270,GO:0008284,GO:0008732,GO:0009113,GO:0015630,GO:0019264,GO:0030170,GO:0034340,GO:0035999,GO:0042645,GO:0042803,GO:0046653,GO:0046655,GO:0048027,GO:0050897,GO:0051262,GO:0051289,GO:0070062,GO:0070129,GO:0070536,GO:…
TRINITY_DN1050_c0_g1_i5	GO:0000900,GO:0002082,GO:0003682,GO:0004372,GO:0005634,GO:0005737,GO:0005739,GO:0005743,GO:0005758,GO:0005759,GO:0005829,GO:0006544,GO:0006545,GO:0006563,GO:0006564,GO:0006565,GO:0006730,GO:0008270,GO:0008284,GO:0008732,GO:0009113,GO:0015630,GO:0016597,GO:0019264,GO:0030170,GO:0034340,GO:0035999,GO:0042645,GO:0042802,GO:0042803,GO:0046653,GO:0046655,GO:0048027,GO:0050897,GO:0051262,GO:0051289,GO:…
TRINITY_DN1050_c0_g1_i6	GO:0000900,GO:0002082,GO:0003682,GO:0004372,GO:0005634,GO:0005737,GO:0005739,GO:0005743,GO:0005758,GO:0005759,GO:0005829,GO:0006544,GO:0006545,GO:0006563,GO:0006564,GO:0006565,GO:0006730,GO:0008270,GO:0008284,GO:0008732,GO:0009113,GO:0015630,GO:0016597,GO:0019264,GO:0030170,GO:0034340,GO:0035999,GO:0042645,GO:0042802,GO:0042803,GO:0046653,GO:0046655,GO:0048027,GO:0050897,GO:0051262,GO:0051289,GO:…
TRINITY_DN1050_c0_g1_i7	GO:0000900,GO:0002082,GO:0003682,GO:0004372,GO:0005634,GO:0005737,GO:0005739,GO:0005743,GO:0005758,GO:0005759,GO:0005829,GO:0006544,GO:0006545,GO:0006563,GO:0006564,GO:0006565,GO:0006730,GO:0008270,GO:0008284,GO:0008732,GO:0009113,GO:0015630,GO:0016597,GO:0019264,GO:0030170,GO:0034340,GO:0035999,GO:0042645,GO:0042802,GO:0042803,GO:0046653,GO:0046655,GO:0048027,GO:0050897,GO:0051262,GO:0051289,GO:…
TRINITY_DN1050_c0_g1_i8	GO:0000900,GO:0002082,GO:0003682,GO:0004372,GO:0005634,GO:0005737,GO:0005739,GO:0005743,GO:0005758,GO:0005759,GO:0005829,GO:0006544,GO:0006545,GO:0006563,GO:0006564,GO:0006565,GO:0006730,GO:0008270,GO:0008284,GO:0008732,GO:0009113,GO:0015630,GO:0016597,GO:0019264,GO:0030170,GO:0034340,GO:0035999,GO:0042645,GO:0042802,GO:0042803,GO:0046653,GO:0046655,GO:0048027,GO:0050897,GO:0051262,GO:0051289,GO:…
TRINITY_DN1050_c0_g1_i9	GO:0000900,GO:0002082,GO:0003682,GO:0004372,GO:0005634,GO:0005737,GO:0005739,GO:0005743,GO:0005758,GO:0005759,GO:0005829,GO:0006544,GO:0006563,GO:0006564,GO:0006565,GO:0006730,GO:0008270,GO:0008284,GO:0008732,GO:0009113,GO:0015630,GO:0019264,GO:0030170,GO:0034340,GO:0035999,GO:0042645,GO:0042803,GO:0046653,GO:0046655,GO:0048027,GO:0050897,GO:0051262,GO:0051289,GO:0070062,GO:0070129,GO:0070536,GO:…
TRINITY_DN1050_c0_g2_i1	GO:0000900,GO:0002082,GO:0003682,GO:0004372,GO:0005634,GO:0005737,GO:0005739,GO:0005743,GO:0005758,GO:0005759,GO:0005829,GO:0006544,GO:0006545,GO:0006563,GO:0006564,GO:0006565,GO:0006730,GO:0008270,GO:0008284,GO:0008732,GO:0009113,GO:0015630,GO:0016597,GO:0019264,GO:0030170,GO:0034340,GO:0035999,GO:0042645,GO:0042802,GO:0042803,GO:0046653,GO:0046655,GO:0048027,GO:0050897,GO:0051262,GO:0051289,GO:…
TRINITY_DN105105_c0_g1_i1	GO:0046872
TRINITY_DN10510_c0_g2_i1	GO:0001525,GO:0001756,GO:0005783,GO:0006004,GO:0006355,GO:0006493,GO:0007219,GO:0007399,GO:0007507,GO:0008417,GO:0008593,GO:0016020,GO:0016266,GO:0036066,GO:0046922
TRINITY_DN10510_c0_g2_i2	GO:0001525,GO:0001756,GO:0005783,GO:0006004,GO:0006355,GO:0006493,GO:0007219,GO:0007399,GO:0007507,GO:0008417,GO:0008593,GO:0016020,GO:0016266,GO:0036066,GO:0046922
TRINITY_DN10510_c0_g2_i3	GO:0001525,GO:0001756,GO:0005783,GO:0006004,GO:0006355,GO:0006493,GO:0007219,GO:0007399,GO:0007507,GO:0008417,GO:0008593,GO:0016020,GO:0016266,GO:0036066,GO:0046922
TRINITY_DN10511_c0_g1_i3	GO:0005096,GO:0005829,GO:0005886,GO:0007186,GO:0009968,GO:0035556,GO:0043547
TRINITY_DN10511_c0_g1_i4	GO:0005096,GO:0005829,GO:0005886,GO:0006457,GO:0007186,GO:0009968,GO:0031681,GO:0035556,GO:0043547
TRINITY_DN105124_c0_g1_i1	GO:0005096,GO:0005737,GO:0005794,GO:0005829,GO:0006886,GO:0030659,GO:0031267,GO:0090630
TRINITY_DN105132_c0_g1_i1	GO:0005886,GO:0016021
TRINITY_DN105135_c0_g1_i1	GO:0003677,GO:0007010,GO:0007275,GO:0008270,GO:0022604
TRINITY_DN105139_c0_g1_i1	GO:0005096,GO:0008045,GO:0035556,GO:0043087,GO:0046872,GO:0046875,GO:0048013,GO:0050770,GO:0051056
TRINITY_DN10514_c0_g2_i1	GO:0000978,GO:0000981,GO:0005634,GO:0006357,GO:0046872,GO:1990837
TRINITY_DN10514_c0_g2_i2	GO:0000978,GO:0000981,GO:0005634,GO:0006357,GO:0046872,GO:1990837
TRINITY_DN10514_c1_g1_i1	GO:0000978,GO:0000981,GO:0003677,GO:0005634,GO:0006357,GO:0045893,GO:0046872
TRINITY_DN10514_c1_g1_i2	GO:0000978,GO:0000981,GO:0005634,GO:0006357,GO:0046872
TRINITY_DN105154_c0_g1_i1	GO:0004132,GO:0005829,GO:0006220,GO:0006226,GO:0006231,GO:0008270,GO:0015949,GO:0042802
TRINITY_DN105173_c0_g1_i1	GO:0000776,GO:0001667,GO:0005634,GO:0005654,GO:0005829,GO:0007049,GO:0015630,GO:0016846,GO:0030496,GO:0031508,GO:0031965,GO:0032467,GO:0033044,GO:0034508,GO:0046872,GO:0051233,GO:0051301
TRINITY_DN105178_c0_g1_i1	GO:0004198,GO:0019825,GO:0020037
TRINITY_DN10517_c0_g1_i1	GO:0001772,GO:0001819,GO:0002250,GO:0002281,GO:0002519,GO:0002652,GO:0002826,GO:0002838,GO:0002859,GO:0005576,GO:0005769,GO:0005886,GO:0006954,GO:0009986,GO:0010629,GO:0016021,GO:0030054,GO:0030886,GO:0032088,GO:0032480,GO:0032687,GO:0032689,GO:0032703,GO:0032712,GO:0032715,GO:0032720,GO:0032722,GO:0032729,GO:0032732,GO:0032753,GO:0032760,GO:0032815,GO:0034138,GO:0034154,GO:0034162,GO:0042102,GO:…
TRINITY_DN10517_c0_g1_i2	GO:0001772,GO:0001819,GO:0002250,GO:0002281,GO:0002519,GO:0002652,GO:0002826,GO:0002838,GO:0002859,GO:0005576,GO:0005769,GO:0005886,GO:0006954,GO:0009986,GO:0010629,GO:0016021,GO:0030054,GO:0030886,GO:0032088,GO:0032480,GO:0032687,GO:0032689,GO:0032703,GO:0032712,GO:0032715,GO:0032720,GO:0032722,GO:0032729,GO:0032732,GO:0032753,GO:0032760,GO:0032815,GO:0034138,GO:0034154,GO:0034162,GO:0042102,GO:…
TRINITY_DN10517_c0_g1_i3	GO:0031362,GO:0032217,GO:0032218,GO:0038023,GO:1902444,GO:1904657,GO:1904661
TRINITY_DN10517_c0_g1_i8	GO:0001618,GO:0001786,GO:0005903,GO:0006911,GO:0009611,GO:0009986,GO:0016021,GO:0032496,GO:0033005
TRINITY_DN105182_c0_g1_i1	GO:0005215,GO:0005635,GO:0005643,GO:0005654,GO:0005829,GO:0006606,GO:0007165,GO:0016020,GO:0016032,GO:0030695,GO:0031267,GO:0042393,GO:0045087,GO:0045736,GO:0046332
TRINITY_DN105193_c0_g1_i1	GO:0003779,GO:0005916,GO:0005927,GO:0030018,GO:0046872,GO:0051015,GO:0051371,GO:0071691
TRINITY_DN105195_c0_g1_i1	GO:0001558,GO:0003777,GO:0005524,GO:0005634,GO:0005829,GO:0005871,GO:0005874,GO:0007018,GO:0007080,GO:0008017,GO:0008284,GO:0008574,GO:0010389,GO:0015631,GO:0016020,GO:0016887,GO:0019901,GO:0021685,GO:0021693,GO:0021695,GO:0021766,GO:0021772,GO:0021846,GO:0021987,GO:0030155,GO:0030165,GO:0030334,GO:0030496,GO:0031146,GO:0031641,GO:0032147,GO:0032467,GO:0032487,GO:0033624,GO:0034446,GO:0043066,GO:…
TRINITY_DN10519_c0_g1_i1	GO:0000977,GO:0001228,GO:0003677,GO:0005634,GO:0006357,GO:0016607,GO:0045893,GO:0045944,GO:0090575
TRINITY_DN10519_c0_g1_i2	GO:0000977,GO:0001228,GO:0003677,GO:0005634,GO:0006357,GO:0016607,GO:0045893,GO:0045944,GO:0090575
TRINITY_DN1051_c0_g1_i10	GO:0000209,GO:0005829,GO:0005856,GO:0019005,GO:0031146,GO:0031514,GO:0043687
TRINITY_DN1051_c0_g1_i6	GO:0000209,GO:0005829,GO:0005856,GO:0019005,GO:0031146,GO:0031514,GO:0043687
TRINITY_DN1051_c1_g1_i1	GO:0002318,GO:0003677,GO:0005634,GO:0005737,GO:0005929,GO:0006351,GO:0006355,GO:0036064
TRINITY_DN1051_c1_g1_i2	GO:0002318,GO:0003677,GO:0005634,GO:0005737,GO:0005929,GO:0006351,GO:0006355,GO:0036064
TRINITY_DN1051_c1_g1_i3	GO:0002318,GO:0003677,GO:0005634,GO:0005737,GO:0005929,GO:0006351,GO:0006355,GO:0036064
TRINITY_DN1051_c1_g1_i4	GO:0002318,GO:0003677,GO:0005634,GO:0005737,GO:0005929,GO:0006351,GO:0006355,GO:0036064
TRINITY_DN1051_c1_g1_i5	GO:0002318,GO:0003677,GO:0005634,GO:0005737,GO:0005929,GO:0006351,GO:0006355,GO:0036064
TRINITY_DN1051_c1_g1_i6	GO:0002318,GO:0003677,GO:0005634,GO:0005737,GO:0005929,GO:0006351,GO:0006355,GO:0036064
TRINITY_DN10520_c0_g2_i1	GO:0000724,GO:0003677,GO:0003909,GO:0003910,GO:0005524,GO:0005634,GO:0005654,GO:0005737,GO:0005739,GO:0006266,GO:0006273,GO:0006283,GO:0006287,GO:0006288,GO:0006297,GO:0006302,GO:0007005,GO:0007049,GO:0008270,GO:0043504,GO:0051301,GO:0070421,GO:0071897,GO:0090298,GO:0097681
TRINITY_DN10520_c0_g2_i2	GO:0000724,GO:0003677,GO:0003909,GO:0003910,GO:0005524,GO:0005634,GO:0005654,GO:0005737,GO:0005739,GO:0006266,GO:0006273,GO:0006283,GO:0006287,GO:0006288,GO:0006297,GO:0006302,GO:0007005,GO:0007049,GO:0008270,GO:0043504,GO:0051301,GO:0070421,GO:0071897,GO:0090298,GO:0097681
TRINITY_DN105217_c0_g1_i1	GO:0000139,GO:0005794,GO:0016021
TRINITY_DN105227_c0_g1_i1	GO:0000187,GO:0005085,GO:0005123,GO:0005737,GO:0005829,GO:0005886,GO:0007166,GO:0010803,GO:0016021,GO:0030295,GO:0032483,GO:0042981,GO:0045202,GO:0051726,GO:0097194,GO:1902041,GO:2001236
TRINITY_DN10522_c0_g1_i10	GO:0000122,GO:0003682,GO:0003713,GO:0004842,GO:0005164,GO:0005737,GO:0005777,GO:0005829,GO:0008270,GO:0016235,GO:0031625,GO:0032088,GO:0035098,GO:0035518,GO:0036353,GO:0042803,GO:0046600,GO:0048471,GO:0051091,GO:0051092,GO:0051865,GO:0061630,GO:0070842
TRINITY_DN10522_c0_g1_i11	GO:0000122,GO:0003682,GO:0003713,GO:0004842,GO:0005164,GO:0005737,GO:0005777,GO:0005829,GO:0008270,GO:0016235,GO:0031625,GO:0032088,GO:0035518,GO:0036353,GO:0042803,GO:0046600,GO:0048471,GO:0051091,GO:0051092,GO:0051865,GO:0061630,GO:0070842
TRINITY_DN10522_c0_g1_i3	GO:0000122,GO:0003682,GO:0003713,GO:0004842,GO:0005164,GO:0005737,GO:0005777,GO:0005829,GO:0008270,GO:0016235,GO:0031625,GO:0032088,GO:0035518,GO:0036353,GO:0042803,GO:0046600,GO:0048471,GO:0051091,GO:0051092,GO:0051865,GO:0061630,GO:0070842
TRINITY_DN10522_c0_g1_i4	GO:0000122,GO:0003682,GO:0003713,GO:0004842,GO:0005164,GO:0005737,GO:0005777,GO:0005829,GO:0008270,GO:0016235,GO:0031625,GO:0032088,GO:0035518,GO:0036353,GO:0042803,GO:0046600,GO:0048471,GO:0051091,GO:0051092,GO:0051865,GO:0061630,GO:0070842
TRINITY_DN10522_c0_g1_i8	GO:0000122,GO:0003682,GO:0003713,GO:0004842,GO:0005164,GO:0005737,GO:0005777,GO:0005829,GO:0008270,GO:0016235,GO:0031625,GO:0032088,GO:0035098,GO:0035518,GO:0036353,GO:0042803,GO:0046600,GO:0048471,GO:0051091,GO:0051092,GO:0051865,GO:0061630,GO:0070842
TRINITY_DN10522_c0_g1_i9	GO:0000122,GO:0003682,GO:0003713,GO:0004842,GO:0005164,GO:0005737,GO:0005777,GO:0005829,GO:0008270,GO:0016235,GO:0031625,GO:0032088,GO:0035518,GO:0036353,GO:0042803,GO:0046600,GO:0048471,GO:0051091,GO:0051092,GO:0051865,GO:0061630,GO:0070842
TRINITY_DN105230_c0_g1_i1	GO:0000139,GO:0004653,GO:0005794,GO:0016021,GO:0018243,GO:0030246,GO:0046872
TRINITY_DN105236_c0_g1_i1	GO:0001758,GO:0001947,GO:0002138,GO:0003007,GO:0004029,GO:0004745,GO:0005737,GO:0010628,GO:0021522,GO:0042572,GO:0051289
TRINITY_DN105238_c0_g1_i1	GO:0005634,GO:0006979,GO:1903204
TRINITY_DN10523_c0_g1_i1	GO:0001540,GO:0002091,GO:0005102,GO:0005576,GO:0005768,GO:0005783,GO:0005793,GO:0005794,GO:0005796,GO:0005801,GO:0005886,GO:0007165,GO:0008201,GO:0009986,GO:0010916,GO:0012505,GO:0031904,GO:0032091,GO:0035473,GO:0048018,GO:0048019,GO:0048237,GO:0048259,GO:0050750,GO:0060548,GO:0070326,GO:0150093,GO:1900116,GO:1900222,GO:1900223
TRINITY_DN10523_c0_g1_i2	GO:0001540,GO:0002091,GO:0005102,GO:0005576,GO:0005768,GO:0005783,GO:0005793,GO:0005794,GO:0005796,GO:0005801,GO:0005886,GO:0007165,GO:0008201,GO:0009986,GO:0010916,GO:0012505,GO:0031904,GO:0032091,GO:0035473,GO:0048018,GO:0048019,GO:0048237,GO:0048259,GO:0050750,GO:0060548,GO:0070326,GO:0150093,GO:1900116,GO:1900222,GO:1900223
TRINITY_DN10523_c0_g1_i3	GO:0001540,GO:0002091,GO:0005102,GO:0005576,GO:0005768,GO:0005783,GO:0005793,GO:0005794,GO:0005796,GO:0005801,GO:0005886,GO:0007165,GO:0008201,GO:0009986,GO:0010916,GO:0012505,GO:0031904,GO:0032091,GO:0035473,GO:0048018,GO:0048019,GO:0048237,GO:0048259,GO:0050750,GO:0060548,GO:0070326,GO:0150093,GO:1900116,GO:1900222,GO:1900223
TRINITY_DN10523_c0_g1_i4	GO:0001540,GO:0002091,GO:0005102,GO:0005576,GO:0005768,GO:0005783,GO:0005793,GO:0005794,GO:0005796,GO:0005801,GO:0005886,GO:0007165,GO:0008201,GO:0009986,GO:0010916,GO:0012505,GO:0031904,GO:0032091,GO:0035473,GO:0048018,GO:0048019,GO:0048237,GO:0048259,GO:0050750,GO:0060548,GO:0070326,GO:0150093,GO:1900116,GO:1900222,GO:1900223
TRINITY_DN105247_c0_g1_i1	GO:0001889,GO:0001965,GO:0001972,GO:0005010,GO:0005520,GO:0005537,GO:0005641,GO:0005768,GO:0005769,GO:0005770,GO:0005794,GO:0005802,GO:0005886,GO:0005887,GO:0005925,GO:0006898,GO:0007041,GO:0007165,GO:0007186,GO:0007283,GO:0009791,GO:0009986,GO:0010008,GO:0016020,GO:0019899,GO:0030118,GO:0030133,GO:0030139,GO:0030140,GO:0030667,GO:0030669,GO:0031100,GO:0031995,GO:0032526,GO:0032588,GO:0038023,GO:…
TRINITY_DN105266_c0_g1_i1	GO:0000139,GO:0002281,GO:0003785,GO:0004672,GO:0004674,GO:0004697,GO:0004698,GO:0004699,GO:0005102,GO:0005524,GO:0005634,GO:0005737,GO:0005739,GO:0005783,GO:0005829,GO:0005856,GO:0005886,GO:0006468,GO:0007049,GO:0007155,GO:0008047,GO:0010634,GO:0010763,GO:0010811,GO:0010917,GO:0016020,GO:0017124,GO:0018105,GO:0019216,GO:0019899,GO:0019901,GO:0030315,GO:0030546,GO:0030838,GO:0031397,GO:0031594,GO:…
TRINITY_DN105276_c0_g1_i1	GO:0000325,GO:0003729,GO:0004427,GO:0005576,GO:0005739,GO:0005773,GO:0005774,GO:0005794,GO:0005886,GO:0005985,GO:0009414,GO:0009507,GO:0009651,GO:0009678,GO:0009705,GO:0009926,GO:0009941,GO:0010008,GO:0010248,GO:0016021,GO:0046872,GO:0048366,GO:0052546,GO:2000904
TRINITY_DN105277_c0_g1_i1	GO:0004435,GO:0004629,GO:0005509,GO:0005634,GO:0005790,GO:0005829,GO:0007186,GO:0014069,GO:0016042,GO:0030425,GO:0043647,GO:0048015,GO:0050804,GO:0098688,GO:0098978
TRINITY_DN105279_c0_g1_i1	GO:0001666,GO:0005220,GO:0005509,GO:0005654,GO:0005783,GO:0005789,GO:0005886,GO:0005938,GO:0007165,GO:0015085,GO:0016020,GO:0016021,GO:0016529,GO:0030168,GO:0030659,GO:0030667,GO:0031095,GO:0033017,GO:0035091,GO:0043235,GO:0044325,GO:0050796,GO:0051209,GO:0070679,GO:0071320,GO:0071361,GO:0097110,GO:1903779
TRINITY_DN10527_c0_g1_i1	GO:0001755,GO:0005615,GO:0005737,GO:0005794,GO:0005886,GO:0005887,GO:0007411,GO:0009986,GO:0014911,GO:0014912,GO:0021591,GO:0030215,GO:0030335,GO:0030517,GO:0045499,GO:0048843,GO:0050919,GO:0071526
TRINITY_DN10527_c0_g1_i3	GO:0001755,GO:0005615,GO:0005737,GO:0005794,GO:0005886,GO:0005887,GO:0007411,GO:0009986,GO:0014911,GO:0014912,GO:0021591,GO:0030215,GO:0030335,GO:0030517,GO:0045499,GO:0048843,GO:0050919,GO:0071526
TRINITY_DN10527_c0_g2_i1	GO:0005886,GO:0007399,GO:0016021,GO:0030154,GO:0030215
TRINITY_DN105287_c0_g1_i1	GO:0003677,GO:0003723,GO:0005634,GO:0005829,GO:0005886,GO:0006351,GO:0006355,GO:0043231,GO:0045893
TRINITY_DN1052_c0_g1_i1	GO:0003677,GO:0005783,GO:0005789,GO:0016021,GO:0016410,GO:0046513,GO:0050291
TRINITY_DN1052_c0_g1_i2	GO:0003677,GO:0005783,GO:0005789,GO:0016021,GO:0016410,GO:0046513,GO:0050291
TRINITY_DN1052_c0_g1_i3	GO:0003677,GO:0005783,GO:0005789,GO:0016021,GO:0016410,GO:0046513,GO:0050291
TRINITY_DN1052_c0_g1_i4	GO:0003677,GO:0005783,GO:0005789,GO:0016021,GO:0016410,GO:0046513,GO:0050291
TRINITY_DN1052_c0_g1_i5	GO:0003677,GO:0005783,GO:0005789,GO:0016021,GO:0016410,GO:0030148,GO:0046513,GO:0050291
TRINITY_DN1052_c0_g1_i7	GO:0003677,GO:0005783,GO:0005789,GO:0016021,GO:0016410,GO:0046513,GO:0050291
TRINITY_DN1052_c0_g1_i8	GO:0003677,GO:0005783,GO:0005789,GO:0016021,GO:0016410,GO:0046513,GO:0050291
TRINITY_DN105302_c0_g1_i1	GO:0000151,GO:0005737,GO:0006511,GO:0016567,GO:0050728,GO:0051438
TRINITY_DN105311_c0_g1_i1	GO:0000287,GO:0004016,GO:0005524,GO:0005737,GO:0005886,GO:0005887,GO:0006171,GO:0007188,GO:0007189,GO:0008179,GO:0016020,GO:0019933,GO:0030145,GO:0030425,GO:0031683,GO:0032991,GO:0045121,GO:1904322
TRINITY_DN10531_c0_g1_i1	GO:0004620,GO:0005739,GO:0005765,GO:0009395,GO:0016021,GO:0030336,GO:0031902,GO:0031966,GO:0032281,GO:0046464,GO:0046889,GO:0047372,GO:0052651,GO:0060292,GO:0098978,GO:0098982,GO:0099055,GO:0120163,GO:2000124,GO:2001311
TRINITY_DN105324_c0_g1_i1	GO:0016021
TRINITY_DN105325_c0_g1_i1	GO:0002119,GO:0004084,GO:0005739,GO:0006550,GO:0006552,GO:0006574,GO:0008340,GO:0009082,GO:0009098,GO:0009099,GO:0009792,GO:0050048,GO:0052654,GO:0052655,GO:0052656
TRINITY_DN105326_c0_g1_i1	GO:0000122,GO:0000977,GO:0000981,GO:0001227,GO:0005634,GO:0006357,GO:0046872
TRINITY_DN105327_c0_g1_i1	GO:0003756,GO:0005783,GO:0006457,GO:0007275,GO:0007286,GO:0016477
TRINITY_DN105332_c0_g1_i1	GO:0001621,GO:0005524,GO:0005887,GO:0005929,GO:0007200,GO:0008360,GO:0030168,GO:0043270,GO:0071415,GO:0090075
TRINITY_DN105336_c0_g1_i1	GO:0001750,GO:0001917,GO:0005829,GO:0005886,GO:0007416,GO:0007612,GO:0008284,GO:0014069,GO:0016324,GO:0017124,GO:0030160,GO:0030426,GO:0030534,GO:0031526,GO:0035176,GO:0035255,GO:0035331,GO:0043005,GO:0043025,GO:0043197,GO:0048854,GO:0051124,GO:0051968,GO:0060170,GO:0060291,GO:0060292,GO:0060997,GO:0060999,GO:0071625,GO:0097107,GO:2000311,GO:2000463
TRINITY_DN10533_c0_g1_i1	GO:0005739,GO:0005743,GO:0016020,GO:0032981,GO:0044877,GO:0061179
TRINITY_DN10533_c0_g1_i2	GO:0005739,GO:0005743,GO:0032981,GO:0044877
TRINITY_DN10533_c0_g1_i3	GO:0005739,GO:0005743,GO:0032981,GO:0044877
TRINITY_DN10533_c0_g1_i6	GO:0005739,GO:0005743,GO:0032981,GO:0044877
TRINITY_DN10533_c0_g1_i7	GO:0005739,GO:0005743,GO:0016020,GO:0032981,GO:0044877,GO:0061179
TRINITY_DN10534_c0_g1_i2	GO:0002250,GO:0019814
TRINITY_DN10534_c0_g1_i3	GO:0003823,GO:0006910,GO:0006911,GO:0006958,GO:0009897,GO:0034987,GO:0042571,GO:0042742,GO:0045087,GO:0050853,GO:0050871
TRINITY_DN10534_c0_g1_i4	GO:0003823,GO:0006910,GO:0006911,GO:0006958,GO:0009897,GO:0034987,GO:0042571,GO:0042742,GO:0045087,GO:0050853,GO:0050871
TRINITY_DN10534_c0_g2_i1	GO:0002250,GO:0019814
TRINITY_DN10534_c0_g3_i1	GO:0002862,GO:0003823,GO:0005576,GO:0005886,GO:0006898,GO:0006910,GO:0006911,GO:0006955,GO:0006956,GO:0006958,GO:0008228,GO:0009897,GO:0018149,GO:0030449,GO:0034987,GO:0038095,GO:0038096,GO:0042571,GO:0042742,GO:0045087,GO:0050776,GO:0050853,GO:0050871,GO:0050900,GO:0070062,GO:0072562
TRINITY_DN10534_c0_g4_i1	GO:0002862,GO:0003823,GO:0005576,GO:0005886,GO:0006898,GO:0006910,GO:0006911,GO:0006955,GO:0006956,GO:0006958,GO:0008228,GO:0009897,GO:0018149,GO:0030449,GO:0034987,GO:0038095,GO:0038096,GO:0042571,GO:0042742,GO:0045087,GO:0050776,GO:0050853,GO:0050871,GO:0050900,GO:0070062,GO:0072562
TRINITY_DN10534_c1_g1_i1	GO:0002250,GO:0019814
TRINITY_DN10534_c1_g1_i2	GO:0002250,GO:0019814
TRINITY_DN10534_c1_g1_i3	GO:0002250,GO:0019814
TRINITY_DN10534_c1_g1_i5	GO:0002250,GO:0019814
TRINITY_DN10534_c1_g1_i6	GO:0002250,GO:0019814
TRINITY_DN10534_c1_g1_i7	GO:0002250,GO:0019814
TRINITY_DN105374_c0_g1_i1	GO:0002011,GO:0005524,GO:0005737,GO:0005793,GO:0005794,GO:0005886,GO:0005912,GO:0005923,GO:0010467,GO:0016324,GO:0017015,GO:0019904,GO:0021954,GO:0021987,GO:0030424,GO:0032287,GO:0032288,GO:0032991,GO:0035749,GO:0035750,GO:0043204,GO:0043219,GO:0043220,GO:0070062,GO:0070830,GO:0072659
TRINITY_DN105382_c0_g1_i1	GO:0005764,GO:0005829,GO:0005856,GO:0005886,GO:0005905,GO:0005938,GO:0006897,GO:0007165,GO:0008289,GO:0031410,GO:0042802,GO:0043231,GO:0061024
TRINITY_DN105385_c0_g1_i1	GO:0001822,GO:0002093,GO:0005886,GO:0005930,GO:0007224,GO:0007399,GO:0010762,GO:0016476,GO:0032185,GO:0032880,GO:0042733,GO:0043010,GO:0043587,GO:0044782,GO:0045184,GO:0051893,GO:0055123,GO:0060021,GO:0060271,GO:0060541,GO:0072359,GO:0090521,GO:0097541,GO:1900027,GO:2000114
TRINITY_DN105391_c0_g1_i1	GO:0002250,GO:0005615,GO:0005886,GO:0006955,GO:0019814
TRINITY_DN1053_c0_g1_i1	GO:0005096,GO:0015031,GO:0016020,GO:0043547,GO:0046872,GO:0055038
TRINITY_DN1053_c0_g1_i2	GO:0005096,GO:0015031,GO:0016020,GO:0043547,GO:0046872,GO:0055038
TRINITY_DN1053_c0_g1_i3	GO:0005096,GO:0015031,GO:0016020,GO:0043547,GO:0046872,GO:0055038
TRINITY_DN1053_c0_g1_i4	GO:0005096,GO:0015031,GO:0016020,GO:0043547,GO:0046872,GO:0055038
TRINITY_DN1053_c0_g1_i5	GO:0005096,GO:0015031,GO:0016020,GO:0043547,GO:0046872,GO:0055038
TRINITY_DN1053_c0_g1_i6	GO:0005096,GO:0015031,GO:0016020,GO:0043547,GO:0046872,GO:0055038
TRINITY_DN1053_c0_g1_i7	GO:0005096,GO:0015031,GO:0016020,GO:0043547,GO:0046872,GO:0055038
TRINITY_DN105406_c0_g1_i1	GO:0000413,GO:0003755,GO:0006457,GO:0071005
TRINITY_DN105410_c0_g1_i1	GO:0002244,GO:0002576,GO:0005080,GO:0005576,GO:0005737,GO:0005829,GO:0005886,GO:0006904,GO:0007229,GO:0010572,GO:0010920,GO:0010925,GO:0016020,GO:0030030,GO:0030836,GO:0030845,GO:0030866,GO:0031529,GO:0031532,GO:0032233,GO:0032587,GO:0033625,GO:0042803,GO:0043325,GO:0045744,GO:0046488,GO:0050849,GO:0060305,GO:0070493,GO:0070527,GO:0070528,GO:0070560
TRINITY_DN105429_c0_g1_i1	GO:0005634,GO:0005654,GO:0005730,GO:0005829,GO:0006325,GO:0006357,GO:0007010,GO:0008360,GO:0038111
TRINITY_DN10542_c0_g1_i2	GO:0000978,GO:0000981,GO:0005634,GO:0006357,GO:0046872,GO:1990837
TRINITY_DN10542_c0_g1_i9	GO:0000978,GO:0000981,GO:0005634,GO:0006357,GO:0046872,GO:1990837
TRINITY_DN105432_c0_g1_i1	GO:0001501,GO:0005315,GO:0005886,GO:0005887,GO:0007626,GO:0015114,GO:0016021,GO:0019867,GO:0030500,GO:0030504,GO:0055085
TRINITY_DN10543_c0_g1_i1	GO:0000027,GO:0003735,GO:0005634,GO:0005783,GO:0006412,GO:0007283,GO:0022625
TRINITY_DN105444_c0_g1_i1	GO:0001525,GO:0005829,GO:0005886,GO:0005942,GO:0005944,GO:0006661,GO:0007186,GO:0016020,GO:0030168,GO:0042269,GO:0043406,GO:0045582,GO:0045766,GO:0046934,GO:0046935
TRINITY_DN105452_c0_g1_i1	GO:0005634,GO:0005681,GO:0005737,GO:0006397,GO:0006405,GO:0008380,GO:0016607,GO:0051028,GO:0062153
TRINITY_DN105456_c0_g1_i1	GO:0003723,GO:0005654,GO:0005694,GO:0016607,GO:0035097,GO:0042800,GO:0044648,GO:0048188,GO:0051568,GO:0080182,GO:0097692
TRINITY_DN105458_c0_g1_i1	GO:0004332,GO:0005737,GO:0005829,GO:0006094,GO:0006096,GO:0010287,GO:0030388
TRINITY_DN10545_c0_g2_i2	GO:0004197,GO:0004843,GO:0005634,GO:0005829,GO:0006511,GO:0016579,GO:0043231,GO:0050727,GO:0060338,GO:0060339
TRINITY_DN10545_c0_g2_i3	GO:0004197,GO:0004843,GO:0005634,GO:0005829,GO:0006511,GO:0016579,GO:0043231,GO:0050727,GO:0060338,GO:0060339
TRINITY_DN10545_c0_g2_i4	GO:0004197,GO:0004843,GO:0005634,GO:0005829,GO:0006511,GO:0016579,GO:0043231,GO:0050727,GO:0060338,GO:0060339
TRINITY_DN10545_c0_g2_i5	GO:0004197,GO:0004843,GO:0005634,GO:0005829,GO:0006511,GO:0016579,GO:0043231,GO:0050727,GO:0060338,GO:0060339
TRINITY_DN105466_c0_g1_i1	GO:0000070,GO:0000776,GO:0001726,GO:0003777,GO:0003779,GO:0005524,GO:0005634,GO:0005737,GO:0005815,GO:0005828,GO:0005829,GO:0005871,GO:0005874,GO:0005901,GO:0006890,GO:0007018,GO:0007019,GO:0007052,GO:0007080,GO:0007140,GO:0008017,GO:0008574,GO:0015031,GO:0015630,GO:0016887,GO:0019886,GO:0051010,GO:0061673,GO:0070463,GO:0070507,GO:0071392,GO:0072520,GO:1990023
TRINITY_DN105468_c0_g1_i1	GO:0000398,GO:0003723,GO:0005737,GO:0071013
TRINITY_DN105478_c0_g1_i1	GO:0005783,GO:0005789,GO:0005881,GO:0008017,GO:0016020,GO:0016021,GO:0031883,GO:0071782,GO:0071786
TRINITY_DN10547_c0_g1_i1	GO:0000139,GO:0005319,GO:0005524,GO:0005764,GO:0005765,GO:0005770,GO:0005794,GO:0005886,GO:0006869,GO:0008203,GO:0010745,GO:0010874,GO:0015918,GO:0016021,GO:0031902,GO:0033344,GO:0034375,GO:0042626,GO:0042632,GO:0043231,GO:0043691,GO:1903064
TRINITY_DN10547_c0_g1_i2	GO:0000139,GO:0005319,GO:0005524,GO:0005764,GO:0005765,GO:0005770,GO:0005794,GO:0005886,GO:0006869,GO:0008203,GO:0010745,GO:0010874,GO:0015918,GO:0016021,GO:0031902,GO:0033344,GO:0034375,GO:0042626,GO:0042632,GO:0043231,GO:1903064
TRINITY_DN10547_c0_g1_i3	GO:0000139,GO:0005319,GO:0005524,GO:0005764,GO:0005765,GO:0005770,GO:0005794,GO:0005886,GO:0006869,GO:0008203,GO:0010745,GO:0010874,GO:0016021,GO:0031902,GO:0033344,GO:0034375,GO:0042626,GO:0042632,GO:0043231,GO:0043691,GO:1903064
TRINITY_DN10547_c0_g3_i1	GO:0000139,GO:0005319,GO:0005524,GO:0005764,GO:0005765,GO:0005770,GO:0005794,GO:0005886,GO:0006869,GO:0008203,GO:0010745,GO:0010874,GO:0016021,GO:0031902,GO:0033344,GO:0034375,GO:0042626,GO:0042632,GO:0043231,GO:0043691,GO:1903064
TRINITY_DN10547_c0_g3_i2	GO:0000139,GO:0005319,GO:0005524,GO:0005764,GO:0005765,GO:0005770,GO:0005794,GO:0005886,GO:0006869,GO:0008203,GO:0010745,GO:0010874,GO:0016021,GO:0031902,GO:0033344,GO:0034375,GO:0042626,GO:0042632,GO:0043231,GO:0043691,GO:1903064
TRINITY_DN10547_c0_g3_i6	GO:0000139,GO:0005319,GO:0005524,GO:0005764,GO:0005765,GO:0005770,GO:0005794,GO:0005886,GO:0006869,GO:0008203,GO:0010745,GO:0010874,GO:0016021,GO:0031902,GO:0033344,GO:0034375,GO:0042626,GO:0042632,GO:0043231,GO:0043691,GO:1903064
TRINITY_DN10547_c0_g3_i7	GO:0000139,GO:0005319,GO:0005524,GO:0005764,GO:0005765,GO:0005770,GO:0005794,GO:0005886,GO:0006869,GO:0008203,GO:0010745,GO:0010874,GO:0016021,GO:0031902,GO:0033344,GO:0034375,GO:0042626,GO:0042632,GO:0043231,GO:0043691,GO:1903064
TRINITY_DN105491_c0_g1_i1	GO:0003774,GO:0003777,GO:0005524,GO:0005829,GO:0005871,GO:0005874,GO:0006890,GO:0007018,GO:0007268,GO:0007411,GO:0008017,GO:0008574,GO:0016020,GO:0016192,GO:0016887,GO:0019886,GO:0030705,GO:0032839,GO:0043204,GO:0045202,GO:0048471,GO:0048489,GO:0098971,GO:0099641,GO:1904115,GO:1990049
TRINITY_DN10549_c0_g1_i1	GO:0000146,GO:0005524,GO:0005737,GO:0005902,GO:0005903,GO:0007015,GO:0007423,GO:0007605,GO:0015629,GO:0016459,GO:0030050,GO:0030154,GO:0031982,GO:0051015,GO:0090651,GO:1904970
TRINITY_DN10549_c0_g1_i2	GO:0000146,GO:0005524,GO:0005737,GO:0005902,GO:0005903,GO:0007015,GO:0007423,GO:0007605,GO:0015629,GO:0016459,GO:0030050,GO:0030154,GO:0031982,GO:0051015,GO:0090651,GO:1904970
TRINITY_DN10549_c0_g1_i3	GO:0000146,GO:0005524,GO:0005737,GO:0005902,GO:0005903,GO:0007015,GO:0007423,GO:0007605,GO:0015629,GO:0016459,GO:0030050,GO:0030154,GO:0031982,GO:0051015,GO:0090651,GO:1904970
TRINITY_DN10549_c0_g1_i5	GO:0000146,GO:0005524,GO:0005737,GO:0005902,GO:0005903,GO:0007015,GO:0007423,GO:0007605,GO:0015629,GO:0016459,GO:0030050,GO:0030154,GO:0031982,GO:0051015,GO:0090651,GO:1904970
TRINITY_DN10549_c0_g2_i1	GO:0000146,GO:0005524,GO:0005737,GO:0005902,GO:0005903,GO:0007015,GO:0007423,GO:0007605,GO:0015629,GO:0016459,GO:0030050,GO:0030154,GO:0031982,GO:0051015,GO:0090651,GO:1904970
TRINITY_DN1054_c0_g2_i1	GO:0000122,GO:0000785,GO:0000976,GO:0000978,GO:0000981,GO:0001227,GO:0001228,GO:0005634,GO:0005737,GO:0006357,GO:0006406,GO:0008134,GO:0008190,GO:0008301,GO:0009611,GO:0009952,GO:0010621,GO:0010944,GO:0016055,GO:0016525,GO:0016973,GO:0017025,GO:0030154,GO:0030177,GO:0030183,GO:0030948,GO:0032993,GO:0034504,GO:0042803,GO:0043434,GO:0043565,GO:0045736,GO:0045892,GO:0045893,GO:0045944,GO:0070663,GO:…
TRINITY_DN1054_c0_g2_i2	GO:0000122,GO:0000978,GO:0000981,GO:0001570,GO:0001889,GO:0005634,GO:0006357,GO:0007507,GO:0009952,GO:0016055,GO:0030154,GO:0030177,GO:0035162,GO:0043565,GO:0045892
TRINITY_DN10551_c0_g2_i1	GO:0005737,GO:0006996,GO:0031084,GO:0043473
TRINITY_DN10551_c0_g2_i2	GO:0005737,GO:0006996,GO:0031084,GO:0043473
TRINITY_DN10551_c0_g2_i3	GO:0005737,GO:0006996,GO:0031084,GO:0043473
TRINITY_DN10551_c0_g3_i1	GO:0005737,GO:0006996,GO:0031084,GO:0043473
TRINITY_DN105560_c0_g1_i1	GO:0000118,GO:0000122,GO:0003677,GO:0003712,GO:0003714,GO:0005654,GO:0006355,GO:0035914,GO:0046872
TRINITY_DN105569_c0_g1_i1	GO:0004031,GO:0004497,GO:0004499,GO:0005789,GO:0005829,GO:0016021,GO:0017144,GO:0050660,GO:0050661,GO:0070995,GO:0090181,GO:0106294
TRINITY_DN105575_c0_g1_i1	GO:0005542,GO:0016740
TRINITY_DN105579_c0_g1_i1	GO:0005509,GO:0005576,GO:0005634,GO:0005737,GO:0007155,GO:0016020
TRINITY_DN105585_c0_g1_i1	GO:0005267,GO:0005524,GO:0005886,GO:0006813,GO:0008281,GO:0008282,GO:0016020,GO:0016887,GO:0019829,GO:0031004,GO:0042626,GO:0044325,GO:0050796,GO:0055085,GO:0071805,GO:0098662
TRINITY_DN105586_c0_g1_i1	GO:0000226,GO:0003779,GO:0005178,GO:0005198,GO:0005509,GO:0005604,GO:0005634,GO:0005635,GO:0005654,GO:0005737,GO:0005789,GO:0005829,GO:0005882,GO:0005925,GO:0005938,GO:0007010,GO:0007155,GO:0007229,GO:0008017,GO:0008022,GO:0008090,GO:0009611,GO:0009925,GO:0015629,GO:0015630,GO:0016020,GO:0016021,GO:0030011,GO:0030018,GO:0030056,GO:0030199,GO:0030424,GO:0031122,GO:0031252,GO:0031410,GO:0031581,GO:…
TRINITY_DN105589_c0_g1_i1	GO:0003924,GO:0005525,GO:0005886,GO:0007165,GO:0007626,GO:0031397,GO:0031624,GO:0031681,GO:0033235,GO:0043548,GO:0043949,GO:0051897
TRINITY_DN10558_c0_g1_i4	GO:0001570,GO:0001573,GO:0005178,GO:0005886,GO:0005925,GO:0006955,GO:0007155,GO:0007179,GO:0007229,GO:0008305,GO:0009615,GO:0009986,GO:0010628,GO:0010629,GO:0016477,GO:0030198,GO:0033627,GO:0034686,GO:0038023,GO:0045766,GO:0051216,GO:0060022,GO:0060674,GO:0061520,GO:0070062,GO:1901388,GO:1990430
TRINITY_DN10558_c0_g1_i6	GO:0001570,GO:0001573,GO:0005178,GO:0005886,GO:0005925,GO:0006955,GO:0007155,GO:0007179,GO:0007229,GO:0008305,GO:0009615,GO:0009986,GO:0010628,GO:0010629,GO:0016477,GO:0030198,GO:0033627,GO:0034686,GO:0038023,GO:0045766,GO:0051216,GO:0060022,GO:0060674,GO:0061520,GO:0070062,GO:1901388,GO:1990430
TRINITY_DN10558_c0_g2_i10	GO:0004674,GO:0005524,GO:0006468,GO:0008349,GO:0009411,GO:0017124,GO:0034612,GO:0035556,GO:0106310,GO:0106311
TRINITY_DN10558_c0_g2_i2	GO:0004674,GO:0005524,GO:0006468,GO:0008349,GO:0009411,GO:0017124,GO:0034612,GO:0035556,GO:0106310,GO:0106311
TRINITY_DN10558_c0_g2_i3	GO:0004672,GO:0004674,GO:0005524,GO:0006468,GO:0007254,GO:0008349,GO:0009411,GO:0017124,GO:0034612,GO:0035556,GO:0106310,GO:0106311
TRINITY_DN10558_c0_g2_i4	GO:0004674,GO:0005524,GO:0006468,GO:0008349,GO:0009411,GO:0017124,GO:0034612,GO:0035556,GO:0106310,GO:0106311
TRINITY_DN10558_c0_g2_i5	GO:0004674,GO:0005524,GO:0006468,GO:0008349,GO:0009411,GO:0017124,GO:0034612,GO:0035556,GO:0106310,GO:0106311
TRINITY_DN10558_c0_g2_i6	GO:0004674,GO:0005524,GO:0006468,GO:0008349,GO:0009411,GO:0017124,GO:0034612,GO:0035556,GO:0106310,GO:0106311
TRINITY_DN10558_c0_g2_i7	GO:0004674,GO:0005524,GO:0006468,GO:0008349,GO:0009411,GO:0017124,GO:0034612,GO:0035556,GO:0106310,GO:0106311
TRINITY_DN10558_c0_g2_i8	GO:0004674,GO:0005524,GO:0006468,GO:0008349,GO:0009411,GO:0017124,GO:0034612,GO:0035556,GO:0106310,GO:0106311
TRINITY_DN10558_c0_g2_i9	GO:0004672,GO:0004674,GO:0005524,GO:0006468,GO:0007254,GO:0008349,GO:0009411,GO:0017124,GO:0034612,GO:0035556,GO:0106310,GO:0106311
TRINITY_DN105598_c0_g1_i1	GO:0005829,GO:0005886,GO:0042552,GO:0046854,GO:0072659
TRINITY_DN105609_c0_g1_i1	GO:0004862,GO:0005737,GO:0005771,GO:0005886,GO:0005952,GO:0006468,GO:0007611,GO:0008603,GO:0009887,GO:0010738,GO:0030552,GO:0034236,GO:0043949,GO:0045202,GO:0045859,GO:0050804,GO:0098685,GO:0098686,GO:0098693,GO:0098978,GO:2000480
TRINITY_DN10560_c0_g1_i1	GO:0004114,GO:0004115,GO:0005634,GO:0005654,GO:0005737,GO:0005829,GO:0005886,GO:0006198,GO:0007165,GO:0007608,GO:0010738,GO:0016020,GO:0030552,GO:0035690,GO:0043949,GO:0046872,GO:0048471,GO:0050804,GO:0098685
TRINITY_DN10560_c0_g1_i2	GO:0001934,GO:0002027,GO:0004112,GO:0004114,GO:0004115,GO:0005634,GO:0005794,GO:0005813,GO:0005829,GO:0005886,GO:0005891,GO:0006198,GO:0006939,GO:0007165,GO:0007568,GO:0007613,GO:0008277,GO:0010469,GO:0010880,GO:0014911,GO:0016324,GO:0019899,GO:0022409,GO:0030016,GO:0030324,GO:0030552,GO:0030593,GO:0031698,GO:0032729,GO:0032743,GO:0032754,GO:0032991,GO:0033137,GO:0034622,GO:0034704,GO:0035264,GO:…
TRINITY_DN10560_c0_g1_i3	GO:0001934,GO:0002027,GO:0004112,GO:0004114,GO:0004115,GO:0005634,GO:0005794,GO:0005813,GO:0005829,GO:0005886,GO:0005891,GO:0006198,GO:0006939,GO:0007165,GO:0007568,GO:0007613,GO:0008277,GO:0010469,GO:0010880,GO:0014911,GO:0016324,GO:0019899,GO:0022409,GO:0030016,GO:0030324,GO:0030552,GO:0030593,GO:0031698,GO:0032729,GO:0032743,GO:0032754,GO:0032991,GO:0033137,GO:0034622,GO:0034704,GO:0035264,GO:…
TRINITY_DN10562_c0_g1_i1	GO:0005506,GO:0005789,GO:0020037,GO:0070330
TRINITY_DN105650_c0_g1_i1	GO:0001750,GO:0005813,GO:0005814,GO:0005929,GO:0005930,GO:0007368,GO:0007507,GO:0008589,GO:0021532,GO:0030991,GO:0031076,GO:0032391,GO:0035108,GO:0035721,GO:0035845,GO:0036064,GO:0042073,GO:0042733,GO:0048701,GO:0060271,GO:0061512,GO:0097730,GO:1902017,GO:1905515,GO:1990403
TRINITY_DN105659_c0_g1_i1	GO:0005509,GO:0005615,GO:0005886,GO:0006954,GO:0007165,GO:0007512,GO:0007596,GO:0009791,GO:0009897,GO:0009986,GO:0019897,GO:0022617,GO:0042802,GO:0045446,GO:0045880
TRINITY_DN105671_c0_g1_i1	GO:0000045,GO:0003723,GO:0005765,GO:0005789,GO:0005794,GO:0005886,GO:0005887,GO:0009267,GO:0016021,GO:0031902,GO:0044090,GO:0070062,GO:2000786
TRINITY_DN105672_c0_g1_i1	GO:0004714,GO:0005009,GO:0005524,GO:0005887,GO:0005899,GO:0007169,GO:0007275,GO:0030238,GO:0030424,GO:0031532,GO:0033674,GO:0043235,GO:0043548,GO:0043560,GO:0046777,GO:0071469
TRINITY_DN10569_c0_g1_i2	GO:0000462
TRINITY_DN10569_c0_g1_i5	GO:0000462
TRINITY_DN10569_c0_g1_i8	GO:0000462
TRINITY_DN10569_c0_g1_i9	GO:0000462
TRINITY_DN1056_c0_g1_i1	GO:0000079,GO:0016021,GO:0019901
TRINITY_DN105701_c0_g1_i1	GO:0000287,GO:0005319,GO:0005524,GO:0005654,GO:0005783,GO:0005794,GO:0005802,GO:0005829,GO:0005886,GO:0005887,GO:0006855,GO:0007030,GO:0007605,GO:0008206,GO:0015247,GO:0015711,GO:0015721,GO:0015917,GO:0016020,GO:0016324,GO:0016604,GO:0021650,GO:0031526,GO:0032420,GO:0032534,GO:0045176,GO:0045332,GO:0045892,GO:0060119,GO:0140326,GO:0140345,GO:0140346,GO:1901612,GO:1903729,GO:1990531,GO:2001225
TRINITY_DN105709_c0_g1_i1	GO:0000226,GO:0000278,GO:0000922,GO:0004722,GO:0004725,GO:0005654,GO:0005730,GO:0005737,GO:0005813,GO:0005829,GO:0007096,GO:0007605,GO:0008138,GO:0016604,GO:0032426,GO:0032467,GO:0051301,GO:0060091,GO:0060271,GO:0072686,GO:0106306,GO:0106307,GO:1902636
TRINITY_DN105719_c0_g1_i1	GO:0005886,GO:0005887,GO:0007186,GO:0007601,GO:0007602,GO:0008020,GO:0009881,GO:0018298,GO:0071482
TRINITY_DN105729_c0_g1_i1	GO:0002250,GO:0005576,GO:0005886,GO:0005887,GO:0006954,GO:0007166,GO:0030368,GO:0032747,GO:0032755,GO:0045087,GO:0072537,GO:0097400,GO:2000340
TRINITY_DN105732_c0_g1_i1	GO:0000123,GO:0005634,GO:0005654,GO:0035035,GO:0043981,GO:0043982,GO:0043984,GO:0044545,GO:0071339
TRINITY_DN105736_c0_g1_i1	GO:0007156,GO:0007157,GO:0007409,GO:0007413,GO:0007420,GO:0008076,GO:0010976,GO:0015459,GO:0016021,GO:0030425,GO:0032809,GO:0042552,GO:0043204,GO:0050772,GO:0051965,GO:1901381,GO:1903818,GO:1905232,GO:1990030
TRINITY_DN105742_c0_g1_i1	GO:0002053,GO:0002903,GO:0005158,GO:0005829,GO:0005886,GO:0007420,GO:0008284,GO:0008286,GO:0009749,GO:0010748,GO:0010907,GO:0019901,GO:0019903,GO:0019904,GO:0030335,GO:0030879,GO:0030890,GO:0032000,GO:0032024,GO:0032869,GO:0032991,GO:0033673,GO:0043548,GO:0045725,GO:0046326,GO:0071333,GO:0071889
TRINITY_DN105749_c0_g1_i1	GO:0001582,GO:0004930,GO:0005887,GO:0050916,GO:0050917
TRINITY_DN10574_c0_g1_i1	GO:0000462,GO:0003723,GO:0003724,GO:0005524,GO:0005654,GO:0005730,GO:0005737,GO:0006364,GO:0007420,GO:0016787,GO:0031965,GO:0034511,GO:0042254,GO:0042255,GO:2000020
TRINITY_DN10574_c0_g1_i2	GO:0000462,GO:0003723,GO:0003724,GO:0005524,GO:0005654,GO:0005730,GO:0005737,GO:0006364,GO:0007420,GO:0016787,GO:0031965,GO:0034511,GO:0042254,GO:0042255,GO:2000020
TRINITY_DN10574_c0_g1_i3	GO:0000462,GO:0003723,GO:0003724,GO:0005524,GO:0005654,GO:0005730,GO:0005737,GO:0006364,GO:0007420,GO:0016787,GO:0031965,GO:0034511,GO:0042254,GO:0042255,GO:2000020
TRINITY_DN10574_c0_g2_i1	GO:0000462,GO:0003723,GO:0003724,GO:0005524,GO:0005654,GO:0005730,GO:0005737,GO:0006364,GO:0007420,GO:0016787,GO:0031965,GO:0034511,GO:0042254,GO:0042255,GO:2000020
TRINITY_DN105757_c0_g1_i1	GO:0005216,GO:0005516,GO:0005790,GO:0005886,GO:0006811,GO:0006813,GO:0009986,GO:0015269,GO:0016021,GO:0016286,GO:0019904,GO:0030018,GO:0030315,GO:0042383,GO:0042803,GO:0043005,GO:0043025,GO:0043197,GO:0048168,GO:0051393,GO:0071805,GO:0098914,GO:1901379
TRINITY_DN10579_c0_g2_i10	GO:0000122,GO:0000977,GO:0000981,GO:0001227,GO:0001228,GO:0003700,GO:0005634,GO:0005654,GO:0005794,GO:0006355,GO:0006357,GO:0008270,GO:0008340,GO:0010468,GO:0042054,GO:0043565,GO:0045944
TRINITY_DN10579_c0_g2_i2	GO:0000122,GO:0000977,GO:0000981,GO:0001227,GO:0001228,GO:0003700,GO:0005634,GO:0005654,GO:0005794,GO:0006355,GO:0006357,GO:0008270,GO:0008340,GO:0010468,GO:0042054,GO:0043565,GO:0045944
TRINITY_DN10579_c0_g2_i3	GO:0000122,GO:0000977,GO:0000981,GO:0001227,GO:0001228,GO:0003700,GO:0005634,GO:0005654,GO:0005794,GO:0006355,GO:0006357,GO:0008270,GO:0008340,GO:0010468,GO:0042054,GO:0043565,GO:0045944
TRINITY_DN10579_c0_g2_i4	GO:0000122,GO:0000977,GO:0000981,GO:0001227,GO:0001228,GO:0003700,GO:0005634,GO:0005654,GO:0005794,GO:0006355,GO:0006357,GO:0008270,GO:0008340,GO:0010468,GO:0042054,GO:0043565,GO:0045944
TRINITY_DN10579_c0_g2_i5	GO:0000122,GO:0000977,GO:0000981,GO:0001227,GO:0001228,GO:0003700,GO:0005634,GO:0005654,GO:0005794,GO:0006355,GO:0006357,GO:0008270,GO:0008340,GO:0010468,GO:0042054,GO:0043565,GO:0045944
TRINITY_DN10579_c0_g2_i7	GO:0000122,GO:0000977,GO:0000981,GO:0001227,GO:0001228,GO:0003700,GO:0005634,GO:0005654,GO:0005794,GO:0006355,GO:0006357,GO:0008270,GO:0008340,GO:0010468,GO:0042054,GO:0043565,GO:0045944
TRINITY_DN10579_c0_g2_i8	GO:0001525,GO:0002040,GO:0005171,GO:0005178,GO:0005520,GO:0005576,GO:0008284,GO:1902204
TRINITY_DN105825_c0_g1_i1	GO:0003723,GO:0003779,GO:0005198,GO:0005509,GO:0005737,GO:0005794,GO:0005856,GO:0005874,GO:0005886,GO:0010632,GO:0015629,GO:0016020,GO:0016055,GO:0016887,GO:0030177,GO:0030334,GO:0032587,GO:0032886,GO:0042060,GO:0043001,GO:0045104,GO:0045296,GO:0045773,GO:0051011,GO:0051015,GO:0051893,GO:0150011
TRINITY_DN10582_c0_g1_i2	GO:0003677,GO:0005634,GO:0006313,GO:0015074
TRINITY_DN10582_c0_g1_i5	GO:0003677,GO:0005634,GO:0006313,GO:0015074
TRINITY_DN105834_c0_g1_i1	GO:0005096,GO:0005737,GO:0051056,GO:0090630
TRINITY_DN105846_c0_g1_i1	GO:0000785,GO:0000977,GO:0000981,GO:0005634,GO:0005654,GO:0005829,GO:0006357,GO:0060348,GO:1990837
TRINITY_DN105861_c0_g1_i1	GO:0004691,GO:0005078,GO:0005085,GO:0005634,GO:0005829,GO:0005938,GO:0007186,GO:0007507,GO:0016020,GO:0030864,GO:0031267,GO:0035023,GO:0035025,GO:0035556,GO:0043123,GO:0043406,GO:0046872,GO:0048471,GO:0051018,GO:0051168,GO:0055007,GO:0060090,GO:0060297,GO:0060348,GO:0061049,GO:0071875,GO:0086023,GO:1900169
TRINITY_DN105862_c0_g1_i1	GO:0005737,GO:0016020
TRINITY_DN105883_c0_g1_i1	GO:0000122,GO:0000380,GO:0000398,GO:0000724,GO:0000785,GO:0000976,GO:0002218,GO:0003676,GO:0003677,GO:0003682,GO:0003723,GO:0005634,GO:0005654,GO:0006355,GO:0006974,GO:0016363,GO:0016607,GO:0032839,GO:0042382,GO:0042752,GO:0042754,GO:0042803,GO:0042826,GO:0045087,GO:0045876,GO:0045892,GO:0045944,GO:0048511,GO:0051276,GO:0051726,GO:0070932,GO:0090575,GO:0098963,GO:1902177
TRINITY_DN105892_c0_g1_i1	GO:0000118,GO:0000785,GO:0003382,GO:0003712,GO:0006357,GO:0008584,GO:0031490,GO:0032454,GO:0033169,GO:0036098,GO:0046872,GO:0051213,GO:0072520,GO:0098727,GO:1990636
TRINITY_DN105895_c0_g1_i1	GO:0003779,GO:0005634,GO:0005737,GO:0005829,GO:0007010,GO:0030036,GO:0030041,GO:0031267,GO:0045296
TRINITY_DN10589_c0_g1_i1	GO:0005576,GO:0005581
TRINITY_DN10589_c0_g1_i3	GO:0005576,GO:0005581
TRINITY_DN10589_c0_g1_i5	GO:0005576,GO:0005581
TRINITY_DN10589_c0_g1_i6	GO:0005576,GO:0005581
TRINITY_DN1058_c0_g1_i1	GO:0005576
TRINITY_DN105905_c0_g1_i1	GO:0001540,GO:0005245,GO:0005634,GO:0005737,GO:0005886,GO:0005891,GO:0006816,GO:0007204,GO:0007268,GO:0008219,GO:0008331,GO:0016021,GO:0019905,GO:0034765,GO:0042995,GO:0043025,GO:0045202,GO:0046872,GO:0050796,GO:0050804,GO:0051899,GO:0070509,GO:0070588,GO:1904645,GO:1904646
TRINITY_DN105906_c0_g1_i1	GO:0000287,GO:0000781,GO:0000976,GO:0000978,GO:0001503,GO:0002151,GO:0002735,GO:0003678,GO:0003697,GO:0003723,GO:0003724,GO:0003725,GO:0003730,GO:0005524,GO:0005634,GO:0005654,GO:0005737,GO:0005739,GO:0005829,GO:0006359,GO:0007283,GO:0008094,GO:0010494,GO:0010501,GO:0010628,GO:0016607,GO:0017148,GO:0030424,GO:0030425,GO:0031442,GO:0032206,GO:0032481,GO:0032727,GO:0034605,GO:0034644,GO:0035925,GO:…
TRINITY_DN105916_c0_g1_i1	GO:0004879,GO:0005634,GO:0008144,GO:0008270,GO:0008289,GO:0032099,GO:0032922,GO:0042752,GO:0043565,GO:0045893
TRINITY_DN105918_c0_g1_i1	GO:0000785,GO:0000976,GO:0000981,GO:0001227,GO:0001228,GO:0001649,GO:0003682,GO:0005634,GO:0005783,GO:0005789,GO:0006357,GO:0007275,GO:0010629,GO:0016020,GO:0016021,GO:0016032,GO:0030968,GO:0032967,GO:0035497,GO:0040037,GO:0045892,GO:0046332,GO:0070278,GO:1902236,GO:1903671,GO:1990440,GO:1990837
TRINITY_DN105939_c0_g1_i1	GO:0000122,GO:0000977,GO:0000981,GO:0001227,GO:0005634,GO:0005654,GO:0005730,GO:0005829,GO:0005886,GO:0006355,GO:0008270,GO:0045347,GO:0051865,GO:0061630
TRINITY_DN10594_c0_g1_i1	GO:0000118,GO:0000122,GO:0003677,GO:0003712,GO:0003714,GO:0005654,GO:0006355,GO:0035914,GO:0046872
TRINITY_DN10594_c0_g1_i2	GO:0000118,GO:0000122,GO:0003677,GO:0003712,GO:0003714,GO:0005654,GO:0006355,GO:0035914,GO:0046872
TRINITY_DN10594_c0_g2_i1	GO:0003924,GO:0005200,GO:0005525,GO:0005737,GO:0005874,GO:0007017
TRINITY_DN105953_c0_g1_i1	GO:0000122,GO:0000151,GO:0000209,GO:0000266,GO:0000422,GO:0000423,GO:0001664,GO:0001933,GO:0001964,GO:0003714,GO:0003779,GO:0004842,GO:0005634,GO:0005737,GO:0005739,GO:0005741,GO:0005783,GO:0005794,GO:0005829,GO:0006511,GO:0006513,GO:0006979,GO:0007005,GO:0007417,GO:0007612,GO:0008013,GO:0008270,GO:0008344,GO:0010498,GO:0010506,GO:0010628,GO:0010629,GO:0010636,GO:0010637,GO:0010821,GO:0010906,GO:…
TRINITY_DN10595_c0_g1_i1	GO:0005198,GO:0005882
TRINITY_DN10595_c0_g1_i2	GO:0005198,GO:0005882
TRINITY_DN105960_c0_g1_i1	GO:0004725,GO:0005634,GO:0005654,GO:0005737,GO:0006302,GO:0007605,GO:0009653,GO:0010212,GO:0016576,GO:0016604,GO:0016925,GO:0030154,GO:0042471,GO:0045739,GO:0046872,GO:0048856,GO:0106306,GO:0106307,GO:2001240
TRINITY_DN10596_c1_g1_i1	GO:0005737,GO:0016607,GO:0030971,GO:0031435,GO:0032991,GO:0042802,GO:0043539,GO:0050699
TRINITY_DN10596_c1_g1_i10	GO:0005737,GO:0016607,GO:0030971,GO:0031435,GO:0032991,GO:0042802,GO:0043539,GO:0050699
TRINITY_DN10596_c1_g1_i5	GO:0005737,GO:0016607,GO:0030971,GO:0031435,GO:0032991,GO:0042802,GO:0043539,GO:0050699
TRINITY_DN10596_c1_g1_i7	GO:0005737,GO:0016607,GO:0030971,GO:0031435,GO:0032991,GO:0042802,GO:0043539,GO:0050699
TRINITY_DN10596_c1_g1_i9	GO:0005737,GO:0016607,GO:0030971,GO:0031435,GO:0032991,GO:0042802,GO:0043539,GO:0050699
TRINITY_DN105981_c0_g1_i1	GO:0005085,GO:0005545,GO:0005737,GO:0007266,GO:0012505,GO:0016020,GO:0019898,GO:0030027,GO:0031234,GO:0035025,GO:0035091,GO:0045944
TRINITY_DN105985_c0_g1_i1	GO:0000122,GO:0000785,GO:0000978,GO:0000981,GO:0001227,GO:0002273,GO:0002314,GO:0002316,GO:0002376,GO:0005634,GO:0005654,GO:0005737,GO:0005829,GO:0006357,GO:0006909,GO:0006914,GO:0006955,GO:0030099,GO:0032479,GO:0032729,GO:0032735,GO:0042742,GO:0042832,GO:0045944,GO:0060333,GO:0060337,GO:0071222,GO:0071346,GO:0097028,GO:1990837
[truncated: 61,219 more rows]
